# Supplementary material for: Strategies for managing spring frost risks in orchards: effectiveness and conditionality—a systematic review
Source: Environ Evid. 2022 Sep 1;11:29. doi: 10.1186/s13750-022-00281-z (PMC11378767; doi:10.1186/s13750-022-00281-z)
Supplement: Supplementary file 2 — Additional file 2: Table of all references with reason of exclusion and conflicts. [file 13750_2022_281_MOESM2_ESM.xlsx]

## Sheet: Sheet1
Key (Rayyan)	Authors	Title	Year	Journal	Issn	Volume	Issue	Pages	Url	Language	Publisher	Location	Exclusion Author1 (title-abstract)	Exclusion Author2 (title-abstract)	Conflict (title-abstract)	solution (title-abstract)	First Reason For Exclusion (title-abstract)	Sesond Reason for Exclusion (title-abstract)	exclusion fulltextlevel(double)	exclusion_reason_author1 (fulltext)	exclusion_reason_author2 (fulltext)
rayyan-158089497	Carbonell-Capella, J M and Parniakov, O and Barba, F J and Grimi, N and Bals, O and Lebovka, N and Vorobiev, E	"Ice" juice from apples obtained by pressing at subzero temperatures of apples pretreated by pulsed electric fields	2016	Innovative Food Science and Emerging Technologies	14668564 (ISSN)	33		187-194	https://www.scopus.com/inward/record.uri?eid=2-s2.0-85006586491&doi=10.1016%2Fj.ifset.2015.12.016&partnerID=40&md5=8a43bc1a5b7098234ce956de81210136	English				Exclusion			Wrong Topic
rayyan-158089498	Wojcik, P	"Jonagold" apple fruit quality as influenced by fall sprays with calcium chloride at high rates	2001	Journal of Plant Nutrition	0190-4167	24	12	1925-1936		English				Exclusion			Wrong Topic
rayyan-158089499	Radosevic, M and RadoÅ¡eviÄ‡, M	"Siberian" February 1929 in the Istrian Province - A review of the social, healthcare, economic and demographic consequences	2012	Acta Histriae	1318-0185	20	3	367-388	https://www.scopus.com/inward/record.uri?eid=2-s2.0-84872081868&partnerID=40&md5=3cd205d6b87a955390c4c6f54954e2d1	Croatian				Exclusion			Foreign Language
rayyan-158089505		13th International Multidisciplinary Scientific Geoconference and EXPO, SGEM 2013	2013		13142704 (ISSN); 9786197105025 (ISBN)				https://www.scopus.com/inward/record.uri?eid=2-s2.0-84892623094&partnerID=40&md5=e7a9788a81d491f447cb1afd6e4bfe94	English			Exclusion	Exclusion			Wrong Topic
rayyan-158089506	Landy, M	1923: Movies and The changing body of cinema	2009	American Cinema of The 1920s: Themes and Variations	9780813544847 (ISBN)			95-119	https://www.scopus.com/inward/record.uri?eid=2-s2.0-84899326058&partnerID=40&md5=172247868e36589c020fc8e3282ea352	English	Rutgers University Press	Department of French and Italian Languages and Literatures, University of Pittsburgh, United States		Exclusion			Wrong Topic
rayyan-158089507	Pichler, P	1991 - ein Frostjahr das Spuren hinterliess	1991	Obstbau Weinbau : Fachblatt des Suedtiroler Beratungsringes 28 6: 179 - 182					http://na	Duits				Exclusion			Background Article
rayyan-158089508	Association Viticole Champenoise, Epernay	1995 viticulture handbook [Champagne vineyard (France)	1997			118			https://scholar.google.com/scholar_lookup?q=%5B1997+viticulture+handbook+%5BChampagne+vineyard+%28France%29%5D%5D https://scholar.google.com/scholar_lookup?q=%5B1995+viticulture+handbook+%5BChampagne+vineyard+%28France%29%5D%5D	French				Exclusion
rayyan-686116446	Maas, F. M. and van Schaik, A. C. R. and Hof, M. C. J. and Anbergen, R. H. N. and Ravesloot, M. B. M. and Costa, G.	1-MCP Can Prevent Ethylene-Induced Damage to Fruit Trees during Cold Storage	2010	Xi International Symposium on Plant Bioregulators in Fruit Production	978-90-6605-653-4	884		559-563	<Go to ISI>://WOS:000323271900072	English	Int Soc Horticultural Science	[Maas, F. M.; van Schaik, A. C. R.; Hof, M. C. J.; Anbergen, R. H. N.; Ravesloot, M. B. M.] Univ Wageningen & Res Ctr, NL-6668 LA Randwijk, Netherlands. Maas, FM (corresponding author), Univ Wageningen & Res Ctr, Lingewal 1, NL-6668 LA Randwijk, Netherlands. Leuven 1		Exclusion			Wrong Time
rayyan-686116279	Cheng, S. C. and Wei, B. D. and Zhou, Q. and Tan, D. H. and Ji, S. J.	1-Methylcyclopropene alleviates chilling injury by regulating energy metabolism and fatty acid content in 'Nanguo' pears	2015	Postharvest Biology and Technology	0925-5214	109		130-136	<Go to ISI>://WOS:000361251200015	English		[Cheng, Shunchang; Wei, Baodong; Zhou, Qian; Tan, Dehong; Ji, Shujuan] Shenyang Agr Univ, Coll Food Sci, Shenyang 110866, Peoples R China. Ji, SJ (corresponding author), 120 Dongling Rd, Shenyang 110866, Liaoning Provin, Peoples R China. Sailor_ch@163.com; jsjsyau@sina.com		Exclusion			Wrong Time
rayyan-158089509	Gomez, C A and Herrera, A O and Florez, V J	1-methylcyclopropeneand storage temperature effect in postharvest of mandarin (Citrus reticulata L.) var. Arrayana	2015	Revista De La Facultad De Ciencias Agrarias	0370-4661	47	2	27-41		Spanish				Exclusion			Wrong Topic
rayyan-685945255	Akachi, Toshiyuki and Shiina, Yasuyuki and Kawaguchi, Takumi and Kawagishi, Hirokazu and Morita, Tatsuya and Sugiyama, Kimio	1-Methylmalate from Camu-Camu (Myrciaria dubia) Suppressed D-Galactosamine-Induced Liver Injury in Rats	2010	Bioscience, biotechnology, and biochemistry	1347-6947									Exclusion			Wrong Topic
rayyan-676764775		2003 season. A sudden cold spell	2004	Arboriculture FruitiÃ¨re	0003-794X			17-19	https://www.cabdirect.org/cabdirect/abstract/20043082750	French				Exclusion			Background Article
rayyan-158089510	Durant, C	2007 freeze: UV could cast new light on citrus damage	2007	California Agriculture	0008-0845	61	2	54-55		English				Exclusion			Background Article
rayyan-158089511	van Assche, C	2009 in vogelvlucht : jaaroverzicht	2009	De fruitteelt : weekblad van de Nederlandse Fruittelers Organisatie 99 51/52: 12 - 17					http://na	Nederlands				Exclusion			Wrong Topic
rayyan-686116027		2013 International Conference on Advanced Technologies and Solutions in Industry, ICATSI 2013	2013	2013 International Conference on Advanced Technologies and Solutions in Industry, ICATSI 2013	10226680 (ISSN); 9783037857205 (ISBN)	710			https://www.scopus.com/inward/record.uri?eid=2-s2.0-84880362348&partnerID=40&md5=2a94894453f2d65a9f5cf6d5251c79ba	English		Taiyuan, Shanxi		Exclusion			Wrong Topic
rayyan-686116026		30th Annual Research Conference in Pharmaceutical Sciences	2013	30th Annual Research Conference in Pharmaceutical Sciences	01254685 (ISSN)	38			https://www.scopus.com/inward/record.uri?eid=2-s2.0-84906837769&partnerID=40&md5=66d2768f22b0a6abc4110132b52f42a0	English				Exclusion			Wrong Topic
rayyan-685944778	Shmookler-Reis, Robert and Ayyadevara, Srinivas	46. How an animal that freezes and thaws routinely can help to define cryoprotection pathways	2015	Cryobiology	0011-2240									Exclusion			Wrong Topic
rayyan-158089512	Fraser, H W	60 years of prunus davidiana Bloom Dates (1954-2014) foreshadowing climate change?	2014		9781632668455 (ISBN)	7		5425-5428	https://www.scopus.com/inward/record.uri?eid=2-s2.0-84911496974&partnerID=40&md5=da18c09ed54841df01fcdc12efd1c8d9	English	American Society of Agricultural and Biological Engineers			Exclusion			Background Article
rayyan-676764883	Conklin, F. S. and Baquet, A. E. and Halter, A. N.	A Bayesian simulation approach for estimating value of information: an application to frost forecasting	1977	Technical Bulletin, Agricultural Experiment Station, Oregon State University				64pp.	https://www.cabdirect.org/cabdirect/abstract/19781842389	English				Exclusion			Wrong Intervention
rayyan-686116362	Falara, V. and Manganaris, G. A. and Ziliotto, F. and Manganaris, A. and Bonghi, C. and Ramina, A. and Kanellis, A. K.	A beta-D-xylosidase and a PR-4B precursor identified as genes accounting for differences in peach cold storage tolerance	2011	Functional & Integrative Genomics	1438-793X	11	2	357-368	<Go to ISI>://WOS:000290845000011	English		[Falara, Vasiliki; Kanellis, Angelos K.] Aristotle Univ Thessaloniki, Dept Pharmaceut Sci, Lab Pharmacognosy, Grp Biotechnol Pharmaceut Plants, Thessaloniki 54124, Greece. [Manganaris, George A.] Cyprus Univ Technol, Dept Agr Sci Biotechnol & Food Sci, CY-50329 Lemessos, Cyprus. [Manganaris, George A.; Ziliotto, Fiorenza; Bonghi, Claudio; Ramina, Angelo] Univ Padua, Dept Environm Agron & Crop Sci…		Exclusion			Wrong Time
rayyan-685944595	Oancea, Ana-Maria and Aprodu, Iuliana and Ghinea, Ioana Otilia and Barbu, Vasilica and IoniÅ£Äƒ, Elena and Bahrim, Gabriela and RÃ¢peanu, Gabriela and StÄƒnciuc, Nicoleta	A bottom-up approach for encapsulation of sour cherries anthocyanins by using Î²-lactoglobulin as matrices	2017	Journal of food engineering	0260-8774				http://dx.doi.org/10.1016/j.jfoodeng.2017.04.033					Exclusion			Wrong Topic
rayyan-158089513	Khadivi-Khub, A and Khalili, Z	A breeding project: The selection of promising apricot (Prunus armeniaca L.) genotypes with late blooming time and high fruit quality	2017	Scientia Horticulturae	03044238 (ISSN)	216		93-102	https://www.scopus.com/inward/record.uri?eid=2-s2.0-85008655902&doi=10.1016%2Fj.scienta.2016.12.027&partnerID=40&md5=36012ed9db3b03b320a3bfc9a565228a	English				Exclusion			Wrong Population
rayyan-158089514	Webster, A D and Retamales, J B and Moggia, C and Banados, M P and Torres, C and Zoffoliu, J P	A brief review of pear rootstock development	1998	Acta Horticulturae	05677572 (ISSN)	475		135-141	https://www.scopus.com/inward/record.uri?eid=2-s2.0-24644469711&partnerID=40&md5=bc5bb37a164628f1657177a63e248b60	English	International Society Horticultural Science	Horticulture Research International, East Malling, West Malling Kent, ME 19 6BJ, United Kingdom		Exclusion			Wrong Study Design
rayyan-686116127	Pons, C. and Marti, C. and Forment, J. and Crisosto, C. H. and Dandekar, A. M. and Granell, A.	A Bulk Segregant Gene Expression Analysis of a Peach Population Reveals Components of the Underlying Mechanism of the Fruit Cold Response	2014	Plos One	1932-6203	9	3	21	<Go to ISI>://WOS:000332479400123	English		[Pons, Clara; Marti, Cristina; Forment, Javier; Granell, Antonio] Univ Politecn Valencia, Consejo Super Invest Cient, Plant Genom & Biotechnol Lab, Inst Biol Mol & Celular Plantas, E-46071 Valencia, Spain. [Crisosto, Carlos H.; Dandekar, Abhaya M.] Univ Calif Davis, Dept Plant Sci, Davis, CA 95616 USA. Granell, A (corresponding author), Univ Politecn Valencia, Consejo Super Invest Cient, Plant Ge…		Exclusion			Wrong Topic
rayyan-158089515	Yaegashi, Y and Nakajima, F and Hosoi, N and Fukuta, H and Sase, M	A case of gastrorrhexis caused by ingestion liquid nitrogen	2000	Japanese Journal of Gastroenterological Surgery	03869768 (ISSN)	33	9	1648-1651	https://www.scopus.com/inward/record.uri?eid=2-s2.0-0033808761&doi=10.5833%2Fjjgs.33.1648&partnerID=40&md5=afc4be85c69b1e038a7f937c58549feb	Japanese				Exclusion			Foreign Language
rayyan-685944921	Man, Rongzhou and Kayahara, Gordon J. and Dang, Qing-Lai and Rice, James A.	A case of severe frost damage prior to budbreak in young conifers in Northeastern Ontario: consequences of climate change?	2009	Forestry chronicle	0015-7546					eng				Exclusion			Wrong Population
rayyan-158089516	Buiatti, E and Palli, D and Decarli, A and Amadori, D and Avellini, C and Bianchi, S and Biserni, R and Cipriani, F and Cocco, P and Giacosa, A and Marubini, E and Puntoni, R and Vindigni, C and Fraumeni Jr., J and Blot, W	A caseâ€control study of gastric cancer and diet in Italy	1989	International Journal of Cancer	00207136 (ISSN)	44	4	611-616	https://www.scopus.com/inward/record.uri?eid=2-s2.0-0024428297&doi=10.1002%2Fijc.2910440409&partnerID=40&md5=ded1f7d07acf4443a8753c588592f690	English			Exclusion	Exclusion			Wrong Topic
rayyan-158089517	Shaw, A B	A climatic assessment of the Niagara peninsula viticulture area of ontario for the application of wind machines	2002	Journal of Wine Research	09571264 (ISSN)	13	2	143-164	https://www.scopus.com/inward/record.uri?eid=2-s2.0-33144482250&doi=10.1080%2F0957126022000017990&partnerID=40&md5=db0402fa5253e333f65fc15d103cdfaf	English			Inclusion	Inclusion							background study
rayyan-158089518	Bo, H S	A CLIMATIC CLASSIFICATION FOR CITRUS WINTER SURVIVAL IN CHINA	1991	Journal of Climate	0894-8755	4	5	550-555		English				Exclusion
rayyan-158089519	Wax, C L and Rasberry, F P and Matta, F B	A CLIMATOLOGICAL ASSESSMENT - LATE FREEZES IN MISSISSIPPI AND THEIR INFLUENCE ON PEACH CROP DAMAGE	1987	Mississippi Agricultural & Forestry Experiment Station Technical Bulletin			148	44570		English			Exclusion	Exclusion			Background Article
rayyan-158089521	Huang, S B and Li, G J and Zhou, C Q and Fan, X H and Shen, C D and Xue, M T	A climatological study of injury to citrus trees from freezing weather in China	1993	Agricultural and Forest Meteorology	0168-1923	65	1	129-138	https://www.scopus.com/inward/record.uri?eid=2-s2.0-0027843027&doi=10.1016%2F0168-1923%2893%2990041-F&partnerID=40&md5=cbe99d809e5559222e295093269a2171	English				Exclusion			Background Article
rayyan-686116296	Jin, P. and Zheng, Y. H. and Tang, S. S. and Rui, H. J. and Wang, C. Y.	A combination of hot air and methyl jasmonate vapor treatment alleviates chilling injury of peach fruit	2009	Postharvest Biology and Technology	0925-5214	52	1	24-29	<Go to ISI>://WOS:000264204000004	English		[Jin, Peng; Zheng, Yonghua; Tang, Shuangshuang; Rui, Huaijin] Nanjing Agr Univ, Coll Food Sci & Technol, Nanjing 210095, Peoples R China. [Wang, Chien Y.] USDA, Produce Qual & Safety Lab, Beltsville Agr Res Ctr, Beltsville, MD 20705 USA. Zheng, YH (corresponding author), Nanjing Agr Univ, Coll Food Sci & Technol, Nanjing 210095, Peoples R China. zhengyh@njau.edu.cn		Exclusion			Wrong Topic
rayyan-158089522	Yang, J O and Park, Y and Hyun, I H and Kim, G H and Kim, B S and Lee, B H and Ren, Y L	A combination treatment using ethyl formate and phosphine to control Planococcus citri (Hemiptera: Pseudococcidae) on pineapples	2016	Journal of Economic Entomology	00220493 (ISSN)	109	6	2355-2363	https://www.scopus.com/inward/record.uri?eid=2-s2.0-85014529283&doi=10.1093%2Fjee%2Ftow222&partnerID=40&md5=3a9c49be92ae3429645fd423de00cc9e	English				Exclusion			Wrong Topic
rayyan-685944665	Zel'tser, V. Ia and Lukashevich, P. A. and Skibitskii, V. A.	A combined machine for grapevine hilling	1977	Sadovodstvo, vinogradarstvo i vinodelie Moldavii									Exclusion
rayyan-158089523	Zhang, W B and Murray, F J and Liu, L P and Little, D C	A comparative analysis of four internationally traded farmed seafood commodities in China: domestic and international markets as key drivers	2017	Reviews in Aquaculture	1753-5123	9	2	157-178		English				Exclusion			Wrong Topic
rayyan-158089524	Karimi, B and Nosrati, R and Bazzaz, B S F and Mirpour, M and Malboobi, M and Owlia, P	A comparative evaluation of freezing criteria and molecular characterization of epiphytic ice-nucleating (Ice(+)) and non-ice-nucleating (Ice(-)) Pseudomonas syringae and Pseudomonas fluorescens	2020	Journal of Plant Pathology	1125-4653	102	1	169-178		English				Exclusion
rayyan-158089525	Garcia Lidon, A and Ortiz Marcide, J M and Garcia Legaz, M F and Porras Castillo, I	A comparative study of blooming behaviour of several lemon cultivars	1992			47	6	661-666	https://scholar.google.com/scholar_lookup?title=A+comparative+study+of+blooming+behaviour+of+several+lemon+cultivars&author=Garcia+Lidon%2C+A.+%28Centro+de+Investigacion+y+Desarrollo+Agro+Alimentario%2C+Murcia+%28Espagne%29%29&publication_year=1992	Spanish				Exclusion			Wrong Topic
rayyan-158089526	Aishya, S K and Biswas, R K and Kadirvel, G and Deka, B C and Kumar, S	A comparative study of effects of different freezing methods on sperm quality, DNA integrity and membrane protein of cryopreserved boar semen	2018	Indian Journal of Animal Sciences	03678318 (ISSN)	88	3	285-289	https://www.scopus.com/inward/record.uri?eid=2-s2.0-85044437358&partnerID=40&md5=922098a55783412f843453644abaed34	English				Exclusion			Wrong Topic
rayyan-685945294	University of, California	A comparison of costs of four systems of citrus frost protection	1953					8				Riverside		Inclusion
rayyan-158089527	Gregory, R A and Kuti, J O and Felker, P	A comparison of Opuntia fruit quality and winter hardiness for use in Texas	1993	Journal of Arid Environments	01401963 (ISSN)	24	1	37-46	https://www.scopus.com/inward/record.uri?eid=2-s2.0-38249007343&doi=10.1006%2Fjare.1993.1003&partnerID=40&md5=118e38b9bee1f06ad1f2d5b4ae67bb63	English				Exclusion			Wrong Outcome
rayyan-158089528	Linkosalo, T and Lappalainen, H K and Hari, P	A comparison of phenological models of leaf bud burst and flowering of boreal trees using independent observations	2008	Tree Physiology	0829-318X	28	12	1873-1882		English				Exclusion			Background Article
rayyan-158089529	Yoon, H K and Kleiber, T and Zydlik, Z and Rutkowski, K and WÃ³zniak, A and ÅšwierczyÅ„ski, S and Bednarski, W and KÈ©sy, J and Marczak, \L and Seo, J H and Choi, T Y and Kang, K J and Kafkas, N E and Bocianowski, J and Jeandet, P and Morkunas, I	A comparison of selected biochemical and physical characteristics and yielding of fruits in apple cultivars (malus domestica borkh.)	2020	Agronomy	20734395 (ISSN)	10	4		https://www.scopus.com/inward/record.uri?eid=2-s2.0-85082804188&doi=10.3390%2Fagronomy10040458&partnerID=40&md5=380a7cea5bf01d9505924a66c44893bc	English				Exclusion			Wrong Topic
rayyan-158089530	Wample, R L	A comparison of short- and long-term effects of mid-winter pruning on cold hardiness of Cabernet Sauvignon and Chardonnay buds	1994	American Journal of Enology and Viticulture	0002-9254	45	4	388-392	https://www.scopus.com/inward/record.uri?eid=2-s2.0-0028311062&partnerID=40&md5=ca7f247a41db7d0d81f59cc7a05c4383	English				Exclusion
rayyan-158089531	Wenden, B and Quero-Garcia, J and Dirlewanger, E and Darbyshire, R	A comparison of sweet cherry chilling requirements estimated using statistical and biological approaches	2018		05677572 (ISSN)	1229		177â€“182	https://www.scopus.com/inward/record.uri?eid=2-s2.0-85060060097&doi=10.17660%2FActaHortic.2018.1229.27&partnerID=40&md5=20fad44a533dfa4489be42e0d40a46e3	English	International Society for Horticultural Science	INRA, UMR Biologie du Fruit et Pathologie, Univ. Bordeaux, Villenave d'Ornon, France New South Wales Department of Primary Industries, Wagga Wagga, Australia Faculty of Veterinary and Agricultural Sciences, University of Melbourne, Melbourne, Australia		Exclusion			Background Article
rayyan-686116002	Chalutz, E. and Waks, J. and Schiffmann-Nadel, M.	A comparison of the response of different citrus fruit cultivars to storage temperature	1985	Scientia Horticulturae	03044238 (ISSN)	25	3	271-277	https://www.scopus.com/inward/record.uri?eid=2-s2.0-0000953140&doi=10.1016%2f0304-4238%2885%2990125-6&partnerID=40&md5=71513d3f628d84291da760ce68c4b93d	English		Department of Fruit and Vegetable Storage, A.R.O., The Volcani Center, P.O.Box 6, Bet Dagan, 50250, Israel		Exclusion			Wrong Time
rayyan-685944576	Tulyananda, Tatpong and Nilsen, Erik T.	A comparison of xylem vessel metrics between tropical and temperate Rhododendron species across elevation ranges	2017	Australian journal of botany	0067-1924				http://dx.doi.org/10.1071/BT16261					Exclusion			Wrong Population
rayyan-158089532	Legave, J M and Blanke, M and Christen, D and Giovannini, D and Mathieu, V and Oger, R	A comprehensive overview of the spatial and temporal variability of apple bud dormancy release and blooming phenology in Western Europe	2013	International Journal of Biometeorology	0020-7128	57	2	317-331		English				Exclusion			Background Article
rayyan-676764796	Andrews, P. K. and Proebsting, E. L., Jr. and Lee, G. S.	A conceptual model of changes in deep supercooling of dormant sweet cherry flower buds	1987	Journal of the American Society for Horticultural Science	0003-1062	112	2	320-324	https://www.cabdirect.org/cabdirect/abstract/19870347975	English				Exclusion			Wrong Study Design
rayyan-676765434	Wackerlin, O.	A contribution towards reducing damage by late frosts in viticulture	1975	Schweizerische Zeitschrift fur Obst- und Weinbau	0371-4942	111	4	91-94	https://www.cabdirect.org/cabdirect/abstract/19750328405	German				Inclusion
rayyan-686116264	McTavish, C. K. and Poirier, B. C. and Torres, C. A. and Mattheis, J. P. and Rudell, D. R.	A convergence of sunlight and cold chain: The influence of sun exposure on postharvest apple peel metabolism	2020	Postharvest Biology and Technology	0925-5214	164		14	<Go to ISI>://WOS:000528880200009	English		[McTavish, Christine K.; Poirier, Brenton C.; Mattheis, James P.; Rudell, David R.] USDA ARS, Tree Fruit Res Lab, Washington, DC 20250 USA. [Torres, Carolina A.] Washington State Univ, Tree Fruit Res & Extens Ctr, Wenatchee, WA 98801 USA. Rudell, DR (corresponding author), USDA ARS, Tree Fruit Res Lab, Washington, DC 20250 USA. David.Rudell@usda.gov		Exclusion			Wrong Time
rayyan-158089533	Wilson, S J and Jones, K M	A cryoprotectant effect of the dodecyl ether of polyethylene glycol (DEPEG) on flowering blackcurrant bushes	1980	Scientia Horticulturae	03044238 (ISSN)	13	3	267-269	https://www.scopus.com/inward/record.uri?eid=2-s2.0-0042804460&doi=10.1016%2F0304-4238%2880%2990065-5&partnerID=40&md5=eb5200f257023d51cd202d5fc4905a10	English				Exclusion			Wrong Population
rayyan-676765015	Heinemann, P. H. and Morrow, C. T. and Crassweller, R. M. and Martsolf, J. D. and Perry, K. B.	A decision support program for the protection of crops from frost	1992	Acta Horticulturae	9066052155 0567-7572			219-225	https://www.cabdirect.org/cabdirect/abstract/19940308788	English				Exclusion
rayyan-158089534	GuillÃ©n-Navarro, M A and MartÃ­nez-EspaÃ±a, R and Bueno-Crespo, A and Morales-GarcÃ­a, J and Ayuso, B and Cecilia, J M	A decision support system for water optimization in anti-frost techniques by sprinklers	2020	Sensors (Switzerland)	14248220 (ISSN)	20	24	44576	https://www.scopus.com/inward/record.uri?eid=2-s2.0-85097650997&doi=10.3390%2Fs20247129&partnerID=40&md5=66a4c61ea42a795a791b46ddf291dc86	English				Inclusion							wrong outcome
rayyan-158089535	Woolf, A B and Bowen, J H and Ball, S and Durand, S and Laidlaw, W G and Ferguson, I B	A delay between a 38Â°C pretreatment and damaging high and low temperature treatments influences pretreatment efficacy in 'Hass' avocados	2004	Postharvest Biology and Technology	09255214 (ISSN)	34	2	143-153	https://www.scopus.com/inward/record.uri?eid=2-s2.0-5344279083&doi=10.1016%2Fj.postharvbio.2004.05.013&partnerID=40&md5=7720ee1c73228c13bacd13f3146e2185	English				Exclusion			Wrong Topic
rayyan-158089536	ë¬¸ì¼í™˜ and Kim, Samkeun and í—ˆí™˜	A Design of SOA-based Data Integration Framework for Effective Spatial Data Mining TT - íš¨ê³¼ì ì¸ ê³µê°„ ë°ì´í„° ë§ˆì´ë‹ì„ ìœ„í•œ soa ê¸°ë°˜ ë°ì´í„° í†µí•© í”„ë ˆìž„ì›Œí¬ ì„¤ê³„	2011	The KIPS Transactions : Part D	1598-2866	18	5	385-392		Korean				Exclusion			Foreign Language
rayyan-685945260	Adams, Michael R. and Golden, Deborah L. and Chen, Haiying and Register, Thomas C. and Gugger, Eric T.	A Diet Rich in Green and Yellow Vegetables Inhibits Atherosclerosis in Mice	2006	Journal of nutrition	0022-3166									Exclusion			Wrong Topic
rayyan-685945169	Buban, T.	A DNOC oszi permetezese fokozhatja az almafak viragrugyeinek fagyerzekenyseget	1977	Kertgazdasag										Exclusion			Foreign Language
rayyan-685944995	Janos, J. and Zoltan, P.	A domborzat fagykarmodosito hatasa Tokajhegyaljan	1976	Foldrajzi ertesito						hun				Exclusion			Foreign Language
rayyan-685945069	Fucik, J. E.	A field test of several freeze protectant sprays on young grapefruit trees	1970					92					Inclusion
rayyan-158089537	Dami, I and Ennahli, S and Scurlock, D	A five-year study on the effect of cluster thinning and harvest date on yield, fruit composition, and cold-hardiness of 'Vidal blanc' (Vitis spp.) for ice wine production	2013	HortScience	00185345 (ISSN)	48	11	1358-1362	https://www.scopus.com/inward/record.uri?eid=2-s2.0-84888119812&doi=10.21273%2Fhortsci.48.11.1358&partnerID=40&md5=382bfd397fa3c847e2260fa534d5d1cd	English				Exclusion			Wrong Outcome
rayyan-685945028	Harris, Linda J. and Bender, Jeff and Bihn, Elizabeth A. and Blessington, Tyann and Danyluk, Michelle D. and Delaquis, Pascal and Goodridge, Lawrence and Ibekwe, A. Mark and Ilic, Sanja and Kniel, Kali and LeJeune, Jeffrey T. and Schaffner, Donald W. and Stoeckel, Don and Suslow, Trevor V.	A Framework for Developing Research Protocols for Evaluation of Microbial Hazards and Controls during Production That Pertain to the Quality of Agricultural Water Contacting Fresh Produce That May Be Consumed Raw	2012	Journal of food protection	0362-028X									Exclusion			Wrong Topic
rayyan-220089195	Leib, Brian G. and Fernandez, D. and Fisher, A.	A Frost Protection Design for Fruit Trees in Southwest Colorado	2015						http://cedb.asce.org/cgi/WWWdisplay.cgi?83531					Inclusion
rayyan-686116359	Pons, C. and Marti, C. and Forment, J. and Crisosto, C. H. and Dandekar, A. M. and Granell, A.	A genetic genomics-expression approach reveals components of the molecular mechanisms beyond the cell wall that underlie peach fruit woolliness due to cold storage	2016	Plant Molecular Biology	0167-4412	92	4	483-503	<Go to ISI>://WOS:000387114900007	English		[Pons, Clara; Marti, Cristina; Forment, Javier; Granell, Antonio] Univ Politecn Valencia, CSIC, Inst Biol Mol & Celular Plantas, E-46022 Valencia, Spain. [Crisosto, Carlos H.; Dandekar, Abhaya M.] Univ Calif Davis, Dept Plant Sci, Davis, CA 95616 USA. Pons, C (corresponding author), Univ Politecn Valencia, CSIC, Inst Biol Mol & Celular Plantas, E-46022 Valencia, Spain. cpons@upvnet.upv.es		Exclusion			Wrong Topic
rayyan-158089538	Xiong, M Q and Sun, R H and Chen, L D	A global comparison of soil erosion associated with land use and climate type	2019	Geoderma	0016-7061	343		31-39	https://www.scopus.com/inward/record.uri?eid=2-s2.0-85061824395&doi=10.1016%2Fj.geoderma.2019.02.013&partnerID=40&md5=2dfa3ea8523537f4bcd7eeb7f54c52b3	English				Exclusion			Wrong Topic
rayyan-686116082	Hohman, E. E. and Weaver, C. M.	A Grape-Enriched Diet Increases Bone Calcium Retention and Cortical Bone Properties in Ovariectomized Rats	2015	Journal of Nutrition	0022-3166	145	2	253-259	<Go to ISI>://WOS:000349057200010	English		[Hohman, Emily E.; Weaver, Connie M.] Purdue Univ, Dept Nutr Sci, W Lafayette, IN 47907 USA. Weaver, CM (corresponding author), Purdue Univ, Dept Nutr Sci, W Lafayette, IN 47907 USA. weavercm@purdue.edu		Exclusion			Wrong Topic
rayyan-220089101	Hardison, E. D.	A GROWER'S OBSERVATIONS OF FROST PROTECTION BY USE OF A BLOWER	1950						http://www.researchgate.net/publication/265431521_A_GROWER'S_OBSERVATIONS_OF_FROST_PROTECTION_BY_USE_OF_A_BLOWER					Inclusion
rayyan-220089093	Wynn, N. A.	A Guide to Energy Savings - For the Orchard Grower	1977	Office of Communication, Publications Division, U.S. Dept. of Agriculture, Washington, D.C. 20250 (single copies free while supply lasts)					http://www.researchgate.net/publication/234594074_A_Guide_to_Energy_Savings_-_For_the_Orchard_Grower					Exclusion			Wrong Study Design
rayyan-676764975	Gomand, A.	A high dose of gibberellins is no guarantee for a high production	2004	Fruitteelt-nieuws	1370-0235	17	6	27-28	https://www.cabdirect.org/cabdirect/abstract/20043058017	Dutch				Inclusion	wrong publication type					wrong publication type
rayyan-158089539	Guillen-Navarro, M A and Martinez-Espana, R and Lopez, B and Cecilia, J M	A high-performance IoT solution to reduce frost damages in stone fruits	2021	Concurrency and Computation-Practice & Experience	1532-0626	33	2	14		English				Exclusion
rayyan-220089065	Atam, E. and Abdelmaguid, T. F. and Keskin, E. and Kerrigan, E. C.	A hybrid green energy-based framework with a multi-objective optimization approach for optimal frost prevention in horticulture	2021						http://www.researchgate.net/publication/350874980_A_hybrid_green_energy-based_framework_with_a_multi-objective_optimization_approach_for_optimal_frost_prevention_in_horticulture					Inclusion
rayyan-158089540	Konakahara, M and Suzuki, M	A Judging Method on the Climatic Inadequacy for Citrus-Culture and the Local Climate in the Highland projected for Citrus-Production	1973	Journal of Agricultural Meteorology	00218588 (ISSN)	29	3	157-164		English				Exclusion			Background Article
rayyan-158089541	Zeng, W and Zhang, Z and Gao, C	A Levenberg-Marquardt neural network model with rough set for protecting citrus from frost damage	2012		9780769547947 (ISBN)			193-196	https://www.scopus.com/inward/record.uri?eid=2-s2.0-84872356800&doi=10.1109%2FSKG.2012.4&partnerID=40&md5=fefdde7dbe7e1e8b5f11840aba0e6e69	English				Exclusion
rayyan-685944764	Smith, R. W.	A look at frost protection after the freeze of 1990	1991	California grower	0888-1715								Inclusion
rayyan-685945208	Bates, E. M.	A look at the damaging freeze	1973	Western fruit grower									Inclusion
rayyan-685944938	Lizarraga, Daneida and Vinardell, M. Pilar and NoÃ©, VÃ©ronique and van Delft, Joost H. and Alcarraz-VizÃ¡n, Gema and van Breda, Simone G. and Staal, Yvonne and GÃ¼nther, Ulrich L. and Reed, Michelle A. and Ciudad, Carlos J. and Torres, Josep L. and Cascante, Marta	A Lyophilized Red Grape Pomace Containing Proanthocyanidin-Rich Dietary Fiber Induces Genetic and Metabolic Alterations in Colon Mucosa of Female C57BL/6J Mice	2011	journal of nutrition	0022-3166									Exclusion			Wrong Topic
rayyan-158089542	Company, R S I and Felipe, A J and Aparisi, J G and Socias I Company, R and Felipe, A J and GÃ³mez Aparisi, J	A major gene for flowering time in almond	1999	Plant Breeding	01799541 (ISSN)	118	5	443-448	https://www.scopus.com/inward/record.uri?eid=2-s2.0-0032712372&doi=10.1046%2Fj.1439-0523.1999.00400.x&partnerID=40&md5=c074b11f40621b2102d9a67866c1940d	English				Exclusion			Wrong Population
rayyan-158089543	Cittadini, E D and de Ridder, N and Peri, P L and van Keulen, H	A method for assessing frost damage risk in sweet cherry orchards of South Patagonia	2006	Agricultural and Forest Meteorology	0168-1923	141	2	235-243		English				Exclusion			Background Article
rayyan-158089544	Mercier, J and Lindow, S E	A method involving ice nucleation for the identification of microorganisms antagonistic to Erwinia amylovora on pear flowers	1996	Phytopathology	0031949X (ISSN)	86	9	940-945	https://www.scopus.com/inward/record.uri?eid=2-s2.0-0029849583&doi=10.1094%2FPhyto-86-940&partnerID=40&md5=e73c640504feff3c52a4d024f534c027	English				Exclusion			Wrong Topic
rayyan-158089545	Olsen, J L and Olesen, A and Breuning-Madsen, H and Balstrom, T	A method to identify potential cold-climate vine growing sites - a case study from RÃ¸snÃ¦s in Denmark	2011	Geografisk Tidsskrift	00167223 (ISSN)	111	1	73-84	https://www.scopus.com/inward/record.uri?eid=2-s2.0-79959326924&doi=10.1080%2F00167223.2011.10669523&partnerID=40&md5=c364930768f3e5e3cd1b645dec788377	English				Exclusion			Background Article	Wrong Intervention
rayyan-158089546	O'Brien, C and Hiti-Bandaralage, J and Folgado, R and Lahmeyer, S and Hayward, A and Folsom, J and Mitter, N	A method to increase regrowth of vitrified shoot tips of avocado (Persea americana Mill.): First critical step in developing a cryopreservation protocol	2020	Scientia Horticulturae	03044238 (ISSN)	266			https://www.scopus.com/inward/record.uri?eid=2-s2.0-85079885800&doi=10.1016%2Fj.scienta.2020.109305&partnerID=40&md5=91fae1156c482ca22e55d1b997319aa5	English				Exclusion			Wrong Topic
rayyan-158089547	QuiÃ±ones, A J P and Gutierrez, M R S and Hoogenboom, G	A methodological approach to determine flower bud vulnerability to low temperatures for deciduous crops in early spring using degree days	2020	HortScience	00185345 (ISSN)	55	5	651-657	https://www.scopus.com/inward/record.uri?eid=2-s2.0-85085057303&doi=10.21273%2FHORTSCI14689-19&partnerID=40&md5=7850468d7f6ec389c405820eaa5cb09e	English				Exclusion			Background Article
rayyan-220089124	Stombaugh, T. S. and Morrow, C. T. and Heinemann, P. H. and Goulart, B. L.	A microcomputer controlled irrigation system for frost protection of strawberries	1990	Paper - American Society of Agricultural Engineers					http://agris.fao.org/agris-search/search.do?recordID=US9316836					Exclusion			Wrong Population
rayyan-158089548	Hassani, D and Dastjerdi, R and Soleimani, A and Jaffaraghaei, M and Rezaee, R and Vahdati, K and Dehghani, A and Hadadnejhad, H and Asefnokhostin, M and Mozaffari, M and Eskandari, S and Tian, J	A model for estimation of the potential yield of walnut trees	2014	Acta Horticulturae	05677572 (ISSN); 9789462610385 (ISBN)	1050		407-412	https://www.scopus.com/inward/record.uri?eid=2-s2.0-84908131349&doi=10.17660%2FActaHortic.2014.1050.57&partnerID=40&md5=67abd85965ab6b85e3c455d64e31bb5c	English	International Society for Horticultural Science	Horticulture Department, Seed and Plant Improvement Institute, Karaj, Iran Plant Genetic Research Department, Seed and Plant Improvement Institute, Karaj, Iran Agricultural and Natural Resources Center of West Azarbaijan, Urumieh, Iran University of Tehra	Exclusion	Exclusion			Wrong Topic	Wrong Population
rayyan-685945036	Hamer, P. J. C.	A model to evaluate evaporative cooling of apple buds as a frost protection technique	1980	Journal of horticultural science	0022-1589									Exclusion			Wrong Topic
rayyan-158089549	Andersen, T B	A model to predict the beginning of the pollen season	1991	Grana	00173134 (ISSN)	30	1	269-275	https://www.scopus.com/inward/record.uri?eid=2-s2.0-0000781802&doi=10.1080%2F00173139109427810&partnerID=40&md5=5ee0ac6a0e55cf993f7eb139690d2bd0	English				Exclusion			Background Article
rayyan-686116483	Diez-de-Medina, Sergio and Silva, Herman	A molecular marker approach using intron flanking EST-PCR to map candidate genes in peach (Prunus persica)	2012	Electronic Journal of Biotechnology	0717-3458	15	5	44749	<Go to ISI>://SCIELO:S0717-34582012000500007	English		[Diez-de-Medina, Sergio; Silva, Herman] Universidad de Chile, Chile.		Exclusion			Wrong Time
rayyan-158089550	Bryon, A and Kurlovs, A H and Van Leeuwen, T and Clark, R M	A molecular-genetic understanding of diapause in spider mites: current knowledge and future directions	2017	Physiological Entomology	03076962 (ISSN)	42	3	211-224	https://www.scopus.com/inward/record.uri?eid=2-s2.0-85021421828&doi=10.1111%2Fphen.12201&partnerID=40&md5=72e0e493f14a95af36e9e7b055056cb6	English				Exclusion			Wrong Topic
rayyan-158089551	Serdar, U and Demirsoy, H and Demirsoy, L	A morphological and phenological comparison of chestnut (Castanea) cultivars 'Serdar' and 'Marigoule'	2011	Australian Journal of Crop Science	1835-2693	5	11	1311-1317		English				Exclusion			Wrong Population
rayyan-686115927	Busatto, N. and Farneti, B. and Delledonne, M. and Vrhovsek, U. and Spinelli, F. and Biasioli, F. and Velasco, R. and Costa, G. and Costa, F.	A multidisciplinary approach reveals new aspects of superficial scald aetiology and cold resistance mechanism in â€˜Granny Smithâ€™ apples	2019	Acta Horticulturae	05677572 (ISSN)	1242		447-453	https://www.scopus.com/inward/record.uri?eid=2-s2.0-85070834601&doi=10.17660%2fActaHortic.2019.1242.64&partnerID=40&md5=ce4eda0972b0bdb6e78e4836dc4d1961	English	International Society for Horticultural Science	University of Bologna, Italy Fondazione Edmund Mach, San Michele allâ€™Adige, Trento, Italy Department of Biotechnology, University of Verona, Italy		Exclusion			Wrong Topic
rayyan-158089552	Wertheim, S J and Vercammen, J	A multi-site pear-interstem trial in the Netherlands and Belgium	2000	Fruit Varieties Journal	00913642 (ISSN)	54	4	199-207	https://www.scopus.com/inward/record.uri?eid=2-s2.0-29044448983&partnerID=40&md5=e7254631db8d12e1c450a88344871d9c	English				Exclusion
rayyan-158089553	Di Giuseppe, A and Gambelli, A M and Rossi, F and Nicolini, A and Ceccarelli, N and Palliotti, A	A natural organic coating to control and minimize late frost damages on wine shoots	2020	Heat Transfer Research	10642285 (ISSN)	51	18	1625-1635	https://www.scopus.com/inward/record.uri?eid=2-s2.0-85101936877&doi=10.1615%2FHEATTRANSRES.2020034721&partnerID=40&md5=5e5e2d0954f93a1727cc0c50f21f0320	English				Inclusion
rayyan-158089554	Robinson, C and Mort, N	A neural network system for the protection of citrus crops from frost damage	1997	Computers and Electronics in Agriculture	01681699 (ISSN)	16	3	177-187	https://www.scopus.com/inward/record.uri?eid=2-s2.0-0031062366&doi=10.1016%2Fs0168-1699%2896%2900037-3&partnerID=40&md5=d975975afb23f07f40cd612f189bef8f	English				Exclusion
rayyan-158089555	Arunyanart, T and Siripatrawan, U and Makino, Y and Oshita, S	A new approach for the preservation of apple tissue by using a combined method of xenon hydrate formation and freezing	2014	Innovative Food Science and Emerging Technologies	14668564 (ISSN)	26		278-285	https://www.scopus.com/inward/record.uri?eid=2-s2.0-84916198776&doi=10.1016%2Fj.ifset.2014.09.008&partnerID=40&md5=2e24b705563f9406448db6aed1fb723b	English				Exclusion			Wrong Topic
rayyan-676765171	MÄ…dry, W. and Kozak, M. and Pluta, S. and Å»urawicz, E.	A new approach to sequential yield component analysis (SYCA): application to fruit yield in blackcurrant (Ribes nigrum L.)	2005	Journal of New Seeds	1522-886X	7	1	85-107	https://www.cabdirect.org/cabdirect/abstract/20053113527	English				Exclusion			Wrong Population
rayyan-676765467	Xue, X. M. and Wanga, J. Z. and Zhang, A. N. and Lu, C.	A new early ripening apricot cultivar - 'Kuijin'	2020	Acta Horticulturae	0567-7572		1281	41-44	https://www.cabdirect.org/cabdirect/abstract/20203472755	English				Exclusion			Wrong Intervention
rayyan-158089556	Chen, L and Cheng, H and Li, Y and Wu, Y and Wu, Y and Li, Y and Zhao, Y	A new early ripening sweet cherry cultivar 'Wuyuehong'	2019	Acta Horticulturae Sinica	0513353X (ISSN)	46	6	1215-1216	https://www.scopus.com/inward/record.uri?eid=2-s2.0-85068108159&doi=10.16420%2Fj.issn.0513-353x.2019-0061&partnerID=40&md5=e507e9e546cabb0f282850eaf7adf4c1	Chinese				Exclusion			Foreign Language
rayyan-158089557	Zheng, S and Jiang, J and Deng, C and Jiang, F and Chen, X and Hu, W and Xu, J and Xu, Q and Su, W	A new extremely late-maturingï¼ŒHigh-quality and large-size loquat cultivar'Xiangfei'	2021	Acta Horticulturae Sinica	0513353X (ISSN)	47		2953-2954	https://www.scopus.com/inward/record.uri?eid=2-s2.0-85098788397&doi=10.16420%2Fj.issn.0513-353x.2020-0735&partnerID=40&md5=5de01afff01da5d65bad083a27115618	Chinese				Exclusion			Foreign Language
rayyan-158089558	Yelenosky, G	A NEW INSULATOR WRAP TO PROTECT YOUNG CITRUS TREES DURING FREEZES	1981	Hortscience	0018-5345	16	1	44-45		English				Inclusion
rayyan-158089559	Kim, S C and Song, E Y and Kim, C H	A New Kiwifruit Variety, 'Halla Gold' with High Soluble Solids Content and Early Harvesting	2012	Korean Journal of Horticultural Science & Technology	1226-8763	30	3	334-337		Korean				Exclusion			Foreign Language
rayyan-158089560	Kim, C H and Kim, S C and Song, E Y and Ro, N Y and Kim, M and Kang, K H and Jang, K C and Chun, S J	A New Kiwifruit, 'Jecy Sweet' with High Soluble Solids Content	2009	Korean Journal of Horticultural Science & Technology	1226-8763	27	2	325-328		Korean				Exclusion			Foreign Language
rayyan-158089561	Tsuboi, Y	A new method for determining the dangerous area for cold damage of citrus trees	1964	Journal of Agricultural Meteorology	00218588 (ISSN)	19	4	145-149	https://www.scopus.com/inward/record.uri?eid=2-s2.0-85007974081&doi=10.2480%2Fagrmet.19.145&partnerID=40&md5=74cb3012e6d35c495472b02c098ebf5e	English				Exclusion			Background Article
rayyan-158089562	Chen, L and Wu, Y and Cheng, H and Li, Y and Wu, Y and Li, Y and Zhao, Y	A new middle ripening sweet cherry cultivar 'Linglongcui'	2018	Acta Horticulturae Sinica	0513353X (ISSN)	45	7	1419-1420	https://www.scopus.com/inward/record.uri?eid=2-s2.0-85050978364&doi=10.16420%2Fj.issn.0513-353x.2017-0895&partnerID=40&md5=abc7b2b746ca652c22937f902b23ebf5	Chinese				Exclusion			Foreign Language
rayyan-158089563	Yang, Yongsheng and Jiang, Xusheng and Wen, Xiaopeng and Li, Qinghong and Wei, Chun and Chen, Shuhong and Tian, Hong and æ±Ÿæ—­å‡ and æ–‡æ™“é¹ and æŽåº†å® and é­æ¤¿ and é™ˆæ ‘çº¢ and ç”°çº¢	A new mid-season loquat cultivarGuimi TT - ä¸­ç†Ÿæž‡æ·æ–°å“ç§è´µèœœçš„é€‰è‚²	2016	Journal of Fruit Science TA - æ¨å‹‡èƒœ	1009-9980	33	6	773-776		Chinese				Exclusion			Foreign Language
rayyan-158089564	Ye, X J and Sakai, K	A new modified resource budget model for nonlinear dynamics in citrus production	2016	Chaos Solitons & Fractals	0960-0779	87		51-60		English				Exclusion			Background Article
rayyan-158089565	Ou, C Q and Jiang, S L and Wang, F and Ma, L and Li, L W and Hao, N N and Jia, J X	A new pear dwarfing rootstock cultivar 'zhongai 5'	2016	Acta Horticulturae Sinica	0513353X (ISSN)	43	3	603-604	https://www.scopus.com/inward/record.uri?eid=2-s2.0-85007361746&doi=10.16420%2Fj.issn.0513-353x.2015-0447&partnerID=40&md5=d2cceef6c23d23b48a6ad03a9b2677d3	Chinese			Exclusion	Exclusion			Foreign Language	Wrong Intervention
rayyan-158089567	Ma, K B and Cho, K S and Kang, S S and Han, J H and Kim, Y K and Hwana, H S and Shin, I S	A new sweet persimmon: 'Romang'	2018	Journal of the American Pomological Society	15273741 (ISSN)	72	2	74-79	https://www.scopus.com/inward/record.uri?eid=2-s2.0-85049801454&partnerID=40&md5=7b1d5a589929fcc1fc5d8cf6c0e2ac72	English				Exclusion			Wrong Topic
rayyan-676765427	Ventura, P. G.	A new system for protecting fruit trees from late frosts	2000	Informatore Agrario	0020-0689	56	24	90-91	https://www.cabdirect.org/cabdirect/abstract/20002402813	Italian				Exclusion			Foreign Language
rayyan-158089568	Swingle, W T and Ralph Robinson, T	A new tangelo: The origin of a pink-fleshed citrus fruit by hybridization	1921	Journal of Heredity	00221503 (ISSN)	12	4	151-153	https://www.scopus.com/inward/record.uri?eid=2-s2.0-77957215135&doi=10.1093%2Foxfordjournals.jhered.a102071&partnerID=40&md5=cc443b22eff84184de2033479909c5d8	English				Exclusion			Wrong Topic
rayyan-158089569	Ding, G X and Wang, B G M and Qin, G J and Chen, Y F and Wang, B G M and Wen, P F and Liu, W and Liu, S and Ma, X	A new technology for apricot frost disaster prevention	2018	Acta Horticulturae	05677572 (ISSN); 9789462612105 (ISBN)	1214		131-136	https://www.scopus.com/inward/record.uri?eid=2-s2.0-85056814543&doi=10.17660%2FActaHortic.2018.1214.22&partnerID=40&md5=82a6926dd56fa63863ca27506032dbb4	English	International Society for Horticultural Science	Institute of Horticulture, Shanxi Academy of Agricultural Sciences, Shanxi Taiyuan, 030031, China School of Chemical and Environmental Engineering, North University of China, Shanxi Taiyuan, 030031, China College of Horticulture, Shanxi Agricultural Unive		Inclusion
rayyan-676765359	Shi, MinHua and Liu, Xin and Liu, Jin	A new walnut cultivar 'Jinli'	2020	Acta Horticulturae Sinica	0513-353X	47		2919-2920	https://www.cabdirect.org/cabdirect/abstract/20210019530	Chinese				Exclusion			Foreign Language
rayyan-685944879	Muthana, K. D.	A note on frost susceptibility in arid zone trees	1974					370					Exclusion
rayyan-158089570	Colas, F and Perron, M and Tousignant, D and Parent, C and Pelletier, M and Lemay, P	A novel approach for the operational production of hybrid larch seeds under northern climatic conditions	2008	Forestry Chronicle	00157546 (ISSN)	84	1	95-104	https://www.scopus.com/inward/record.uri?eid=2-s2.0-41149159673&doi=10.5558%2Ftfc84095-1&partnerID=40&md5=0729ddac4688db500a7e05465dbfbfaf	English				Exclusion			Wrong Population
rayyan-686116149	Rahman, S. M. A. and Hoque, M. E. and Rahman, S. and Rahman, M. M.	A Novel Vortex Tube-Assisted Atmospheric Freeze-Drying System: Effect of Osmotic Pretreatment on Biological Products	2017	Journal of Food Process Engineering	0145-8876	40	3	11	<Go to ISI>://WOS:000400153500027	English		[Rahman, S. Md Atiqure] Univ Sharjah, Sustainable & Renewable Energy Engn, Univ City 27272, Sharjah, U Arab Emirates. [Hoque, M. Enamul] King Faisal Univ, Dept Biomed Engn, Al Hufuf 31982, Al Ahsa, Saudi Arabia. [Rahman, Saidur] King Fahd Univ Petr & Minerals KFUPM, Res Inst, Ctr Res Excellence Renewable Energy CoRE RE, Dhahran 31261, Saudi Arabia. [Rahman, M. Mahbubur] Queensland Univ Technol, S…		Exclusion			Wrong Topic
rayyan-158089571	Mazurek, E and Fukuda, M and Ieee	A parallelization of orchard temperature predicting programs	2011		978-1-4577-0251-8			179-184		English	Ieee			Exclusion
rayyan-676765113	Kvantrishvili, D. G.	A part-removable frame of permanent type for covering lemon trees of conventional form	1989	Subtropicheskie Kul'tury	0207-9224			72-78	https://www.cabdirect.org/cabdirect/abstract/19900399406	Russian				Exclusion			Foreign Language
rayyan-158089572	Smyth, M and Skates, H	A passive solar water heating system for vineyard frost protection	2009	Solar Energy	0038092X (ISSN)	83	3	400-408	https://www.scopus.com/inward/record.uri?eid=2-s2.0-59849125005&doi=10.1016%2Fj.solener.2008.08.014&partnerID=40&md5=e2d4a615bae1bea01aeafbd7d4e72b24	English				Inclusion
rayyan-158089573	Oprita, V A	A PERSPECTIVE OF APRICOT SELECTION FOR THE DOBROGEA AREA	2020	Scientific Papers-Series B-Horticulture	2285-5653	64	2	93-96		English				Exclusion			Wrong Intervention
rayyan-158089574	Zavalloni, C and Andresen, J A and Black, J R and Winkler, J A and Guentchev, G and Piromsopa, K and Pollyea, A and Bisanz, J M and Samietz, J	A Preliminary Analysis of the Impacts of Past and Projected Future Climate on Sour Cherry Production in the Great Lakes Region of the USA	2008	Viii International Symposium on Modelling in Fruit Research and Orchard Management	978-90-6605-681-7	803		123-130		English	Int Soc Horticultural Science	[Zavalloni, C.; Andresen, J. A.; Winkler, J. A.; Guentchev, G.; Piromsopa, K.; Pollyea, A.; Bisanz, J. M.] Michigan State Univ, Dept Geog, E Lansing, MI 48824 USA. [Zavalloni, C.] Univ Antwerp VIB, Dept Biol, B-2610 Antwerp, Belgium. [Black, J. R.] Michig		Exclusion			Background Article
rayyan-676764988	Gu, QingQing and Xu, XiaoBiao and Qu, XueYan and Liu, ShanJun and Huang, ChunHui	A preliminary study on cold resistance in seedless penggan "Ganpeng No. 1"	2003	Acta Agriculturae Universitatis Jiangxiensis	1000-2286	25	6	869-871	https://www.cabdirect.org/cabdirect/abstract/20043013220	Chinese				Exclusion			Foreign Language
rayyan-158089575	Guillen-Navarro, M A and Cadenas, J M and Garrido, M C and Ayuso, B and Martinez-Espana, R and Chatzigiannakis, I and Tobe, Y and Novais, P and Amft, O	A Preliminary Study to Solve Crop Frost Prediction Using an Intelligent Data Analysis Process	2018	Intelligent Environments 2018	978-1-61499-874-7 978-1-61499-873-0	23		97-106		English	Ios Press	[Angel Guillen-Navarro, M.; Ayuso, Belen; Martinez-Espana, Raquel] Catholic Univ Murcia, Dept Comp Engn, Murcia, Spain. [Cadenas, Jose M.; Carmen Garrido, M.] Univ Murcia, Dept Informat & Commun Engn, Murcia, Spain. Guillen-Navarro, MA (corresponding auth		Exclusion
rayyan-158089576	Trimeche, A and Renard, P and Tainturier, D	A procedure for Poitou jackass sperm cryopreservation	1998	Theriogenology	0093-691X	50	5	793-806		English				Exclusion			Wrong Topic
rayyan-158089577	Coleman, W K	A PROPOSED WINTER-INJURY CLASSIFICATION FOR APPLE-TREES ON THE NORTHERN FRINGE OF COMMERCIAL PRODUCTION	1992	Canadian Journal of Plant Science	0008-4220	72	2	507-516		English				Exclusion			Background Article
rayyan-158089578	Kim, Soo-ockï¼Œ and Yun, Jin	A Quantification Method for the Cold Pool Effect on Nocturnal Temperature in a Closed Catchment TT - íì‡„ì§‘ìˆ˜ì—­ì˜ ëƒ‰ê¸°í˜¸ ëª¨ì˜ë¥¼ í†µí•œ ì¼ ìµœì €ê¸°ì˜¨ ë¶„í¬ ì¶”ì •	2011	Korean Journal of Agricultural and Forest Meteorology	1229-5671	13	4	176-184		Korean				Exclusion			Foreign Language
rayyan-158089579	Ledger, S and Galvin, R and Lynch, D and Stokes, E K	A randomised controlled trial evaluating the effect of an individual auditory cueing device on freezing and gait speed in people with Parkinson's disease	2008	Bmc Neurology		8		6		English			Exclusion	Exclusion			Wrong Topic
rayyan-158089580	Albelda, P and Fortes, E and Contat, L and Masot, R and Laguarda-Miro, N	A rapid electrochemical impedance spectroscopy and sensor-based method for monitoring freeze-damage in Tangerines	2021	IEEE Sensors Journal	1530437X (ISSN)				https://www.scopus.com/inward/record.uri?eid=2-s2.0-85102692873&doi=10.1109%2FJSEN.2021.3065846&partnerID=40&md5=1065996f1ccad7672efeb69c474746a2	English				Exclusion			Wrong Intervention
rayyan-158089581	Yuding, M A O and Lihong, W U and Changming, Miao and Yiping, Y A O and Gaoli, S U and å´åˆ©çº¢ and è‹—é•¿æ˜Ž and å§šç›Šå¹³ and è‹é«˜åˆ©	A Reference Design for Citrus Freeze Damage Insurance by Using Meteorological Index in Zhejiang Province TT - æµ™æ±ŸçœæŸ‘æ¡”å†»å®³æ°”è±¡æŒ‡æ•°ä¿é™©å‚è€ƒè®¾è®¡	2007	Chinese Journal of Agrometeorology TA - æ¯›è£•å®š	1000-6362	28	2	226-230		Chinese				Exclusion			Foreign Language
rayyan-158089582	Hu, Y G and Asante, E A and Lu, Y Z and Mahmood, A and Buttar, N A and Yuan, S Q	A review of air disturbance technology for plant frost protection	2018	International Journal of Agricultural and Biological Engineering	1934-6344	11	3	21-28		English				Exclusion
rayyan-158089583	Zhao, C J and Han, J W and Yang, X T and Qian, J P and Fan, B L	A review of computational fluid dynamics for forced-air cooling process	2016	Applied Energy	0306-2619	168		314-331		English				Exclusion			Wrong Study Design
rayyan-685945091	Eun, Jong-Bang and Maruf, Ahmed and Das, Protiva Rani and Nam, Seung-Hee	A review of encapsulation of carotenoids using spray drying and freeze drying	2020	Critical reviews in food science and nutrition	1549-7852									Exclusion			Wrong Study Design
rayyan-158089584	Salyer, I O and Sircar, A K	A review of phase change materials research for thermal energy storage in heating and cooling applications at the University of Dayton from 1982 to 1996	1997	International Journal of Global Energy Issues	09547118 (ISSN)	9	3	183-198	https://www.scopus.com/inward/record.uri?eid=2-s2.0-0030708346&partnerID=40&md5=121411ddc03f6be2f3f92822daee6c90	English				Exclusion			Wrong Topic
rayyan-685944613	Gitau, C. W. and Bashford, R. and Carnegie, A. J. and Gurr, G. M.	A review of semiochemicals associated with bark beetle (Coleoptera: Curculionidae: Scolytinae) pests of coniferous trees: A focus on beetle interactions with other pests and their associates	2013	Forest ecology and management	0378-1127				http://dx.doi.org/10.1016/j.foreco.2013.02.019					Exclusion			Wrong Topic
rayyan-158089585	Keerthirathne, T P and Ross, K and Fallowfield, H and Whiley, H	A review of temperature, pH, and other factors that influence the survival of Salmonella in mayonnaise and other raw egg products	2016	Pathogens	20760817 (ISSN)	5	4		https://www.scopus.com/inward/record.uri?eid=2-s2.0-85000470511&doi=10.3390%2Fpathogens5040063&partnerID=40&md5=f2c73a28cce8d8513229826d4f72fcd4	English				Exclusion			Wrong Topic
rayyan-158089586	Vincent, Charles and Babendreier, Dirk and Åšwiergiel, Weronika and Helsen, Herman and Blommers, Leo H M	A review of the apple sawfly, hoplocampa testudinea (Hymenoptera tenthredinidae)	2019	Bulletin of Insectology 72 (2019) 1					https://edepot.wur.nl/495069	Engels				Exclusion			Wrong Topic
rayyan-158089587	Dauriach, J	A roof over the orchard [windbreak net, parahail net, anti-frost system with motor-driver propeller	1987				394	49-54	https://scholar.google.com/scholar_lookup?title=%5BA+roof+over+the+orchard+%5Bwindbreak+net%2C+parahail+net%2C+anti-frost+system+with+motor-driver+propeller%5D%5D&author=Dauriach%2C+J.&publication_year=1987	French				Inclusion						wrong population
rayyan-158089588	ë°•ì˜ì‹ and Yun, Heo Jae and Um, Nam-Yong and Bang, Soon Bae and Parkï¼ŒSung, Min	A Seedless Table Grape Variety with High Quality and Large Berries, â€˜Sweet Dream' TT - ê³ í’ˆì§ˆ ëŒ€ë¦½ê³„ ë¬´í•µí¬ë„ ì‹ í’ˆì¢… â€˜ìŠ¤ìœ„íŠ¸ ë“œë¦¼'	2015	Korean Journal of Breeding Science	0250-3360	47	4	421-424		Korean				Exclusion			Foreign Language
rayyan-685945125	Dang, Q. L. and Lieffers, V. J. and Rothwell, R. L.	A self-contained freezing chamber for tree ecophysiological studies in the field	1991	Forest science	0015-749X								Exclusion
rayyan-685944831	Poirier, Magalie and Lacointe, AndrÃ© and AmÃ©glio, Thierry	A semi-physiological model of cold hardening and dehardening in walnut stem	2010	Tree physiology	0829-318X									Exclusion			Wrong Population
rayyan-158089589	Caizolari, A and Finelli, F and Mazzoli, G L and Calzolari, A and Finelli, F and Mazzoli, G L and Momol, M T and Saygili, H	A severe unforeseen outbreak of fire blight in the emiliaromagna region	1999	Acta Horticulturae	05677572 (ISSN); 9789066059214 (ISBN)	489		171-175	https://www.scopus.com/inward/record.uri?eid=2-s2.0-0038114848&partnerID=40&md5=c0f7d77d841258ffd102288999cc07da	English	International Society Horticultural Science	Servizio Fitosanitario Regionale, via di Corticella n.133, 40129 Bologna, Italy C.R.P.V., via Vicinale Monticino n.1969, 47020 Diegaro di Cesena - ForlI, Italy		Exclusion			Wrong Topic
rayyan-158089590	Avanzato, D and Vaccaro, A and Bevilacqua, D	A short review of nut industry in EU	2009		05677572 (ISSN)	825		41â€“48	https://www.scopus.com/inward/record.uri?eid=2-s2.0-70350098069&doi=10.17660%2FActaHortic.2009.825.3&partnerID=40&md5=5ac12bc5bdb81b259a4ca32df2fa9615	English	International Society for Horticultural Science	CRA- Centro di Ricerca per la Frutticoltura, Via di Fioranello, 52 00134 Rome, Italy		Exclusion			Wrong Population
rayyan-158089591	Gilabert, M A and Segarra, D and Melia, J	A simplified algorithm for the evaluation of frost-affected citrus	1990						https://scholar.google.com/scholar_lookup?title=A+simplified+algorithm+for+the+evaluation+of+frost-affected+citrus&author=Gilabert%2C+M.A.&publication_year=1990	English				Exclusion			Background Article
rayyan-158089592	Winter, F	A simulation model of phenology and corresponding frost resistance of 'Golden Delicious' apple	1986				184		https://scholar.google.com/scholar_lookup?title=A+simulation+model+of+phenology+and+corresponding+frost+resistance+of+%27Golden+Delicious%27+apple&author=Winter%2C+F.+%28Hohenheim+Univ.%2C+Ravensburg+%28Germany%2C+F.R.%29.+Versuchsstation+Bavendorf%29&pub	English				Exclusion			Background Article
rayyan-158089593	Hoegh, A and Leman, S	A spatio-temporal model for assessing winter damage risk to east coast vineyards	2015	Journal of Applied Statistics	02664763 (ISSN)	42	4	834-845	https://www.scopus.com/inward/record.uri?eid=2-s2.0-84921564589&doi=10.1080%2F02664763.2014.987652&partnerID=40&md5=308f6726cfc6a15e5cfca5746bdc2e5e	English			Exclusion	Exclusion			Background Article
rayyan-676765416	Utermark, H.	A sprinkling system as a working resource	1975	Mitteilungen des Obstbauversuchsringes des Alten Landes	0178-2916	30	5	131-137	https://www.cabdirect.org/cabdirect/abstract/19750330768	German				Exclusion			Wrong Intervention
rayyan-158089594	JimÃ©nez, C M and Royo DÃ­az, J B	A statistical model to estimate potential yields in peach before bloom	2003	Journal of the American Society for Horticultural Science	0003-1062	128	3	297-301	https://www.scopus.com/inward/record.uri?eid=2-s2.0-0038477040&doi=10.21273%2Fjashs.128.3.0297&partnerID=40&md5=cbddf8e36c73668efea70d0b328a6b4c	English				Exclusion			Background Article
rayyan-158089595	Hjeltnes, S H	A study of juvenile pear seedlings [also incl. thorns, feathers]	1988				2	119-137	https://scholar.google.com/scholar_lookup?title=A+study+of+juvenile+pear+seedlings+%5Balso+incl.+thorns%2C+feathers%5D&author=Hjeltnes%2C+S.H.+%28Njoes+Forskingsstasjon%2C+Hermansverk+%28Norway%29%29&publication_year=1988	English				Exclusion			Wrong Topic
rayyan-158089596	Gao, Zhen and Zhai, Heng and Zhang, Kekun and Dang, Yuan and Du, Yuanpeng and ç¿Ÿè¡¡ and å¼ å…‹å¤ and å…šå›­ and æœè¿œé¹	A Study on Cold Hardiness of Seven Wine Grape Canes by LT-I Analysis TT - Lt-iåˆ†æž7ä¸ªé…¿é…’è‘¡è„å“ç§æžæ¡çš„æŠ—å¯’æ€§	2013	Scientia Agricultura Sinica TA - é«˜æŒ¯	0578-1752	46	5	1014-1024		Chinese				Exclusion			Foreign Language
rayyan-676765014	He, GuiPing and Chen, YuChun and Chen, Bing and Tan, JunQin and Yuan, Jie and Wang, Tao	A study on cold tolerance at the seedling stage of Casuarina equisetifolia clones	2015	Acta Agriculturae Universitatis Jiangxiensis	1000-2286	37	3	450-453	http://xuebao.jxau.edu.cn https://www.cabdirect.org/cabdirect/abstract/20153336705	Chinese				Exclusion			Foreign Language
rayyan-158089597	He, Guiping and Chen, Yuchun and Chen, Bing and Tan, Junqin and Yuan, Jie and Wang, Tao and é™ˆé›¨æ˜¥ and é™ˆç‚³ and è°­å›ç´ and è¢æ° and çŽ‹æ¶›	A Study on Cold Tolerance at the Seedling Stage of Casuarina equisetifolia Clones TT - æœ¨éº»é»„æ— æ€§ç³»è‹—æœŸè€å¯’æ€§ç ”ç©¶	2015	Acta Agriculturae Universitatis Jiangxiensis TA - ä½•è´µå¹³	1000-2286	37	3	450-453		Chinese				Exclusion			Foreign Language
rayyan-685944953	Kumawat, S. R. and Reager, M. L. and Deora, N. S.	A study on Constraints responsible for adoption of the arid fruits cultivation	2011	Journal of progressive agriculture	2229-4244									Exclusion			Wrong Topic
rayyan-676765153	Liu, ShanBei and Liu, ShanJun and Qiu, XinLan and Den, YuHua	A study on the biological habit of naval orange "Ganhua 79 - 9": I. Observation on the habits of growth and fruit-bearing and a preliminary study on fertility	2000	Acta Agriculturae Universitatis Jiangxiensis	1000-2286	22	4	526-529	https://www.cabdirect.org/cabdirect/abstract/20023059814	Chinese				Exclusion			Foreign Language
rayyan-158089598	Wang, H and Dong, T and Liu, X and Yin, X and Sun, W and Niu, J and Ma, M	A study on the cold resistance and the semi- lethal temperatures for branches of five apple rootstock cultivars	2020	Journal of Fruit Science	10099980 (ISSN)	37	4	495-501	https://www.scopus.com/inward/record.uri?eid=2-s2.0-85086316435&doi=10.13925%2Fj.cnki.gsxb.20190383&partnerID=40&md5=fbb201876d6c080db0d4173635280d74	Chinese				Exclusion			Foreign Language
rayyan-158089599	Yuan, Gaopeng and Chun, Changpin and Peng, Liangzhi and Huang, Zongjun and Huang, Tongqi and Yang, Huidong and Fu, Xingzheng and Ling, Lili and Cao, Li and æ·³é•¿å“ and å½­è‰¯å¿— and é»„å®—ä¿Š and é»„åŒéº’ and æ¨æƒ æ ‹ and ä»˜è¡Œæ”¿ and å‡Œä¸½ä¿ and æ›¹ç«‹	A study on the difference ofNewhall'navel orange and its sportLonghuihong'navel orange TT - çº½è·å°”'è„æ©™åŠå…¶èŠ½å˜å“ç§é¾™å›žçº¢'è„æ©™çš„æ¯”è¾ƒç ”ç©¶	2017	Journal of Fruit Science TA - è¢é«˜é¹	1009-9980	34	9	1117-1124		Chinese				Exclusion			Foreign Language
rayyan-158089600	Chengjun, Zhang and Jie, L I and Huiping, F A N and Youke, Wang and Dandan, Zhou and æŽæ· and èŒƒæƒ è and çŽ‹æœ‰ç§‘ and å‘¨ä¸¹ä¸¹	A Study on the Hardiness of Young Fruits of Different Varieties of Apricot TT - ä¸åŒæå“ç§å¹¼æžœæŠ—å¯’æ€§ç ”ç©¶	2008	Journal of Northwest Forestry College TA - å¼ æˆå†›	1001-7461	23	3	29-32		Chinese				Exclusion			Foreign Language
rayyan-158089601	Ying-ning, L I U and Wen-li, H E and Yan-li, L I and Qin-feng, B A I and Yi, Liang and Tao, Zhang and è´ºæ–‡ä¸½ and æŽè‰³èŽ‰ and æŸç§¦å‡¤ and æ¢è½¶ and å¼ æ¶›	A Study on the Risk Index Design of Agricultural Insurance on Apple Florescence Freezing Injury in Shaanxi Fruit Zone TT - é™•è¥¿æžœåŒºè‹¹æžœèŠ±æœŸå†»å®³å†œä¸šä¿é™©é£Žé™©æŒ‡æ•°çš„è®¾è®¡	2010	Chinese Journal of Agrometeorology TA - åˆ˜æ˜ å®	1000-6362	31	1	125		Chinese				Exclusion			Foreign Language
rayyan-676765231	Nam, I. H.	A study on unheated cultivation of strawberries in winter	1973	Research Reports of the Office of Rural Development, Horticulture		15		15-22	https://www.cabdirect.org/cabdirect/abstract/19740316467	Korean				Exclusion			Foreign Language
rayyan-158089602	Burger, D A	A summary of factors influencing the susceptibility of cold stored red globe table grapes to SO2 damage				4			https://scholar.google.com/scholar_lookup?q=A+summary+of+factors+influencing+the+susceptibility+of+cold+stored+red+globe+table+grapes+to+SO2+damage	English			Exclusion	Exclusion			Wrong Time
rayyan-158089603	Sadeghi, H and Ghanbari, A and Robinson, T L	A survey of damage of citrus in the Mazandaran region of Iran following the January 2008 freeze	2011	Acta Horticulturae	05677572 (ISSN); 9789066052970 (ISBN)	903		1163-1168	https://www.scopus.com/inward/record.uri?eid=2-s2.0-80053271597&doi=10.17660%2FActaHortic.2011.903.162&partnerID=40&md5=313198c4cf5f350626e90d9d6365af7c	English	International Society for Horticultural Science	Department of Horticulture, College of Agriculture, Sari, Iran		Exclusion
rayyan-158089604	Sanchez-Ballesta, M T and Lluch, Y and Gosalbes, M J and Zacarias, L and Granell, A and Lafuente, M T	A survey of genes differentially expressed during long-term heat-induced chilling tolerance in citrus fruit	2003	Planta	0032-0935	218	1	65-70		English				Exclusion			Wrong Topic
rayyan-676765474	Young, K. and Galbreath, N. H. and Hewitt, E. W.	A system for regulating sprinkling during evaporative cooling of apple buds to delay bloom	1979	Journal of Agricultural Engineering Research	0021-8634	24	2	209-213	https://www.cabdirect.org/cabdirect/abstract/19792403833	English				Inclusion							wrong outcome||| wrong time
rayyan-686116310	Guan, V. X. and Mobasheri, A. and Probst, Y. C.	A systematic review of osteoarthritis prevention and management with dietary phytochemicals from foods	2019	Maturitas	0378-5122	122		35-43	<Go to ISI>://WOS:000461403200005	English		[Guan, Vivienne X.; Probst, Yasmine C.] Univ Wollongong, Fac Sci Med & Hlth, Sch Med, Wollongong, NSW 2522, Australia. [Guan, Vivienne X.; Probst, Yasmine C.] Univ Wollongong, Illawarra Hlth & Med Res Inst, Wollongong, NSW 2522, Australia. [Mobasheri, Ali] Univ Surrey, Fac Hlth & Med Sci, Sch Vet Med, Dept Vet Preclin Sci, Guildford GU2 7AL, Surrey, England. Probst, YC (corresponding author), Uni…		Exclusion			Wrong Topic
rayyan-685945038	Halvorsen, Bente L. and Holte, Kari and Myhrstad, Mari C. W. and Barikmo, Ingrid and Hvattum, Erlend and Remberg, Siv Fagertun and Wold, Anne-Brit and Haffner, Karin and Baugerod, Halvard and Andersen, Lene Frost and Moskaug, O. and Jacobs, David R., Jr. and Blomhoff, Rune	A Systematic Screening of Total Antioxidants in Dietary Plants	2002	Journal of nutrition	0022-3166									Exclusion			Wrong Population
rayyan-158089605	Eggink, P M	A taste of pepper: genetics, biochemistry and prediction of sweet pepper flavor	2013						https://edepot.wur.nl/279117	Engels	s.n.			Exclusion			Wrong Population
rayyan-676764833	Benyoussef, S. and Khelil, A. Z. and Hamadi, H.	A technical package for seed production of common vetch (Vicia sativa, L.)	2016	Annales de l'INRAT	0365-4761	89		83-86	https://www.cabdirect.org/cabdirect/abstract/20183139034	French				Exclusion			Wrong Outcome
rayyan-158089606	Ebel, R C and Campbell, B L and Nesbitt, M L and Dozier, W A and Lindsey, J K and Wilkins, B S	A temperature index model to estimate long-term freeze-risk of satsuma mandarins grown on the northern coast of the gulf of Mexico	2005	Journal of the American Society for Horticultural Science	00031062 (ISSN)	130	4	500-507	https://www.scopus.com/inward/record.uri?eid=2-s2.0-21544473562&doi=10.21273%2Fjashs.130.4.500&partnerID=40&md5=59c328ee3e2f68ef330f55f00c399640	English				Exclusion			Background Article
rayyan-676765120	Laurenson, M. and Kiura, T. and Ninomiya, S.	A tool for estimating the risk of extreme climatic events	2001	Agricultural Information Research	0916-9482	10	2	79-90	https://www.cabdirect.org/cabdirect/abstract/20043008126	English				Exclusion			Background Article
rayyan-158089607	Francko, D A and Wilson, K G and Li, Q Q S Q and Equiza, M A	A topical spray to enhance plant resistance to cold injury and mortality	2011	Horttechnology	10630198 (ISSN)	21	1	109-118	https://www.scopus.com/inward/record.uri?eid=2-s2.0-79952759334&doi=10.21273%2Fhorttech.21.1.109&partnerID=40&md5=dc29983efbf1ca37caca0cdae335d940	English				Inclusion
rayyan-158089608	Willett, M J and Andrews, P K and Proebsting, E L	A user-oriented approach to the design of a knowledge-based system for winter freeze protection of peaches and nectarines	1997	HortTechnology	10630198 (ISSN)	7	2	204	https://www.scopus.com/inward/record.uri?eid=2-s2.0-0030909177&partnerID=40&md5=5b6f7973648c707e95257e4697ddd19c https://www.scopus.com/inward/record.uri?eid=2-s2.0-0030908968&doi=10.21273%2Fhorttech.7.1.71&partnerID=40&md5=4a91b0b3136d78edaee0b763f489254	English			Exclusion	Exclusion			Wrong Topic	Wrong Outcome
rayyan-158089609	Johnson, K E and Coston, D C	A VERSATILE AND EFFICIENT APPARATUS FOR STUDYING COLD INJURY OF PEACH-TREES	1986	Hortscience	0018-5345	21	4	939		English				Exclusion			Background Article
rayyan-220089259	Jacobs, N.	A Vineyardist's View on Reasonable Use and Frost Protection Diversions Under California Water Law	2016						http://digitalcommons.law.ggu.edu/gguelj/vol9/iss1/6					Exclusion			Wrong Study Design
rayyan-685944548	Jarvis, Stephanie K. and Wiles, Gregory C. and Appleton, Sarah N. and D'Arrigo, Rosanne D. and Lawson, Daniel E.	A Warming-Induced Biome Shift Detected in Tree Growth of Mountain Hemlock [Tsuga mertensiana (Bong.) CarriÃ¨re] Along the Gulf of Alaska	2013	Arctic, antarctic, and alpine research	1523-0430				http://dx.doi.org/10.1657/1938-4246-45.2					Exclusion			Wrong Topic
rayyan-158089610	Winter, F and Heckel, J	A weak apple crop expected due to late flower frosts	1991			110	9	445-448	https://scholar.google.com/scholar_lookup?title=%5BA+weak+apple+crop+expected+due+to+late+flower+frosts%5D&author=Winter%2C+F.&publication_year=1991	German				Exclusion			Background Article
rayyan-158089611	Chevalier, R F and Hoogenboom, G and McClendon, R W and Paz, J O	A web-based fuzzy expert system for frost warnings in horticultural crops	2012	Environmental Modelling & Software	1364-8152	35		84-91		English				Exclusion			Wrong Intervention
rayyan-158089500	Irving, D E	â€˜fantasia' nectarine: Effects of autumn-applied ethephon on blossoming and cropping	1987	New Zealand Journal of Experimental Agriculture	03015521 (ISSN)	15	1	67-72	https://www.scopus.com/inward/record.uri?eid=2-s2.0-84865456103&doi=10.1080%2F03015521.1987.10425538&partnerID=40&md5=c909ac1ef8e9fa9028fcc9c5d62c04c8	English				Exclusion
rayyan-158089501	Hanna, W W and Schwartz, B M and Blount, A R and Knox, G and Mackowiak, C	â€˜PP-1' Ornamental perennial arachis	2018	HortScience	00185345 (ISSN)	53	11	1715-1718	https://www.scopus.com/inward/record.uri?eid=2-s2.0-85057805944&doi=10.21273%2FHORTSCI13402-18&partnerID=40&md5=6c96cbfbb9d4d9538df617e9012dc986	English				Exclusion			Wrong Population
rayyan-158089502	van den Berg, E	â€˜Rijke bloei in herfstperiode'	2016	BloembollenVisie 359: 54					https://edepot.wur.nl/444295	Nederlands				Exclusion			Wrong Population
rayyan-158089503	Rafel Socias i, Company and Kodad, O and AnsÃ³n, J M and Alonso, J M	â€˜Vialfas' almond	2015	HortScience	00185345 (ISSN)	50	11	1726-1728	https://www.scopus.com/inward/record.uri?eid=2-s2.0-84947945027&doi=10.21273%2Fhortsci.50.11.1726&partnerID=40&md5=de7a552e567170975a0f199d2a5b85eb	English			Exclusion	Exclusion			Wrong Topic	Wrong Population
rayyan-685944632	Xie, Chenghui and Kang, Jie and Burris, Ramona and Ferguson, Matthew E. and Schauss, Alexander G. and Nagarajan, Shanmugam and Wu, Xianli	AÃ§aÃ­ juice attenuates atherosclerosis in ApoE deficient mice through antioxidant and anti-inflammatory activities	2011	Atherosclerosis	0021-9150				http://dx.doi.org/10.1016/j.atherosclerosis.2011.02.035					Exclusion			Wrong Topic
rayyan-158089612	Yang, Q and Yang, B and Li, J and Wang, Y and Tao, R and Yang, F and Wu, X and Yan, X and Ahmad, M and Shen, J and Bai, S and Teng, Y	ABA-responsive ABRE-BINDING FACTOR3 activates DAM3 expression to promote bud dormancy in Asian pear	2020	Plant Cell and Environment	01407791 (ISSN)	43	6	1360-1375	https://www.scopus.com/inward/record.uri?eid=2-s2.0-85081325199&doi=10.1111%2Fpce.13744&partnerID=40&md5=1074c1877d19b32a1d70e6ad898530b1	English			Exclusion	Exclusion			Wrong Time	Wrong Topic
rayyan-158089613	Na	Abgeaenderte Erzeugungsvorschriften fuer Suedtiroler DOC - Weine : Vortrag von Jakob Lezuo, Handelskammer Bozen, anlaesslich der 32. Suedtiroler Weinbautagung in Kaltern	1994	Obstbau Weinbau : Fachblatt des Suedtiroler Beratungsringes 31 3: 73 - 75					http://na	Duits				Exclusion			Wrong Topic
rayyan-220089183	Panjabi-Sabharwal, V. and Karan, R. and Khan, T. and Pareek, A.	Abiotic Stress Responses: Complexities in Gene Expression	2010						http://link.springer.com/chapter/10.1007/978-90-481-3112-9_9		Abiotic Stress Adaptation in Plants			Exclusion			Wrong Topic
rayyan-158089614	Nenko, N I and Il'ina, I A and Petrov, V S and Kudryashova, V V and Zaporozhets, N M and Skhalyakho, T V and Ð˜Ð›Ð¬Ð˜ÐÐ, Ð˜ Ð and ÐŸÐ•Ð¢Ð ÐžÐ’, Ð’ Ð¡ and ÐšÐ£Ð”Ð Ð¯Ð¨ÐžÐ’Ð, Ð’ Ð’ and Ð—ÐÐŸÐžÐ ÐžÐ–Ð•Ð¦, Ð Ðœ and Ð¡Ð¥ÐÐ›Ð¯Ð¥Ðž, Ð¢ Ð’	ABOUT GRAPE PLANT ADAPTATION TO AUTUMN AND WINTERING TT - Ðž Ð¤ÐžÐ ÐœÐ˜Ð ÐžÐ’ÐÐÐ˜Ð˜ ÐÐ”ÐÐŸÐ¢ÐÐ¦Ð˜ÐžÐÐÐžÐ™ Ð£Ð¡Ð¢ÐžÐ™Ð§Ð˜Ð’ÐžÐ¡Ð¢Ð˜ Ð£ Ð ÐÐ¡Ð¢Ð•ÐÐ˜Ð™ Ð’Ð˜ÐÐžÐ“Ð ÐÐ”Ð Ð’ ÐžÐ¡Ð•ÐÐÐ•-Ð—Ð˜ÐœÐÐ˜Ð™ ÐŸÐ•Ð Ð˜ÐžÐ”	2014	Agricultural Biology TA - ÐÐ•ÐÐ¬ÐšÐž, Ð Ð˜	0131-6397		3	92-99		Russian				Exclusion			Foreign Language
rayyan-158089615	Krasova, N G and Galasheva, A M and Ozherelieva, Z E and Golyshkina, L V and Makarkina, M A and Ð“ÐÐ›ÐÐ¨Ð•Ð’Ð, Ð Ðœ and ÐžÐ–Ð•Ð Ð•Ð›Ð¬Ð•Ð’Ð, Ð— Ð• and Ð“ÐžÐ›Ð«Ð¨ÐšÐ˜ÐÐ, Ð› Ð’ and ÐœÐÐšÐÐ ÐšÐ˜ÐÐ, Ðœ Ð	ABOUT RESISTANCE OF APPLE GENOTYPES TO WINTER UNFAVORABLE CONDITIONS TT - ÐžÐ‘ Ð£Ð¡Ð¢ÐžÐ™Ð§Ð˜Ð’ÐžÐ¡Ð¢Ð˜ Ð¯Ð‘Ð›ÐžÐÐ˜ Ðš ÐÐ•Ð‘Ð›ÐÐ“ÐžÐŸÐ Ð˜Ð¯Ð¢ÐÐ«Ðœ Ð£Ð¡Ð›ÐžÐ’Ð˜Ð¯Ðœ Ð—Ð˜ÐœÐÐ•Ð“Ðž ÐŸÐ•Ð Ð˜ÐžÐ”Ð	2014	Agricultural Biology TA - ÐšÐ ÐÐ¡ÐžÐ’Ð, Ð Ð“	0131-6397		1	42-49		Russian				Exclusion			Foreign Language
rayyan-158089616	Rubio, S and Noriega, X and Perez, F J	Abscisic acid (ABA) and low temperatures synergistically increase the expression of CBF/DREB1 transcription factors and cold-hardiness in grapevine dormant buds	2019	Annals of Botany	0305-7364	123	4	681-689		English				Exclusion			Wrong Outcome
rayyan-158089617	Bowen, P and Shellie, K C and Mills, L and Willwerth, J and Bogdanoff, C and Keller, M	Abscisic acid form, concentration, and application timing influence phenology and bud cold hardiness in Merlot grapevines	2016	Canadian Journal of Plant Science	00084220 (ISSN)	96	3	347-359	https://www.scopus.com/inward/record.uri?eid=2-s2.0-84975807134&doi=10.1139%2Fcjps-2015-0257&partnerID=40&md5=fc5bdc94f8b156bfc5d704ff0b218428	English				Exclusion			Wrong Intervention
rayyan-158089618	Lafuente, M T and MartinezTellez, M A and Zacarias, L	Abscisic acid in the response of 'Fortune' mandarins to chilling. Effect of maturity and high-temperature conditioning	1997	Journal of the Science of Food and Agriculture	0022-5142	73	4	494-502		English				Exclusion
rayyan-158089619	Villar, L and Borghezan, M and Canton, M and Silva, T C and Welter, J F and Malinovski, L I and Silva, A L and Pezzotti, M and Zenoni, S and Tornielli, G B	Abscisic acid treatment to avoid late spring frosts damage during â€˜Chardonnay' vines budbreak	2017		05677572 (ISSN); 9789462611832 (ISBN)	1188		189â€“196	https://www.scopus.com/inward/record.uri?eid=2-s2.0-85039432696&doi=10.17660%2FActaHortic.2017.1188.25&partnerID=40&md5=bcb6aa9523811255d1081ce79613d1bd	English	International Society for Horticultural Science	UFSC, Federal University of Santa Catarina, FlorianÃ³polis, Santa Catarina, Brazil EPAGRI/CIRAM, Information Center of Environmental Resources and Hydrometeorology of Santa Catarina, FlorianÃ³polis, Santa Catarina, Brazil		Inclusion
rayyan-158089620	Kuzina, G V and Kalinina, G A	ABSCISIC-ACID CONTENT IN RELATION TO PASSAGE OF THE AUTUMN PHOTOPERIODIC RESPONSE, INDUCTION OF DEEP DORMANCY, AND FROST-RESISTANCE OF APRICOT	1993	Russian Plant Physiology	1070-3292	40	3	360-367		English				Inclusion
rayyan-220089186	Crameri, C.	Acacia pycnantha	2021						http://www.csu.edu.au/faculty/science/herbarium/sws/database/acacia/acacia-pycnantha					Exclusion			Wrong Population
rayyan-685944563	Kirsten, K. and Topp, W.	Acceptance of willowâ€species for the development of the winter moth, Operophtera hrumata (Lep., Geometridae)	1991	Journal of applied entomology	0931-2048				http://dx.doi.org/10.1111/j.1439-0418.1991.tb00348.x					Exclusion			Wrong Topic
rayyan-158089621	Niu, C and Yuan, Y and Hu, Z and Wang, Z and Liu, B and Wang, H and Yue, T	Accessing spoilage features of osmotolerant yeasts identified from kiwifruit plantation and processing environment in Shaanxi, China	2016	International Journal of Food Microbiology	01681605 (ISSN)	232		126-133	https://www.scopus.com/inward/record.uri?eid=2-s2.0-84973474315&doi=10.1016%2Fj.ijfoodmicro.2016.03.012&partnerID=40&md5=ac8b2a57a1b86a01e0aaaf50dd4c0f53	English				Exclusion			Wrong Topic
rayyan-686116113	Kozlowski, T. T. and Pallardy, S. G.	Acclimation and adaptive responses of woody plants to environmental stresses	2002	Botanical Review	0006-8101	68	2	270-334	<Go to ISI>://WOS:000177919000004	English		Univ Calif Berkeley, Dept Environm Sci Policy & Management, Berkeley, CA 94720 USA. Univ Missouri, Sch Nat Resources, Columbia, MO 65211 USA. Kozlowski, TT (corresponding author), 2855 Carlsbad Blvd,S-326, Carlsbad, CA 92008 USA.		Exclusion			Wrong Topic
rayyan-685944650	Sperling, Or and Secchi, Francesca and Godfrey, Jessie and Zwieniecki, Maciej A.	Acclimation of Pistacia integerrima trees to frost in semi-arid environments depends on autumnâ€™s drought	2017	Planta	0032-0935				http://dx.doi.org/10.1007/s00425-016-2629-9					Exclusion			Wrong Topic
rayyan-676764891	Dalmago, G. A. and Cunha, G. R. da and Santi, A. and Pires, J. L. F. and MÃ¼ller, A. L. and Bolis, L. M.	Acclimatization to cold and frost-injury in canola	2010	Pesquisa AgropecuÃ¡ria Brasileira	0100-204X	45	9	933-943	https://www.cabdirect.org/cabdirect/abstract/20103366805	Portuguese				Exclusion			Foreign Language
rayyan-158089622	Arora, R and Wisniewski, M	Accumulation of a 60-kD dehydrin protein in peach xylem tissues and its relationship to cold acclimation	1996	Hortscience	0018-5345	31	6	923-925		English			Exclusion	Exclusion			Wrong Outcome	Background Article
rayyan-158089623	Szabala, B M and Fudali, S and Rorat, T	Accumulation of acidic SK3 dehydrins in phloem cells of cold- and drought-stressed plants of the Solanaceae	2014	Planta	0032-0935	239	4	847-863		English				Exclusion			Wrong Topic
rayyan-686116210	Sanchez-Ballesta, M. T. and Zacarias, L. and Granell, A. and Lafuente, M. T.	Accumulation of PAL transcript and PAL activity as affected by heat-conditioning and low-temperature storage and its relation to chilling sensitivity in mandarin fruits	2000	Journal of Agricultural and Food Chemistry	0021-8561	48	7	2726-2731	<Go to ISI>://WOS:000088319600018	English		CSIC, Inst Agroquim & Tecnol Alimentos, Valencia 46100, Spain. Univ Politecn Valencia, CSIC, Inst Biol Mol & Celular Plantas, Valencia 46022, Spain. Lafuente, MT (corresponding author), CSIC, Inst Agroquim & Tecnol Alimentos, Apdo Correos 73, Valencia 46100, Spain. postco@iata.csic.es		Exclusion			Wrong Time
rayyan-158089624	Mohammed, M and Yahia, E M	Acerola (Malpighia emarginata DC.)	2011	Postharvest Biology and Technology of Tropical and Subtropical Fruits, Vol 2: Acai to Citrus	978-0-85709-276-2 978-1-84569-734-1			27-47		English	Woodhead Publ Ltd	Univ W Indies, Fac Sci & Agr, Dept Food Prod, St Augustine, Trinidad Tobago. Mohammed, M (corresponding author), Univ W Indies, Fac Sci & Agr, Dept Food Prod, St Augustine Campus, St Augustine, Trinidad Tobago. Majeed.Mohammed@sta.uwi.edu		Exclusion			Wrong Population
rayyan-676764974	Godeanu, I. and Baciu, A. and Achim, G. and Cosmulescu, S.	Achievements and perspectives in creating rootstocks and in the technology for obtaining grafted walnut trees in Romania	2004	Acta Horticulturae	9066051906 0567-7572			479-486	http://www.actahort.org https://www.cabdirect.org/cabdirect/abstract/20053015996	English				Exclusion			Wrong Population
rayyan-158089625	Lee, D J	Achievements in forest tree genetic improvement in Australia and New Zealand 2: Development of Corymbia species and hybrids for plantations in eastern Australia	2007	Australian Forestry	00049158 (ISSN)	70	1	44881	https://www.scopus.com/inward/record.uri?eid=2-s2.0-34047271141&doi=10.1080%2F00049158.2007.10676256&partnerID=40&md5=270f357988e76d9c429a05ddc3d94504	English				Exclusion			Wrong Population
rayyan-220089166	Box, P. O. and Nuriootpa, S. A.	Achieving Optimal Water Use Efficiency	2021						http://www.asvo.com.au/pdfs/ASVO_Proceedings_202.pdf					Exclusion			Wrong Intervention
rayyan-158089626	Leenanon, B and Drake, M A	Acid stress, starvation, and cold stress affect poststress behavior of Escherichia coli O157 : H7 and onpathogenic Escherichia coli	2001	Journal of Food Protection	0362-028X	64	7	970-974		English			Exclusion	Exclusion			Wrong Topic
rayyan-158089627	Marques, P A H F and Worcman-Barninka, D and Lannes, S C S and Landgraf, M	Acid tolerance and survival of Escherichia coli O157:H7 inoculated in fruit pulps stored under refrigeration	2001	Journal of Food Protection	0362028X (ISSN)	64	11	1674-1678	https://www.scopus.com/inward/record.uri?eid=2-s2.0-0035543212&doi=10.4315%2F0362-028X-64.11.1674&partnerID=40&md5=504228a7f70359c8d9156049aa065607	English				Exclusion			Wrong Topic
rayyan-676764801	Auchmoody, L. R. and Smith, H. C. and Walters, R. S.	Acorn production in northern red oak stands in northwestern Pennsylvania	1993	Research Paper - Northeastern Forest Experiment Station, USDA Forest Service				i-+ 5 pp.	https://www.cabdirect.org/cabdirect/abstract/19960609817	English				Exclusion			Wrong Population
rayyan-158089628	Kabaluk, J T and Kempler, C and Toivonen, P M A	Actinidia arguta - Characteristics relevant to commercial production	1997	Fruit Varieties Journal	0091-3642	51	2	117-122		English				Exclusion			Wrong Population
rayyan-686116217	Lafuente, M. T. and Sala, J. M. and Zacarias, L.	Active oxygen detoxifying enzymes and phenylalanine ammonia-lyase in the ethylene-induced chilling tolerance in citrus fruit	2004	Journal of Agricultural and Food Chemistry	0021-8561	52	11	3606-3611	<Go to ISI>://WOS:000221652400065	English		CSIC, IATA, Valencia 46100, Spain. Lafuente, MT (corresponding author), CSIC, IATA, Apartado Correos 73, Valencia 46100, Spain. postco@iata.csic.es		Exclusion			Wrong Time
rayyan-158089629	Bekooy, S and Versluys, A	Acupuncture treatment according the six conformations of the Shanghan Lun	2005	Journal of Chinese Medicine	01438042 (ISSN)		77	16-25	https://www.scopus.com/inward/record.uri?eid=2-s2.0-14644410358&partnerID=40&md5=24ddb89291fdc075ee84243b94dc303e	English				Exclusion			Wrong Topic
rayyan-676765336	Salykova, V. S.	Adaptability and productivity of golden currant varieties and selected forms breeding in Lisavenko Research Institute of Horticulture of Siberia	2017	Sadovodstvo i Vinogradarstvo	0235-2591			42-47	http://vstisp.org/vstisp/images/stories/horticulture/S-and-V-2017-6/42-47-6-2017.pdf https://www.cabdirect.org/cabdirect/abstract/20183309507	Russian				Exclusion			Foreign Language
rayyan-158089630	Li, Y S and Wang, F L and Ma, C H and Iwahori, S and Iwahori, H and Iwahori, K and Iwahori, A D and Iwahori, A G	Adaptability and use of introduced cultivars of Pyrus pyrifolia Nakai in Gansu province of China	2002	Acta Horticulturae	05677572 (ISSN); 9789066057661 (ISBN)	587		195-200	https://www.scopus.com/inward/record.uri?eid=2-s2.0-84879654461&partnerID=40&md5=13ccc00859505e896bd30fe7791ba797	English	International Society Horticultural Science	Pomology Institute, Gansu Academy of Agricultural Science, LanZhou 730070, China		Exclusion			Background Article
rayyan-158089631	Sparks, D	Adaptability of pecan as a species	2005	Hortscience	0018-5345	40	5	1175-1189		English				Exclusion			Wrong Population
rayyan-685944512	Chen, Qiubo	Adaptation and mitigation of impact of climate change on tropical fruit industry in China	2012	Acta horticulturae	0567-7572				http://www.actahort.org/books/928/928_10.htm					Exclusion			Wrong Population
rayyan-676764919	Ã‰din, M. and Guignebault, P. and Lavoisier, C. and Warot, C.	Adaptation and renewal of apple orchards: how to replant successfully	2004	Infos-Ctifl	0758-5373			32-36	https://www.cabdirect.org/cabdirect/abstract/20043087962	French				Exclusion			Wrong Outcome
rayyan-158089632	Bonomelli, C and Arias, M I and Villalobos, L	Adaptation and Validation of a Methodology for the Measurement of Calcium Fractions in Fruits	2018	Communications in Soil Science and Plant Analysis	0010-3624	49	6	735-744		English				Exclusion			Wrong Topic
rayyan-220089156	Dhanani, T.	Adaptation measures for the Ontario fruit industry due to climate change: Conceptual framework for evaluation of investment in frost protection technologies	2007						http://www.rncan.gc.ca/sciences-terre/projdb/pdf/148b_e.pdf					Exclusion			Wrong Study Design
rayyan-676765004	Hanisch, A. L. and Salerno, A. R. and Fonseca, J. A. da	Adaptation of aromatical plants under organic system in the North Plateau of Santa Catarina State, Brazil	2009	Revista de Ciencias Agroveterinarias	1676-9732	8	2	139-141	http://www.cav.udesc.br https://www.cabdirect.org/cabdirect/abstract/20093358835	Portuguese				Exclusion			Foreign Language
rayyan-158089633	Nerd, A and Raveh, E and Mizrahi, Y	Adaptation of five columnar cactus species to various conditions in the negev desert of Israel	1993	Economic Botany	00130001 (ISSN)	47	3	304-311	https://www.scopus.com/inward/record.uri?eid=2-s2.0-0001361277&doi=10.1007%2FBF02862299&partnerID=40&md5=c3b98b1649d499dad5d4d673d1ea9986	English				Exclusion			Wrong Population
rayyan-158089634	Sawicki, M and Jeanson, E and Celiz, V and Clement, C and Jacquard, C and Vaillant-Gaveau, N	Adaptation of Grapevine Flowers to Cold Involves Different Mechanisms Depending on Stress Intensity	2012	Plos One	1932-6203	7	10	10		English				Exclusion			Background Article
rayyan-158089635	Honty, K and Gondor, M and Boldog, Z and Horvath, Z and Szani, Z and GÃ¶ndÃ¶r, M and Boldog, Z and HorvÃ¡th, Z and Szani, Z and Laurens, F and Evans, K	Adaptation of some japanese pears in Hungary	2004	Acta Horticulturae	05677572 (ISSN); 9789066053861 (ISBN)	663		903-906	https://www.scopus.com/inward/record.uri?eid=2-s2.0-70350116646&doi=10.17660%2FActaHortic.2004.663.165&partnerID=40&md5=020e2d03035e2d4815a7a865d6bbb5c6	English	International Society for Horticultural Science	Department of Fruit Science, Faculty of Horticultural Science, Budapest University of Economic Sciences and Public Administration, VillÃ¡nyi Ãºt 35-43, H-1118 Budapest, Hungary National Institute for Agricultural Quality Control, Keleti K. 24., H-1024 Budap		Exclusion			Background Article
rayyan-158089636	Ameglio, T and Cochard, H and Lacointe, A and Vandame, M and Bodet, C and Cruiziat, P and Ewers, F and Sauter, J and Martignac, M and Germain, E	Adaptation to cold temperature and response to freezing in walnut tree	2001	Proceedings of the Fourth International Walnut Symposium	90-6605-983-4			247-254		English	International Society Horticultural Science	INRA, UA PIAF, F-63039 Clermont Ferrand, France. Ameglio, T (corresponding author), INRA, UA PIAF, Site Crouelle, F-63039 Clermont Ferrand, France.		Exclusion			Wrong Population
rayyan-686116009	Yari Moghaddam, N. and Lorestani, B. and Cheraghi, M. and Jamehbozorgi, S.	Adsorption of Cd and Ni from water by graphene oxide and graphene oxideâ€“almond shell composite	2019	Water Environment Research	10614303 (ISSN)	91	6	475-482	https://www.scopus.com/inward/record.uri?eid=2-s2.0-85065719898&doi=10.1002%2fwer.1045&partnerID=40&md5=2dc818d3c39b12c088a3d8ee8220fa46	English		Department of Environmental Science, College of Basic Sciences, Hamedan Branch, Islamic Azad University, Hamedan, Iran		Exclusion			Wrong Topic
rayyan-158089638	Evers, David K and Nichols, William R and Koleini, H K and Northeastern Univ, Boston M A U S A and Asce, Boston Soc of Civil Engineers Section Boston M A U S A and New England Water Pollution Assoc, U S A	ADVANCED FILTRATION TECHNIQUES FOR THE RECLAMATION OF SEWAGE WORKS EFFLUENT	1985		0872624684 (ISBN)			947â€“954	https://www.scopus.com/inward/record.uri?eid=2-s2.0-0021898434&partnerID=40&md5=01588682fb88ce34de6520f2f9803b26	English	ASCE	Environmental Elements Corp,, Baltimore, MD, USA, Environmental Elements Corp, Baltimore, MD, USA		Exclusion
rayyan-676764963	Gerdol, R. and Siffi, C. and Iacumin, P. and Gualmini, M. and Tomaselli, M.	Advanced snowmelt affects vegetative growth and sexual reproduction of Vaccinium myrtillus in a sub-alpine heath	2013	Journal of Vegetation Science	1100-9233	24	3	569-579	https://www.cabdirect.org/cabdirect/abstract/20133133382	English				Exclusion			Wrong Topic
rayyan-158089639	Drioli, E and Cassano, A and Rizvi, S S H	Advances in membrane-based concentration in the food and beverage industries: direct osmosis and membrane contactors	2010	Separation, Extraction and Concentration Processes in the Food, Beverage and Nutraceutical Industries	978-1-84569-645-0			244-283		English	Woodhead Publ Ltd	[Drioli, E.; Cassano, A.] Univ Calabria, Inst Membrane Technol, ITM CNR, I-87030 Arcavacata Di Rende, CS, Italy. Drioli, E (corresponding author), Univ Calabria, Inst Membrane Technol, ITM CNR, Via P Bucci 17-C, I-87030 Arcavacata Di Rende, CS, Italy. e.d		Exclusion			Wrong Topic
rayyan-158089640	Rihan, H Z and Al-Issawi, M and Fuller, M P	Advances in physiological and molecular aspects of plant cold tolerance	2017	Journal of Plant Interactions	1742-9145	12	1	143-157		English			Exclusion	Exclusion			Wrong Outcome	Wrong Intervention
rayyan-158089641	Lin, M and Sun, S and Qi, X and Wang, R and Fang, J	Advances in research on cold resistance in kiwifruit	2020	Journal of Fruit Science	10099980 (ISSN)	37	7	1073-1079	https://www.scopus.com/inward/record.uri?eid=2-s2.0-85087986263&doi=10.13925%2Fj.cnki.gsxb.20190620&partnerID=40&md5=090ee29d5b633d0fa1ea8007f5230d5c	Chinese				Exclusion			Foreign Language
rayyan-676764864	Chai, MengYing and Li, XiuGen and Zhang, ShaoHua	Advances in research on factors affecting pear pollination and fertilization	2005	China Fruits	1000-8047			51-53	https://www.cabdirect.org/cabdirect/abstract/20053201166	Chinese				Exclusion			Foreign Language
rayyan-676765482	Zhao, RongYan and Fu, ZhanFang and Li, ShaoHua and Li, SongTao and Jiang, ShiJun	Advances in research on ice nucleation active bacteria and frost injury of apricot in blooming period	2005	Journal of Fruit Science	1009-9980	22	3	265-270	https://www.cabdirect.org/cabdirect/abstract/20053125189	Chinese				Exclusion			Foreign Language
rayyan-220089287	Zhao, R. and Fu, Z. and Li, S. and Jiang, S.	Advances in research on ice nucleation active bacteria and frost injury of apricot in blooming period	2005	Journal of Fruit ence		22		265-270	http://en.cnki.com.cn/Article_en/CJFDTOTAL-GSKK200503018.htm					Exclusion			Wrong Intervention
rayyan-158089643	Zhou, Huijuan and Su, Mingshen and Ye, Zhengwen and Du, Jihong and Lu, Kun and Zhang, Xianan and Li, Xiongwei and è‹æ˜Žç”³ and å¶æ­£æ–‡ and æœçºªçº¢ and å¢æ˜† and å¼ å¤å— and æŽé›„ä¼Ÿ	Advances in the research into physiological and biochemical characteristics and chilling injury of peach fruits after harvest TT - æ¡ƒæžœå®žé‡‡åŽç”Ÿç†ç”ŸåŒ–åŠå†·å®³ç ”ç©¶è¿›å±•	2017	Journal of Fruit Science TA - å‘¨æ…§å¨Ÿ	1009-9980	34	9	1204-1212		Chinese				Exclusion			Foreign Language
rayyan-158089644	Hu, Huali and Wang, Guixi and Li, Yanju and çŽ‹è´µç¦§ and æŽè‰³èŠ	Advances in the study on peach flavor compounds TT - æ¡ƒæžœå®žé£Žå‘³ç‰©è´¨çš„ç ”ç©¶è¿›å±•	2007	Transactions of the Chinese Society of Agricultural Engineering TA - èƒ¡èŠ±ä¸½	1002-6819	23	4	280-287		Chinese				Exclusion			Foreign Language
rayyan-686116497	Bai, Huan and Ly, Yuehua and Wei, Zheng and Zhu, Meiyun and æŽå²³æ¡¦ and é­å¾ and ç¥ç¾Žäº‘	Advances of Relationship between Chilling Injury and Energy Metabolism of Peach Fruit	2010	Hunan Agricultural Sciences	1006-060X		12	144	<Go to ISI>://CSCD:4095932	Chinese		Bai Huan, College of Food Science and Technology, Henan Agriculture University, Zhengzhou, Henan 450002, China. Wei Zheng, College of Food Science and Technology, Henan Agriculture University, Zhengzhou, Henan 450002, China. Zhu Meiyun, College of Food Science and Technology, Henan Agriculture University, Zhengzhou, Henan 450002, China. Ly Yuehua, National Supervision and Inspection Center of Gra…		Exclusion			Foreign Language
rayyan-158089645	Shen, Hongbo and Chen, Xuesen and Zhang, Yanmin and é™ˆå­¦æ£® and å¼ è‰³æ•	Advances of the Studies on the Inheritance and Breeding of Cold Hardiness Variety in Fruit Crops TT - æžœæ ‘æŠ—å¯’æ€§çš„é—ä¼ ä¸Žè‚²ç§ç ”ç©¶è¿›å±•	2002	Journal of Fruit Science TA - æ²ˆæ´ªæ³¢	1009-9980	19	5	292-297		Chinese				Exclusion			Foreign Language
rayyan-158089646	Lai, Ruilian and Chen, Jin and Feng, Xin and Lin, Lixia and Zhong, Chunshui and Wei, Xiaoxia and Chen, Yiting and Wu, Rujian and é™ˆç‘¾ and å†¯æ–° and æž—ä¸½éœž and é’Ÿæ˜¥æ°´ and éŸ¦æ™“éœž and é™ˆä¹‰æŒº and å´å¦‚å¥	Advances on Germplasm Resource Evaluation and Cold Resistance Research in Chinese Olive of China TT - ä¸­å›½æ©„æ¦„ç§è´¨èµ„æºè¯„ä»·ä¸ŽæŠ—å¯’æ€§ç ”ç©¶è¿›å±•	2017	Chinese Journal of Tropical Crops TA - èµ–ç‘žè”	1000-2561	38	11	2188-2194		Chinese				Exclusion			Foreign Language
rayyan-676765267	Park, I. W. and Ramirez-Parada, T. and Mazer, S. J.	Advancing frost dates have reduced frost risk among most North American angiosperms since 1980	2021	Global Change Biology	1354-1013	27	1	165-176	https://www.cabdirect.org/cabdirect/abstract/20203597365	English				Exclusion			Wrong Population
rayyan-685945174	Brazee, R. D. and Fox, R. D. and Ferree, D. C. and Cahoon, G. A.	Advective and radiative frost control with irrigation in peaches	1984	Research circular - Ohio Agricultural Research and Development Center	0078-396X								Inclusion	Inclusion
rayyan-158089647	van Hees, D	Adviezen voor nieuwe aanplant peer : nieuwe peer aanplanten met de lessen uit vorstschade van het afgelopen jaar	2012	De fruitteelt : weekblad van de Nederlandse Fruittelers Organisatie 102 43: 8					http://na	Nederlands			Exclusion	Inclusion	yes	agreed on exclusion	Wrong Time
rayyan-158089648	Stafne, E T and Puckette, J A	Aerial Root Formation on Winegrape Cultivars after Spring 2007 Freeze Events	2011	American Journal of Enology and Viticulture	0002-9254	62	1	118-121		English				Exclusion			Wrong Topic
rayyan-158089649	Maas, F and van der Steeg, P	Afdekken biedt beste garantie op voorkÃ³men vorstschade bij kwee-onderstammen : gevolgen vorst steeds duidelijker	2012	De fruitteelt : weekblad van de Nederlandse Fruittelers Organisatie 102 39: 8 - 9					http://na	Nederlands				Exclusion
rayyan-676764896	Daugaviete, M.	Afforestation of agricultural lands in Latvia	2000					175-186	http://www.efi.int/portal/virtual_library/publications/proceedings/ https://www.cabdirect.org/cabdirect/abstract/20013039552	English	European Forest Institute (EFI)			Exclusion			Wrong Population
rayyan-158089650	Vliegen-Verschure, A	Afharding geanalyseerd : Wintervorstschade, deel 2	2010	De fruitteelt : weekblad van de Nederlandse Fruittelers Organisatie 100 23: 10 - 11					http://na	Nederlands				Exclusion			Wrong Outcome
rayyan-158089651	Anon	Agricultural calamities	1991					20-25	https://scholar.google.com/scholar_lookup?title=%5BAgricultural+calamities%5D&author=Anon.&publication_year=1991	French				Exclusion
rayyan-158089652	Parsons, L R	Agricultural Use of Reclaimed Water in Florida: Food for Thought	2018	Journal of Contemporary Water Research & Education	1936-7031	165	1	20-27		English				Exclusion
rayyan-158089653	Goh, H G and Sim, M L and Ewe, H T	Agriculture monitoring	2007	Sensor Networks and Configuration: Fundamentals, Standards, Platforms, and Applications	3540373640 (ISBN); 9783540373643 (ISBN)			439-462	https://www.scopus.com/inward/record.uri?eid=2-s2.0-84892261695&doi=10.1007%2F3-540-37366-7_21&partnerID=40&md5=de91d22238d827f50c0ffdce61cb3049	English	Springer Berlin Heidelberg	Jalan Multimedia, Mutimedia University, 63100 Cyberjaya, Malaysia		Exclusion			Wrong Study Design
rayyan-158089654	Kannan, M S S	Agro textiles, an extending field	2005	Textile Asia	00493554 (ISSN)	36	4	38-40	https://www.scopus.com/inward/record.uri?eid=2-s2.0-18344379683&partnerID=40&md5=de18a1a61993ca10acb7af6ea9a3653b	English				Exclusion			Wrong Topic
rayyan-158089655	Gandev, S and Arnaudov, V and Dzhuvinov, V and Koumanov, K and Perifanova-Nemska, M and Coman, M and Chitu, E	Agrobiological evaluation of 'lara' walnut cultivar under the climatic conditions of southern Bulgaria	2012	Acta Horticulturae	05677572 (ISSN); 9789066051881 (ISBN)	981		141-146	https://www.scopus.com/inward/record.uri?eid=2-s2.0-84879219746&doi=10.17660%2Factahortic.2013.981.18&partnerID=40&md5=027b71cdf112c49a7879789d8fe02a4e	English	International Society for Horticultural Science	Fruit Growing Institute, Plovdiv, Bulgaria University of Food Technologies, Plovdiv, Bulgaria		Exclusion			Wrong Population
rayyan-158089656	Fursa, D I	AGROCLIMATIC EVALUATION OF VINE OVERWINTERING IN THE CRIMEA	1983	Soviet meteorology and hydrology	01464108 (ISSN)		7	80-86	https://www.scopus.com/inward/record.uri?eid=2-s2.0-0020981577&partnerID=40&md5=0d9ace61b0ca01b3fcda0fbe31340fbe	English				Exclusion			Background Article
rayyan-676765272	Pascale, A. J. and Damario, E. A. and Bustos, C. A.	Agroclimatic index of risk of spring frost to fruit trees	1997	Revista de la Facultad de AgronomÃ­a (Universidad de Buenos Aires)	0325-9250	17	1	25-30	https://www.cabdirect.org/cabdirect/abstract/19980305890	Spanish				Exclusion			Background Article
rayyan-158089657	Mechlia, N B and Carroll, J J	Agroclimatic modeling for the simulation of phenology, yield and quality of crop production - I. Citrus response formulation	1989	International Journal of Biometeorology	00207128 (ISSN)	33	1	36-51	https://www.scopus.com/inward/record.uri?eid=2-s2.0-0024955109&doi=10.1007%2FBF01045896&partnerID=40&md5=bed0cf227c88019223c15565944c5abf	English				Exclusion			Background Article
rayyan-158089658	Caldana, N F D S and Nitsche, P R and Martelocio, A C and Rudke, A P and Zaro, G C and Ferreira, L G B and Zaccheo, P V C and de Carvalho, S L C and Martins, J A and MartelÃ³cio, A C and Rudke, A P and Zaro, G C and Ferreira, L G B and Zaccheo, P V C and de Carvalho, S L C and Martins, J A	Agroclimatic risk zoning of avocado (Persea americana) in the hydrographic basin of paranÃ¡ river iii, brazil	2019	Agriculture-Basel	20770472 (ISSN)	9	12	11	https://www.scopus.com/inward/record.uri?eid=2-s2.0-85076737918&doi=10.3390%2Fagriculture9120263&partnerID=40&md5=536314dc56f77bd54d8800000e528147	English				Exclusion			Background Article
rayyan-676764861	Caramori, P. H. and Wrege, M. S. and GonÃ§alves, S. L. and Gerage, A. C. and Gomes, J.	Agroclimatic zonation for maize cultivation in ParanÃ¡ State	1999	Informe da Pesquisa - Instituto AgronÃ´mico do ParanÃ¡	0100-9508	17		24-pp.	https://www.cabdirect.org/cabdirect/abstract/20000705373	Portuguese				Exclusion			Foreign Language
rayyan-158089659	Caramori, P H and Caviglione, J H and Wrege, M S and Herter, F G and Hauagge, R and GonÃ§alves, S L and Citadin, I and Silaricicce, W S and Goncalves, S L and Citadin, I and Ricce, W D	Agroclimatic zoning for peach and nectarine in the state of parana, brazil	2008	Revista Brasileira de Fruticultura	0100-2945	30	4	1040-1044		Portuguese				Exclusion			Foreign Language
rayyan-158089660	GutiÃ©rrez-Contreras, M and Lara-ChÃ¡vez, Ma B N and GuillÃ©n-Andrade, H and ChÃ¡vez-BÃ¡rcenas, A T	Agroecoloy of the avocado-producing belt area in Michoacan, Mexico	2010	Interciencia	03781844 (ISSN)	35	9	647-653	https://www.scopus.com/inward/record.uri?eid=2-s2.0-79951760623&partnerID=40&md5=784b1caf1e723af43da16e7079d6d075	Spanish				Exclusion			Wrong Topic
rayyan-158089661	Kim, Gyounghee and Jin, Koh Young and Kim, Kwang-Hyung	Agrometeorological Analysis on the Freeze Damage Occurrence of Yuzu Trees in Goheung, Jeonnam Province in 2018 TT - 2018ë…„ ì „ë¼ë‚¨ë„ ê³ í¥ ìœ ìžë‚˜ë¬´ ë™í•´ ë°œìƒì— ëŒ€í•œ ê¸°ìƒí•™ì  êµ¬ëª…	2019	Research in Plant Disease	1598-2262	25	2	71-78		Korean				Exclusion			Foreign Language
rayyan-676764866	Chang, ChihSheng and Chen, YiChing and Chang, LinRen	Agrometeorological disasters occurred on fruit tree in Taiwan and its responsive strategies	2009	Crop, Environment & Bioinformatics	1811-7406	6	1	61-71	https://www.cabdirect.org/cabdirect/abstract/20093129880	Chinese				Exclusion			Foreign Language
rayyan-686116363	Pezzopane, J. R. M. and Salva, T. D. G. and de Lima, V. B. and Fazuoli, L. C.	Agrometeorological parameters for prediction of the maturation period of Arabica coffee cultivars	2012	International Journal of Biometeorology	0020-7128	56	5	843-851	<Go to ISI>://WOS:000307408700006	English		[Macedo Pezzopane, Jose Ricardo] Brazilian Agr Res Corp EMBRAPA, Embrapa SE Region Anim Husb, Sao Carlos, SP, Brazil. [Garcia Salva, Terezinha de Jesus; de Lima, Valeria Bittencourt; Fazuoli, Luiz Carlos] Intituto Agron Campinas, Ctr Cafe Alcides Carvalho, Campinas, SP, Brazil. Pezzopane, JRM (corresponding author), Brazilian Agr Res Corp EMBRAPA, Embrapa SE Region Anim Husb, CP 339, Sao Carlos, …		Exclusion			Wrong Population
rayyan-685944783	Severac, R.	Agrometeorologie et arboriculture	1976	Methodes et Techniques pour la Protection du Verger;journees Fruitieres d'Avignon Montfavet									Inclusion
rayyan-676765256	Oswalt, C. and Atwood, R. and Spann, T.	Air temperatures within a Florida citrus grove using microsprinkler irrigation for cold protection	2011	Proceedings of the Florida State Horticultural Society	0886-7283	124		115-118	http://journals.fcla.edu/fshs/article/view/84157/81752 https://www.cabdirect.org/cabdirect/abstract/20183088794	English				Inclusion
rayyan-685944681	Wutscher, H. K. and Peynado, A.	Air, soil, and tree tissue temperatures in an 8 year old grapefruit grove during the December 20, 1973, freeze	1974	Journal of the Rio Grande Valley Horticultural Society	0485-2044								Inclusion							background article||| wrong time
rayyan-685944740	Sutherland, R. A. and Bartholic, J. F.	Aircraft-mounted thermal scanner to determine grove temperatures during freeze conditions	1974	Proceedings of the ... annual meeting	0097-1219								Exclusion
rayyan-158089662	Hikage, T and Yamagishi, N and Takahashi, Y and Saitoh, Y and Yoshikawa, N and Tsutsumi, K I	Allelic variants of the esterase gene W14/15 differentially regulate overwinter survival in perennial gentian (Gentiana L.)	2016	Molecular Genetics and Genomics	16174615 (ISSN)	291	2	989-997	https://www.scopus.com/inward/record.uri?eid=2-s2.0-84951766415&doi=10.1007%2Fs00438-015-1160-1&partnerID=40&md5=dcb3ddd8748846b3bcad95508c29addd	English			Exclusion	Exclusion			Wrong Population	Wrong Intervention
rayyan-158089663	Rehman, M and Singh, Z and Khurshid, T	Alleviation of chilling injury induced by cold quarantine treatment in Midknight Valencia and Lane Late sweet orange fruit	2018	Australian Journal of Crop Science	18352693 (ISSN)	12	10	1616-1625	https://www.scopus.com/inward/record.uri?eid=2-s2.0-85057016603&doi=10.21475%2Fajcs.18.12.10.p1197&partnerID=40&md5=310c6e3a7f3fceac25625bfc25056644	English				Exclusion
rayyan-676765271	Parwal, B. L. and Dakhar, S. K. and Sahu, M. P.	Alleviation of cryostress in gram and mustard by chemicals	1989	Indian Journal of Agronomy	0537-197X	34	1	112-114	https://www.cabdirect.org/cabdirect/abstract/19900734669	English				Exclusion			Wrong Population
rayyan-158089664	Yarushnykov, V V and Blanke, M M	Alleviation of frost damage to pear flowers by application of gibberellin	2005	Plant Growth Regulation	0167-6903	45	1	21-27		English				Inclusion					exclude	duplicate	duplicate
rayyan-158089665	Yarushnykov, V V and Blanke, M M and Hrotko, K	Alleviation of frost damage to pear flowers by gibberellin	2007	Acta Horticulturae	05677572 (ISSN)	732		659-663	https://www.scopus.com/inward/record.uri?eid=2-s2.0-71049180929&doi=10.17660%2FActaHortic.2007.732.99&partnerID=40&md5=13df0876e952aba533b4ec1ef2b42a21	English	International Society for Horticultural Science	Artemovsk Research Station, Artemovsk, Ukraine Klein-Altendorf Research Station, Dept. of Horticulture, University of Bonn, Germany		Inclusion					include
rayyan-158089666	Inomata, Y and Yaegaki, H and Suzuki, K	Alleviation of Frost Damages to Japanese Pear with Gibberellin Treatment	1993	Journal of Agricultural Meteorology	00218588 (ISSN)	49	2	105-109	https://www.scopus.com/inward/record.uri?eid=2-s2.0-1342264891&doi=10.2480%2Fagrmet.49.105&partnerID=40&md5=6836974959d656393234639fdee666c8	English				Inclusion						foreign language
rayyan-158089667	Socias i Company, R and Alonso, J M and Kodad, O and Gradziel, T M and Company, R S I and Alonso, J M and Kodad, O and Gradziel, T M and Badenes, M L and Byrne, D H	Almond	2012	Fruit Breeding	9781441907639 (ISBN); 9781441907622 (ISBN)	8		697-728	https://www.scopus.com/inward/record.uri?eid=2-s2.0-84911967196&doi=10.1007%2F978-1-4419-0763-9_18&partnerID=40&md5=2187a4ae0e22ea77f129dc110467fbec	English	Springer	[Socias i Company, Rafel; Manuel Alonso, Jose; Kodad, Ossama] Ctr Invest & Tecnol Agroalimentaria Aragon CITA, Unidad Fruticultura, Zaragoza 50059, Spain. [Gradziel, Thomas M.] Univ Calif Davis, Dept Plant Sci, Davis, CA 95616 USA. Company, RSI (correspon		Exclusion			Wrong Population
rayyan-158089668	Gradziel, T M	Almond (Prunus dulcis) breeding	2009	Breeding Plantation Tree Crops: Temperate Species	9780387712031 (ISBN); 9780387712024 (ISBN)			44592	https://www.scopus.com/inward/record.uri?eid=2-s2.0-84919836300&doi=10.1007%2F978-0-387-71203-1_1&partnerID=40&md5=002ad8ec6a5b1dbedae84b8964a2186d	English	Springer New York	Department of Plant Sciences, University of California, Davis, United States		Exclusion			Wrong Population
rayyan-158089669	Socias I Company, R and Felipe, A J and GÃ³mez Aparisi, J	Almond bloom in a changing climate	2003	Journal of the American Pomological Society	15273741 (ISSN)	57	2	89-92	https://www.scopus.com/inward/record.uri?eid=2-s2.0-2942737296&partnerID=40&md5=6e196a7539da1489e9d4539bfed01704	English				Exclusion			Wrong Population
rayyan-158089670	Masip, D and Torguet, L and Batlle, I and Alegre, S and Miarnau, X and Wirthensohn, M G	Almond fruit tolerance to frost temperatures in new Spanish cultivars	2018		05677572 (ISSN); 9789462612167 (ISBN)	1219		67â€“72	https://www.scopus.com/inward/record.uri?eid=2-s2.0-85057584928&doi=10.17660%2FActaHortic.2018.1219.12&partnerID=40&md5=60383376b4e46487b51c566adfbfde15	English	International Society for Horticultural Science	IRTA-Fruitcentre, Lleida, Spain IRTA-Mas de Bover, ConstantÃ­, Tarragona, Spain		Exclusion			Wrong Population
rayyan-158089671	Rabiei, G and Wu, S B and Gibson, J and Murison, R and Hunt, P and Sedgley, M and Hanke, M V and Dunemann, F and Flachowsky, H	Almond genetic linkage map and quantitative trait loci for flowering time in a 'Nonpareil' Ã— 'Lauranne' population	2009	Acta Horticulturae	05677572 (ISSN); 9789066056121 (ISBN)	839		545-547	https://www.scopus.com/inward/record.uri?eid=2-s2.0-75649104985&doi=10.17660%2Factahortic.2009.839.74&partnerID=40&md5=80fdc6ea74d3d0dc8520c46606bbd467	English	International Society for Horticultural Science	Institute for Genetics and Bioinformatics, School of Environmental and Rural Science, University of New England, Armidale NSW 2350, Australia School of Science and Technology, University of New England, Armidale NSW 2350, Australia CSIRO Livestock Industr		Exclusion			Wrong Population
rayyan-158089672	KÃ¼den, A B	Almond germplasm and production in Turkey and the future of almonds in the GAP area	1998		05677572 (ISSN); 9789066057807 (ISBN)	470		29â€“33	https://www.scopus.com/inward/record.uri?eid=2-s2.0-3442882812&doi=10.17660%2FActaHortic.1998.470.2&partnerID=40&md5=7242c27a9e68d42cbf6946e42fe2919e	English	International Society for Horticultural Science	Department of Horticulture, Faculty of Agriculture, University of Ã‡ukurova, 01330 Adana, Turkey		Exclusion			Wrong Population
rayyan-685944733	Thiede, Joachim and Campbell-Barker, Pastor Theo Peter and Clare, Russ and Downs, Philip E. and Hargreaves, Bruce J.	Aloe arborescens (Asphodelaceae): Arborescent forms on Mount Mulanje (Malawi)	2015	Bradleya	0265-086X									Exclusion			Wrong Topic
rayyan-158089673	Abdul Sattar, Shah and Wahab, S and Khattak, K F	Aloe vera gel and sulfur dioxide fumigation extend postharvest storage life of peach	2017					243-250	https://scholar.google.com/scholar_lookup?title=Aloe+vera+gel+and+sulfur+dioxide+fumigation+extend+postharvest+storage+life+of+peach&author=Abdul+Sattar+Shah&publication_year=2017	English				Exclusion			Wrong Topic
rayyan-158089674	Pandey, A and Singh, S	Aloe Vera: A Systematic Review of its Industrial and Ethno-Medicinal Efficacy	2016	International Journal of Pharmaceutical Research and Allied Sciences	2277-3657	5	1	21-33		English				Exclusion			Wrong Study Design
rayyan-158089675	Janse, A J C	Als wapen tegen nachtvorst : beregenen fruitbomen kan zinvol zijn	1986	De landbode / Drents Landbouw Genootschap 41 16: 29					http://na	Nederlands				Inclusion
rayyan-158089676	Reale, E and Luciano, L and Brandes, G	Alterations in the morphology of glycoconjugate molecules caused by histochemical procedures: Comparison of renal glomeruli and articular cartilage	1992	The Histochemical Journal	00182214 (ISSN)	24	3	153-165	https://www.scopus.com/inward/record.uri?eid=2-s2.0-0026574175&doi=10.1007%2FBF01047465&partnerID=40&md5=18aca79098bb43d43fc5e8633f4896fd	English				Exclusion			Wrong Topic
rayyan-220089244	L?Ng, V. and M?Ntyl?, E. and Welin, B. and Palva, Bst	Alterations in Water Status, Endogenous Abscisic Acid Content, and Expression of rab18 Gene during the Development of Freezing Tolerance in Arabidopsis thaliana	1994	Plant physiology		104	4	1341-1349	https://academic.oup.com/plphys/article/104/4/1341/6067426					Exclusion			Wrong Population
rayyan-158089677	Johnsen, Oe and Norges Landbrukshoegskole, Aas	Altered progeny performance from a southern seed orchard containing northern clones of Picea abies	1987						https://scholar.google.com/scholar_lookup?title=Altered+progeny+performance+from+a+southern+seed+orchard+containing+northern+clones+of+Picea+abies&author=Johnsen%2C+Oe.&publication_year=1987	English				Exclusion			Wrong Population
rayyan-158089678	Blanke, M	Alternate Bearing Congress in Palermo in June 2017 with Topics from Chaos Theory, Flowering Locus T to Climate Change	2019	Erwerbs-Obstbau	00140309 (ISSN)	61	4	303-311	https://www.scopus.com/inward/record.uri?eid=2-s2.0-85065244077&doi=10.1007%2Fs10341-019-00433-5&partnerID=40&md5=e1ea7d2a73170961fb0af42dd65b6bae	German				Exclusion			Wrong Topic
rayyan-158089679	Krasniqi, A L and Blanke, M M and Kunz, A and Damerow, L and Lakso, A N and Meland, M and Robinson, T	Alternate bearing in fruit tree crops: Past, present and future	2017		05677572 (ISSN); 9789462611733 (ISBN)	1177		241â€“248	https://www.scopus.com/inward/record.uri?eid=2-s2.0-85035334198&doi=10.17660%2FActaHortic.2017.1177.35&partnerID=40&md5=0fdd67b5c2af7ee0a7206aaaa1500ca6	English	International Society for Horticultural Science	INRES-Horticultural Science, University of Bonn, Auf dem HÃ¼egel 6, Bonn, D-53121, Germany Campus Klein-Altendorf, University of Bonn, Meckenheimer Str. 40, Rheinbach, D-53359, Germany Agricultural Engineering Institute, University of Bonn, NuÃŸallee 5, Bon		Exclusion			Background Article
rayyan-158089680	Peeters, J	Alternatieve methoden weren nachtvorst bij steenfruit	2001	De fruitteelt : weekblad van de Nederlandse Fruittelers Organisatie 91 17: 9					http://na	Nederlands				Inclusion
rayyan-685944502	Granata, Linda Ankenman and White, Jackie and Flick, George J., Jr.	Alternative methods to pasteurization of apple cider focusing on the elimination and reduction of Escherichia coli OI57:H7	2008	Food protection trends	1541-9576				http://www.foodprotection.org				Exclusion
rayyan-676765068	Kaluzny-Pinon, L.	Am I efficient in my production method?	1999	Arboriculture FruitiÃ¨re	0003-794X			22-25	https://www.cabdirect.org/cabdirect/abstract/19991808623	French				Exclusion			Background Article
rayyan-158089681	Tian, Yongqiang and Nie, Guowei and Li, Kai and Zhang, Xiaoping and Dai, Lirong and è‚å›½ä¼Ÿ and æŽå‡¯ and å¼ æ™“è and æˆ´ä¸½è“‰	Ameliorating Effects of 5-Aminolevulinic Acid on Damage to Sweet Cherry Floral Organ under Low Temperature Stress TT - 5-æ°¨åŸºä¹™é…°ä¸™é…¸å¯¹ç”œæ¨±æ¡ƒèŠ±å™¨å®˜ä½Žæ¸©èƒè¿«ä¼¤å®³çš„ç¼“è§£æ•ˆåº”	2020	Acat Agriculturae Boreali-Occidentalis Sinica TA - ç”°æ°¸å¼º	1004-1389	29	4	595-602		Chinese				Exclusion			Foreign Language
rayyan-158089682	Dae-jun, Kimï¼Œ and Kim, Jin-Hee and Yun, Jin	An Agrometeorological Reference Index for Projecting Weather-Related Crop Risk under Climate Change Scenario TT - ë†ìž‘ë¬¼ì˜ ê¸°ìƒìž¬í•´ ë°œìƒìœ„í—˜ íŒì •ê¸°ì¤€ ì„¤ì • ë° ì§€êµ¬ ì˜¨ë‚œí™”ì— ë”°ë¥¸ ê¸°ì¤€ê¸°ìƒìœ„í—˜ì˜ ë³€í™” ì „ë§	2016	Korean Journal of Agricultural and Forest Meteorology	1229-5671	18	3	162-169		Korean				Exclusion			Foreign Language
rayyan-158089683	Itier, B and Flura, D and Brun, O and Luisetti, J and Al, et	An analysis of sensitivity to spring frost in vine buds	1991				3	169-174	https://scholar.google.com/scholar_lookup?title=An+analysis+of+sensitivity+to+spring+frost+in+vine+buds&author=Itier%2C+B.+%28Institut+National+de+la+Recherche+Agronomique%2C+Thiverval+Grignon+%28France%29.+Centre+de+Grignon+Massy+Paris%2C+Station+de+Bioc	French				Exclusion			Wrong Outcome
rayyan-685944640	Zhang, S. H. and Wei, Y. and Liu, J. L. and Yu, H. M. and Yin, J. H. and Pan, H. Y. and Baldwin, T. C.	An apoplastic chitinase CpCHT1 isolated from the corolla of wintersweet exhibits both antifreeze and antifungal activities	2011	Biologia plantarum	0006-3134				http://dx.doi.org/10.1007/s10535-011-0019-5					Exclusion			Wrong Topic
rayyan-158089684	Zhang, C L and Wang, Y X and Hu, X and Zhang, Y L and Wang, G L and You, C X and Li, Y Y and Hao, Y J	An apple AP2/EREBP-type transcription factor, MdWRI4, enhances plant resistance to abiotic stress by increasing cuticular wax load	2020	Environmental and Experimental Botany	00988472 (ISSN)	180			https://www.scopus.com/inward/record.uri?eid=2-s2.0-85090210339&doi=10.1016%2Fj.envexpbot.2020.104206&partnerID=40&md5=37b542ec24b7d32f122917f07233688b	English				Exclusion			Wrong Intervention
rayyan-158089685	Artlip, T S and Wisniewski, M E and Arora, R and Norelli, J L	An apple rootstock overexpressing a peach CBF gene alters growth and flowering in the scion but does not impact cold hardiness or dormancy	2016	Horticulture Research	20527276 (ISSN)	3			https://www.scopus.com/inward/record.uri?eid=2-s2.0-85015985037&doi=10.1038%2Fhortres.2016.6&partnerID=40&md5=affe116fbfbefa6fcfbc58e2f116333c	English				Exclusion			Wrong Intervention
rayyan-158089686	Yao, Xiaoying and Jia, Xiaozhong and Zhu, Yongjun and Liu, Xiaoqiang and Wu, Li and Zhao, Ning and è´¾æ•ˆå¿ and æœ±æ‹¥å†› and åˆ˜æ™“å¼º and å´ä¸½ and èµµå®	An assessment of cherry climate suitability in the dry area of Southeast of Gansu province TT - é™‡ä¸œå—æ—±ä½œåŒºå¤§æ¨±æ¡ƒæ°”å€™é€‚å®œæ€§è¯„ä¼°	2011	Journal of Northwest A & F University. Natural Science Edition TA - å§šå°è‹±	1671-9387	39	3	197-202		Chinese				Exclusion			Foreign Language
rayyan-158089687	Rende, M and Kose, C and Kaya, O	AN ASSESSMENT OF THE RELATION BETWEEN COLD-HARDINESS AND BIOCHEMICAL CONTENTS OF WINTER BUDS OF GRAPEVINE CV. 'KARAERIK' IN ACCLIMATION-HARDENING-DEACCLIMATION PHASES	2018	Mitteilungen Klosterneuburg	0007-5922	68	2	67-81		English				Inclusion							wrong outcome
rayyan-158089688	Xie, Yinpeng and Chen, Pengxiang and Yan, Yan and Bao, Chana and Li, Xuewei and Wang, Liping and Shen, Xiaoxia and Li, Haiyan and Liu, Xiaofang and Niu, Chundong and Zhu, Chen and Fang, Nan and Shao, Yun and Zhao, Tao and Yu, Jiantao and Zhu, Jianhua and Xu, Lingfei and van Nocker, Steven and Ma, Fengwang and Guan, Qingmei	An atypical R2R3 MYB transcription factor increases cold hardiness by CBF-dependent and CBF-independent pathways in apple	2018	New Phytologist 218 (2018) 1					https://edepot.wur.nl/430434	Engels				Exclusion			Wrong Outcome
rayyan-676765001	Hamer, P. J. C.	An automatic sprinkler system giving variable irrigation rates matched to measured frost protection needs	1980	Agricultural Meteorology		21	4	281-293	https://www.cabdirect.org/cabdirect/abstract/19800385621	English				Inclusion
rayyan-685945267	Pana, Regina	An economic assessment of the benefit of tree enclosures for orange trees in Florida	1991	Staff paper				14			Food and Resource Economics Dept., Institute of Food and Agricultural Sciences, University of Florida	Gainesville		Inclusion
rayyan-686116369	Xu, Y. F. and Zhang, X. G. and Huang, Z. H. and Chen, G. and Leng, G. Q. and Lin, F. K. and Zhang, W. Y. and Liu, Y. A. and Fang, M. H. and Wu, X. W. and Min, X.	An Efficient Environmentally Friendly Composite Material Based on Carbonized Biological Cellulose/Paraffin: Thermal and Sustainable Properties Analysis	2020	Chemistryselect	2365-6549	5	39	12051-12056	<Go to ISI>://WOS:000580579000003	English		[Xu, Yunfei; Huang, Zhaohui; Chen, Guo; Leng, Guoqin; Lin, Fankai; Zhang, Weiyi; Liu, Yangai; Fang, Minghao; Wu, Xiaowen; Min, Xin] China Univ Geosci, Sch Mat Sci & Technol, Natl Lab Mineral Mat, Beijing Key Lab Mat Utilizat Nonmetall Minerals &, Beijing 100083, Peoples R China. [Zhang, Xiaoguang] Peking Univ, Beijing Innovat Ctr Engn Sci & Adv Technol, Beijing Key Lab Magnetoelect Mat & Devices,…		Exclusion			Wrong Topic
rayyan-158089689	LÃ³pez-Granados, F and Torres-SÃ¡nchez, J and JimÃ©nez-Brenes, F M and Arquero, O and Lovera, M and De Castro, A I	An efficient RGB-UAV-based platform for field almond tree phenotyping: 3-D architecture and flowering traits	2019	Plant Methods	17464811 (ISSN)	15	1		https://www.scopus.com/inward/record.uri?eid=2-s2.0-85077601646&doi=10.1186%2Fs13007-019-0547-0&partnerID=40&md5=27b9d92b492d4467d83336a32416e612	English				Exclusion			Wrong Population
rayyan-158089690	Socias i Company, R and Kodad, O and Alonso, J M and Felipe, A J	An elite self-compatible selection from the Zaragoza breeding programme	2010			94		111-115	internal-pdf://7.29.12.210/00801292.pdf	English				Exclusion			Wrong Population
rayyan-158089691	Cary, J W	An energy-conserving system for orchard cold protection	1974	Agricultural Meteorology	00021571 (ISSN)	13	3	339-348	https://www.scopus.com/inward/record.uri?eid=2-s2.0-49549155769&doi=10.1016%2F0002-1571%2874%2990074-0&partnerID=40&md5=cb5697ef49dbe9d8eaa43fec9af79569	English				Inclusion
rayyan-158089692	Walton, E W	An Epidemic of Antifreeze Poisoning	1978	Medicine, Science and the Law	00258024 (ISSN)	18	4	231-237	https://www.scopus.com/inward/record.uri?eid=2-s2.0-0018084964&doi=10.1177%2F002580247801800402&partnerID=40&md5=9bdf4fdd9094a47639efd0d26486a220	English				Exclusion			Wrong Topic
rayyan-220089089	DAVIS and R., L.	AN EVALUATION OF FROST PROTECTION PROVIDED BY A WIND MACHINE IN THE OK...	1977	Canadian Journal of Plant Science		57	1	71-74	http://www.researchgate.net/publication/250383357_AN_EVALUATION_OF_FROST_PROTECTION_PROVIDED_BY_A_WIND_MACHINE_IN_THE_OKANAGAN_VALLEY_OF_BRITISH_COLUMBIA					Inclusion
rayyan-685945172	Brewer, R. F. and Miller, M. and Austin, S. W. and Turrell, F. M. and Hoeger, J.	An evaluation of man-made fog for frost protection on citrus in southern California	1972	Hortscience										Inclusion
rayyan-158089693	Kaya, O and Kose, C and Gecim, T	An exothermic process involved in the late spring frost injury to flower buds of some apricot cultivars (Prunus armenica L.)	2018	Scientia Horticulturae	03044238 (ISSN)	241		322-328	https://www.scopus.com/inward/record.uri?eid=2-s2.0-85050161167&doi=10.1016%2Fj.scienta.2018.07.019&partnerID=40&md5=e22b5016b6f00d2b2941fe179497b58b	English				Exclusion
rayyan-676765419	Vardar, A. and TaÈ™kÄ±n, O.	An experience of peach orchard frost protection with upward-blowing wind machines in the east of Bursa, Turkey	2014	Ziraat FakÃ¼ltesi Dergisi, UludaÄŸ Ãœniversitesi	1301-3165	28	1	19-27	http://ziraat.uludag.edu.tr/dergi.php https://www.cabdirect.org/cabdirect/abstract/20153071909	English				Inclusion
rayyan-158089694	Wu, W and Hu, Y and Zhang, H and Sun, H	An improved design on suction-exhaust duct for frost protection in tea fields	2014		9781632668455 (ISBN)	5		3548-3555	https://www.scopus.com/inward/record.uri?eid=2-s2.0-84911473580&partnerID=40&md5=89e2d43a05cb8363b6a862fc9de67139	English	American Society of Agricultural and Biological Engineers			Exclusion			Wrong Population
rayyan-158089695	Kaharabata, S and Desjardins, R L	An indicator of freeze-kill damages to fruit trees during flowering	2021	International Journal of Biometeorology	0020-7128			13	https://www.scopus.com/inward/record.uri?eid=2-s2.0-85100186909&doi=10.1007%2Fs00484-020-02055-z&partnerID=40&md5=7b51440369a93d2c2d386b90e7107220	English				Exclusion			Background Article
rayyan-158089696	Bostanian, N J and Coulombe, L J	An integrated pest management program for apple orchards in southwestern Quebec	1986	The Canadian Entomologist	0008347X (ISSN)	118	11	1131-1142	https://www.scopus.com/inward/record.uri?eid=2-s2.0-0013123670&doi=10.4039%2FEnt1181131-11&partnerID=40&md5=000352577aeadbcae231364af9ba9031	English				Exclusion			Wrong Topic
rayyan-158089697	Wu, Hormish and Lin, Baoming and Lai, Zhongxiong and Lu, Liuxin and Lin, Guifang and Pan, Dongming and Yang, Jiangfan and æž—å®æ˜Ž and èµ–é’Ÿé›„ and å•æŸ³æ–° and æž—æ¡‚èŠ³ and æ½˜ä¸œæ˜Ž and æ¨æ±Ÿå¸†	An Intergeneric Grafting Chimera Name:+Citroponcirus 'Hormish' TT - ä¸€ä¸ªèŠ¸é¦™ç§‘å±žé—´å«æŽ¥åµŒåˆä½“çš„æ‹‰ä¸åç§°ï¼š+Citroponcirus'Hormish'	2004	Journal of Tropical and Subtropical Botany TA - å´æ´ªæ˜Ž	1005-3395	12	2	177-181		Chinese				Exclusion			Foreign Language
rayyan-685945022	Heidmann, LeRoy Jerpe	An investigation into the causes and prevention of frost heaving of forest tree seedlings	1974					183					Exclusion
rayyan-158089698	Fuller, M P and Telli, G	An investigation of the frost hardiness of grapevine (Vitis vinifera) during bud break	1999	Annals of Applied Biology	00034746 (ISSN)	135	3	589-595	https://www.scopus.com/inward/record.uri?eid=2-s2.0-0033371575&doi=10.1111%2Fj.1744-7348.1999.tb00891.x&partnerID=40&md5=526e79bf8298dcf45afdd8cc68b0764f	English				Exclusion			Background Article
rayyan-158089699	van Rooyen, Z and Bower, J P and Prange, R K	An investigation of the role of temperature in mesocarp discoloration of 'pinkerton' avocados	2003	Acta Horticulturae	05677572 (ISSN); 9789066054783 (ISBN)	628		575-581	https://www.scopus.com/inward/record.uri?eid=2-s2.0-84855692109&doi=10.17660%2FActaHortic.2003.628.73&partnerID=40&md5=664f35f5473c4aff9cdc22073949560c	English	International Society for Horticultural Science	Horticultural Science, School of Agricultural Sciences and Agribusiness, University of Natal, P/Bag X01, Scottsville, 3209, South Africa		Exclusion			Wrong Topic
rayyan-676765360	Shojaee, K. and Davarynejad, G. and Nezami, A.	An investigation on freezing tolerance of peach and nectarine reproductive buds in controlled conditions	2012	Iranian Journal of Horticultural Science		43	1	13-22	http://journals.ut.ac.ir/page/article-frame.html?articleId=898722 https://www.cabdirect.org/cabdirect/abstract/20123267477	Persian				Exclusion			Foreign Language
rayyan-685944838	Perry, K. B. and Johnson, G. L.	An irrigation rate prediction model for successful tree fruit frost protection	1985	17th Conference on Agricultural and Forest Meteorology and seventh Conference on Biometeorology and Aerobiology, May 21-24, 1985, Scottsdale, Ariz							The Society	Boston		Exclusion			Wrong Topic
rayyan-676765452	Welles, J. M. and Norman, J. M. and Martsolf, J. D.	An orchard foliage temperature model	1979	Journal of the American Society for Horticultural Science	0003-1062	104	5	602-610	https://www.cabdirect.org/cabdirect/abstract/19790378867	English				Exclusion			Wrong Intervention
rayyan-158089700	Socias i Company, R and Rubio-Cabetas, M J and Alonso, J M and Kodad, O and Al, et	An overview of almond cultivars and rootstocks : Challenges and perspectives	2010			94		205-214	internal-pdf://0845880529/00801305.pdf	English				Exclusion			Wrong Population
rayyan-685944676	Yelenosky, G.	An overview of Florida citrus freeze survival	1996	Proceedings of the ... annual meeting of the Florida State Horticultural Society	0886-7283								Inclusion
rayyan-158089701	Wang, Kui-Lin and Bolitho, Karen and Grafton, Karryn and Kortstee, A J and Karunairetnam, Sakuntala and McGhie, T K and Espley, R V and Hellens, R P and Allan, A C	An R2R3 MYB transcription factor associated with regulation of the anthocyanin biosynthetic pathway in Rosaceae (on linr)	2010	BMC Plant Biology 10 (2010)					https://edepot.wur.nl/134774	Engels				Exclusion			Wrong Population
rayyan-158089702	Tanigoshi, L K and Davis, R W	An Ultrastructural Study of Tetranychus mcdanieli feeding injury to the Leaves of â€˜Red Delicious' apple (Acari: Tetranychidae)	1978	International Journal of Acarology	01647954 (ISSN)	4	1	47-51	https://www.scopus.com/inward/record.uri?eid=2-s2.0-0001961409&doi=10.1080%2F01647957808683098&partnerID=40&md5=4dc1b7eb1eba02301f9d4556197173be	English				Exclusion			Wrong Topic
rayyan-158089703	Platt-Aloia, K A and Thomson, W W	An ultrastructural study of two forms of chilling-induced injury to the rind of grapefruit (Citrus paradisi, Macfed)	1976	Cryobiology	00112240 (ISSN)	13	1	95-106	https://www.scopus.com/inward/record.uri?eid=2-s2.0-0017238194&doi=10.1016%2F0011-2240%2876%2990164-4&partnerID=40&md5=2c440a584734a6a8083924f4b57c8b68	English				Exclusion			Wrong Topic
rayyan-158089704	Benito Calvo, A and Fabo Boneta, J M and RodrÃ­guez Eguilaz, J J	AnÃ¡lisis tÃ©cnico-econÃ³mico de los sistemas antihelada""[Technic-economical analysis of frost defence systems]	1999				117	44817	https://scholar.google.com/scholar_lookup?title=%5BTechnic-economical+analysis+of+frost+defence+systems%5D&author=Benito+Calvo%2C+A.&publication_year=1999	Spanish				Inclusion
rayyan-686116423	Ragac, O. and Poracova, J. and Vaskova, J. and Blascakova, M. M. and De Feo, V.	Analysis of Anthocyanin Content of Vaccinium cotymbosum, Vitis vinifera and Aronia melanocarpa from East Slovakia	2019	Chemicke Listy	0009-2770	113	12	738-744	<Go to ISI>://WOS:000502333500006	Slovak		[Ragac, Ondrej] AtB Pharma Sro, Slovenska Lupca 97000, Slovakia. [Poracova, Janka; Blascakova, Marta Mydlarova] Presovska Univ Presove, Fak Humanitnych Prirodnych Vied, Katedra Biol, 17 Novembra 1, Presov 08116, Slovakia. [Vaskova, Janka] Univ Pavla Jozefa Safarika Kosiciach, Lekarska Fak, Ustav Lekarskej & Klin Biochem, Trieda SNP 1, Kosice 04011, Slovakia. [De Feo, Vincenzo] Univ Salerne, Kated…		Exclusion			Wrong Topic
rayyan-158089705	Manners, G D and Breksa, A P and Schoch, T K and Hidalgo, M B and Breksa Iii, A P and Schoch, T K and Hidalgo, M B	Analysis of bitter limonoids in citrus juices by atmospheric pressure chemical ionization and electrospray ionization liquid chromatography-mass spectrometry	2003	Journal of Agricultural and Food Chemistry	00218561 (ISSN)	51	13	3709-3714	https://www.scopus.com/inward/record.uri?eid=2-s2.0-0038614885&doi=10.1021%2Fjf021124t&partnerID=40&md5=9dcfd9360b4256755218f50e1bae1d20	English				Exclusion			Wrong Topic
rayyan-685945201	Ben-Amotz, A. and Fishler, R.	Analysis of carotenoids with emphasis on 9-cis beta-carotene in vegetables and fruits commonly consumed in Israel	1998	Food chemistry	0308-8146									Exclusion			Wrong Population
rayyan-686115981	Ben-Amotz, A. and Fishler, R.	Analysis of carotenoids with emphasis on 9-cis Î²-carotene in vegetables and fruits commonly consumed in Israel	1998	Food Chemistry	03088146 (ISSN)	62	4	515-520	https://www.scopus.com/inward/record.uri?eid=2-s2.0-0032143405&doi=10.1016%2fS0308-8146%2897%2900196-9&partnerID=40&md5=73a096f604ce38d22a25a31d1f7cddfb	English		National Institute of Oceanography, Israel Oceanogr. and Limnological R., POB 8030, Haifa 31080, Israel		Exclusion			Wrong Topic
rayyan-158089706	Gangshuan, B A I and Sheni, D U and Zhixi, L I and æœç¤¾å¦® and æŽå¿—ç†™	Analysis of certain problems in Prunus armeniaca*P. sibirica production in Baiyushan hilly area TT - ç™½äºŽå±±å±±åŒºå¤§æ‰æç”Ÿäº§ä¸­çš„é—®é¢˜åˆ†æž	2007	Agricultural Research in the Arid Areas TA - ç™½å²—æ “	1000-7601	25	4	56-61		Chinese			Exclusion	Exclusion			Background Article	Foreign Language
rayyan-158089707	Chen, Wenrong and Ye, Jiejun and Li, Yongqiang and Zhang, Zhenzhen and Cao, Yibin and Guo, Weidong and å¶æ°å› and æŽæ°¸å¼º and å¼ çœŸçœŸ and æ›¹è¯£æ–Œ and éƒ­å«ä¸œ	Analysis of cold-regulated gene expression of the Fingered Citron (Citrus medica L. var. sarcodactylis Swingle) TT - ä½›æ‰‹ä½Žæ¸©èƒè¿«ç›¸å…³åŸºå› çš„å·®å¼‚è¡¨è¾¾	2013	Acta Ecologica Sinica TA - é™ˆæ–‡è£	1000-0933	33	5	1594-1606		Chinese			Exclusion	Exclusion			Foreign Language	Wrong Intervention
rayyan-158089708	Pu, Zongchao and Zhang, Shanqing and Li, Jinglin and Xu, Wenxiu and Wang, Mingquan and å¼ å±±æ¸… and æŽæ™¯æž— and å¾æ–‡ä¿® and çŽ‹å‘½å…¨	Analysis of Different Guarantee Rate Extreme Minimum Temperature Variation in Xinjiang During 1961 -2010 TT - 1961-2010å¹´æ–°ç–†ä¸åŒä¿è¯çŽ‡æžç«¯æœ€ä½Žæ°”æ¸©å˜åŒ–åˆ†æž	2014	Chinese Journal of Agrometeorology TA - æ™®å®—æœ	1000-6362	35	1	44850		Chinese				Exclusion			Foreign Language
rayyan-158089709	Xiao-ying, Y A O and Xiao-li, Yang and Jin-yong, P U and Peng-li, M A and Li, W U and æ¨å°åˆ© and è’²é‡‘æ¶Œ and é©¬é¹é‡Œ and å´ä¸½	Analysis of ecoclimate factors affecting cherry yield during planting in Tianshui of Gansu Province TT - å¤©æ°´å¸‚å¤§æ¨±æ¡ƒç§æ¤ä¸­å½±å“äº§é‡çš„ç”Ÿæ€æ°”å€™å› ç´ åˆ†æž	2009	Agricultural Research in the Arid Areas TA - å§šå°è‹±	1000-7601	27	5	261		Chinese				Exclusion			Foreign Language
rayyan-686116134	Lado, J. and Rodrigo, M. J. and Zacarias, L.	Analysis of ethylene biosynthesis and perception during postharvest cold storage of Marsh and Star Ruby grapefruits	2015	Food Science and Technology International	1082-0132	21	7	537-546	<Go to ISI>://WOS:000361153100006	English		[Lado, Joanna; Jesus Rodrigo, Maria; Zacarias, Lorenzo] IATA CSIC, Valencia 46980, Spain. [Lado, Joanna] INIA, Montevideo, Uruguay. Zacarias, L (corresponding author), IATA CSIC, Avda Catedratico Agustin Escardino 7, Valencia 46980, Spain. lzacarias@iata.csic.es		Exclusion			Wrong Topic
rayyan-158089710	Ye, Baojian and Su, Chunlian and Dong, Jianwen and Ni, Biyong and Chen, Hui and Chen, Shipin and è‹æ˜¥è¿ž and è‘£å»ºæ–‡ and å€ªå¿…å‹‡ and é™ˆè¾‰ and é™ˆä¸–å“	Analysis of Flora Characteristics and Cold Tolerance of Garden Plants in Yong'an City TT - æ°¸å®‰å¸‚å›­æž—æ¤ç‰©åŒºç³»ç‰¹å¾åŠæŠ—å¯’æ€§åˆ†æž	2017	Acta Agriculturae Universitatis Jiangxiensis TA - å¶å®é‰´	1000-2286	39	1	111		Chinese				Exclusion			Foreign Language
rayyan-676765131	Li, MeiRong and Zhu, Lin and Du, JiWen	Analysis of frost damage during apple bloom period in Shaanxi province	2008	Journal of Fruit Science	1009-9980	25	5	666-670	https://www.cabdirect.org/cabdirect/abstract/20083263928	Chinese				Exclusion			Foreign Language
rayyan-158089711	Meirong, L I and Lin, Z H U and Jiwen, D U and æœ±ç³ and æœç»§ç¨³	Analysis of frost damage during apple bloom period in Shaanxi province TT - é™•è¥¿è‹¹æžœèŠ±æœŸéœœå†»ç¾å®³åˆ†æž	2008	Journal of Fruit Science TA - æŽç¾Žè£	1009-9980	25	5	666-670		Chinese				Exclusion			Foreign Language
rayyan-158089712	Ding, Yuxian and Zhang, Na and Chen, Aiqiang and å¼ å¨œ and é™ˆçˆ±å¼º	Analysis of heat transfer characteristics of postharvest heat treatment conditions of fruits and vegetables TT - é‡‡åŽæžœè”¬çƒ­å¤„ç†æ¡ä»¶çš„ä¼ çƒ­ç‰¹æ€§åˆ†æž	2020	Food and Fermentation Industries TA - ä¸çŽ‰å…ˆ	0253-990X	46	7	188-193		Chinese			Exclusion	Exclusion			Wrong Time	Foreign Language
rayyan-158089713	Wang, Jinghong and Bai, Qinfeng and Liang, Yi and Zhang, Weimin and Guo, Minzhu and æŸç§¦å‡¤ and æ¢è½¶ and å¼ ç»´æ• and éƒ­æ°‘ä¸»	Analysis of Meteorological Conditions of Citrus Cold Damage of Southern Shaanxi in Winter 2010 and Its Defensive Countermeasures TT - 2010å¹´å†¬å­£é™•å—æŸ‘æ©˜å—å†»æ°”è±¡æ¡ä»¶åˆ†æžåŠé˜²å¾¡å¯¹ç­–	2012	Chinese Agricultural Science Bulletin TA - çŽ‹æ™¯çº¢	1000-6850	28	25	260-264		Chinese				Exclusion			Foreign Language
rayyan-158089714	Badr, G and Hoogenboom, G and Abouali, M and Moyer, M and Keller, M	Analysis of several bioclimatic indices for viticultural zoning in the Pacific Northwest	2018	Climate Research	0936577X (ISSN)	76	3	203-223	https://www.scopus.com/inward/record.uri?eid=2-s2.0-85056256109&doi=10.3354%2Fcr01532&partnerID=40&md5=7ca1be0b5d43e55a23b5e398c4077912	English				Exclusion			Background Article
rayyan-158089715	Ji, Chunrong and Zou, Chen and Luo, Ji and Liu, Hairong and Bai, Shujun and é‚¹é™ˆ and ç½—ç»§ and åˆ˜æµ·è“‰ and ç™½ä¹¦å†›	Analysis of temperature difference between inside - outside of Jujube orchards and its model relationship with weather station in winter TT - å†¬å­£çº¢æž£æžœå›­å†…å¤–æ¸©åº¦å·®å¼‚åŠä¸Žæ°”è±¡ç«™æ°”æ¸©å…³ç³»å»ºæ¨¡åˆ†æž	2016	Journal of Arid Land Resources and Environment TA - å‰æ˜¥å®¹	1003-7578	30	2	88-92		Chinese			Exclusion	Exclusion			Wrong Topic	Foreign Language
rayyan-158089716	ê¹€ì£¼í¬ and Choi, In-Youngï¼Œ and ê¹€ì£¼ and ì´ìž¥í˜¸	Analysis of the Cause of the Twig Blight on Mulberry Based on the Weather Conditions TT - ë½•ë‚˜ë¬´ ìž¬ë°°ê¸°ê°„ ì¤‘ ê¸°ìƒí™˜ê²½ê³¼ ëˆˆë§ˆë¦„ë³‘ ë°œìƒê´€ê³„ ë¶„ì„	2017	Research in Plant Disease	1598-2262	23	3	283-287		Korean				Exclusion			Foreign Language
rayyan-676765032	Huang, Yu and Wu, GuiFa and Wei, Jun	Analysis of the resistance of pear to late frost on different varieties, tree age and orchard environment	2007	Journal of Jiangsu Forestry Science & Technology	1001-7380	34	2	23-26	https://www.cabdirect.org/cabdirect/abstract/20073146135	Chinese				Exclusion			Foreign Language
rayyan-158089717	Audran, J C and Leddet, C and Dereuddre, J and Ait Barka, E and Al, et	Analysis of the response of grapevine mature shoots to controlled freezing [thermal analysis, tolerance]	1993			13	6	491-498	https://scholar.google.com/scholar_lookup?title=Analysis+of+the+response+of+grapevine+mature+shoots+to+controlled+freezing+%5Bthermal+analysis%2C+tolerance%5D&author=Audran%2C+J.C.+%28Universite+de+Reims+%28France%29.+UFR+Sciences%2C+Laboratoire+de+Biolog	French				Exclusion			Background Article
rayyan-158089718	Hui, Zhang and WenHua, C A I and WeiGuang, Zhang and XinJian, L I N and ZhongMing, L A N and XiaoXuan, Q I U and è”¡æ–‡åŽ and å¼ ä¼Ÿå…‰ and æž—æ–°åš and å…°å¿ æ˜Ž and é‚±å­ç…Š	Analysis of the trend of temperature inversion by hill slopes TT - ä½Žä¸˜é™µå±±å¡åœ°é€†æ¸©è¶‹åŠ¿åˆ†æž	2007	Chinese Journal of Eco-Agriculture TA - å¼ è¾‰	1671-3990	15	4	22-25		Chinese				Exclusion			Foreign Language
rayyan-158089719	Mittelstadt, H and Fischer, C	Analysis of the winter hardiness of new apple cultivars""Analyse der Winterfrostresistenz neuer Apfelsorten	1998				4	107-111	https://scholar.google.com/scholar_lookup?title=Analysis+of+the+winter+hardiness+of+new+apple+cultivars&author=Mittelstadt%2C+H.&publication_year=1998	German				Exclusion			Wrong Outcome
rayyan-158089720	Tan, W and Xu, M and Xie, S and Wu, S and Zhang, Y and Zou, Q and Zhao, Q and Zhang, L and Li, Q	Analysis of volatile aroma components in berries and wines of different 'Cabernet Sauvignon' 'Merlot' and 'Cabernet Franc' clones	2021	Journal of Fruit Science	10099980 (ISSN)	38	1	107-120	https://www.scopus.com/inward/record.uri?eid=2-s2.0-85099641346&doi=10.13925%2Fj.cnki.gsxb.20200298&partnerID=40&md5=18513ff94684085e8b06ff9228743ecf	Chinese				Exclusion			Foreign Language
rayyan-158089721	Wen-hua, C A I and Hui, Zhang and Wei-hua, P A N and Jia-yi, Wang and Jing, L I N and Li-chun, L I and Zhong-ming, L A N and å¼ è¾‰ and æ½˜å«åŽ and çŽ‹åŠ ä¹‰ and æž—æ™¶ and æŽä¸½çº¯ and å…°å¿ æ˜Ž	Analysis of Winter Inverse Temperature on Slopping Fields in Inshore Areas of Eastern Fujian Province TT - ç¦å»ºçœä¸œéƒ¨è¿‘æµ·åœ°åŒºå†¬å­£å¡åœ°é€†æ¸©åˆ†æž	2009	Chinese Journal of Agrometeorology TA - è”¡æ–‡åŽ	1000-6362	30	2	248-251		Chinese				Exclusion			Foreign Language
rayyan-158089722	Ostapenko, V	Analysis on application of different grape varieties in the production of icewine. A review	2016	Ukrainian Food Journal	2304-974X	5	4	678-694		English				Exclusion			Wrong Study Design
rayyan-158089723	Huiling, Zhang and Zhenyong, Deng and Jufang, Jiang and Yuguo, W E I and Hongyong, M A and é‚“æŒ¯é•› and è’‹èŠèŠ³ and é­è‚²å›½ and é©¬é¸¿å‹‡	Analysis on heat qualification of brewing grape in Hexi Corridor TT - æ²³è¥¿èµ°å»Šé…¿é…’è‘¡è„çƒ­é‡æ¡ä»¶é‰´å®š	2005	Agricultural Research in the Arid Areas TA - å¼ æƒ çŽ²	1000-7601	23	6	166-170		Chinese				Exclusion			Foreign Language
rayyan-676765483	Zhao, XuSheng and Qi, YongZhi and Wang, Ya'nan and Zhen, WenChao and Cao, KeQiang	Analysis on occurrence of apple valsa canker in China in recent 50 years	2014	Guizhou Agricultural Sciences	1001-3601	42	11	130-132	http://www.gznykx.org.cn/Jweb_gznykx/CN/volumn/current.shtml https://www.cabdirect.org/cabdirect/abstract/20153090220	Chinese				Exclusion			Foreign Language
rayyan-158089724	Zhang, Feng and Li, Zhihong and He, Zishun and Li, Shiqiangi and æŽå¿—å® and ä½•å­é¡º and æŽä¸–å¼º	Analysis on the Cause and Yield Change of Kuerle Frangrent Pear in Recent Years TT - è¿‘å¹´æ¥åº“å°”å‹’å¸‚é¦™æ¢¨äº§é‡å˜åŒ–åŠæˆå› åˆ†æž	2013	Xinjiang Agricultural Sciences TA - å¼ å³°	1001-4330	50	4	689-693		Chinese				Exclusion			Foreign Language
rayyan-158089725	Jin, Wenping and Su, Xiaoqing and Lan, Siren and Li, Minghe and è‹å°é’ and å…°æ€ä» and æŽæ˜Žæ²³	Analysis on the introduction of froze injury species in the urban area of Fuzhou TT - ç¦å·žå¸‚åŸŽåŒºç»¿åœ°å†»å®³æ¤ç‰©çš„å¼•ç§åœ°åˆ†æž	2018	Journal of Forest and Environment TA - é³æ–‡å¹³	2096-0018	38	3	361-366		Chinese				Exclusion			Foreign Language
rayyan-158089726	Fan, Dingyu and Yan, Peng and Han, Liqun and Wang, Jixun and Lu, Chunsheng and Han, Shou'an and é—«é¹ and éŸ©ç«‹ç¾¤ and çŽ‹ç»§å‹‹ and å¢æ˜¥ç”Ÿ and éŸ©å®ˆå®‰	Analysis on the Reasons of Korla Fragrant Pear Wintering Freezing Injury Based on Measured Temperature of Orchards TT - åŸºäºŽæžœå›­å®žæµ‹æ°”æ¸©çš„åº“å°”å‹’é¦™æ¢¨æ ‘è¶Šå†¬å†»å®³æˆå› åˆ†æž	2014	Chinese Agricultural Science Bulletin TA - æ¨Šä¸å®‡	1000-6850	30	7	100-103		Chinese				Exclusion			Foreign Language
rayyan-158089727	Tan, Zongkun and He, Peng and You, Mingshuang and Yang, Xin and Ou, Zhaorong and Huang, Xingchun and ä½•é¹ and å°¤æ˜ŽåŒ and æ¨é‘« and æ¬§é’Šè£ and é»„å…´æ˜¥	Analysis on the Relationship Between Litchi Canopy Temperature and Air Temperature in Winter TT - è”æžè¶Šå†¬æœŸé—´å† å±‚æ°”æ¸©ä¸Žå¤§æ°”æ¸©åº¦å…³ç³»çš„åˆæ­¥åˆ†æž	2009	Meteorological Monthly TA - è°­å®—ç¨	1000-0526	35	12	102-108		Chinese				Exclusion			Foreign Language
rayyan-685944854	Palmer, T. Y.	Analyzing orchard frost protection costs	1979	Avocado grower	0193-399X								Inclusion
rayyan-158089728	Guedon, Y and Legave, J M	Analyzing the time-course variation of apple and pear tree dates of flowering stages in the global warming context	2008	Ecological Modelling	0304-3800	219	1	189-199		English				Exclusion			Background Article
rayyan-158089729	Quamme, H A and Su, W A and Veto, L J	ANATOMICAL FEATURES FACILITATING SUPERCOOLING OF THE FLOWER WITHIN THE DORMANT PEACH FLOWER BUD	1995	Journal of the American Society for Horticultural Science	0003-1062	120	5	814-822		English				Exclusion			Wrong Time
rayyan-158089730	Pratt, C and Pool, R M	ANATOMY OF RECOVERY OF CANES OF VITIS-VINIFERA L FROM SIMULATED FREEZING-INJURY	1981	American Journal of Enology and Viticulture	0002-9254	32	3	223-227		English				Exclusion
rayyan-158089731	Etxeberria, E and Narciso, C and SabaterMunoz, B and Moreno, P and Pena, L and Navarro, L	Anatomy of the citrus leaf petiole: Healthy vs. Huanglongbing	2015	Acta Horticulturae	05677572 (ISSN)	1065		891-898	https://www.scopus.com/inward/record.uri?eid=2-s2.0-84983353128&doi=10.17660%2FActaHortic.2015.1065.110&partnerID=40&md5=fb4e8105e2fb5b4a1ee833c97b5bb765	English	International Society for Horticultural Science	University of Florida, IFAS, Citrus Research and Education Center, Lake Alfred, FL, United States		Exclusion			Wrong Topic
rayyan-158089732	Wang, Guiqin and Zhao, Yan and Duan, Yajun and èµµå²© and æ®µäºšå†›	Anatomy structure study of Rhodiola sachalinensis TT - é«˜å±±çº¢æ™¯å¤©è§£å‰–å­¦ç ”ç©¶	2004	Bulletin of Botanical Research TA - çŽ‹æ¡‚èŠ¹	1000-1042	24	1	93-95		Chinese				Exclusion			Foreign Language
rayyan-158089733	Leclerc, E and D'Arbaumont, M and Verron, J P and Goldstein, C and Cesar, F and Dewonck, S	Andra Environmental Specimen Bank: archiving the environmental chemical quality for long-term monitoring	2015	Environmental Science and Pollution Research	09441344 (ISSN)	22	3	1568-1576	https://www.scopus.com/inward/record.uri?eid=2-s2.0-84939895024&doi=10.1007%2Fs11356-014-2924-6&partnerID=40&md5=32f498a834c520f9b03350ed59dbda7b	English				Exclusion			Wrong Topic
rayyan-158089734	Vogel, R	Animal pests, main diseases and treatments of Ruby Star pomelo in Corsica. II- Main diseases	1990				3	269-271	https://scholar.google.com/scholar_lookup?title=Animal+pests%2C+main+diseases+and+treatments+of+Ruby+Star+pomelo+in+Corsica.+II-+Main+diseases&author=Vogel%2C+R.+%28Centre+de+Cooperation+Internationale+en+Recherche+Agronomique+pour+le+Developpement%2C+San	French			Exclusion	Exclusion			Wrong Topic
rayyan-685944761	Solas, M. T. and GarcÃ­a, M. L. and de las Heras, C. and Rodriguez-Mahillo, A. I. and Gonzalez-Munoz, M. and Moneo, I. and MendizÃ¡bal, A. and Tejada, M.	Anisakis Simplex Antigens in Fresh and Frozen-thawed Muscle of Anchovies in Vinegar	2009	Food science and technology international = Ciencia y tecnologÃ­a de los alimentos internacional	1082-0132									Exclusion			Wrong Topic
rayyan-685945285		Annotated bibliography on frost protection of fruit blossom by methods other than sprinkler irrigation, 1968--1973	1974	Query file									Inclusion	Inclusion
rayyan-676764769		Annual report 1972	1973					108-pp.	https://www.cabdirect.org/cabdirect/abstract/19730309825	Dutch				Exclusion			Wrong Publication Type
rayyan-220089193	F Kobel	Annual Report of the WÃ¡denswil horticultural research station for 1946-48.	1950	Landwirtschaftliches Jahrbuch Der Schweiz					http://www.cabdirect.org/abstracts/19500302172.html					Exclusion			Wrong Outcome
rayyan-676764767		Annual research report, 1971						251-pp.	https://www.cabdirect.org/cabdirect/abstract/19730313897	English		Gainesville.		Exclusion			Wrong Publication Type
rayyan-676764846	Bornt, C. D. and Loy, J. B. and Lord, W. G. and Wells, O. S.	Annual strawberry production in northern latitudes	1998					93-98	https://www.cabdirect.org/cabdirect/abstract/19990300684	English	Laser Pages Publishing			Exclusion			Wrong Population
rayyan-158089735	Liu, Yingning and Wang, Jinghong and Li, Yanli and Liang, Yi and Gao, Feng and He, Wenli and çŽ‹æ™¯çº¢ and æŽè‰³èŽ‰ and æ¢è½¶ and é«˜å³° and è´ºæ–‡ä¸½	Annual type prediction for apple blossom frost damage based on Markov Chain in Shaanxi TT - è¿ç”¨é©¬å°”ç§‘å¤«é“¾æ–¹æ³•é¢„æµ‹é™•è¥¿è‹¹æžœèŠ±æœŸå†»å®³å¹´åž‹	2011	Agricultural Research in the Arid Areas TA - åˆ˜æ˜ å®	1000-7601	29	2	272		Chinese				Exclusion			Foreign Language
rayyan-158089736	Zhang, Y T and Liu, Y and Hu, W J and Sun, B and Chen, Q and Tang, H R	Anthocyanin accumulation and related gene expression affected by low temperature during strawberry coloration	2018	Acta Physiologiae Plantarum	0137-5881	40	11	8		English				Exclusion			Wrong Population
rayyan-686116340	Torskangerpoll, K. and Norbaek, R. and Nodland, E. and Ovstedal, D. O. and Andersen, O. M.	Anthocyanin content of Tulipa species and cultivars and its impact on tepal colours	2005	Biochemical Systematics and Ecology	0305-1978	33	5	499-510	<Go to ISI>://WOS:000228791100004	English		Univ Bergen, Dept Chem, N-5007 Bergen, Norway. Danish Inst Agr Sci, Dept Food Sci, DK-5792 Aarslev, Denmark. Univ Bergen, Dept Bot, N-5007 Bergen, Norway. Andersen, OM (corresponding author), Univ Bergen, Dept Chem, Allegt 41, N-5007 Bergen, Norway. oyvind.andersen@kj.uib.no		Exclusion			Wrong Topic
rayyan-685944582	Poulose, Shibu M. and Fisher, Derek R. and Larson, Jessica and Bielinski, Donna F. and Rimando, Agnes M. and Carey, Amanda N. and Schauss, Alexander G. and Shukitt-Hale, Barbara	Anthocyanin-rich AÃ§ai (Euterpe oleracea Mart.) Fruit Pulp Fractions Attenuate Inflammatory Stress Signaling in Mouse Brain BV-2 Microglial Cells	2012	Journal of agricultural and food chemistry	0021-8561				http://dx.doi.org/10.1021/jf203989k					Exclusion			Wrong Population
rayyan-685944734	Taulavuori, E. and Tahkokorpi, M. and Taulavuori, K. and Laine, K.	Anthocyanins and glutathione S-transferase activities in response to low temperature and frost hardening in Vaccinium myrtillus (L.)	2004	Journal of plant physiology	0176-1617									Exclusion			Wrong Population
rayyan-686116080	Samarakoon, Kalpa and Jeon, You-Jin and Senevirathne, Mahinda and Lee, Wonwoo and Kim, YongTae and Kim, Jae-Il and Oh, myung cheol	Antibacterial effect of citrus press-cakes dried by high speed and far-infrared radiation drying methods	2012	Nutrition Research and Practice	1976-1457	6	3	187-194	<Go to ISI>://KJD:ART001673809					Exclusion			Wrong Topic
rayyan-686116172	Stockwell, V. O. and Johnson, K. B. and Sugar, D. and Loper, J. E.	Antibiosis contributes to biological control of fire blight by Pantoea agglomerans strain Eh252 in orchards	2002	Phytopathology	0031-949X	92	11	1202-1209	<Go to ISI>://WOS:000178901000008	English		Oregon State Univ, Dept Bot & Plant Pathol, Corvallis, OR 97331 USA. Oregon State Univ, So Oregon Res & Extens Ctr, Medford, OR 97502 USA. USDA ARS, Hort Crops Res Lab, Corvallis, OR 97330 USA. Stockwell, VO (corresponding author), Oregon State Univ, Dept Bot & Plant Pathol, Corvallis, OR 97331 USA.		Exclusion			Wrong Topic
rayyan-158089737	Mendoza-GÃ³mez, V and CalderÃ³n-Santoyo, M and Bautista-Rosales, P U and Ortiz-Basurto, R I and Jimenez-SÃ¡nchez, D E and Ragazzo-SÃ¡nchez, J A	Antibrowning agents added in polymeric coating applied to avocado fruit slices	2017	Interciencia	03781844 (ISSN)	42	12	812-817	https://www.scopus.com/inward/record.uri?eid=2-s2.0-85042488459&partnerID=40&md5=38f66bbd80ff0f207bdbe849c0d014ca	English				Exclusion			Wrong Topic
rayyan-158089738	Fan, X and Sokorai, K J B and Liao, C H and Cooke, P and Zhang, H Q	Antibrowning and antimicrobial properties of sodium acid sulfate in apple slices	2009	Journal of Food Science	00221147 (ISSN)	74	9	M485-M492	https://www.scopus.com/inward/record.uri?eid=2-s2.0-70449476699&doi=10.1111%2Fj.1750-3841.2009.01362.x&partnerID=40&md5=108ba092a05005ddc1464dfe88341254	English				Exclusion			Wrong Topic
rayyan-158089739	Ahmed, A I and Osuga, D T and Feeney, R E	Antifreeze glycoprotein from an antarctic fish. Effects of chemical modifications of carbohydrate residues on antifreeze and antilectin activities	1973	Journal of Biological Chemistry	00219258 (ISSN)	248	24	8524-8527	https://www.scopus.com/inward/record.uri?eid=2-s2.0-0015717021&partnerID=40&md5=4e7a3aa99005b13008b39006be37f58c	English			Exclusion	Exclusion			Wrong Topic
rayyan-158089740	Kong, C H Z and Hamid, N and Ma, Q L and Lu, J and Wang, B G and Sarojini, V	Antifreeze peptide pretreatment minimizes freeze-thaw damage to cherries: An in-depth investigation	2017	Lwt-Food Science and Technology	0023-6438	84		441-448	https://www.scopus.com/inward/record.uri?eid=2-s2.0-85020729764&doi=10.1016%2Fj.lwt.2017.06.002&partnerID=40&md5=8ca0ea724516c45aee783db82fec681a	English				Exclusion			Wrong Topic
rayyan-676765398	Thalheimer, M.	Antifrost defence of orchard: situation and prospect	2003	Italus Hortus	1127-3496	10	3	44751	http://www.soihs.it https://www.cabdirect.org/cabdirect/abstract/20053149825	Italian				Exclusion			Foreign Language
rayyan-158089741	Blondel, L and Le Bourdelles, J	Antifrost protection of Citrus and avocado plantations in Corsica [temperature, frost control; France	1981				100	13-22	https://scholar.google.com/scholar_lookup?title=%5BAntifrost+protection+of+Citrus+and+avocado+plantations+in+Corsica+%5Btemperature%2C+frost+control%3B+France%5D%5D&author=Blondel%2C+L.+%28INRA%2C+San+Giuliano%2C+20+-+San+Nicolao+%28France%29.+Station+de+	French				Inclusion
rayyan-220089261		Anti-frost sprinklers work in Gisborne	2007						http://connection.ebscohost.com/c/articles/28453855/anti-frost-sprinklers-work-gisborne					Inclusion
rayyan-158089742	Zhang, C Y and Shao, S H and Chen, X and Shi, Y L	Anti-frostbite effects of Prunus tomentosa thunb total flavone	2011	European Journal of Inflammation	1721727X (ISSN)	9	1	65-71	https://www.scopus.com/inward/record.uri?eid=2-s2.0-80053983613&doi=10.1177%2F1721727X1100900110&partnerID=40&md5=7eeb745c9c49c2334aacca4921900433	English				Exclusion			Wrong Population
rayyan-158089743	Kasuga, J and Mizuno, K and Arakawa, K and Fujikawa, S	Anti-ice nucleation activity in xylem extracts from trees that contain deep supercooling xylem parenchyma cells	2007	Cryobiology	0011-2240	55	3	305-314		English				Exclusion			Wrong Population
rayyan-685944721	Ãœnal, Nalan GÃ¼lÅŸen and Kozak, AyÅŸegÃ¼l and Karakaya, Sibel and OruÃ§, Nevin and BarutÃ§uoÄŸlu, Burcu and Aktan, Ã‡aÄŸdaÅŸ and Sezak, Murat and Ã–zÃ¼temiz, Ahmet Ã–mer	Anti-Inflammatory Effect of Crude Momordica charantia L. Extract on 2,4,6-Trinitrobenzene Sulfonic Acid-Induced Colitis Model in Rat and the Bioaccessibility of its Carotenoid Content	2020	Journal of medicinal food	1557-7600									Exclusion			Wrong Population
rayyan-685944931	Lucas, Danae L. and Were, Lilian M.	Anti-Listeria monocytogenes Activity of Heat-Treated Lyophilized Pomegranate Juice in Media and in Ground Top Round Beef	2009	Journal of food protection	0362-028X									Exclusion			Wrong Topic
rayyan-685944556	Duan, J. and Zhao, Y.	Antimicrobial Efficiency of Essential Oil and Freeze-Thaw Treatments against Escherichia coli O157:H7 and Salmonella enterica Ser. Enteritidis in Strawberry Juice	2009	Journal of food science an official publication of the Institute of Food Technologists	0022-1147				http://dx.doi.org/10.1111/j.1750-3841.2009.01094.x					Exclusion			Wrong Population
rayyan-685944713	Vega-GÃ¡lvez, Antonio and Stucken, Karina and Cantuarias, Carolina and Lamas, Francisca and GarcÃ­a, Vivian and PastÃ©n, Alexis	Antimicrobial properties of papaya (Vasconcellea pubescens) subjected to low-temperature vacuum dehydration	2021	Innovative food science & emerging technologies	1466-8564									Exclusion			Wrong Population
rayyan-685944558	Xue, Ziping and Feng, Weihua and Cao, Jiankang and Cao, Dongdong and Jiang, Weibo	ANTIOXIDANT ACTIVITY AND TOTAL PHENOLIC CONTENTS IN PEEL AND PULP OF CHINESE JUJUBE (ZIZIPHUS JUJUBA MILL) FRUITS	2009	Journal of food biochemistry	0145-8884				http://dx.doi.org/10.1111/j.1745-4514.2009.00241.x					Exclusion			Wrong Topic
rayyan-686116179	Sarjono, P. R. and Ismiyarto and Ngadiwiyana and Prasetya, N. B. A. and Ulfa, R. and Ariestiani, B. and Kusuma, A. B. and Darmastuti, N. E. and Rohman, J. H. F. and Iop	Antioxidant activity from limonene encapsulated by chitosan	2019	13th Joint Conference on Chemistry		509			<Go to ISI>://WOS:000471058400113	English	Iop Publishing Ltd	[Sarjono, Purbowatiningrum Ria; Ismiyarto; Ngadiwiyana; Prasetya, Nor Basid Adiwibawa; Ulfa, Rosydha; Ariestiani, Bonita; Darmastuti, Nur Esti] Diponegoro Univ, Fac Sci & Math, Chem Dept, Tembalang, Semarang, Indonesia. [Kusuma, Alfana B.; Rohman, Jihadul H. F.] Diponegoro Univ, Fac Sci & Math, Biol Dept, Tembalang, Semarang, Indonesia. Sarjono, PR (corresponding author), Diponegoro Univ, Fac Sci…		Exclusion			Wrong Topic
rayyan-685944655	McDowell, Arlene and Thompson, Scott and Stark, Mirjam and Ou, Zong-Quan and Gould, Kevin S.	Antioxidant Activity of Puha (Sonchus oleraceus L.) as Assessed by the Cellular Antioxidant Activity (CAA) Assay	2011	Phytotherapy research	0951-418X				http://dx.doi.org/10.1002/ptr.3648					Exclusion			Wrong Population
rayyan-685944583	Seki, T. and Morimura, S. and Tabata, S. and Tang, Y. and Shigematsu, T. and Kida, K.	Antioxidant Activity of Vinegar Produced from Distilled Residues of the Japanese Liquor Shochu	2008	Journal of agricultural and food chemistry	0021-8561				http://dx.doi.org/10.1021/jf073040w					Exclusion			Wrong Topic
rayyan-686116156	Estupinan, D. C. and Schwartz, S. J. and Garzon, G. A.	Antioxidant Activity, Total Phenolics Content, Anthocyanin, and Color Stability of Isotonic Model Beverages Colored with Andes Berry (Rubus glaucus Benth) Anthocyanin Powder	2011	Journal of Food Science	0022-1147	76	1	S26-S34	<Go to ISI>://WOS:000286210200032	English		[Estupinan, D. C.; Garzon, G. A.] Univ Nacl Colombia, Dept Quim, Bogota 14490, Colombia. [Schwartz, S. J.] Ohio State Univ, Dept Food Sci, Columbus, OH 43210 USA. Garzon, GA (corresponding author), Univ Nacl Colombia, Dept Quim, Bogota 14490, Colombia. agarzonmo@unal.edu.co		Exclusion			Wrong Topic
rayyan-685944522	Kang, Jie and Li, Zhimin and Wu, Tong and Jensen, Gitte S. and Schauss, Alexander G. and Wu, Xianli	Anti-oxidant capacities of flavonoid compounds isolated from acai pulp (Euterpe oleracea Mart.)	2010	Food chemistry	0308-8146				http://hdl.handle.net/10113/42935					Exclusion			Wrong Topic
rayyan-685945186	Boskou, G. and Salta, F. N. and Chrysostomou, S. and Mylona, A. and Chiou, A. and Andrikopoulos, N. K.	Antioxidant capacity and phenolic profile of table olives from the Greek market	2006	Food chemistry	0308-8146									Exclusion			Wrong Topic
rayyan-158089744	Ma, Xiaoxue and Zhang, Qiuping and Liu, Weisheng and Liu, Ning and Zhang, Yuping and Xu, Ming and Liu, Shuo and Zhang, Yujun and ç« ç§‹å¹³ and åˆ˜å¨ç”Ÿ and åˆ˜å® and å¼ çŽ‰è and å¾é“­ and åˆ˜ç¡• and å¼ çŽ‰å›	Antioxidant capacity in fruits of cultivar resources of genus Prunus TT - æŽå“ç§èµ„æºæžœå®žæŠ—æ°§åŒ–æ´»æ€§åˆ†æž	2019	Journal of Fruit Science TA - é©¬å°é›ª	1009-9980	36	3	277-285		Chinese			Exclusion	Exclusion			Wrong Topic	Foreign Language
rayyan-158089745	Tajvar, Yahya University of Guilan Rasht Iran and Ghazvini, Reza Fotouhi University of Guilan Rasht Iran and Hamidoghli, Yousef University of Guilan Rasht Iran and Sajedi, Reza Hassan University of Guilan Rasht Iran	Antioxidant Changes of Thomson Navel Orange (Citrus sinensis) on Three Rootstocks under Low Temperature Stress	2011	Horticulture, Environment, and Biotechnology	2211-3452	52	6	576-580	https://scholar.google.com/scholar_lookup?title=Antioxidant+Changes+of+Thomson+Navel+Orange+%28Citrus+sinensis%29+on+Three+Rootstocks+under+Low+Temperature+Stress&author=Tajvar%2C+Yahya%2C+University+of+Guilan%2C+Rasht%2C+Iran&publication_year=2011	English			Exclusion	Exclusion			Wrong Outcome	Background Article
rayyan-686116294	Tsantili, E. and Shin, Y. and Nock, J. F. and Watkins, C. B.	Antioxidant concentrations during chilling injury development in peaches	2010	Postharvest Biology and Technology	0925-5214	57	1	27-34	<Go to ISI>://WOS:000277883100005	English		[Tsantili, Eleni; Shin, Youngjae; Nock, Jacqueline F.; Watkins, Christopher B.] Cornell Univ, Dept Hort, Ithaca, NY 14853 USA. [Tsantili, Eleni] Agr Univ Athens, Lab Pomol, Dept Crop Sci, Athens 11855, Greece. [Shin, Youngjae] Ottogi Food Res Ctr, Anyang 431070, Kyeonggi, South Korea. Tsantili, E (corresponding author), Cornell Univ, Dept Hort, Ithaca, NY 14853 USA. etsantili@aua.gr		Exclusion			Wrong Time
rayyan-686116212	Tsai, H. L. and Chang, S. K. C. and Chang, S. J.	Antioxidant content and free radical scavenging ability of fresh red pummelo Citrus grandis (L.) Osbeck juice and freeze-dried products	2007	Journal of Agricultural and Food Chemistry	0021-8561	55	8	2867-2872	<Go to ISI>://WOS:000245600300016	English		Natl Cheng Kung Univ, Dept Life Sci, Tainan 701, Taiwan. Chung Hwa Coll Med Technol, Dept Food Nutr, Tainan 717, Taiwan. N Dakota State Univ, Dept Cereal & Food Sci, Fargo, ND 58105 USA. Chang, SJ (corresponding author), Natl Cheng Kung Univ, Dept Life Sci, Tainan 701, Taiwan. sjchang@mail.ncku.edu.tw		Exclusion			Wrong Topic
rayyan-686115949	Nyunoya, T. and March, T. H. and Tesfaigzi, Y. and Seagrave, J.	Antioxidant diet protects against emphysema, but increases mortality in cigarette smoke-exposed mice	2011	COPD: Journal of Chronic Obstructive Pulmonary Disease	15412555 (ISSN)	8	5	362-368	https://www.scopus.com/inward/record.uri?eid=2-s2.0-80053069273&doi=10.3109%2f15412555.2011.600361&partnerID=40&md5=f89cf4c5c74b4c1c95ac76a8cf17b087	English		Chronic Obstructive Pulmonary Disease Program, Lovelace Respiratory Research Institute, 2425 Ridgecrest Dr. SE, Albuquerque, NM 87108, United States Division of Pulmonary and Critical Care Medicine, University of New Mexico, Albuquerque, NM, United States New Mexico VA Health Care System, Albuquerque, NM, United States		Exclusion			Wrong Topic
rayyan-158089746	Sapanidou, V G and Margaritis, I and Siahos, N and Arsenopoulos, K and Dragatidou, E and Taitzoglou, I A and Zervos, I A and Theodoridis, A and Tsantarliotou, M P	Antioxidant effect of a polyphenol-rich grape pomace extract on motility, viability and lipid peroxidation of thawed bovine spermatozoa	2014	Journal of Biological Research-Thessaloniki	2241-5793	21		44567		English				Exclusion			Wrong Topic
rayyan-158089747	LuÃ±o, V and Gil, L and Olaciregui, M and Jerez, R A and de Blas, I and Hozbor, F	Antioxidant effect of lemon balm (Melissa officinalis) and mate tea (Ilex paraguensys) on quality, lipid peroxidation and DNA oxidation of cryopreserved boar epididymal spermatozoa	2015	Andrologia	03034569 (ISSN)	47	9	1004-1011	https://www.scopus.com/inward/record.uri?eid=2-s2.0-84973149520&doi=10.1111%2Fand.12370&partnerID=40&md5=5667c4a3711dbe36fdb759c74aae37c9	English				Exclusion			Wrong Population
rayyan-686115922	Petriccione, M. and Caracciolo, G. and Zampella, L. and Mastrobuoni, F. and Baruzzi, G.	Antioxidant enzymes change in relation to superficial scald development in pear fruit during cold storage	2021	Acta Horticulturae	05677572 (ISSN)	1303		485-492	https://www.scopus.com/inward/record.uri?eid=2-s2.0-85101203670&doi=10.17660%2fActaHortic.2021.1303.66&partnerID=40&md5=ec78eb8e2a68c818b2d30730119feffd	English	International Society for Horticultural Science	Consiglio per la Ricerca in Agricoltura e lâ€™Analisi dellâ€™Economia Agraria (CREA), Centro di Ricerca Olivicoltura, Frutticoltura e Agrumicoltura, Caserta, Italy Consiglio per la Ricerca in Agricoltura e lâ€™Analisi dellâ€™Economia Agraria (CREA), Centro di Ricerca Olivicoltura, Frutticoltura e Agrumicoltura, ForlÄ±, Italy		Exclusion			Wrong Topic
rayyan-686115921	Torres, C. A. and Hernandez, O. and Moya-LeÃ³n, M. A. and Razmilic, I. and Rudell, D. R.	Antioxidant metabolism and gene expression during â€œstainâ€ development on â€˜fujiâ€™ apples during cold storage	2016	HortScience	00185345 (ISSN)	51	8	1031-1037	https://www.scopus.com/inward/record.uri?eid=2-s2.0-84984870630&doi=10.21273%2fhortsci.51.8.1031&partnerID=40&md5=b383b54034d31b56f8e85cae0e477532	English		Facultad de Ciencias Agrarias, Universidad de Talca, Avenida Lircay s/n, Talca, 3465548, Chile Centro de Pomaceas, Facultad de Ciencias Agrarias, Universidad de Talca, Avenida Lircay s/n, Talca, 3465548, Chile Instituto de Biologia Vegetal y Biotecnologia, Universidad de Talca, Avenida Lircay s/n, Talca, 3465548, Chile Instituto de Quimica de Productos Naturales, Universidad de Talca, Avenida Lir…		Exclusion			Wrong Time
rayyan-686116195	Moreno, C. and Brines, C. and Mulet, A. and Rossello, C. and Carcel, J. A.	Antioxidant potential of atmospheric freeze-dried apples as affected by ultrasound application and sample surface	2017	Drying Technology	0737-3937	35	8	957-968	<Go to ISI>://WOS:000400975400008	English		[Moreno, C.; Brines, C.; Mulet, A.; Carcel, J. A.] Univ Politecn Valencia, Dept Food Technol, ASPA Grp, Valencia, Spain. [Moreno, C.] Univ Tecnol Equinoccial, Fac Engn Sci, Quito, Ecuador. [Rossello, C.] Univ Balearic Isl, Dept Chem, Palma De Mallorca, Spain. Carcel, JA (corresponding author), Univ Politecn Valencia, Dept Tecnol Alimentos, Camino Vera S-N, E-46022 Valencia, Spain. jcarcel@tal.upv…		Exclusion			Wrong Topic
rayyan-686115978	Tenore, G. C. and Manfra, M. and Stiuso, P. and Coppola, L. and Russo, M. and Gomez Monterrey, I. M. and Campiglia, P.	Antioxidant profile and in vitro cardiac radical-scavenging versus pro-oxidant effects of commercial red grape juices (Vitis vinifera L. cv. Aglianico N.)	2012	Journal of Agricultural and Food Chemistry	00218561 (ISSN)	60	38	9680-9687	https://www.scopus.com/inward/record.uri?eid=2-s2.0-84866707105&doi=10.1021%2fjf301647d&partnerID=40&md5=0e79b7e96b5161d4d3aa10837b95fd01	English		Department of Chimica Farmaceutica e Tossicologica, UniversitÃ di Napoli Federico II, Via D. Montesano 49, 80131 Napoli, Italy Department of Chimica, UniversitÃ Degli Studi della Basilicata, Viale dell'Ateneo Lucano 10, 85100 Potenza, Italy Department of Biochemistry and Biophysics, Second University of Naples, Napoli, Italy Coppola S.p.a., via S. Maria la CaritÃ , Vicinale De Risi, Scafati (SA),…		Exclusion			Wrong Topic
rayyan-686116012	Sipahi, H. and Aydogan, G. and Helvacioglu, S. and Charehsaz, M. and Guzelmeric, E. and Aydin, A.	Antioxidant, antiinflammatory and antimutagenic activities of various kinds of Turkish honey	2017	Fabad Journal of Pharmaceutical Sciences	13004182 (ISSN)	42	1	44755	https://www.scopus.com/inward/record.uri?eid=2-s2.0-85018166683&partnerID=40&md5=6a0c58f7f574ff10b7e78c36a538416f	English		Yeditepe University Faculty of Pharmacy, Department of Toxicology, Istanbul, 34755, Turkey Yeditepe University Faculty of Pharmacy, Department of Pharmacognosy, Istanbul, 34755, Turkey		Exclusion			Wrong Topic
rayyan-685944604	SamardÅ¾iÄ‡, Stevan and ArsenijeviÄ‡, Jelena and BoÅ¾iÄ‡, Dragana and MilenkoviÄ‡, Marina and TeÅ¡eviÄ‡, Vele and MaksimoviÄ‡, Zoran	Antioxidant, anti-inflammatory and gastroprotective activity of Filipendula ulmaria (L.) Maxim. and Filipendula vulgaris Moench	2017	Journal of ethnopharmacology	0378-8741				http://dx.doi.org/10.1016/j.jep.2017.11.013					Exclusion			Wrong Population
rayyan-158089748	Spada, P D S and de Souza, G G N and Bortolini, G V and Henriques, J A P and Salvador, M	Antioxidant, mutagenic, and antimutagenic activity of frozen fruits	2008	Journal of Medicinal Food	1096-620X	11	1	144-151		English				Exclusion			Wrong Population
rayyan-158089749	Tow, Wei Wei	Antioxidants in some food industry by-products and wastes	2011						http://hdl.handle.net/11343/36863	English				Exclusion			Wrong Topic
rayyan-686116089	Frauches, N. S. and Montenegro, J. and Amaral, T. and Abreu, J. P. and Laiber, G. and Junior, J. and Borguini, R. and Santiago, M. and Pacheco, S. and Nakajima, V. M. and Godoy, R. and Teodoro, A. J.	Antiproliferative Activity on Human Colon Adenocarcinoma Cells and In Vitro Antioxidant Effect of Anthocyanin-Rich Extracts from Peels of Species of the Myrtaceae Family	2021	Molecules		26	3	16	<Go to ISI>://WOS:000615421400001	English		[Simas Frauches, Nayara; Montenegro, Julia; Amaral, Thuane; Abreu, Joel Pimentel; Laiber, Gabriela; Teodoro, Anderson Junger] Univ Fed Estado Rio de Janeiro, Lab Funct Foods, Ave Pasteur 296 Urca, BR-22290240 Rio De Janeiro, RJ, Brazil. [Junior, Jorge; Nakajima, Vania Mayumi] Fed Univ Fluminense, Mario Santos Braga St 30, BR-24020140 Niteroi, RJ, Brazil. [Borguini, Renata; Santiago, Manuela; Pach…		Exclusion			Wrong Topic
rayyan-686116393	Zhao, Minghui and Rao, Jingping and Xin, Fucun and Xia, Yuanyuan and é¥¶æ™¯è and è¾›ä»˜å­˜ and å¤æºè‹‘	Antisepsis and fresh-keeping effects of chlorine dioxide on mechanical damaged "Red Fuji" apple	2011	Journal of Northwest A & F University. Natural Science Edition	1671-9387	39	3	177	<Go to ISI>://CSCD:4162912	Chinese		Zhao Minghui, College of Horticulture, Northwest A&F University, Yangling, Shaanxi 712100, China. Rao Jingping, College of Horticulture, Northwest A&F University, Yangling, Shaanxi 712100, China. Xin Fucun, College of Horticulture, Northwest A&F University, Yangling, Shaanxi 712100, China. Xia Yuanyuan, College of Horticulture, Northwest A&F University, Yangling, Shaanxi 712100, China. èµµæ˜Žæ…§,…		Exclusion			Foreign Language
rayyan-158089750	Berger, A J and Schramm, G and Hamagami, L T and Cook, E S	Antistaphylococcic factors in brain extract [16]	1957	Nature	00280836 (ISSN)	179	4559	588-589	https://www.scopus.com/inward/record.uri?eid=2-s2.0-36949066726&doi=10.1038%2F179588a0&partnerID=40&md5=08a30b9a9dbb3aecd3e277a83c830eb2	English				Exclusion			Wrong Topic
rayyan-158089751	Aoun, M F and Perry, K B and Swallow, W H and Werner, D J and Parker, M L	ANTITRANSPIRANT AND CRYOPROTECTANT DO NOT PREVENT PEACH FREEZING-INJURY	1993	Hortscience	0018-5345	28	4	343		English				Inclusion					include
rayyan-685944748	Steinberg, S. L. and McFarland, M. J. and Worthington, J. W.	Antitranspirant reduces water use by peach trees following harvest	1990	Journal of the American Society for Horticultural Science	0003-1062									Exclusion			Wrong Topic
rayyan-158089752	Ikeda, K and Nishide, M and Tsujimoto, K and Nagashima, S and Kuwahara, T and Mitani, T and Koyama, A H	Antiviral and virucidal activities of umesu phenolics on influenza viruses	2020	Japanese Journal of Infectious Diseases	13446304 (ISSN)	73	1	44786	https://www.scopus.com/inward/record.uri?eid=2-s2.0-85078554211&doi=10.7883%2Fyoken.JJID.2018.522&partnerID=40&md5=d3102a54d94823af89d6bd0669373b3d	English				Exclusion			Wrong Topic
rayyan-158089753	Gentz, W	Anxiety disorders in Shanghan lun and Jingui yaolÃ¼e - A selection	2017	Chinesische Medizin	09302786 (ISSN)	32	2	67-83	https://www.scopus.com/inward/record.uri?eid=2-s2.0-85021446288&doi=10.1007%2Fs00052-017-0145-z&partnerID=40&md5=acb015989e054e9f162aa8d5a7ed96a7	German				Exclusion			Wrong Topic
rayyan-158089754	Suranyi, D	APFROS as a post frost compound for apricot varieties	1986				192		https://scholar.google.com/scholar_lookup?title=APFROS+as+a+post+frost+compound+for+apricot+varieties&author=Suranyi%2C+D.+%28Horticultural+Research+Station%2C+Cegled+%28Hungary%29%29&publication_year=1986	English				Inclusion
rayyan-158089755	Poblete, Arnobio GermÃ¡n and Vera, MarÃ­a JosÃ©	AplicaciÃ³n de la distribuciÃ³n de valores extremos a eventos geogrÃ¡ficos poco frecuentes: AnÃ¡lisis del caso de la ocurrencia de heladas tempranas y tardÃ­as en el valle de Tulum, San Juan	2019	Revista Universitaria de GeografÃ­a	1852-4265	28	1	113-133		Spanish				Exclusion			Background Article
rayyan-685944717	Valli, V. J.	Appalachian orchard heating with petroleum coke based fuel blocks to prevent freeze damage	1969					3					Inclusion
rayyan-158089756	Lazarides, H N and Gekas, V and Mavroudis, N	Apparent mass diffusivities in fruit and vegetable tissues undergoing osmotic processing	1997	Journal of Food Engineering	02608774 (ISSN)	31	3	315-324	https://www.scopus.com/inward/record.uri?eid=2-s2.0-0031074952&doi=10.1016%2FS0260-8774%2896%2900084-2&partnerID=40&md5=fac103050c503e610c10d51812431cfc	English				Exclusion			Wrong Topic
rayyan-158089757	Yelenosky, G	APPARENT NUCLEATION AND FREEZING IN VARIOUS PARTS OF YOUNG CITRUS TREES DURING CONTROLLED FREEZES	1991	Hortscience	0018-5345	26	5	576-579		English				Exclusion			Background Article
rayyan-158089758	Na	Appel- en perenoogst in EU blijft achter bij vorig jaar : Europese oogstraming van Prognosfruit	2003	Vakblad AGF : vakblad voor de handel in aardappelen, groenten en fruit 57 33: 6 - 7					http://na	Nederlands				Exclusion			Background Article
rayyan-158089759	An, J P and Wang, X F and Zhang, X W and You, C X and Hao, Y J	Apple B-box protein BBX37 regulates jasmonic acid mediated cold tolerance through the JAZ-BBX37-ICE1-CBF pathway and undergoes MIEL1-mediated ubiquitination and degradation	2021	New Phytologist	0028-646X	229	5	2707-2729		English			Exclusion	Inclusion	yes	agreed on exclusion	Wrong Intervention
rayyan-158089760	Fischer, C and Geibel, M and Fischer, M and Fischer, C	Apple breeding in the federal centre for plant breeding research, institute for fruit breeding at Dresden-Pillnitz, Germany	2000	Acta Horticulturae	05677572 (ISSN); 9789066059061 (ISBN)	538		225-227	https://www.scopus.com/inward/record.uri?eid=2-s2.0-34447576437&doi=10.17660%2FActaHortic.2000.538.38&partnerID=40&md5=20263de9951f735aea298520b95995d7	English	International Society for Horticultural Science	Bundesanstalt fÃ¼r ZÃ¼chtungsforschung an Kulturpflanzen, Institut fÃ¼r ObstzÃ¼chtung Dresden-Pillnitz, Pillnitzer Platz 2, D-01326 Dresden, Germany		Exclusion			Wrong Intervention
rayyan-676765365	Simons, R. K. and Doll, C. C.	Apple bud development as related to the March 24-25 freeze of 1974	1975	Transactions of the Illinois State Horticultural Society, 1974		108		105-108	https://www.cabdirect.org/cabdirect/abstract/19750334178	English				Exclusion			Background Article
rayyan-158089761	Fischer, C	Apple cultivars from the fruit breeding station in Pillnitz for the integrated fruit production	1992			1		65-67	https://scholar.google.com/scholar_lookup?title=%5BApple+cultivars+from+the+fruit+breeding+station+in+Pillnitz+for+the+integrated+fruit+production%5D&author=Fischer%2C+C.+%28Bundesanstalt+fuer+Zuechtungsforschung+an+Kulturpflanzen%2C+Inst.+fuer+Obstzuecht	German				Exclusion			Wrong Intervention
rayyan-158089762	Blazek, J	Apple cultivars recommended for an integrated system of growing in Czech Republic	1994					61-68	https://scholar.google.com/scholar_lookup?title=Apple+cultivars+recommended+for+an+integrated+system+of+growing+in+Czech+Republic&author=Blazek%2C+J.+%28Research+and+Breeding+Inst.+of+Pomology%2C+Holovousy+%28Czech+Republic%29%29&publication_year=1994	English				Exclusion			Wrong Topic
rayyan-686115982	Aprikian, O. and Levrat-Verny, M. A. and Besson, C. and Busserolles, J. and RÃ©mÃ©sy, C. and DemignÃ©, C.	Apple favourably affects parameters of cholesterol metabolism and of anti-oxidative protection in cholesterol-fed rats	2001	Food Chemistry	03088146 (ISSN)	75	4	445-452	https://www.scopus.com/inward/record.uri?eid=2-s2.0-0035164869&doi=10.1016%2fS0308-8146%2801%2900235-7&partnerID=40&md5=6858d56db1f19b9dee53c0107eb68a98	English		UnitÃ© des Maladies MÃ©taboliques et des Micronutriments, CRNH d'Auvergne/inra de Theix, 63122 St-GenÃ¨s-Champanelle, France		Exclusion			Wrong Topic
rayyan-158089763	Busatto, N and Farneti, B and Commisso, M and Bianconi, M and Iadarola, B and Zago, E and Ruperti, B and Spinelli, F and Zanella, A and Velasco, R and Ferrarini, A and Chitarrini, G and Vrhovsek, U and Delledonne, M and Guzzo, F and Costa, G and Costa, F	Apple fruit superficial scald resistance mediated by ethylene inhibition is associated with diverse metabolic processes	2018	Plant Journal	09607412 (ISSN)	93	2	270-285	https://www.scopus.com/inward/record.uri?eid=2-s2.0-85039058034&doi=10.1111%2Ftpj.13774&partnerID=40&md5=eddf08c04c322c3eb23723a514ec9d83	English				Exclusion			Wrong Topic	Wrong Population
rayyan-158089764	Kronenberg, H G	Apple growing potentials in Europe. 2. Flowering dates	1985	Netherlands Journal of Agricultural Science 33 (1985)					https://edepot.wur.nl/515970	Engels				Exclusion			Background Article
rayyan-158089765	Kalinina, I P and Kushnarev, M A and Kushnareva, M S and ÐšÑƒÑˆÐ½Ð°Ñ€ÐµÐ², Ðœ Ð and ÐšÑƒÑˆÐ½Ð°Ñ€ÐµÐ²Ð°, Ðœ Ð¡	APPLE HYBRIDS FROST DAMAGE RATE DEPENDING ON THEIR PARENTAGE TT - Ð¡Ð¢Ð•ÐŸÐ•ÐÐ¬ ÐŸÐžÐ”ÐœÐ•Ð Ð—ÐÐÐ˜Ð¯ Ð“Ð˜Ð‘Ð Ð˜Ð”ÐÐ«Ð¥ Ð¡Ð•Ð¯ÐÐ¦Ð•Ð’ Ð¯Ð‘Ð›ÐžÐÐ˜ Ð’ Ð—ÐÐ’Ð˜Ð¡Ð˜ÐœÐžÐ¡Ð¢Ð˜ ÐžÐ¢ Ð˜Ð¥ ÐŸÐ ÐžÐ˜Ð¡Ð¥ÐžÐ–Ð”Ð•ÐÐ˜Ð¯	2013	Dostizheniya nauki i tekhniki APK TA - ÐšÐ°Ð»Ð¸Ð½Ð¸Ð½Ð°, Ð˜ ÐŸ	0235-2451		2	27-28		Russian				Exclusion			Foreign Language
rayyan-158089766	Ribeiro, A C and De Melo-Abreu, J P and Snyder, R L	Apple orchard frost protection with wind machine operation	2006	Agricultural and Forest Meteorology	0168-1923	141	2	71-81		English				Inclusion					include
rayyan-686116020	Leontowicz, H. and Leontowicz, M. and Gorinstein, S. and Martin-Belloso, O. and Trakhtenberg, S.	Apple peels and pulp as a source of bioactive compounds and their influence on digestibility and lipid profile in normal and atherogenic rats	2007	Medycyna Weterynaryjna	00258628 (ISSN)	63	11	1434-1436	https://www.scopus.com/inward/record.uri?eid=2-s2.0-36749077627&partnerID=40&md5=ca2bf4500f026bbdb60f9d16752cad73	English		Department of Physiological Sciences, Faculty of Veterinary Medicine, Warsaw Agricultural University, Poland Hebrew University of Jerusalem, School of Pharmacy, Jerusalem, Israel Department of Food Technology, University of Lleida, Lleida, Spain Institute of Cardiology, Kaplan Medical Center, Rehovot, Israel Nowoursynowska 159, 02-776 Warsaw, Poland		Exclusion			Wrong Topic
rayyan-685944585	Wolfe, Kelly L. and Liu, Rui Hai	Apple Peels as a Value-Added Food Ingredient	2003	Journal of agricultural and food chemistry	0021-8561				http://dx.doi.org/10.1021/jf025916z					Exclusion			Wrong Topic
rayyan-686116138	Graziani, G. and D'Argenio, G. and Tuccillo, C. and Loguercio, C. and Ritieni, A. and Morisco, F. and Blanco, C. D. and Fogliano, V. and Romano, M.	Apple polyphenol extracts prevent damage to human gastric epithelial cells in vitro and to rat gastric mucosa in vivo	2005	Gut	0017-5749	54	2	193-200	<Go to ISI>://WOS:000226246300009	English		Univ Naples Federico II, Dipartimento Sci Alimenti, I-80055 Portici, NA, Italy. Univ Naples Federico II, Naples, Italy. Interuniv Rich Alimenti Nutr & Apparato Digerente, Naples, Italy. Cattedra Gastroenterol, Dipartimento Med Chirurg Internist Clin & Sperime, Naples, Italy. Univ Naples 2, Naples, Italy. Romano, M (corresponding author), Dipartimento Internist Clin & Sperimentale Gastro, Policlin…		Exclusion			Wrong Topic
rayyan-158089767	Vercammen, J	Apple tree root pruning	1993			61		53-54	https://scholar.google.com/scholar_lookup?title=%5BApple+tree+root+pruning%5D&author=Vercammen%2C+J.+%28Jardin+National+d%27Essais+Fruitiers%2C+Sint-Truiden+%28Belgium%29%29&publication_year=1993	French				Exclusion			Wrong Topic
rayyan-676764978	Goncharova, L. A.	Apple trees in Siberian orchards	2005	Sadovodstvo i Vinogradarstvo	0235-2591			44719	https://www.cabdirect.org/cabdirect/abstract/20053171809	Russian				Exclusion			Foreign Language
rayyan-676765217	MittelstÃ¤dt, H.	Apple yields and late frosts in Germany	1994	Erwerbsobstbau	0014-0309	36	4	97-100	https://www.cabdirect.org/cabdirect/abstract/19940311126	German				Exclusion			Background Article
rayyan-158089768	Mittelstaedt, H	Apple yields and spring frosts in Germany	1994			36	4	97-100	https://scholar.google.com/scholar_lookup?title=Apple+yields+and+spring+frosts+in+Germany&author=Mittelstaedt%2C+H.&publication_year=1994	German				Exclusion
rayyan-220089098	Seeley, S. D. and Anderson, J. L.	Apple-orchard freeze protection	2003						http://www.researchgate.net/publication/353873075_Apple-orchard_freeze_protection		Apples: botany, production and uses			Exclusion			Wrong Study Design
rayyan-158089769	Evans, J S	Apples' and 'oranges': Comparing the structural aspects of biomineral- and ice-interaction proteins	2003	Current Opinion in Colloid and Interface Science	13590294 (ISSN)	8	1	48-54	https://www.scopus.com/inward/record.uri?eid=2-s2.0-0038714357&doi=10.1016%2FS1359-0294%2803%2900009-8&partnerID=40&md5=7350ba5f713aba328399460dbd5e3611	English				Exclusion			Wrong Topic
rayyan-158089770	Mittelstaedt, H and Salzer, J	Apples varieties - Their tolerance of frost at flowering	1989			37	7	487-492	https://scholar.google.com/scholar_lookup?title=Apples+varieties+-+Their+tolerance+of+frost+at+flowering&author=Mittelstaedt%2C+H.&publication_year=1989	German				Exclusion			Wrong Outcome
rayyan-676764939	Ferree, D. C. and Warrington, I. J.	Apples: botany, production and uses	2003		978-0-85199-592-2			xi + 660 pp.	https://www.cabdirect.org/cabdirect/abstract/20033083468	English	CABI Publishing	Wallingford		Inclusion
rayyan-158089771	Krasova, N and Galasheva, A and Golishkina, L	Apple-tree resistance to abiotic factors in winter	2013	Proceedings of the Latvian Academy of Sciences, Section B: Natural, Exact, and Applied Sciences	1407009X (ISSN)	67	2	136-144	https://www.scopus.com/inward/record.uri?eid=2-s2.0-84886904829&doi=10.2478%2Fprolas-2013-0021&partnerID=40&md5=56486337dbdb5dc5e748c46d6060a6da	English				Exclusion
rayyan-686116316	Giraldo, E. and Diaz, A. and Corral, J. M. and Garcia, A.	Applicability of 2-DE to assess differences in the protein profile between cold storage and not cold storage in nectarine fruits	2012	Journal of Proteomics	1874-3919	75	18	5774-5782	<Go to ISI>://WOS:000311196600019	English		[Giraldo, E.; Diaz, A.] Inst Tecnol Agroalimentario Extremadura INTAEX, Prote Lab, Badajoz 06071, Spain. [Corral, J. M.; Garcia, A.] Ctr Invest Finca La Orden Valdesequera, Badajoz 06187, Spain. Giraldo, E (corresponding author), Inst Tecnol Agroalimentario Extremadura INTAEX, Prote Lab, Au Adolfo Suarez,S-N Aptdo 20107, Badajoz 06071, Spain. esther.giraldor@juntaextremadura.es		Exclusion			Wrong Time
rayyan-158089772	Vicent, V and Ndoye, F T and Verboven, P and Nicolai, B and Alvarez, G and East, A and Carson, J and Cleland, D and Love, R	Applicability of X-ray microtomography for characterizing the microstructure of frozen apple during storage	2016	4th IIR International Conference on Sustainability and the Cold Chain	978-2-36215-014-2	2016		414-420	https://www.scopus.com/inward/record.uri?eid=2-s2.0-84975862343&doi=10.18462%2Fiir.iccc.2016.0054&partnerID=40&md5=ccc33198188d90af303b8cddb2f2ce0e	English	International Institute of Refrigeration	Irstea, Refrigeration Processes Engineering Research Unit, 1 rue Pierre Gilles de Gennes, Antony, Cedex, 92761, France BIOSYST-MeBioS, KU Leuven, Willem de Croylaan 42, Leuven, B-3001, Belgium		Exclusion			Wrong Time
rayyan-220089204	Tang, B. and Ding, W. and Y Gui and Y Zhao and Yunzhi, W. U. and University, A. A.	Application and Research of Digital Management of Dangshan Pear Germplasm Resources and Environmental Protection	2018	Journal of Luoyang Institute of Science and Technology(Natural Science Edition)					http://en.cnki.com.cn/Article_en/CJFDTotal-LYGY201803011.htm					Exclusion			Wrong Intervention
rayyan-158089773	Minh, N P and Van Phuc, N	Application of agar/ glycerol as biodegradable coating on storage of star apple (chrysophyllum cainito)	2018	Journal of Global Pharma Technology	09758542 (ISSN)	10	12	191-196	https://www.scopus.com/inward/record.uri?eid=2-s2.0-85061931912&partnerID=40&md5=61d3f2c8e2054ef399365c89def051a5	English				Exclusion			Wrong Topic
rayyan-158089774	Saatchan, A K	Application of agents preventing oxidation of vitamin C in freezing of apricots	1956	Voprosy pitaniia	00428833 (ISSN)	15	5	81-82	https://www.scopus.com/inward/record.uri?eid=2-s2.0-77049279853&partnerID=40&md5=83145f5355f479cee8de1e44e848e8de	Russian				Exclusion			Foreign Language
rayyan-158089775	Ureta Ovalle, A and Atenas, C and LarraÃ­n, P	Application of an Ecklonia maxima seaweed product at two different timings can improve the fruit set and yield in 'Bing' sweet cherry trees	2019		05677572 (ISSN)	1235		319â€“326	https://www.scopus.com/inward/record.uri?eid=2-s2.0-85064410677&doi=10.17660%2FActaHortic.2019.1235.44&partnerID=40&md5=e812fd1c7908b04c604fe9152e0aafd7	English	International Society for Horticultural Science	Centro de EvaluaciÃ³n Rosario, Casilla, Rengo, 269, Chile Kelp Products International, Latin America Office, PO Box 325, Simon's Town, 7995, South Africa		Exclusion			Wrong Topic
rayyan-158089776	Rahmanian, A and Mireei, S A and Sadri, S and Gholami, M and Nazeri, M	Application of biospeckle laser imaging for early detection of chilling and freezing disorders in orange	2020	Postharvest Biology and Technology	09255214 (ISSN)	162			https://www.scopus.com/inward/record.uri?eid=2-s2.0-85077470789&doi=10.1016%2Fj.postharvbio.2020.111118&partnerID=40&md5=5a1ebf0b9d5881224bc800a23f15b209	English			Exclusion	Exclusion			Wrong Topic
rayyan-158089777	Rajkowska, K	Application of conventional and molecular methods to identify microorganisms of natural environment	2012	Ochrona Przed Korozja	0473-7733	55	9	233-238		Polish				Exclusion			Foreign Language
rayyan-158089778	Grima-Calvo, D and Lara, I and Vendrell, M and Kanlayanarat, S and Hewett, E W and Ferguson, I B	Application of Different Treatments (CA, MA, N2O and 1-MCP) to Improve Quality of Two Peach Varieties	2008	Europe-Asia Symposium on Quality Management in Postharvest Systems - Eurasia 2007	978-90-6605-671-8	804		129-134		English	Int Soc Horticultural Science	[Grima-Calvo, D.; Vendrell, M.] Consorci CSIC IRTA, Dept Genet Mol Plantes, Jordi Girona 18-26, Barcelona 08034, Spain. Grima-Calvo, D (corresponding author), Consorci CSIC IRTA, Dept Genet Mol Plantes, Jordi Girona 18-26, Barcelona 08034, Spain.		Exclusion			Wrong Topic
rayyan-158089779	Sakamoto, D Naro Institute of Fruit Tree and Fujikawa, K and Sakaue, T and Inoue, H and Ito, A and Moriguchi, T and Higashi, A and Sugiura, T and Tea Science, Tsukuba and Fujikawa, K and Sakaue, T and Inoue, H and Al, et	Application of livestock waste compost as a source of nitrogen supplementation during the fall-winter season causes dead flower buds in Japanese pear 'Kosui'	2017	Horticulture Journal	21890102 (ISSN)	86	1	19-25	https://doi.org/10.2503/hortj.MI-134 https://www.scopus.com/inward/record.uri?eid=2-s2.0-85011681735&doi=10.2503%2Fhortj.MI-134&partnerID=40&md5=6c701c96ea92e21d8335e3a70587674c	English				Exclusion			Wrong Topic
rayyan-686116361	Torres, R. and Nunes, C. and Garcia, J. M. and Abadias, M. and Vinas, I. and Manso, T. and Ohno, M. and Usall, J.	Application of Pantoea agglomerans CPA-2 in combination with heated sodium bicarbonate solutions to control the major postharvest diseases affecting citrus fruit at several mediterranean locations	2007	European Journal of Plant Pathology	0929-1873	118	1	73-83	<Go to ISI>://WOS:000246065300007	English		IRTA, Postharvest Unit, Ctr UdL IRTA, Lleida 25198, Catalonia, Spain. Univ Algarve, CDCTPV, Postharvest Unit, P-8005117 Faro, Portugal. CSIC, Dept Physiol & Technol Vegetable Prod, Inst Grasa, Seville 41012, Spain. Torres, R (corresponding author), IRTA, Postharvest Unit, Ctr UdL IRTA, Av Rovira Roure,191, Lleida 25198, Catalonia, Spain. rosario.torres@irta.es		Exclusion			Wrong Topic
rayyan-158089780	Odyntsova, V and Sushko, S and Bondarenko, L and Shcherbakova, N	Application of phenoclimatographic models in stone fruits protecting from spring frosts	2019	Modern Development Paths of Agricultural Production: Trends and Innovations	9783030149185 (ISBN); 9783030149200 (ISBN)			267-280	https://www.scopus.com/inward/record.uri?eid=2-s2.0-85085820457&doi=10.1007%2F978-3-030-14918-5_28&partnerID=40&md5=b3f019dd30c88494d7e5c1080dbaef76	English	Springer International Publishing	Melitopol Experimental Gardening Station named after M.F. Sidorenko, Institute of Horticulture of the National Academy of Agrarian Sciences of Ukraine, Melitopol, 72311, Ukraine Tavria State Agrotechnological University, B. Khmelnitsky ave. 18, Melitopol,		Inclusion							wrong outcome||| wrong study design
rayyan-685945253	Alipoorfard, Faezeh and Jouki, Mohammad and Tavakolipour, Hamid	Application of sodium chloride and quince seed gum pretreatments to prevent enzymatic browning, loss of texture and antioxidant activity of freeze dried pear slices	2020	Journal of food science and technology	0022-1155									Exclusion			Wrong Topic
rayyan-685944601	CastellÃ³, M. L. and Fito, P. J. and ArgÃ¼elles, A. and Fito, P.	Application of the SAFES (systematic approach to food engineering systems) methodology to strawberry freezing process	2007	Journal of food engineering	0260-8774				http://dx.doi.org/10.1016/j.jfoodeng.2007.02.035					Exclusion			Wrong Population
rayyan-158089781	Quamme, H A	APPLICATION OF THERMAL-ANALYSIS TO BREEDING FRUIT CROPS FOR INCREASED COLD HARDINESS	1991	Hortscience	0018-5345	26	5	513-517		English			Exclusion	Exclusion			Wrong Outcome	Wrong Intervention
rayyan-676765371	Sito, S. and BabojeliÄ‡, M. S. and Å ket, B. and Vodopivc, J. and Å ket, M. and KuÅ¡ec, V. and MilodanoviÄ‡, M.	Applying Frostbuster in protecting orchards from frost	2014	Glasnik ZaÅ¡tite Bilja	0350-9664	37	3	53-58	https://www.cabdirect.org/cabdirect/abstract/20173101514	Croatian				Exclusion			Foreign Language
rayyan-158089782	Moran, R E and Deyton, D E and Sams, C E and Cummins, J C	Applying soybean oil to dormant peach trees thins flower buds	2000	HortScience	00185345 (ISSN)	35	4	615-619	https://www.scopus.com/inward/record.uri?eid=2-s2.0-0033916447&doi=10.21273%2Fhortsci.35.4.615&partnerID=40&md5=4d931602dc33f4006c47edc58ea409b8	English				Inclusion
rayyan-158089783	Balan, V and Tudor, V and Topor, E and Chireceanu, C and Dobrin, I and Iacomi, B	APRICOT ADAPTABILITY UNDER THE ROMANIAN CLIMATIC CONDITIONS	2009	Scientific Papers-Series a-Agronomy	2285-5785	52		445-450		English				Exclusion			Background Article
rayyan-158089784	Gorina, V and Korzin, V and Mesyats, N	Apricot breeding for late flowering in Nikita Botanical Gardens	2020		05677572 (ISSN)	1282		25â€“29	https://www.scopus.com/inward/record.uri?eid=2-s2.0-85095132012&doi=10.17660%2FActaHortic.2020.1282.5&partnerID=40&md5=5b5c452f5c9f1bba3f86595396455164	English	International Society for Horticultural Science	Department of Fruit Crops, Nikita Botanical Garden Yalta, Russian Federation		Exclusion			Wrong Intervention
rayyan-158089785	Ledbetter, C A and Xiloyannis, C	Apricot breeding in North America: Current status and future prospects	2010	Acta Horticulturae	05677572 (ISSN); 9789066053564 (ISBN)	862		85-92	https://www.scopus.com/inward/record.uri?eid=2-s2.0-77957296445&partnerID=40&md5=e48beb9d111a93ba5f11ad4026bf5aea	English	Int Soc Horticultural Science	United States Department of Agriculture, San Joaquin Valley Agricultural Sciences Center, Pests and Genetics Research Unit, 9611 S. Riverbend Avenue, Parlier, CA 93648-9757, United States		Exclusion			Wrong Intervention
rayyan-158089786	Guerriero, R and Monteleone, P and Iacona, C and Audergon, J M	Apricot breeding in Pisa: Some new selections for Italian growers	2006	Acta Horticulturae	05677572 (ISSN); 9066053275 (ISBN); 9789066053274 (ISBN)	701		341-346	https://www.scopus.com/inward/record.uri?eid=2-s2.0-33745078349&doi=10.17660%2FActaHortic.2006.701.54&partnerID=40&md5=8ce036a1931b1abe87105ca2e3e31a18	English	International Society for Horticultural Science	Dipartimento di Coltivazione e Difesa delle Specie Legnose, University of Pisa, Via del Borghetto, 80, 56124 Pisa, Italy		Exclusion			Wrong Intervention
rayyan-158089787	BenedikovÃ¡, D and Benedikova, D and BenedikovÃ¡, D and Audergon, J M	Apricot breeding in Slovak Republic for fruit quality and resistance to disease - New Slovak apricot cultivars created by RBS VeselÃ©	2006	Acta Horticulturae	05677572 (ISSN); 9066053275 (ISBN); 9789066053274 (ISBN)	701		377-380	https://www.scopus.com/inward/record.uri?eid=2-s2.0-33745101737&doi=10.17660%2FActaHortic.2006.701.62&partnerID=40&md5=f7e3631431d93706f97c32e6cc36ea82	English	International Society for Horticultural Science	Research Breeding Station, 92208 VeselÃ©, Slovakia		Exclusion			Wrong Intervention
rayyan-158089788	Suran, P and SkÅ™ivanovÃ¡, A	Apricot breeding program in Holovousy (CZ): New selection	2020		05677572 (ISSN)	1290		35â€“39	https://www.scopus.com/inward/record.uri?eid=2-s2.0-85093111124&doi=10.17660%2FACTAHORTIC.2020.1290.7&partnerID=40&md5=fcce934ae33c47d89fae8e0189b2fdd4	English	International Society for Horticultural Science	Research and Breeding Institute of Pomology Holovousy Ltd., Holovousy, Czech Republic		Exclusion			Wrong Intervention
rayyan-158089789	Morvan, G	Apricot Chlorotic Leaf Roll	1977	EPPO Bulletin	02508052 (ISSN)	7	1	37-55	https://www.scopus.com/inward/record.uri?eid=2-s2.0-0001973953&doi=10.1111%2Fj.1365-2338.1977.tb02406.x&partnerID=40&md5=f9e5516fa1a3950944541fbd8def35af	English				Exclusion			Wrong Topic
rayyan-158089790	Bassi, D and Karayiannis, I	Apricot culture: Present and future	1999	Acta Horticulturae	05677572 (ISSN); 9789066058910 (ISBN)	488		35-40	https://www.scopus.com/inward/record.uri?eid=2-s2.0-84879300848&doi=10.17660%2Factahortic.1999.488.1&partnerID=40&md5=7344d5d3a6c426930c714e2240167a2f	English	International Society for Horticultural Science	Istituto di Coltivazioni Arboree, University of Milan, Via Celoria 2, 20133 Milan, Italy		Exclusion			Wrong Topic
rayyan-158089791	KrÅ¡ka, B and Dondini, L and Tartarini, S and Laurens, F and Nybom, H	Apricot genetic resources used in breeding	2017		05677572 (ISSN); 9789462611689 (ISBN)	1172		201â€“204	https://www.scopus.com/inward/record.uri?eid=2-s2.0-85031711631&doi=10.17660%2FActaHortic.2017.1172.38&partnerID=40&md5=22cdda34f52f72b09c6f5f0ae8cf2923	English	International Society for Horticultural Science	Mendel University in Brno, Faculty of Horticulture, Dept. of Fruit Growing, Lednice, 691 44, Czech Republic		Exclusion			Wrong Intervention
rayyan-158089792	Balan, V and Tudor, V and Topor, E and BÇŽlan, V and Tudor, V and Topor, E and Hummer, K E	Apricot Genetics and Breeding in Romania	2007	Acta Horticulturae	05677572 (ISSN)	760		483-490	https://www.scopus.com/inward/record.uri?eid=2-s2.0-70449367170&partnerID=40&md5=d2071d103df511ea8ce36cfb4c5ce6b7	English	Int Soc Horticultural Science	University of Agronomic Sciences and Veterinary Medicine Bucharest, 59 MÇŽrÇŽÅŸti Blvd., Romania Research and Development Station for Fruit Tree Growing, BÇŽneasa, Bucharest, Romania Research and Development Station for Fruit Tree Growing, Valu lui Traian, Vi		Exclusion			Wrong Intervention
rayyan-676765462	Wurm, L.	Apricot growing in Austria	1999	Mitteilungen Klosterneuburg, Rebe und Wein, Obstbau und FrÃ¼chteverwertung	0007-5922	49	6	255-258	https://www.cabdirect.org/cabdirect/abstract/20000312476	German				Exclusion			Background Article
rayyan-676765213	Minin, A. N.	Apricot in Samara region: breeding problems	2007	Sadovodstvo i Vinogradarstvo	0235-2591			19-20	https://www.cabdirect.org/cabdirect/abstract/20073178330	Russian				Exclusion			Foreign Language
rayyan-676765246	Onishchuk, I. S. and Odintsova, V. A. and Klochko, S. P.	Apricot protection from spring frosts by sprinkler irrigation	2002	Sadovodstvo i Vinogradarstvo	0235-2591			44782	https://www.cabdirect.org/cabdirect/abstract/20023107722	Russian				Exclusion			Foreign Language
rayyan-676765170	Mader, S.	Apricots and late frost	1999	Mitteilungen Klosterneuburg, Rebe und Wein, Obstbau und FrÃ¼chteverwertung	0007-5922	49	6	220-223	https://www.cabdirect.org/cabdirect/abstract/20000312475	German				Inclusion
rayyan-685945168	Burris, Kellie P. and Davidson, P. M. and Stewart, C. Neal, Jr. and Zivanovic, S. and Harte, F. M.	Aqueous Extracts of Yerba Mate (Ilex paraguariensis) as a Natural Antimicrobial against Escherichia coli O157:H7 in a Microbiological Medium and pH 6.0 Apple Juice	2012	Journal of food protection	0362-028X									Exclusion			Wrong Topic
rayyan-220089185	Smith, G. F.	Arduaine: A Great Scottish Rhododendron Garden	1992	Digital Library & Archives of the Virginia Tech University Libraries					http://scholar.lib.vt.edu/ejournals/JARS/v46n1/v46n1-smith.htm					Exclusion			Wrong Population
rayyan-685945148	Coble, AdamP and Vadeboncoeur, MatthewA and Berry, Z. Carter and Jennings, KatieA and McIntire, CameronD and Campbell, JohnL and Rustad, LindseyE and Templer, PamelaH and Asbjornsen, Heidi	Are Northeastern U.S. forests vulnerable to extreme drought?	2017	Ecological processes	2192-1709									Exclusion			Wrong Topic
rayyan-686116272	Babalar, M. and Pirzad, F. and Sarcheshmeh, M. A. A. and Talaei, A. and Lessani, H.	Arginine treatment attenuates chilling injury of pomegranate fruit during cold storage by enhancing antioxidant system activity	2018	Postharvest Biology and Technology	0925-5214	137		31-37	<Go to ISI>://WOS:000418891000004	English		[Babalar, Mesbah; Pirzad, Farhad; Sarcheshmeh, Mohammad Ali Askari; Talaei, Alireza; Lessani, Hossein] Univ Tehran, Univ Coll Agr & Nat Resources, Dept Hort Sci, Karaj, Iran. Babalar, M (corresponding author), Univ Tehran, Univ Coll Agr & Nat Resources, Dept Hort Sci, Karaj, Iran. mbabalar@ut.ac.ir		Exclusion			Wrong Population
rayyan-158089793	Bowen, A J and Reynolds, A G	Aroma compounds in Ontario Vidal and Riesling icewines. II. Effects of crop level	2015	Food Research International	0963-9969	76		550-560		English				Exclusion			Wrong Topic
rayyan-158089794	Dieleman, P	Arsenaal tegen schurft en witziekte is verruimd	2017	Management&techniek 22 5: 8 - 9					https://edepot.wur.nl/410784	Nederlands				Exclusion			Wrong Topic
rayyan-158089795	Heinemann, P H and Morrow, C T	ARTIFICIAL APPLE BUD FOR FROST TEMPERATURE SENSING	1986	Transactions of the American Society of Agricultural Engineers	00012351 (ISSN)	29	5	1338-1341	https://www.scopus.com/inward/record.uri?eid=2-s2.0-0022781918&partnerID=40&md5=ea8f10a60fba561bf4203dc2a59a6e1d	English				Exclusion
rayyan-158089796	Pedryc, A and Korbuly, J and Szabo, Z and Karayiannis, I	Artificial frost treatment methods of stone fruits	1999	International Symposium on Apricot Culture, Vols 1 and 2	90-6605-891-9			377-380		English	International Society Horticultural Science	Univ Hort & Food Ind, Dept Genet & Plant Breeding, H-1118 Budapest, Hungary. Pedryc, A (corresponding author), Univ Hort & Food Ind, Dept Genet & Plant Breeding, Menesi Ut 44, H-1118 Budapest, Hungary.		Exclusion			Background Article
rayyan-220089158	Smith, B. A. and Hoogenboom, G. and Mcclendon, R. W.	Artificial neural networks for automated year-round temperature prediction	2009	Computers & Electronics in Agriculture		68	1	52-61	http://www.sciencedirect.com/science/article/pii/S0168169909000696					Exclusion			Wrong Intervention
rayyan-158089797	RamÃ­rez-Gil, JoaquÃ­n G	Arvenses en cultivos de aguacate, tomate de Ã¡rbol, pastos y forrajes y su relaciÃ³n con el rendimiento y costos de producciÃ³n TT - Weeds in crops of avocado, tree tomato, pasture, and forage and their relation to yield and production costs	2017	Cultivos Tropicales	1819-4087	38	3	14-23		Spanish				Exclusion
rayyan-158089798	Alvarez, M R and Candela, M E and Sabater, F	Ascorbic acid content in relation to frost hardiness injury in Citrus limon leaves	1986	Cryobiology	00112240 (ISSN)	23	3	263-268	https://www.scopus.com/inward/record.uri?eid=2-s2.0-46149127987&doi=10.1016%2F0011-2240%2886%2990052-0&partnerID=40&md5=1b1d512759281835828b63e9292d3946	English				Exclusion			Background Article
rayyan-158089799	Takatori, F H	Asparagus officinalis	2018	Handbook of Flowering: Volume I	9781351080989 (ISBN); 9781315893433 (ISBN)			517-520	https://www.scopus.com/inward/record.uri?eid=2-s2.0-85051506321&doi=10.1201%2F9781351072533&partnerID=40&md5=55d0f319ae67f1e60d8339e8ed0e6564	English	CRC Press	Department of Botany and Plant Sciences, University of California, Riverside, CA, United States		Exclusion			Wrong Population
rayyan-685945136	Coscolla-Ramon, R.	Aspectos agronomicos de las heladas en los citricos	1973	Boletin informativo de plagas /	0210-802X					spa			Inclusion
rayyan-158089800	Del Barrio, R A and Gallo, S L and MartÃ­n, D M	Aspectos bio y agroclimÃ¡ticos del cultivo de vid para vinificar en el Valle Inferior del RÃ­o Negro	2016	RIA. Revista de investigaciones agropecuarias	1669-2314	42	3	283-290		Spanish			Exclusion	Exclusion			Background Article
rayyan-158089801	Bakradze, N K and Keshelashvili, L V and Moistsrapishvili, L V	Aspects of low temperature plasmolysis of the cells of "hardened" plants	1985	Biophysics	00063509 (ISSN)	30	3	528-532	https://www.scopus.com/inward/record.uri?eid=2-s2.0-46549099632&partnerID=40&md5=5ca8aa611d17c425b7d9e7591e7988f3	English				Exclusion			Wrong Topic
rayyan-158089803	Burdasov, V M	Asphyxiation and methods of decreasing its effects in fruit plants	1985				168		https://scholar.google.com/scholar_lookup?title=Asphyxiation+and+methods+of+decreasing+its+effects+in+fruit+plants&author=Burdasov%2C+V.M.+%28Lisavenko+Research+Inst.+of+Horticulture+in+Siberia%2C+Barnaul+%28USSR%29%29&publication_year=1985	English				Exclusion			Wrong Topic
rayyan-158089804	Nesbitt, M L and Ebel, R C and Findley, D and Wilkins, B and Woods, F and Himelrick, D	Assays to assess freeze injury of satsuma mandarin	2002	Hortscience	0018-5345	37	6	871-877		English				Exclusion			Background Article
rayyan-676764892	Damario, E. A. and Pascale, A. J. and Torterolo, M. K.	Assesment agroclimatic frost risk in cherry fruit culture regions of Argentina	2006	Revista de la Facultad de AgronomÃ­a (Universidad de Buenos Aires)	0325-9250	26	3	233-249	https://www.cabdirect.org/cabdirect/abstract/20073098938	Spanish				Exclusion			Background Article
rayyan-158089805	Centinari, M and Kelley, K M and Hed, B and Miller, A and Patel-Campillo, A	Assessing growers' challenges and needs to improve wine grape production in Pennsylvania	2016	Journal of Extension	10775315 (ISSN)	54	3	9	https://www.scopus.com/inward/record.uri?eid=2-s2.0-84979266622&partnerID=40&md5=04b096c782bbc6a4f1e49b621ebb4c14	English				Exclusion			Wrong Topic
rayyan-676764952	Fucik, J. E.	Assessing the December 1973 freeze damage in the Rio Grande Valley	1974	Journal of the Rio Grande Valley Horticultural Society		28		103-111	https://www.cabdirect.org/cabdirect/abstract/19750337078	English				Exclusion			Wrong Outcome
rayyan-158089806	Hewer, M J and Gough, W A	Assessing the impact of projected climate change on the future of grape growth and wine production in the Niagara Peninsula (Canada)	2020	Journal of Wine Research	09571264 (ISSN)	31	1	12571	https://www.scopus.com/inward/record.uri?eid=2-s2.0-85076433823&doi=10.1080%2F09571264.2019.1699781&partnerID=40&md5=41ee731501dba70c3164e225e7d17e49	English				Exclusion			Background Article
rayyan-220089184	Drumright, L. N. and Frost, S. D. and Elliot, A. J. and Catchpole, M. and Pebody, R. G. and Atkins, M. and Harrison, J. and Parker, P. and Holmes, A. H.	Assessing the use of hospital staff influenza-like absence (ILA) for enhancing hospital preparedness and national surveillance	2015	BMC Infectious Diseases		15			http://www.ncbi.nlm.nih.gov/pubmed/25886745					Exclusion			Wrong Topic
rayyan-220089087	Katz, R. W. and Murphy, A. H. and Winkler, R. L.	Assessing the Value of Frost Forecasts to Orchardists: A Dynamic Decision-Making Approach	1929	Journal of Applied Meteorology		21	4	518-531	http://www.researchgate.net/publication/234349483_Assessing_the_Value_of_Frost_Forecasts_to_Orchardists_A_Dynamic_Decision-Making_Approach					Exclusion			Duplicate
rayyan-158089807	Frercks, B and Stepulaitiene, I and Siksnianiene, J B and Stanys, V and Atkociuniene, V	Assessment of AFLP Markers Linked to Fungal Diseases and to Spring Frost Resistance in Sour Cherry	2013	Rural Development 2013: Proceedings, Vol 6, Book 2		6		84-88		English	Aleksandras Stulginskis University	[Frercks, Birute; Stepulaitiene, Inga; Siksnianiene, Jurate Brone; Stanys, Vidmantas] Lithuanian Res Ctr Agr & Forestry, LT-54333 Babtai, Kaunas Reg, Lithuania. Frercks, B (corresponding author), Lithuanian Res Ctr Agr & Forestry, Kauno St 30, LT-54333 Ba		Exclusion			Background Article
rayyan-158089808	Zaro, G C and Caramori, P H and de Oliveira, C M G and Nagashima, G T and Rosisca, J R and Prete, C E C	Assessment of cold stress in avocado cultivars based on visual, physiological and biochemical criteria	2019	Australian Journal of Crop Science	18352693 (ISSN)	13	6	881-888	https://www.scopus.com/inward/record.uri?eid=2-s2.0-85072671498&doi=10.21475%2Fajcs.19.13.06.p1593&partnerID=40&md5=94135f239773a9ad25134770d8b5bd08	English				Exclusion			Background Article
rayyan-158089809	Centinari, M and Smith, M S and Londo, J P	Assessment of freeze injury of grapevine green tissues in response to cultivars and a cryoprotectant product	2016	HortScience	00185345 (ISSN)	51	7	856-860	https://www.scopus.com/inward/record.uri?eid=2-s2.0-84981492684&doi=10.21273%2Fhortsci.51.7.856&partnerID=40&md5=4e812dffb436a689b6f6017355215845	English				Exclusion			Background Article
rayyan-158089810	Lu, L I U and Zhao-xia, G U O and Qian, Chai and Feng, G A O and éƒ­å…†å¤ and æŸ´èŠŠ and é«˜å³°	Assessment of freezing risk at apple florescence in Shaanxi Province TT - é™•è¥¿çœè‹¹æžœèŠ±æœŸå†»å®³é£Žé™©è¯„ä¼°	2009	Agricultural Research in the Arid Areas TA - åˆ˜ç’	1000-7601	27	5	251-255		Chinese				Exclusion			Foreign Language
rayyan-158089811	JadrnÃ¡, P and ZÃ¡meÄnÃ­k, J and Faltus, M and Jadrna, P and Zamecnik, J and Faltus, M and Palmer, J W and Herrero, M and Hormaza, I and Tustin, D S and Talon, M and Tadeo, F R and Chaves, M and Webster, A D	Assessment of frost damage rates in apple dormant buds by conductometry and growth tests	2012	Acta Horticulturae	05677572 (ISSN); 9789066051188 (ISBN)	932		453-460	https://www.scopus.com/inward/record.uri?eid=2-s2.0-84863611403&doi=10.17660%2Factahortic.2012.932.66&partnerID=40&md5=ceaa8e1b31d87d86001196cc5c306c63	English	International Society for Horticultural Science	Research Institute of Crop Science Prague, Drnovska 507, Czech Republic		Exclusion			Background Article
rayyan-158089812	Bartolozzi, F and Fontanazza, G	Assessment of frost tolerance in olive (Olea europaea L.)	1999	Scientia Horticulturae	03044238 (ISSN)	81	3	309-319	https://www.scopus.com/inward/record.uri?eid=2-s2.0-0033198769&doi=10.1016%2FS0304-4238%2899%2900019-9&partnerID=40&md5=f9afe835b1d79bb9ede738bb48938b17	English				Exclusion			Wrong Population
rayyan-686115943	Kim, J. and Assefa, A. D. and Song, J. and Mani, V. and Park, S. and Lee, S. K. and Lee, K. and Kim, D. G. and Hahn, B. S.	Assessment of metabolic profiles in florets of carthamus species using ultra-performance liquid chromatography-mass spectrometry	2020	Metabolites	22181989 (ISSN)	10	11	44580	https://www.scopus.com/inward/record.uri?eid=2-s2.0-85094858577&doi=10.3390%2fmetabo10110440&partnerID=40&md5=47dd6958f042015143534a68898fdd5e	English		Department of Agricultural Biotechnology, National Institute of Agricultural Sciences, Rural Development Administration, Jeonju, 54874, South Korea National Agrobiodiversity Center, National Institute of Agricultural Sciences, Rural Development Administration, Jeonju, 54874, South Korea Department of Bio-Industry and Bio-Resource Engineering, Sejong University, Seoul, 05006, South Korea		Exclusion			Wrong Topic
rayyan-676765397	Taylor, K. C. and Beckman, T. G. and Krewer, G. W. and Sherman, W. B.	Assessment of moderate-chill peach cultivars for the southeastern lower coastal plain	2001	Proceedings of the Florida State Horticultural Society	0886-7283	114		37-41	https://www.cabdirect.org/cabdirect/abstract/20023138011	English				Exclusion			Wrong Intervention
rayyan-158089813	ViÅŸanu, F and Botu, I and Baciu, A and Botu, M	Assessment of production capacity for some plum, myrobalan and sloe cultivars and selections grown in Northern Oltenia	2012	Acta Horticulturae	05677572 (ISSN); 9789066056756 (ISBN)	968		75-80	https://www.scopus.com/inward/record.uri?eid=2-s2.0-84872033548&doi=10.17660%2Factahortic.2012.968.9&partnerID=40&md5=390611c6801ec4b01ce4bf161eeef8da	English	International Society for Horticultural Science	University of Craiova, Fruit Growing Research and Extension (SCDP) Valcea, 464, Calea lui Traian Str., VÃ¢lcea 240273, Romania University of Craiova, Faculty of Agriculture and Horticulture, Dept. of Horticulture and Food Science, 13, Al. I. Cuza Str., Cra		Exclusion			Wrong Topic
rayyan-158089814	Iurea, E and Sirbui, S and Corneanu, M and Butac, M and Titirica, I and Militaru, M	Assessment of Some Sweet Cherry Cultivars in Comparison with Their Genitors under the Conditions of the North-Eastern Area of Romania	2019	Notulae Botanicae Horti Agrobotanici Cluj-Napoca	0255-965X	47	1	207-212		English				Exclusion			Wrong Topic
rayyan-158089815	Wang, Xiaoli and Fang, Weichao and Liu, Yunhe and Zhao, Pei and Mao, Dongmin and Wang, Xinwei and æ–¹ä¼Ÿè¶… and åˆ˜äº‘é¹¤ and èµµä½© and æ¯›å†¬æ• and çŽ‹æ–°å«	Assessment of the Cold Resistance of Fifty-eight Peach Accessions TT - 58ä»½æ¡ƒç§è´¨èµ„æºæŠ—å¯’æ€§è¯„ä»·	2018	Journal of Northwest Forestry University TA - çŽ‹å°ä¸½	1001-7461	33	6	138-144		Chinese				Exclusion			Foreign Language
rayyan-158089816	Cai, Wenhua and Zhang, Xing and Chen, Hui and å¼ æ˜Ÿ and é™ˆæƒ	Assessment of the feasibility of cultivated fruit tress using station freezing index TT - ç¦å»ºçœé¾™çœ¼ã€ç”œæ©™çš„é¿å†»åŒºåˆ’ç ”ç©¶	2002	Chinese journal of eco-agriculture TA - è”¡æ–‡åŽ	1671-3990	10	3	24-26		Chinese				Exclusion			Foreign Language
rayyan-686115980	Cruz, J. M. and DomÃ­nguez, H. and ParajÃ³, J. C.	Assessment of the production of antioxidants from winemaking waste solids	2004	Journal of Agricultural and Food Chemistry	00218561 (ISSN)	52	18	5612-5620	https://www.scopus.com/inward/record.uri?eid=2-s2.0-4444321634&doi=10.1021%2fjf049376c&partnerID=40&md5=e9bf3f9267fc455b3029f744e5c9245e	English		Departamento de Enxeneria Quimica, Edificio PolitÃ©cnico, Univ. de Vigo (Campus Ourense), As Lagoas, 32004 Ourense, Spain		Exclusion			Wrong Topic
rayyan-158089817	Gulyaeva, A A and Efremov, I N and Bezlepkina, E V and Ð•Ñ„Ñ€ÐµÐ¼Ð¾Ð², Ð˜ Ð and Ð‘ÐµÐ·Ð»ÐµÐ¿ÐºÐ¸Ð½Ð°, Ð• Ð’	ASSESSMENT OF THE WINTER HARDINESS OF THE CHERRY TREES REPRODUCTIVE BUDS IN FIELD CONDITIONS TT - ÐžÐ¦Ð•ÐÐšÐ Ð—Ð˜ÐœÐžÐ¡Ð¢ÐžÐ™ÐšÐžÐ¡Ð¢Ð˜ Ð“Ð•ÐÐ•Ð ÐÐ¢Ð˜Ð’ÐÐ«Ð¥ ÐŸÐžÐ§Ð•Ðš Ð¡ÐžÐ Ð¢ÐžÐžÐ‘Ð ÐÐ—Ð¦ÐžÐ’ Ð’Ð˜Ð¨ÐÐ˜ Ð’ ÐŸÐžÐ›Ð•Ð’Ð«Ð¥ Ð£Ð¡Ð›ÐžÐ’Ð˜Ð¯Ð¥	2020	Vestnik of the Russian Agricultural science TA - Ð“ÑƒÐ»ÑÐµÐ²Ð°, Ð Ð	2500-2082		3	18-21		Russian				Exclusion			Foreign Language
rayyan-158089818	Dami, I E and Ennahli, S and Zhang, Y	Assessment of Winter Injury in Grape Cultivars and Pruning Strategies Following a Freezing Stress Event	2012	American Journal of Enology and Viticulture	0002-9254	63	1	106-111		English				Exclusion			Background Article
rayyan-158089819	Wang, M C and Liu, B C and Liu, Y and Yang, X J and Han, S and Qiu, M J and Li, Q	Assessment on the freezing injury risk during apple flowering in Liquan and Xunyi	2020	Chinese Journal of Agrometeorology	10006362 (ISSN)	41	6	381-392	https://www.scopus.com/inward/record.uri?eid=2-s2.0-85091631292&doi=10.3969%2Fj.issn.1000-6362.2020.06.005&partnerID=40&md5=5fac2a2e2f42c6468f136753341abeae	Chinese				Exclusion			Foreign Language
rayyan-158089820	Dhanapal, A P and Crisosto, C H	Association genetics of chilling injury susceptibility in peach (Prunus persica (L.) Batsch) across multiple years	2013	3 Biotech	2190-572X	3	6	481-490		English				Exclusion			Wrong Time
rayyan-676765335	Sallam, A. and Dhanapal, A. P. and Liu, SiYang	Association mapping of winter hardiness and yield traits in faba bean (Vicia faba L.)	2016	Crop & Pasture Science	1836-0947	67	1	55-68	https://www.cabdirect.org/cabdirect/abstract/20163052026	English				Exclusion			Wrong Population
rayyan-685945235	Azimi, Mohammad and Mehrabiâ€Koushki, Mehdi and Farokhinejad, Reza	Association of two groups of phytoplasma with various symptoms in some wooden and herbaceous plants	2018	Phytopathologische Zeitschrift	0931-1785								Exclusion
rayyan-158089821	Yankofsky, S A and Levin, Z and Moshe, A	Association with citrus of ice-nucleating bacteria and their possible role as causative agents of frost damage	1981	Current Microbiology	03438651 (ISSN)	5	4	213-217	https://www.scopus.com/inward/record.uri?eid=2-s2.0-0019478502&doi=10.1007%2FBF01571149&partnerID=40&md5=15de56dcc380772316ec19c94419d22b	English				Exclusion
rayyan-686116311	Feng, Z. Z. and Li, M. Y. and Wang, Y. T. and Zhu, M. J.	Astaxanthin from Phaffia rhodozyma: Microencapsulation with carboxymethyl cellulose sodium and microcrystalline cellulose and effects of microencapsulated astaxanthin on yogurt properties	2018	Lwt-Food Science and Technology	0023-6438	96		152-160	<Go to ISI>://WOS:000440391700021	English		[Feng, Zhao-Zhao; Zhu, Ming-Jun] South China Univ Technol, Guangzhou Higher Educ Mega Ctr, Sch Biol & Biol Engn, Guangzhou 510006, Guangdong, Peoples R China. [Li, Ming-Yuan; Wang, Yu-Tao; Zhu, Ming-Jun] Kashgar Univ, Coll Life & Geog Sci, Kashgar 844000, Peoples R China. [Li, Ming-Yuan; Wang, Yu-Tao; Zhu, Ming-Jun] Kashgar Univ, Dept Educ Xinjiang Uygur Autonomous R, Key Lab Ecol & Biol Resource…		Exclusion			Wrong Topic
rayyan-686116347	Zhang, P. and Shao, X. F. and Wei, Y. Y. and Xu, F. and Wang, H. F.	At-harvest fruit maturity affects sucrose metabolism during cold storage and is related to chilling injury in peach	2020	Journal of Food Science and Technology-Mysore	0022-1155	57	6	2000-2009	<Go to ISI>://WOS:000505380700002	English		[Zhang, Peng; Shao, Xingfeng; Wei, Yingying; Xu, Feng; Wang, Hongfei] Ningbo Univ, Coll Food & Pharmaceut Sci, Ningbo 315800, Zhejiang, Peoples R China. Shao, XF (corresponding author), Ningbo Univ, Coll Food & Pharmaceut Sci, Ningbo 315800, Zhejiang, Peoples R China. shaoxingfeng@nbu.edu.cn		Exclusion			Wrong Time
rayyan-158089822	Marafon, Anderson Carlos and Herter, FlÃ¡vio Gilberto and Bacarin, Marcos Antonio and Hawerroth, Fernando JosÃ©	Atividade da peroxidase durante o perÃ­odo hibernal de plantas de pessegueiro (Prunus persica (L.) Batsch.) cv. jubileu com e sem sintomas da morte precoce TT - Peroxidase activity during the rest period of peach trees (Prunus persica (L.) Batsch) cv. jub	2009	Revista Brasileira de Fruticultura	1806-9967	31	4	938-942		Portuguese				Exclusion			Foreign Language
rayyan-685944759	Solov'eva, Mariia Aleksandrovna	Atlas povrezhdenii plodovykh i iagodnykh kul'tur morozami	1976					47			"Urozhai"	Kiev		Exclusion			Foreign Language
rayyan-158089823	Budini, R and Girotti, S and Tonelli, D	ATP [Adenosinetriphosphate] levels of agricultural produce	1980						https://scholar.google.com/scholar_lookup?title=ATP+%5BAdenosinetriphosphate%5D+levels+of+agricultural+produce&author=Budini%2C+R.&publication_year=1980	English				Exclusion			Wrong Population
rayyan-158089824	Biffi, L J and Mitishita, E and Liesenberg, V and dos Santos, A A and Goncalves, D N and Estrabis, N V and Silva, J D A and Osco, L P and Ramos, A P M and Centeno, J A S and Schimalski, M B and Rufato, L and Neto, S L R and Junior, J M and Goncalves, W N and GonÃ§alves, D N and Estrabis, N V and Silva, J D A and Osco, L P and Ramos, A P M and Centeno, J A S and Schimalski, M B and Rufato, L and N…	ATSS Deep Learning-Based Approach to Detect Apple Fruits	2021	Remote Sensing	20724292 (ISSN)	13	1	44584	https://www.scopus.com/inward/record.uri?eid=2-s2.0-85098759179&doi=10.3390%2Frs13010054&partnerID=40&md5=f1b5fcf3d122a0872448bf68d1d4a5bb	English				Exclusion			Wrong Topic
rayyan-685945033	Hammer, Roger L.	Attracting hummingbirds and butterflies in tropical florida: a companion for gardeners	2015		0-8130-6024-9 978-0-8130-6024-8			265			University Press of Florida	Gainseville, FL		Exclusion			Wrong Topic
rayyan-158089825	Wood, B W and Reilly, C C	Atypical symptoms of cold damage to pecan	2001	HortScience	00185345 (ISSN)	36	2	298-301	https://www.scopus.com/inward/record.uri?eid=2-s2.0-0035059182&doi=10.21273%2Fhortsci.36.2.298&partnerID=40&md5=60763c664451e57019295542e755f719	English				Exclusion			Wrong Population
rayyan-158089826	Engel, G	August or spring pruning of apples with frost damaged flowers	1991			79	10	532	https://scholar.google.com/scholar_lookup?title=%5BAugust+or+spring+pruning+of+apples+with+frost+damaged+flowers%5D&author=Engel%2C+G.&publication_year=1991	German				Exclusion			Wrong Time
rayyan-158089827	Kolbe, W	Auswirkungen der Winterfroeste im Januar/Februar 1985 auf Obstbau und Pflanzenschutz im Vergleich zu strengen Wintern frueherer Zeiten	1985	Der Erwerbsobstbau : Berichte aus Wissenschaft und Praxis 27 12: 286 - 296					http://na	Duits				Exclusion			Background Article
rayyan-158089828	Na	Auswirkungen des Zeitpunktes der Entblaetterung in der Traubenzone auf die Trauben- und Weinqualitaet. Vortrag von Hansjoerg Hafner, Versuchszentrum Laimburg, Fachhochschule Geisenheim, anlaesslich der 33. Suedtiroler Weinbautagung in Kaltern	1995	Obstbau Weinbau : Fachblatt des Suedtiroler Beratungsringes 32 6: 182 - 184					http://na	Duits				Exclusion			Wrong Topic
rayyan-686116155	Ioannou-Papayianni, E. and Kokkinofta, R. I. and Theocharis, C. R.	Authenticity of Cypriot Sweet Wine Commandaria Using FT-IR and Chemometrics	2011	Journal of Food Science	0022-1147	76	3	C420-C427	<Go to ISI>://WOS:000289260600055	English		[Ioannou-Papayianni, Elena; Kokkinofta, Rebecca I. .; Theocharis, Charis R.] Univ Cyprus, Porous Solids Grp, Dept Chem, CY-1678 Nicosia, Cyprus. [Kokkinofta, Rebecca I. .] Minist Hlth, State Gen Lab, CY-1451 Nicosia, Cyprus. Theocharis, CR (corresponding author), Univ Cyprus, Porous Solids Grp, Dept Chem, POB 20537, CY-1678 Nicosia, Cyprus. charis@ucy.ac.cy		Exclusion			Wrong Topic
rayyan-158089829	Koc, A B and Heinemann, P H and Crassweller, R M and Morrow, C T	Automated cycled sprinkler irrigation system for frost protection of apple buds	2000	Applied Engineering in Agriculture	0883-8542	16	3	231-240		English				Inclusion
rayyan-158089830	Miller, William M and Peleg, Kalman and Briggs, Patrick	Automated density separation for freeze-damaged citrus	1988	Applied Engineering in Agriculture	08838542 (ISSN)	4	4	344-348	https://www.scopus.com/inward/record.uri?eid=2-s2.0-0024137313&partnerID=40&md5=8ee0b22fc063687695aa454657a34243	English			Exclusion	Exclusion			Wrong Topic
rayyan-158089831	Tubau Comas, A and Valente, J and Kooistra, L	Automatic apple tree blossom estimation from uav rgb imagery	2019						https://edepot.wur.nl/495399	Engels	ISPRS		Exclusion	Exclusion			Wrong Topic	Background Article
rayyan-676764955	Gandia, V. and Gandia, S. and Melia, J. and Segarra, D.	Automatic equipment and the study of night cooling in a citrus orchard	1980	Agricultural Meteorology		22	2	93-99	https://www.cabdirect.org/cabdirect/abstract/19800390111	English				Exclusion			Background Article
rayyan-676765378	Stombaugh, T. S. and Heinemann, P. H. and Morrow, C. T. and Goulart, B. L.	Automation of a pulsed irrigation system for frost protection of strawberries	1992	Applied Engineering in Agriculture	0883-8542	8	5	597-602	https://www.cabdirect.org/cabdirect/abstract/19932456177	English				Exclusion			Wrong Population
rayyan-158089832	Heisey, L W and Heinemann, P H and Morrow, C T and Crassweller, R M	Automation of an intermittent overhead irrigation frost protection system for an apple orchard	1994	Applied Engineering in Agriculture	08838542 (ISSN)	10	5	669-675	https://www.scopus.com/inward/record.uri?eid=2-s2.0-0028508205&partnerID=40&md5=bb4c3857ce15b498e92ed2edfd7486bc	English			Inclusion	Inclusion							wrong outcome||| wrong study design
rayyan-676765016	Heisey, L. W. and Morrow, C. T. and Heinemann, P. H. and Crassweller, R. M.	Automation of an intermittent overhead sprinkling frost protection system for an apple orchard	1992	Paper - American Society of Agricultural Engineers	0149-9890			20-pp.	https://www.cabdirect.org/cabdirect/abstract/19932457832	English				Inclusion
rayyan-158089833	Nilsson, J E and Walfridsson, E A	Autumn freeze testing of one-year reciprocal families of pinus sylvestris (l.)	1990	Scandinavian Journal of Forest Research	02827581 (ISSN)	5	1	501-511	https://www.scopus.com/inward/record.uri?eid=2-s2.0-0042044489&doi=10.1080%2F02827589009382633&partnerID=40&md5=00a45ca43ac3e1f2ce122ae7f2406785	English			Exclusion	Exclusion			Wrong Population
rayyan-158089834	Aho, M L	Autumn frost hardening of one-year-old Pinus sylvestris (L.) seedlings: effect of origin and parent trees	1994			9	1	17-24	https://scholar.google.com/scholar_lookup?title=Autumn+frost+hardening+of+one-year-old+Pinus+sylvestris+%28L.%29+seedlings%3A+effect+of+origin+and+parent+trees&author=Aho%2C+M.L.+%28Joensuu+Univ.+%28Finland%29.+Faculty+of+Forestry%29&publication_year=1994	English				Exclusion			Wrong Population
rayyan-158089835	Andersson, B	Autumn Frost Hardiness of Pinus sylvestris Offspring from Seed Orchard Grafts of Different Ages	1992	Scandinavian Journal of Forest Research	0282-7581	7	1	367-375		English			Exclusion	Exclusion			Wrong Population
rayyan-158089836	Jewell, J	Aviation's unmanned aircraft systems future	2007	Standardization News	10944656 (ISSN)	35	6		https://www.scopus.com/inward/record.uri?eid=2-s2.0-34547319677&partnerID=40&md5=400e3161a1d161b2c1e533553619938d	English				Exclusion			Wrong Topic
rayyan-158089837	Cisneros Lopez, M E and Universidad Autonoma Chapingo, Chapingo Mex Departamento de Fitotecnia	Avocado (Persea americana Mill) Cv. Hass cold damage sensibility during three weeks to 4, 10, 10-4 and 4-10 grades centigrades	1988						https://scholar.google.com/scholar_lookup?title=%5BAvocado+%28Persea+americana+Mill%29+Cv.+Hass+cold+damage+sensibility+during+three+weeks+to+4%2C+10%2C+10-4+and+4-10+grades+centigrades%5D&author=Cisneros+Lopez%2C+M.E.&publication_year=1988	Spanish				Exclusion			Wrong Time
rayyan-686116065	Bower, J. P. and Dennison, M. T. and Fowler, K. and Prange, R. K.	Avocado and mango cold storage damage as related to water loss control	2003	Issues and Advances in Postharvest Horticulture, Vols 1 and 2	90-6605-478-6			401-406	<Go to ISI>://WOS:000189407100050	English	Int Soc Horticultural Science	Univ KwaZulu Natal, Sch Agr Sci & Agribusiness, ZA-3209 Pietermaritzburg, South Africa. Bower, JP (corresponding author), Univ KwaZulu Natal, Sch Agr Sci & Agribusiness, P Bag X01, ZA-3209 Pietermaritzburg, South Africa. Leuven 1		Exclusion			Wrong Topic
rayyan-158089838	Ramirez-Gil, J G	Avocado fruit quality with applications of ANA, boron, nitrogen, saccharose and girdling	2017	Agronomia Mesoamericana	1021-7444	28	3	591-603		Spanish				Exclusion
rayyan-220089213	Fitzgerald and Christine	AVOCADO FUTURES.	1989	Organic Gardening					http://search.ebscohost.com/login.aspx?direct=true&db=aph&AN=11961810&site=ehost-live					Inclusion
rayyan-220089212	MoisÃ©s and Roberto and Vallejo and PÃ©rez and Daniel and TÃ©liz and Ortiz and Rodolfo and De and La	Avocado sunblotch viroid: Pest risk and potential impact in MÃ©xico	2017	Crop Protection					http://www.sciencedirect.com/science/article/pii/S0261219417301382					Exclusion			Wrong Topic
rayyan-158089839	Koch, E and Maurer, C and Hammerl, C and Hammerl, T and Pokorny, E and Anderssen, R S and Braddock, R D and Newham, L T H	BACCHUS grape harvest days and temperature reconstruction for Vienna from the 16th to the 18th century	2009		978-0-9758400-7-8			2632-2638	https://www.scopus.com/inward/record.uri?eid=2-s2.0-85086252012&partnerID=40&md5=d893bdce39e337d7fdd90efb2a13bb47	English	Modelling & Simulation Soc Australia & New Zealand Inc			Exclusion			Background Article
rayyan-685944744	Stockwin, W.	Bacteria testing continues	1988	Western fruit grower	0164-6001								Inclusion
rayyan-676765454	Wilson, S. J. and Sampson, P. J.	Bacterial blight of blueberry	1984	Australasian Plant Pathology	0815-3191	13	4	57	https://www.cabdirect.org/cabdirect/abstract/19851308377	English				Exclusion			Wrong Population
rayyan-158089840	Mohan, S K and Bijman, V P and Ueda, Y	Bacterial cane blight of rose caused by Pseudomonas syringae	2010	Acta Horticulturae	05677572 (ISSN); 9789066054899 (ISBN)	870		109-114	https://www.scopus.com/inward/record.uri?eid=2-s2.0-77957147142&doi=10.17660%2FActaHortic.2010.870.12&partnerID=40&md5=607e2ccbcad61e52c1f06a8ae316b0da	English	International Society for Horticultural Science	Parma Research and Extension Center, University of Idaho, 29603 U of I Lane, Parma, ID 83660, United States		Exclusion			Wrong Topic
rayyan-158089841	Klement, Z	Bacterial Canker and Dieback Disease of Apricots (Pseudomonas syringae van Hall)	1977	EPPO Bulletin	02508052 (ISSN)	7	1	57-68	https://www.scopus.com/inward/record.uri?eid=2-s2.0-84980245776&doi=10.1111%2Fj.1365-2338.1977.tb02407.x&partnerID=40&md5=9cf7fdab7e0b0c76ab5cb7024ded3364	English				Exclusion			Wrong Topic
rayyan-158089842	Vigouroux, A	Bacterial canker of peach: Effect of tree winter water content on the spread of infection through frost-related water soaking in stems	1999	Journal of Phytopathology-Phytopathologische Zeitschrift	0931-1785	147	9	553-559		English				Exclusion			Wrong Topic
rayyan-158089843	Bultreys, A and Kaluzna, M	BACTERIAL CANKERS CAUSED BY PSEUDOMONAS SYRINGAE ON STONE FRUIT SPECIES WITH SPECIAL EMPHASIS ON THE PATHOVARS SYRINGAE AND MORSPRUNORUM RACE 1 AND RACE 2	2010	Journal of Plant Pathology	1125-4653	92	1	S21-S33		English				Exclusion			Wrong Topic
rayyan-158089844	Bootsma, J	Bacterie slaat toe na nachtvorst	1990	De fruitteelt : weekblad van de Nederlandse Fruittelers Organisatie 80 22: 24 - 25					http://na	Nederlands				Exclusion			Wrong Time
rayyan-158089845	Perera, M N and Abuladze, T and Li, M and Woolston, J and Sulakvelidze, A	Bacteriophage cocktail significantly reduces or eliminates Listeria monocytogenes contamination on lettuce, apples, cheese, smoked salmon and frozen foods	2015	Food Microbiology	07400020 (ISSN)	52		42-48	https://www.scopus.com/inward/record.uri?eid=2-s2.0-84934763458&doi=10.1016%2Fj.fm.2015.06.006&partnerID=40&md5=ed62d6f64edd61a2a882c76439a1a6cc	English				Exclusion			Wrong Topic
rayyan-158089846	Kuenen, Lpsb P S and Bentley, W and Rowe, H C and Ribeiro, B	Bait formulations and longevity of navel orangeworm egg traps tested	2008	California Agriculture	00080845 (ISSN)	62	1	36-39	https://www.scopus.com/inward/record.uri?eid=2-s2.0-73149113338&doi=10.3733%2Fca.v062n01p36&partnerID=40&md5=f4feb43cd3dae59cbb5ca558e7a74e03	English				Exclusion			Wrong Population
rayyan-676765475	Zait, Y. and Elingold, I. and Londener, A. and Gal, E. and Galpaz, N.	Banana frost protection by thermal nets	2020	Acta Horticulturae	0567-7572		1272	21-26	https://www.cabdirect.org/cabdirect/abstract/20203175157	English				Exclusion			Wrong Population
rayyan-685945115	Decombeix, Anne-Laure and Taylor, Edith L. and Taylor, Thomas N.	Bark anatomy of late permian glossopterid trees from antarctica		IAWA journal	0928-1541									Exclusion			Wrong Topic
rayyan-158089847	Ciglar, I and Baric, B and Muller, W and Polesny, F and Verheyden, C and Webster, A D	Bark beetle (Scolytidae) in Croatian orchards	2000	Acta Horticulturae	05677572 (ISSN); 9789066059122 (ISBN)	525		299-305	https://www.scopus.com/inward/record.uri?eid=2-s2.0-84863417159&doi=10.17660%2Factahortic.2000.525.34&partnerID=40&md5=84d042636c83aa7f65f3779a6b21f30a	English	International Society for Horticultural Science	Agronomski fakultet, Zagreb Svetosimunska 25, Croatia		Exclusion			Wrong Topic
rayyan-158089848	Takeuchi, M and Kasuga, J	Bark cells and xylem cells in Japanese white birch twigs initiate deacclimation at different temperatures	2018	Cryobiology	0011-2240	80		96-100		English				Exclusion			Wrong Population
rayyan-158089849	Hilbers, J and Meyer, G	Bark damage by fertilizer application during severe night frost periods and day insolation	1993			48	4	175-176	https://scholar.google.com/scholar_lookup?title=%5BBark+damage+by+fertilizer+application+during+severe+night+frost+periods+and+day+insolation%5D&author=Hilbers%2C+J.&publication_year=1993	German				Exclusion			Wrong Topic
rayyan-158089850	Sheppard, J and Morhart, C and Spiecker, H	Bark surface temperature measurements on the boles of wild cherry (Prunus avium) grown within an agroforestry system	2016	Silva Fennica	00375330 (ISSN)	50	3		https://www.scopus.com/inward/record.uri?eid=2-s2.0-84975828208&doi=10.14214%2Fsf.1313&partnerID=40&md5=ccacbe48526353bd329603fb1eb61e3e	English				Exclusion			Wrong Topic
rayyan-158089851	Yelenosky, G	BARK-SPLITTING FREEZE INJURY OF YOUNG CITRUS TREES	1980	Citrus Industry	0009-7594	61	4	19-&		English				Exclusion			Wrong Topic
rayyan-158089852	Nham, N T and Macnish, A J and Zakharov, F and Mitcham, E J	Bartlett' pear fruit (Pyrus communis L.) ripening regulation by low temperatures involves genes associated with jasmonic acid, cold response, and transcription factors	2017	Plant Science	0168-9452	260		44791		English				Exclusion
rayyan-158089853	Hutten, R C B	Basic aspects of potato breeding via the diploid level	1994						https://edepot.wur.nl/211510	Engels	Hutten			Exclusion			Wrong Intervention
rayyan-158089854	Myers, S C	Basics of training and pruning	1998	Bio-dynamics : a periodical furthering soil conservation and increased fertility in order to improve nutrition and health 215: 5 - 9					http://na	Engels				Exclusion			Wrong Topic
rayyan-158089855	van der Steen, J J M	Beehold : the colony of the honeybee (Apis mellifera L) as a bio-sampler for pollutants and plant pathogens	2016						https://edepot.wur.nl/375348	Engels	Wageningen University			Exclusion			Wrong Topic
rayyan-685944839	Perret, P. and Basler, P.	Beeinflussung des Temperaturverlaufes durch unterschiedliche Bodenbedeckungen wahrend der Spatfrostperiode	1975					137		ger			Inclusion
rayyan-220089267	Ted and Rieger	BEFORE AND AFTER THE FROST	2012	Vineyard & Winery Management										Inclusion
rayyan-158089856	da Silva, M J R and Neves, N and Crispim, J M and Pereira, J A G and Martins, J M S and DeAbreu, C P	Behaviour of some walnut-tree (Juglans regia) varieties in Regiao Agraria da Beira Litoral	1997	Third International Walnut Congress	90-6605-998-2			209-213		English	International Society Horticultural Science	Direccao Reg Agr Beira Litoral, P-3000 Coimbra, Portugal. da Silva, MJR (corresponding author), Direccao Reg Agr Beira Litoral, P-3000 Coimbra, Portugal.		Exclusion			Wrong Population
rayyan-158089857	van Assche, C	Belgische proeftuin zoekt beste strategie : St. Truiden neemt zettingsbevorderende maatregelen onder de loep	2012	De fruitteelt : weekblad van de Nederlandse Fruittelers Organisatie 102 25: 10 - 11					http://na	Nederlands				Inclusion
rayyan-158089858	Jha, P K and Vidot, K and Xanthakis, E and Falourd, X and Fontaine, J and Jury, V and Le-Bail, A	Benchmarking of techniques used to assess the freeze damage in potatoes	2019	Journal of Food Engineering	0260-8774	262		60-74		English			Exclusion	Exclusion			Wrong Population
rayyan-676764791	Anconelli, S. and Zinoni, F.	Beneath-foliage irrigation of the orchard as a defence against late frosts	2003	Rivista di Frutticoltura e di Ortofloricoltura	0016-2310	65	9	39-44	https://www.cabdirect.org/cabdirect/abstract/20033157942	Italian				Exclusion			Foreign Language
rayyan-158089859	Singh, M and Sharma, S D and LeBaron, H M and McFarland, J E and Burnside, O C	Benefits of Triazine Herbicides and Other Weed Control Technology in Citrus Management	2008		978-0-08-055963-6 978-0-444-51167-6			199â€“209		English	Elsevier Science Bv	[Singh, Megh; Sharma, Shiv D.] Univ Florida, IFAS, Citrus Res & Educ Ctr, Lake Alfred, FL USA. Singh, M (corresponding author), Univ Florida, IFAS, Citrus Res & Educ Ctr, Lake Alfred, FL USA.		Exclusion			Wrong Topic
rayyan-685944966	Koetsier, G. A.	Beperking nachtvorstschade in de boomkwekerij	1976	Bedrijfsontwikkeling	0303-4127					dut			Inclusion
rayyan-158089860	Mackroth, K and Struck, W	Berechnung von Freiland - Regenanlagen : erst rechnen - dann bauen : Spezial	1996	GemÃ¼se : das Magazin fÃ¼r den professionellen GemÃ¼sebau 32 4: 2 - 10					http://na	Duits				Exclusion
rayyan-158089861	van Leth, P	Beregenen hoort er bij	1999	De fruitteelt : weekblad van de Nederlandse Fruittelers Organisatie 89 5: 9 - 10					http://na	Nederlands				Inclusion						wrong publication type
rayyan-158089862	van Leth, P	Beregenen tegen perebladvlo blijkt in de praktijk zinvol	1998	De fruitteelt : weekblad van de Nederlandse Fruittelers Organisatie 88 5: 17					http://na	Nederlands				Exclusion			Wrong Topic
rayyan-158089863	Janse, A J C	Beregenen van fruitpercelen tegen nachtvorst kan zinvol zijn	1986	Boer en tuinder : weekblad van de Katholieke Nederlandse boeren en tuindersbond K.N.B.T.B. 40 1978: 54 - 55					http://na	Nederlands				Inclusion
rayyan-158089864	Wiedenhoff, H and Wartena, L	Beregening biedt zekerheid tegen nachtvorst	1992	De fruitteelt : weekblad van de Nederlandse Fruittelers Organisatie 82 1: 20 - 21					http://na	Nederlands				Inclusion						wrong population
rayyan-685945114	Del Boâ€™, Cristian and Martini, Daniela and Porrini, Marisa and Klimis-Zacas, Dorothy and Riso, Patrizia	Berries and oxidative stress markers: an overview of human intervention studies	2015	Food & function	2042-650X									Exclusion			Wrong Population
rayyan-685944584	Seeram, N. P.	Berry Fruits for Cancer Prevention: Current Status and Future Prospects	2008	Journal of agricultural and food chemistry	0021-8561				http://dx.doi.org/10.1021/jf072504n					Exclusion			Wrong Population
rayyan-158089865	Smeekens, C C and BlacquiÃ¨re, T	Bestuiving en zetting van blauwe bessen	2004	NA					https://edepot.wur.nl/299190	Nederlands				Exclusion			Wrong Population
rayyan-685945052	GonzÃ¡lez-Ponce, Herson Antonio and MartÃ­nez-SaldaÃ±a, Ma ConsolaciÃ³n and Tepper, Pieter G. and Quax, Wim J. and Buist-Homan, Manon and Faber, Klaas Nico and Moshage, Han	Betacyanins, major components in Opuntia red-purple fruits, protect against acetaminophen-induced acute liver failure	2020	Food research international	0963-9969									Exclusion			Wrong Topic
rayyan-158089866	Na	Betrachtungen zu den Absatzmaerkten von Suedtiroler Wein : aus den Kurzvortraegen von Hans Terzer von der KG St. Michael/Eppan, Bruno Hafner vom Suedtiroler Weinbauverband und Hartmuth Spitaler von der KG Girlan anlaesslich der 32 Suedtiroler Weinbautagun	1994	Obstbau Weinbau : Fachblatt des Suedtiroler Beratungsringes 31 6: 183 - 186					http://na	Duits				Exclusion			Wrong Topic
rayyan-158089867	Goergens, M and Meyer, G	Betriebswirtschaftliche Daten zur Frostschutzberegnung beim Apfel""[Economics by frost protection irrigation]	1998			53		157-162	https://scholar.google.com/scholar_lookup?title=%5BEconomics+by+frost+protection+irrigation%5D&author=Goergens%2C+M.&publication_year=1998	German				Inclusion
rayyan-676765202	McGann, R.	Better information for choosing frost-protection methods	1987	Orchardist of New Zealand	0110-6260	60	3	89-90	https://www.cabdirect.org/cabdirect/abstract/19870346607	English				Exclusion			Wrong Population
rayyan-158089868	Woodward, T J and Green, T G A and Clearwater, M J	Between-vine variation in 'Hayward' kiwifruit vine income: The use of Lorenz curves and Gini coefficients to describe variation and assess the potential for zonal management	2007	European Journal of Horticultural Science	1611-4426	72	6	280-287		English				Exclusion			Wrong Population
rayyan-685945256	Agren, J.	Between-year variation in flowering and fruit set in frost-prone and frost-sheltered populations of dioecious Rubus chamaemorus	1988	Oecologia	0029-8549								Inclusion
rayyan-158089869	Marquez-Curtis, L A and Sultani, A B and McGann, L E and Elliott, J A W	Beyond membrane integrity: Assessing the functionality of human umbilical vein endothelial cells after cryopreservation	2016	Cryobiology	0011-2240	72	3	183-190		English				Exclusion			Wrong Topic
rayyan-685945178	Bowman, G. A.	Big freeze. We now know more about the damage a hard freezedoes and what growers can do to save more trees	1976	Advance									Exclusion
rayyan-158089870	Geense, C	Bijboeten of verplanten?	1985	De fruitteelt : weekblad van de Nederlandse Fruittelers Organisatie 75 43: 1202 - 1203					http://na	Nederlands				Exclusion			Wrong Study Design
rayyan-685944516	Spiers, J. M. and Stringer, S. J. and Draper, A. D. and Gupton, C. L.	Biloxi' southern highbush blueberry	2002	Acta horticulturae	0567-7572				http://www.actahort.org/books/574/574_21.htm					Exclusion			Wrong Population
rayyan-158089871	Boddington, K F and Graether, S P	Binding of a Vitis riparia dehydrin to DNA	2019	Plant Science	0168-9452	287		10		English			Exclusion	Exclusion			Wrong Topic	Wrong Intervention
rayyan-676764820	Barrio, R. A. del and Gallo, S. L. and MartÃ­n, D. M.	Bio and agro-climatic aspects of vine cultivation for wine production in Valle Inferior del RÃ­o Negro	2016	RIA, Revista de Investigaciones Agropecuarias	0325-8718	42	3	283-290	http://ria.inta.gov.ar/wp-content/uploads/2016/12/RIA_vol42-n3-diciembre-2016-web.pdf https://www.cabdirect.org/cabdirect/abstract/20173060479	Spanish				Exclusion			Background Article
rayyan-685945158	CÃ¡sedas, Guillermo and Les, Francisco and GÃ³mez-Serranillos, Maria Pilar and Smith, Carine and LÃ³pez, VÃ­ctor	Bioactive and functional properties of sour cherry juice (Prunus cerasus)	2016	Food & function	2042-650X									Exclusion			Wrong Topic
rayyan-158089872	Mohammadian, M A and Mobrami, Z and Sajedi, R H	Bioactive compounds and antioxidant capacities in the flavedo tissue of two citrus cultivars under low temperature	2011	Brazilian Journal of Plant Physiology	16770420 (ISSN)	23	3	203-208	https://www.scopus.com/inward/record.uri?eid=2-s2.0-84856561695&doi=10.1590%2FS1677-04202011000300004&partnerID=40&md5=d2a9cc8a3f05851a4a8fb04a46d61855	English			Exclusion	Exclusion			Wrong Outcome	Wrong Intervention
rayyan-686115961	Castro-Vazquez, L. and AlaÃ±Ã³n, M. E. and RodrÃ­guez-Robledo, V. and PÃ©rez-Coello, M. S. and HermosÃ­n-Gutierrez, I. and DÃ­az-Maroto, M. C. and JordÃ¡n, J. and Galindo, M. F. and Arroyo-JimÃ©nez, M. D. M.	Bioactive flavonoids, antioxidant behaviour, and cytoprotective effects of dried grapefruit peels (citrus paradisi macf.)	2016	Oxidative Medicine and Cellular Longevity	19420900 (ISSN)	2016			https://www.scopus.com/inward/record.uri?eid=2-s2.0-84958280332&doi=10.1155%2f2016%2f8915729&partnerID=40&md5=b34b3ce20ff1aecd9413eb64ba3a36d5	English		Analytical Chemistry and Food Technology Area, Faculty of Pharmacy, University of Castilla-La Mancha, Albacete, 02071, Spain Food Technology Area, Faculty of Chemistry, University of Castilla-La Mancha, Ciudad Real, 02071, Spain Medical Sciences Department, Faculty of Medicine, University of Castilla-La Mancha, Albacete, 02071, Spain		Exclusion			Wrong Topic
rayyan-158089873	Hansen, S L and Purup, S and Christensen, L P	Bioactivity of falcarinol and the influence of processing and storage on its content in carrots (Daucus carota L)	2003	Journal of the Science of Food and Agriculture	0022-5142	83	10	1010-1017		English				Exclusion			Wrong Topic
rayyan-686116249	Monteagudo, A. and Forcada, C. F. I. and Estopanan, G. and Dodd, R. S. and Alonso, J. M. and Rubio-Cabetas, M. J. and Marti, A. F. I.	Biochemical analyses and expression of cold transcription factors of the late PDO 'Calanda' peach under different post-harvest conditions	2018	Scientia Horticulturae	0304-4238	238		116-125	<Go to ISI>://WOS:000435625900015	English		[Monteagudo, Arantxa; Estopanan, Gloria; Alonso, Jose Manuel; Rubio-Cabetas, Maria Jose] Ctr Invest & Tecnol Agroalimentaria Aragon, Unidad Hortofruticultura, Zaragoza, Spain. [Monteagudo, Arantxa; Font i Forcada, Carolina] CSIC, EEAD, Dept Genet & Plant Prod, Avda Montanana 1005, Zaragoza, Spain. [Dodd, Richard S.; Fernandez i Marti, Angel] Univ Calif Berkeley, Dept Environm Sci Policy & Managem…		Exclusion			Wrong Time
rayyan-686116175	Lara, M. V. and Borsani, J. and Budde, C. O. and Lauxmann, M. A. and Lombardo, V. A. and Murray, R. and Andreo, C. S. and Drincovich, M. F.	Biochemical and proteomic analysis of 'Dixiland' peach fruit (Prunus persica) upon heat treatment	2009	Journal of Experimental Botany	0022-0957	60	15	4315-4333	<Go to ISI>://WOS:000271389400011	English		[Lara, Maria V.; Borsani, Julia; Lauxmann, Martin A.; Lombardo, Veronica A.; Andreo, Carlos S.; Drincovich, Maria F.] Univ Nacl Rosario, CEFOBI, RA-2000 Rosario, Santa Fe, Argentina. [Budde, Claudio O.; Murray, Ricardo] INTA, Estac Expt San Pedro, San Pedro, Argentina. Drincovich, MF (corresponding author), Univ Nacl Rosario, CEFOBI, Suipacha 531, RA-2000 Rosario, Santa Fe, Argentina. drincovich@…		Exclusion			Wrong Topic
rayyan-686116213	Cai, H. and Yuan, X. Z. and Pan, J. J. and Li, H. and Wu, Z. M. and Wang, Y.	Biochemical and Proteomic Analysis of Grape Berries (Vitis labruscana) during Cold Storage upon Postharvest Salicylic Acid Treatment	2014	Journal of Agricultural and Food Chemistry	0021-8561	62	41	10118-10125	<Go to ISI>://WOS:000343276500020	English		[Cai, Han; Yuan, Xiaozhuan; Li, Huan; Wu, Ziming; Wang, Yun] Jiangsu Univ, Sch Food & Biol Engn, Zhenjiang 212013, Peoples R China. [Cai, Han; Pan, Jiaojiao] Yangzhou Univ, Sch Hort & Plant Protect, Yangzhou 225009, Peoples R China. Wang, Y (corresponding author), Jiangsu Univ, Sch Food & Biol Engn, 301 Xuefu Rd, Zhenjiang 212013, Peoples R China. wangy1974@ujs.edu.cn		Exclusion			Wrong Topic
rayyan-158089874	Gondor, M and Honty, K and Pedryc, A and Hajdrik, I and Al, et	Biochemical changes in pear (Pyrus communis L.) depending on different phases of the dormancy	2004			10	3	47-50	https://scholar.google.com/scholar_lookup?title=Biochemical+changes+in+pear+%28Pyrus+communis+L.%29+depending+on+different+phases+of+the+dormancy&author=Gondor%2C+M.&publication_year=2004	English				Exclusion			Wrong Outcome
rayyan-158089875	Del Barrio, R A and Gallo, S L and MartÃ­n, D M	Bioclimatic and agroclimatic aspects of the grapevine cultivation for wine production in the Lower Valley of Rio Negro	2016	Revista de Investigaciones Agropecuarias	03258718 (ISSN)	42	3	283-290	https://www.scopus.com/inward/record.uri?eid=2-s2.0-85017213855&partnerID=40&md5=bfc54822ece242d1850528eefe75b529	English; Spanish				Exclusion			Background Article
rayyan-686116017	Olson, G. J. and Iverson, W. P. and Brinckman, F. E. and Biodeterioration, Soc	BIODETERIORATION POTENTIAL OF STANDARD REFERENCE MATERIALS (SRMs)	1983	Biodeterioration 5, Papers Presented at the 5th International Biodeterioration Symposium.	0471102962 (ISBN)			434-444	https://www.scopus.com/inward/record.uri?eid=2-s2.0-0020875370&partnerID=40&md5=087e9d6220da29d7606da1eff98696b3	English	John Wiley & Sons	NBS, Cent for Materials Science,, Washington, DC, USA, NBS, Cent for Materials Science, Washington, DC, USA Chichester, Engl Aberdeen, Scotl		Exclusion			Wrong Topic
rayyan-158089876	Hillmann, L and Kaufmann, H and Blanke, M	Bioindicators for the Dormancy Status of Fruit Trees	2016	Erwerbs-Obstbau	00140309 (ISSN)	58	3	141-157	https://www.scopus.com/inward/record.uri?eid=2-s2.0-84976475519&doi=10.1007%2Fs10341-016-0284-8&partnerID=40&md5=e72ec32ce33d128eba6c854bf7d5aae5	German				Exclusion			Wrong Topic
rayyan-676765477	ZaviÅ¡iÄ‡, N. and RosiÄ‡, Å½	Biological and pomological characteristics of cultivars and selections of apricots from Novi Sad (Serbia) grown in Banja Luka (Bosnia and Herzegovina)	2015					103-108	https://www.cabdirect.org/cabdirect/abstract/20163075995	English	University of East Sarajevo			Exclusion			Background Article
rayyan-158089877	Dreyer, S and Joubert, P H and Daneel, M	Biological control of mango scale in South Africa						251	https://scholar.google.com/scholar_lookup?title=Biological+control+of+mango+scale+in+South+Africa&author=Dreyer%2C+S.&publication_year=1999	English				Exclusion			Wrong Population
rayyan-158089878	BÇŽlan, V and Tudor, V and Dobrin, I and Iacomi, B and Chireceanu, C and Topor, E and Balan, V and Tudor, V and Dobrin, I and Iacomi, B and Topor, E and Chireceanu, C and BÇŽlan, V and Tudor, V and Dobrin, I and Iacomi, B and Chireceanu, C and Topor, E and Xiloyannis, C	Biological issues of apricot adaptability under the Romanian climatic conditions	2010	Acta Horticulturae	05677572 (ISSN); 9789066053564 (ISBN)	862		391-398	https://www.scopus.com/inward/record.uri?eid=2-s2.0-77957322555&partnerID=40&md5=60faefec534199aa7ac09a42c557e5ad	English	Int Soc Horticultural Science	Uxniversity of Agronomic Sciences and Veterinary Medicine, Bucharest, Romania Plant Protection Research Institute, Bucharest, Romania Research and Development Station for Fruit-Tree Growing, ConstanÅ£a, Romania		Exclusion			Background Article
rayyan-158089879	Stanley, D W	BIOLOGICAL MEMBRANE DETERIORATION AND ASSOCIATED QUALITY LOSSES IN FOOD TISSUES	1991	Critical Reviews in Food Science and Nutrition	1040-8398	30	5	487-553		English				Exclusion			Wrong Topic
rayyan-158089880	Shakhmirzoev, R A and Kaziev, M R A and ÐšÐ°Ð·Ð¸ÐµÐ², Ðœ-Ð Ð	Biological potential of the Carmen apple variety in the South of Dagestan TT - Ð‘Ð¸Ð¾Ð»Ð¾Ð³Ð¸Ñ‡ÐµÑÐºÐ¸Ð¹ Ð¿Ð¾Ñ‚ÐµÐ½Ñ†Ð¸Ð°Ð» ÑÐ±Ð»Ð¾Ð½Ð¸ ÑÐ¾Ñ€Ñ‚Ð° ÐšÐ°Ñ€Ð¼ÐµÐ½ Ð² ÑƒÑÐ»Ð¾Ð²Ð¸ÑÑ… ÑŽÐ³Ð° Ð”Ð°Ð³ÐµÑÑ‚Ð°Ð½Ð°	2020	Horticulture and viticulture TA - Ð¨Ð°Ñ…Ð¼Ð¸Ñ€Ð·Ð¾ÐµÐ², Ð Ð	0235-2591		4	25-30		Russian				Exclusion			Foreign Language
rayyan-158089881	Corneanu, M and Iurea, E and SÃ®rbu, S	Biological properties and fruit quality of sweet cherry (Prunus avium l.) cultivars from romanian assortment	2020	Agronomy Research	1406894X (ISSN)	18	4	2353-2364	https://www.scopus.com/inward/record.uri?eid=2-s2.0-85097232745&doi=10.15159%2FAR.20.231&partnerID=40&md5=b1d30cd68e5dde71d1751b6756c9e43c	English				Exclusion			Wrong Topic
rayyan-158089882	Zembery, A	BIOLOGICAL STOCKTAKING OF FROST DAMAGED WINTER BUDS OF VITIS-VINIFERA L	1979	Biologia	0006-3088	34	1	63-66		Slovak				Exclusion
rayyan-158089883	Na	Biologischer Weinbau in Suedtirol : Vortrag von Ewald Lardschneider, Versuchszentrum Laimburg, anlaesslich der 36. Suedtiroler Weinbautagung in Kaltern	1998	Obstbau Weinbau : Fachblatt des Suedtiroler Beratungsringes 35 7/8: 257 - 258					http://na	Duits				Exclusion			Wrong Topic
rayyan-676765446	Weber, R. W. S.	Biology and control of the apple canker fungus Neonectria ditissima (syn. N. galligena) from a Northwestern European perspective	2014	Erwerbsobstbau	0014-0309	56	3	95-107	https://www.cabdirect.org/cabdirect/abstract/20143320237	English				Exclusion			Wrong Topic
rayyan-158089884	Weber, R W S	Biology and control of the apple canker fungus Neonectria ditissima (syn. N-galligena) from a Northwestern European perspective	2014	Erwerbs-Obstbau	00140309 (ISSN)	56	3	95-107	https://www.scopus.com/inward/record.uri?eid=2-s2.0-84906100456&doi=10.1007%2Fs10341-014-0210-x&partnerID=40&md5=d95512141541435fd4519ee51bfebb67	German				Exclusion			Wrong Topic
rayyan-158089885	Spiegel-Roy, P and Goldschmidt, E E	Biology of citrus	1996						https://scholar.google.com/scholar_lookup?title=Biology+of+citrus&author=Spiegel-Roy%2C+P.&publication_year=1996	English				Exclusion			Wrong Topic
rayyan-685944531	Ranger, Christopher M. and Reding, Michael E. and Schultz, Peter B. and Oliver, Jason B. and Frank, Steve D. and Addesso, Karla M. and Chong, Juang Hong and Sampson, Blair J. and Werle, Christopher and Gill, Stanton and Krause, Charles	Biology, ecology and management of nonnative ambrosia beetles (Coleoptera: Curculionidae: Scolytinae) in ornamental plant nurseries	2016	Journal of integrated pest management	2155-7470				http://handle.nal.usda.gov/10113/5801826				Exclusion
rayyan-220089097	Christopherson, E. W.	Biomass pellet-burning orchard heaters	1992	US					http://www.freepatentsonline.com/5144939.html					Exclusion			Wrong Publication Type
rayyan-158089886	Miller, H L and Contera, S and Wollman, A J M and Hirst, A and Dunn, K E and SchrÃ¶ter, S and O'Connell, D and Leake, M C	Biophysical characterisation of DNA origami nanostructures reveals inaccessibility to intercalation binding sites	2020	Nanotechnology	09574484 (ISSN)	31	23		https://www.scopus.com/inward/record.uri?eid=2-s2.0-85082148274&doi=10.1088%2F1361-6528%2Fab7a2b&partnerID=40&md5=547ec37dd57afe430534891393db55cc	English				Exclusion			Wrong Topic
rayyan-158089887	Ð¡Ð¸Ð´Ð¾Ñ€Ð¾Ð²Ð°, ÐšÐ»Ð°Ð²Ð´Ð¸Ñ ÐÐ»ÐµÐºÑÐ°Ð½Ð´Ñ€Ð¾Ð²Ð½Ð° and ÐŸÐ°ÑˆÐ°ÑÐ½, Ð¡ÑƒÑÐ°Ð½Ð½Ð° ÐÑ€ÐµÑÑ‚Ð¾Ð²Ð½Ð°	BIORESOURCE POTENTIAL HONEY PLANT IN THE SPRING SOUTH OF TYUMEN REGION TT - Ð‘Ð˜ÐžÐ Ð•Ð¡Ð£Ð Ð¡ÐÐ«Ð™ ÐŸÐžÐ¢Ð•ÐÐ¦Ð˜ÐÐ› ÐœÐ•Ð”ÐžÐÐžÐ¡ÐÐ«Ð¥ Ð ÐÐ¡Ð¢Ð•ÐÐ˜Ð™ Ð’ Ð’Ð•Ð¡Ð•ÐÐÐ˜Ð™ ÐŸÐ•Ð Ð˜ÐžÐ” Ð®Ð“Ð Ð¢Ð®ÐœÐ•ÐÐ¡ÐšÐžÐ™ ÐžÐ‘Ð›ÐÐ¡Ð¢Ð˜	2015	Agricultural Bulletin of Stavropol Region TA - Ð¨Ð¸ÑˆÐºÐ¸Ð½Ð°, Ð’ÐµÑ€Ð° Ð’Ð»Ð°Ð´Ð¸Ð¼Ð¸Ñ€Ð¾Ð²Ð½Ð°	2222-9345		4	278-281		Russian			Exclusion	Exclusion			Foreign Language	Wrong Population
rayyan-158089889	Richter, C and Pancel, L and Kohl, M	Biotically and abiotically induced wood characteristics; cracks - Forms and causes	2016	Tropical Forestry Handbook, 2nd Edition	978-3-642-54601-3 978-3-642-54600-6	4		2839-2874	https://www.scopus.com/inward/record.uri?eid=2-s2.0-85017645320&doi=10.1007%2F978-3-642-54601-3_217&partnerID=40&md5=1c7632291f14645cfa10878a0656a15c	English	Springer-Verlag Berlin	Opitzer Weg 20, Tharandt, Germany	Exclusion	Exclusion			Wrong Topic
rayyan-158089890	Bakowska-Barczak, A M and Kolodziejczyk, P P	Black currant polyphenols: Their storage stability and microencapsulation	2011	Industrial Crops and Products	0926-6690	34	2	1301-1309		English				Exclusion			Wrong Population
rayyan-685944725	Truchonâ€Savard, Alexandre and Jean, MÃ©lanie and Payette, Serge	Black spruce (Picea mariana) colonization of subarctic snowpatches in response to warmer climate	2019	journal of ecology	0022-0477									Exclusion			Wrong Population
rayyan-158089891	Embree, C G and Estabrooks, E N and Ju, H Y	Blackheart in a tender apple cultivar is not influenced by using a hardy frame	2000	HortScience	00185345 (ISSN)	35	4	604-607	https://www.scopus.com/inward/record.uri?eid=2-s2.0-0033928581&doi=10.21273%2Fhortsci.35.4.604&partnerID=40&md5=823257cbb9ed1767a2816080a54af263	English				Exclusion			Wrong Outcome
rayyan-158089892	Domoto, P A and Autio, W R and Brown, G R and Ferree, D C and Hirst, P M and Mullins, C A and Schupp, J R	Blackheart injury in 'Golden Delicious', 'Jonagold', 'Empire' and 'Rome Beauty' apple trees on five rootstocks in the 1990 NC-140 cultivar/rootstock trial	2001	Fruit Varieties Journal	00913642 (ISSN)	55	3	146-153	https://www.scopus.com/inward/record.uri?eid=2-s2.0-28944439172&partnerID=40&md5=bc3ce077d7ee215d8d63e02928b4c169	English				Exclusion			Wrong Topic
rayyan-158089893	van Assche, C	Blauwe druiven sluiten seizoen af	1997	Vakdeel hard- en zachtfruit : gespecialiseerd vakdeel bij Groenten + fruit 37: 6 - 7					http://na	Nederlands			Exclusion	Exclusion			Wrong Topic	Wrong Outcome
rayyan-158089894	Vissers, M and Haleydt, B	Bloeibeinvloeding bij Clivia	1994	Verbondsnieuws voor de Belgische sierteelt 38 4: 36 - 37					http://na	Nederlands				Exclusion			Wrong Topic
rayyan-685944819	Proebsting, E. L. and Mills, H. H.	Bloom delay and frost survival in ethephon-treated sweet cherry	1973	Hortscience									Inclusion
rayyan-158089895	Bernal Estrada, J A and Mississippi State Univ, Mississippi	Bloom delay for freeze protection of peaches by evaporative cooling and flower buds coating	1991						https://scholar.google.com/scholar_lookup?title=Bloom+delay+for+freeze+protection+of+peaches+by+evaporative+cooling+and+flower+buds+coating&author=Bernal+Estrada%2C+J.A.&publication_year=1991	English				Inclusion
rayyan-158089896	Asteggiano, L and Giordani, L and Bevilacqua, A and Vittone, G and Pellegrino, S and Costa, G and Inglese, P and Xiloyannis, C and Montanaro, G	Bloom mechanical thinning improves fruit quality and reduces production costs in peach	2015	Acta Horticulturae	05677572 (ISSN); 9789462610798 (ISBN)	1084		389-394	https://www.scopus.com/inward/record.uri?eid=2-s2.0-84940403602&doi=10.17660%2FActaHortic.2015.1084.55&partnerID=40&md5=880abb380ef797d3a0b1769f64590da8	English	International Society for Horticultural Science	CReSO Tree Fruit Research Centre, Cuneo, Italy Department of Agricultural Sciences, University of Bologna, Bologna, Italy		Exclusion			Wrong Topic
rayyan-158089897	Nyeki, J and Papp, N and Lakatos, L and Soltesz, M and Szabo, Z and Hegedus, A and Halasz, J and Hilsendegen, P and Balmer, M and Szabo, T and NyÃ©ki, J and Papp, N and Lakatos, L and SoltÃ©sz, M and SzabÃ³, Z and Hilsendegen, P and Balmer, M and Hegedus, A and HalÃ¡sz, J and SzabÃ³, T and Ayala, M and Zoffoli, J P and Lang, G A	Bloom phenology and fertility of sour cherry cultivars of Hungarian origin at two different growing sites	2014	Acta Horticulturae	05677572 (ISSN); 9789462610071 (ISBN)	1020		197-202	https://www.scopus.com/inward/record.uri?eid=2-s2.0-84899542713&doi=10.17660%2Factahortic.2014.1020.28&partnerID=40&md5=8360a96569aecd5a6a1cf30edfedf943	English	International Society for Horticultural Science	University of Debrecen, Institute for Extension and Development, Debrecen, Hungary Dienstleistungszentrum Landlicher Raum Rheinpfalz, Kompetenzzentrum Gartenbau Neustadt an der WeinstraÃŸe, Germany Corvinus University of Budapest, Department of Genetics an		Exclusion			Background Article
rayyan-158089898	Askari, E and Irani, S and Razmjoo, K	Bloom, Maturity, and Fruit Set of Pistachio in Response to Early Season Application of Ethephon	2011	Horticulture Environment and Biotechnology	2211-3452	52	1	29-34		English				Exclusion			Wrong Population
rayyan-676764993	Gutman-Kobal, Z.	Blossom thinning in apple in two consecutive dry and frosty years	2002	SAD, Revija za Sadjarstvo, VinogradniÅ¡tvo in Vinarstvo	0353-5711	13	5	44783	https://www.cabdirect.org/cabdirect/abstract/20023119803	Slovenian				Exclusion			Foreign Language
rayyan-685945213	Basu, Arpita and Du, Mei and Leyva, Misti J. and Sanchez, Karah and Betts, Nancy M. and Wu, Mingyuan and Aston, Christopher E. and Lyons, Timothy J.	Blueberries Decrease Cardiovascular Risk Factors in Obese Men and Women with Metabolic Syndrome	2010	Journal of nutrition	0022-3166									Exclusion			Wrong Topic
rayyan-676765146	Lin, Wu and Pliszka, K.	Blueberry flower spring frost injury in Central Poland	2001	Small Fruits Review	1522-8851	1	4	43-49	https://www.cabdirect.org/cabdirect/abstract/20033148411	English				Exclusion			Wrong Population
rayyan-158089899	Flinn, C L and Ashworth, E N	BLUEBERRY FLOWER-BUD HARDINESS IS NOT ESTIMATED BY DIFFERENTIAL THERMAL-ANALYSIS	1994	Journal of the American Society for Horticultural Science	0003-1062	119	2	295-298		English				Exclusion			Wrong Population
rayyan-676765003	Hancock, J. F. and Goulart, B. L. and Erb, W. A. and Scheerens, J. C.	Blueberry hybrids with complex genetic backgrounds evaluated on mineral soils: cold hardiness as influenced by parental species and location	1997	Acta Horticulturae	9066058930 0567-7572			389-395	https://www.cabdirect.org/cabdirect/abstract/19981606445	English				Exclusion			Wrong Population
rayyan-676765174	Mainland, C. M.	Blueberry production strategies	1993	Acta Horticulturae	9066054751 0567-7572			111-116	https://www.cabdirect.org/cabdirect/abstract/19950305585	English				Exclusion			Wrong Population
rayyan-158089900	van Vliet, A J H and Bron, W A	Bomen in blad, bloemen in bloei, vorst in de verwachting	2019	NA					https://edepot.wur.nl/509475	Nederlands				Exclusion
rayyan-158089901	Bal, R	Bomen vertonen weinig wortelactiviteit : symptomen wintervorstschade Noord-Holland staan ter discussie	2012	De fruitteelt : weekblad van de Nederlandse Fruittelers Organisatie 102 36: 10 - 11					http://na	Nederlands				Exclusion			Wrong Topic
rayyan-685944911	Martsolf, J. D.	Box model using computer analyzes frost protection	1972					2						Exclusion			Wrong Topic
rayyan-158089902	Verwijs, D	Bramentelers in het ongewisse na vorstperiode	1991	De fruitteelt : weekblad van de Nederlandse Fruittelers Organisatie 81 12: 35					http://na	Nederlands				Exclusion			Wrong Population
rayyan-158089903	Wolfram, B	Breeding - Development of dwarfing cherry rootstocks with resistance to Valsa (Cytospora sp.) and tolerance to frost	1996					93-94	https://scholar.google.com/scholar_lookup?title=%5BBreeding+-+Development+of+dwarfing+cherry+rootstocks+with+resistance+to+Valsa+%28Cytospora+sp.%29+and+tolerance+to+frost%5D&author=Wolfram%2C+B.+%28Bundesanstalt+fuer+Zuechtungsforschung+an+Kulturpflanzen	German				Exclusion			Wrong Intervention
rayyan-685944505	Elkind, Y. and Glick, E. and Jacobson, Y. and Schor-Fumbarov, T.	Breeding and agrotechnical modifications of blocky type pepper cultivars adapted for passive protected cultivation under mild winter conditions	2014	Acta horticulturae	0567-7572				http://www.actahort.org/books/1015/1015_1.htm					Exclusion			Wrong Population
rayyan-158089904	Stanisavljevic, M and Laurens, F and Evans, K	Breeding black currants with late flowering and ripening: Selection r/1/IX/87	2004	Acta Horticulturae	05677572 (ISSN); 9789066053861 (ISBN)	663		743-746	https://www.scopus.com/inward/record.uri?eid=2-s2.0-84879926410&doi=10.17660%2FActaHortic.2004.663.134&partnerID=40&md5=c8c4556149bb2977d535ccefb63abd5d	English	International Society for Horticultural Science	IPTCH WILLAMETTE, Kneza Vase Popovica 4/8, 32000 Cacak, Serbia		Exclusion			Wrong Population
rayyan-158089905	Jacob, H B and Herter, F G and Leite, G B and Raseira, Mdcb	Breeding experiments of apple varieties with columnar growth and low chilling requirements	2010	Acta Horticulturae	05677572 (ISSN); 9789066055339 (ISBN)	872		159-164	https://www.scopus.com/inward/record.uri?eid=2-s2.0-78650874891&doi=10.17660%2FActaHortic.2010.872.19&partnerID=40&md5=922832a3b48e24ab52fcb308250cedf9	English	International Society for Horticultural Science	Geisenheim Research Institute, Applied University, Department of Pomology, D-65366 Geisenheim, Germany		Exclusion			Wrong Intervention
rayyan-158089906	Copes, D L	Breeding graft-compatible Douglas-fir rootstocks (Pseudotsuga menziesii (MIRB.) Franco)	1999	Silvae Genetica	00375349 (ISSN)	48	3	188-193	https://www.scopus.com/inward/record.uri?eid=2-s2.0-0032754519&partnerID=40&md5=9ff39700919a60956f38e0415d386f77	English			Exclusion	Exclusion			Wrong Population	Wrong Intervention
rayyan-158089907	Dicenta, F and Ortega, E and Martinez-Gomez, P and Sanchez-Perez, R and Martinez-Garcia, P J and Cremades, T and Rubio, M and Garcia-Gusano, M and Egea, J and MartÃ­nez-GÃ³mez, P and SÃ¡nchez-PÃ©rez, R and MartÃ­nez-GarcÃ­a, P J and Cremades, T and Rubio, M and GarcÃ­a-Gusano, M and Egea, J and Ak, B E and Wirthensohn, M and Gradziel, T	Breeding late-flowering almonds in the CEBAS-CSIC, Murcia, Spain	2011	Acta Horticulturae	05677572 (ISSN); 9789066056343 (ISBN)	912		385-390	https://www.scopus.com/inward/record.uri?eid=2-s2.0-84855669382&doi=10.17660%2Factahortic.2011.912.56&partnerID=40&md5=a9b966c7c1da9709054ea0876776bb34	English	International Society for Horticultural Science	Department of Plant Breeding, CEBAS, CSIC, P. O. Box 164, Espinardo, Murcia, Spain		Exclusion			Wrong Population	Wrong Intervention
rayyan-676765337	Samoladas, T. Kh	Breeding lemon for resistance to frost and mal secco	1977	Byulleten' Vsesoyuznogo Ordena Lenina i Ordena Druzhby Narodov Instituta Rastenievodstva Imeni N.I. Vavilova				44849	https://www.cabdirect.org/cabdirect/abstract/19781344450	Russian				Exclusion			Foreign Language
rayyan-158089908	Zhai, Q Y and Liu, Z H and Liu, W and Ma, X and Liu, S	Breeding of a fine apricot cultivar, 'Xiajin', for protected cultivation	2018	Xvi International Symposium on Apricot Breeding and Culture	978-94-6261-210-5	1214		199-202		English	Int Soc Horticultural Science	[Zhai, Q. Y.; Liu, Z. H.] Shanxi Forestry Technol Extens Stn, Yaofeng Township Agr Technol Extens Stn Xiaxian C, Taiyuan, Shanxi, Peoples R China. Zhai, QY (corresponding author), Shanxi Forestry Technol Extens Stn, Yaofeng Township Agr Technol Extens Stn		Exclusion			Wrong Intervention
rayyan-158089909	Wei, Zhifeng and Gao, Dengtao and Liu, Li and Guo, Jingnan and Fan, Xiucai and Sun, Haisheng and Jiang, Jianfu and Li, Qiuli and Ai, Jiandong and Fang, Rongnian and Liu, Yuxia and Wang, Jimei and é«˜ç™»æ¶› and åˆ˜ä¸½ and éƒ­æ™¯å— and æ¨Šç§€å½© and å­™æµ·ç”Ÿ and å§œå»ºç¦ and æŽç§‹åˆ© and è‰¾å»ºä¸œ and æˆ¿è£å¹´ and æŸ³çŽ‰éœž and çŽ‹çºªæ¢…	Breeding of a new grape rootstock cultivarZhenghan No. 1' TT - è‘¡è„ç §æœ¨æ–°å“ç§éƒ‘å¯’1å·'çš„é€‰è‚²	2019	Journal of Fruit Science TA - é­å¿—å³°	1009-9980	36	9	1248-1251		Chinese				Exclusion			Foreign Language
rayyan-158089910	Wu, Jianshe and Huang, Minling and Zhong, Huaiqin and Ye, Xiuxian and Luo, Yuanhua and é»„æ•çŽ² and é’Ÿæ·®é’¦ and å¶ç§€ä»™ and ç½—è¿œåŽ	Breeding of A New Ornamental Sunflower Variety'Minkui 1' TT - è§‚èµå‘æ—¥è‘µæ–°å“ç§'é—½è‘µ1å·'çš„é€‰è‚²	2012	Chinese Journal of Tropical Crops TA - å´å»ºè®¾	1000-2561	33	11	1930-1936		Chinese				Exclusion			Foreign Language
rayyan-158089911	Hu, Qing and Fan, Zhiyuan and Li, Siguang and Zhao, Tingsong and Zeng, Qingxian and Pan, Li and Liu, Jiao and Rao, Shaosong and Zou, Weilie and Du, Chunhua and Wang, Bin and èŒƒå¿—è¿œ and æŽæ€å¹¿ and èµµå»·æ¾ and æ›¾æ¸…è´¤ and æ½˜èŽ‰ and åˆ˜å¨‡ and é¥¶ç»æ¾ and é‚¹ä¼Ÿçƒˆ and æœæ˜¥èŠ± and çŽ‹æ–Œ	Breeding of avoiding late frost walnut variety of early-fruitingYunlin 7 TT - é¿æ™šéœœåž‹æ—©å®žæ ¸æ¡ƒæ–°å“ç§äº‘æž—7å·çš„é€‰è‚²	2018	Journal of Fruit Science TA - èƒ¡é’	1009-9980	35	11	1433-1436		Chinese				Exclusion			Foreign Language
rayyan-158089912	Osipov, G E and Osipova, Z A and ÐžÑÐ¸Ð¿Ð¾Ð²Ð°, Ð— Ð	BREEDING OF FOR WINTER HARDINESS IN TATAR AGRICULTURAL RESEARCH INSTITUTE TT - Ð¡ÐµÐ»ÐµÐºÑ†Ð¸Ñ ÑÐ»Ð¸Ð²Ñ‹ Ð½Ð° Ð·Ð¸Ð¼Ð¾ÑÑ‚Ð¾Ð¹ÐºÐ¾ÑÑ‚ÑŒ Ð² Ð¢Ð°Ñ‚Ð°Ñ€ÑÐºÐ¾Ð¼ ÐÐ˜Ð˜Ð¡Ð¥	2010	Dostizheniya nauki i tekhniki APK TA - ÐžÑÐ¸Ð¿Ð¾Ð², Ð“ Ð•	0235-2451		11	56-58		Russian				Exclusion			Foreign Language
rayyan-158089913	Song, Hongwei and Yuan, Guojun and Mei, Xiangxin and Liu, Shaohua and Wang, Zhaoyang and è¢å›½å†› and æ¢…è±¡ä¿¡ and åˆ˜å°‘åŽ and çŽ‹æœé˜³	Breeding of new Chinese jujube cultivarHuizao new No.1' TT - æž£æ–°å“ç§ç°æž£æ–°1å·'çš„é€‰è‚²	2018	Journal of Fruit Science TA - å®‹å®ä¼Ÿ	1009-9980	35	10	1301-1304		Chinese				Exclusion			Foreign Language
rayyan-158089914	Weinmann, E and Boos, M and Ehret, P and Flubacher, L and Schneider, C and Veith, L and Roca, P	Breeding of new disease-tolerant grape varieties - Viticulture in times of climatic change	2019	42nd World Congress of Vine and Wine		15				German	E D P Sciences	[Weinmann, E.; Boos, M.; Ehret, P.; Flubacher, L.; Schneider, C.; Veith, L.] State Inst Viticulture & Oenol, D-79100 Freiburg, Germany. Weinmann, E (corresponding author), State Inst Viticulture & Oenol, D-79100 Freiburg, Germany.		Exclusion			Wrong Intervention
rayyan-158089915	Kazlouskaya, Z A and Yakimovich, V A and Dondini, L and Tartarini, S and Laurens, F and Nybom, H	Breeding of new pear cultivars in Belarus	2017		05677572 (ISSN); 9789462611689 (ISBN)	1172		119â€“122	https://www.scopus.com/inward/record.uri?eid=2-s2.0-85031732184&doi=10.17660%2FActaHortic.2017.1172.21&partnerID=40&md5=1d8ed43520cf2240c2fd4eb9dba83ba2	English	International Society for Horticultural Science	RUE 'Institute for Fruit Growing' of the National Academy of Sciences of Belarus, 2 Kovalev str., Samokhvalovitchy, Minsk region, 223013, Belarus		Exclusion			Wrong Intervention
rayyan-158089916	Butac, M and Zagrai, I and Botu, M and Zagrai, I and Sottile, F	Breeding of new plum cultivars in Romania	2010	Acta Horticulturae	05677572 (ISSN); 9789066055438 (ISBN)	874		51-58	https://www.scopus.com/inward/record.uri?eid=2-s2.0-78650903926&doi=10.17660%2FActaHortic.2010.874.5&partnerID=40&md5=c886a9c4b588c1de0be90d6d4f36ec0b	English	International Society for Horticultural Science	Research Institute for Fruit Growing, Pitesti, Romania Research Station for Fruit Growing, Valcea, Romania Research Station for Fruit Growing, Bistrita, Romania		Exclusion			Wrong Intervention
rayyan-158089917	Kuang, S and Lai, D and Xiao, W and Gao, G and Shao, X	Breeding of new seeding Phyllanthus emblica cultivar 'Baiyu'	2020	Journal of Fruit Science	10099980 (ISSN)	37	1	148-151	https://www.scopus.com/inward/record.uri?eid=2-s2.0-85082756920&doi=10.13925%2Fj.cnki.gsxb.20190410&partnerID=40&md5=07d2d441b139ca9aab7619fa55385a8d	Chinese				Exclusion			Foreign Language
rayyan-158089918	Leite, G B and Denardi, F and Raseira, M C B and Palmer, J W	Breeding of Temperate Zone Fruits for Sub-Tropical Conditions	2008	Proceedings of the International Symposium on Enhancing Economic and Environmental Sustainability of Fruit Production in a Global Economy	978-90-6605-531-5	772		507-+	https://www.scopus.com/inward/record.uri?eid=2-s2.0-58149128998&doi=10.17660%2FActaHortic.2008.772.83&partnerID=40&md5=08778e0164d287eef22b2fd629af72d8	English	International Society for Horticultural Science	Epagri - CaÃ§ador Experimental Station, C.P. 591, 89500-000 CaÃ§ador- SC, Brazil Embrapa Clima Temperado, C.P. 403, 96001-970 Pelotas - RS, Brazil		Exclusion			Wrong Intervention
rayyan-158089919	Kataoka, I and Matsumoto, H and Beppu, K and Suezawa, K and Fukuda, T and Mizutani, R and Antunes, M D and Gallego, P P	Breeding program by interspecific cross utilizing Actinidia rufa native to Japan	2018		05677572 (ISSN); 9789462612150 (ISBN)	1218		109â€“115	https://www.scopus.com/inward/record.uri?eid=2-s2.0-85057828749&doi=10.17660%2FActaHortic.2018.1218.13&partnerID=40&md5=3aef213a7dca69ee1086124042d41b36	English	International Society for Horticultural Science	Faculty of Agriculture, Kagawa University, Miki, Kagawa, 761-0795, Japan Fuchu Fruit Tree Research Institute, Kagawa Prefectural Agricultural Research Station, Sakaide, 762-0024, Japan		Exclusion			Wrong Population
rayyan-158089920	Indreias, A and Coman, M and Chitu, E	Breeding program of rootstocks for peach tree at the research station for fruit growing Constanta, Romania	2012	Acta Horticulturae	05677572 (ISSN); 9789066051881 (ISBN)	981		217-222	https://www.scopus.com/inward/record.uri?eid=2-s2.0-84879214008&doi=10.17660%2Factahortic.2013.981.33&partnerID=40&md5=fdaa9069c8e81e66ee75abb18b76cce0	English	International Society for Horticultural Science	Research Station for Fruit Growing, Constanta, Romania		Exclusion			Wrong Intervention
rayyan-158089921	Hou, Lefeng and Hao, Zhaoxiang and Ding, Zhiqiang and Luo, Hua and Chen, Ying and Ma, Min and Zhao, Yawei and éƒå…†ç¥¥ and ä¸å¿—å¼º and ç½—åŽ and é™ˆé¢– and é©¬æ• and èµµäºšä¼Ÿ	Breeding report of a new drought- resistant and crack- resistant pome- granate cultivarQingli' TT - æŠ—æ—±ã€æŠ—è£‚æžœçŸ³æ¦´æ–°å“ç§é’ä¸½'çš„é€‰è‚²	2016	Journal of Fruit Science TA - ä¾¯ä¹å³°	1009-9980	33	11	1460-1463		Chinese			Exclusion	Exclusion			Foreign Language	Wrong Population
rayyan-158089922	Ma, Haifeng and Zhao, Na and Zhang, Liheng and Yu, Ruijun and Wang, Bo and èµµå¨œ and å¼ ç«‹æ’ and äºŽç‘žå› and çŽ‹æ³¢	Breeding report of a new grape cultivarRuifeng TT - è‘¡è„æ–°å“ç§ç‘žå³°çš„é€‰è‚²	2019	Journal of Fruit Science TA - é©¬æµ·å³°	1009-9980	36	5	671-673		Chinese			Exclusion	Exclusion			Foreign Language	Wrong Intervention
rayyan-158089923	Yang, Yongsheng and Li, Qinghong and Jiang, Xusheng and Deng, Yong and Wei, Chun and Quan, Xiubing and Tang, Hongyi and Chen, Shuhong and æŽåº†å® and æ±Ÿæ—­å‡ and é‚“å‹‡ and é­æ¤¿ and å…¨ä¿®å†° and å”æ´ªæ¯… and é™ˆæ ‘çº¢	Breeding report of a new late-maturing loquat cultivar Qianxing' TT - æ™šç†Ÿæž‡æ·æ–°å“ç§é»”æ˜Ÿçš„é€‰è‚²	2016	Journal of Fruit Science TA - æ¨å‹‡èƒœ	1009-9980	33	3	378-381		Chinese				Exclusion			Foreign Language
rayyan-158089924	LÃ¼, L and Wang, W and Wang, X and Xu, J and Liu, X and Wang, Y and Wang, W and Hao, J	Breeding report of a new late-ripening apricot cultivar'Jinshuo'	2021	Journal of Fruit Science	10099980 (ISSN)	38	2	293-295	https://www.scopus.com/inward/record.uri?eid=2-s2.0-85101633752&doi=10.13925%2Fj.cnki.gsxb.20200285&partnerID=40&md5=7dcd1d6dff87fba83dc557fb0c9f26f0	Chinese				Exclusion			Foreign Language
rayyan-158089925	Kuang, R and Wei, Y	Breeding report of ultra-dwarf banana cultivar 'Zhongjiao No.12 '	2020	Journal of Fruit Science	10099980 (ISSN)	37	12	1991-1994	https://www.scopus.com/inward/record.uri?eid=2-s2.0-85098799636&doi=10.13925%2Fj.cnki.gsxb.20200240&partnerID=40&md5=4575fc40b3f8c17475b3cd576a23c25b	Chinese				Exclusion			Foreign Language
rayyan-685944527	Owens, C. L.	Breeding temperate fruit crops for improved freezing tolerance	2005	HortScience : a publication of the American Society for Horticultural Science	0018-5345				http://hdl.handle.net/10113/19043				Exclusion	Exclusion			Wrong Outcome
rayyan-686116186	Hussein, Z. and Fawole, O. A. and Opara, U. O.	Bruise Damage of Pomegranate during Long-term Cold Storage: Susceptibility to Bruising and Changes in Textural Properties of Fruit	2020	International Journal of Fruit Science	1553-8362	20		S211-S230	<Go to ISI>://WOS:000504737000001	English		[Hussein, Zaharan; Opara, Umezuruike Obia] Stellenbosch Univ, South African Res Chair Postharvest Technol, Dept Food Sci, Postharvest Technol Res Lab,Fac AgriSci, Stellenbosch, South Africa. [Fawole, Olaniyi Amos; Opara, Umezuruike Obia] Stellenbosch Univ, Postharvest Technol Res Lab, South African Res Chair Postharvest Technol, Dept Hort Sci,Fac AgriSci, Private Bag Xl, ZA-7602 Stellenbosch, Sou…		Exclusion			Wrong Population
rayyan-676764997	Hajdu, E.	Bud survival of vine varieties and hybrids after cold stress	2007	Kertgazdasag - Horticulture	1419-2713	39	3	20-28	http://horticulture.uni-corvinus.hu https://www.cabdirect.org/cabdirect/abstract/20103089967	Hungarian				Exclusion			Foreign Language
rayyan-158089926	Persely, Sz and LadÃ¡nyi, M and SzabÃ³, T and Ayala, M and Zoffoli, J P and Lang, G A	Budbreak date of cherry and temperature sums: A model approach	2014	Acta Horticulturae	05677572 (ISSN); 9789462610071 (ISBN)	1020		247-256	https://www.scopus.com/inward/record.uri?eid=2-s2.0-84899558436&doi=10.17660%2FActaHortic.2014.1020.36&partnerID=40&md5=9cbe3ed3287b73a1e0ac94421769f09a	English	International Society for Horticultural Science	University of Debrecen, Institute for Extension and Development, Debrecen, Hungary Corvinus University of Budapest, Budapest, Hungary Research and Extension Centre for Fruit Growing, ÃšjfehÃ©rtÃ³, Hungary		Exclusion			Background Article
rayyan-676765062	JÃ¸ker, D. and Cruz, N. T. and Morales, M. U. and Rojas, E.	Buddleja coriacea Remy	2002	Seed Leaflet - Danida Forest Seed Centre				2-pp.	http://www.dfsc.dk https://www.cabdirect.org/cabdirect/abstract/20073264324	English				Exclusion			Wrong Population
rayyan-676765203	Meeldijk, B. P.	Bulbs and keeping them warm. Machines for depositing a layer of straw on flower bulbs	1992	Landbouwmechanisatie	0023-7795	43	11	38-39	https://www.cabdirect.org/cabdirect/abstract/19922455716	Dutch				Exclusion			Wrong Population
rayyan-158089927	Warmund, M R and Enderton, D J and Van Sambeek, J W	Bur and Nut Production on Three Chestnut Cultivars	2010	Journal of the American Pomological Society	1527-3741	64	2	110-119		English				Exclusion			Wrong Population
rayyan-158089928	Fernandez, O and Theocharis, A and Bordiec, S and Feil, R and Jacquens, L and Clement, C and Fontaine, F and Barka, E A	Burkholderia phytofirmans PsJN Acclimates Grapevine to Cold by Modulating Carbohydrate Metabolism	2012	Molecular Plant-Microbe Interactions	0894-0282	25	4	496-504		English				Exclusion
rayyan-158089929	Su, F and Jacquard, C and Villaume, S and Michel, J and Rabenoelina, F and Clement, C and Barka, E A and Dhondt-Cordelier, S and Vaillant-Gaveau, N	Burkholderia phytofirmans PsJN reduces impact of freezing temperatures on photosynthesis in Arabidopsis thaliana	2015	Frontiers in Plant Science	1664-462X	6		13		English				Exclusion			Wrong Population
rayyan-685944914	Marshall, J. S.	Burying grapevines for winter protection, a Minnesota perspective	1987	Vinifera wine growers journal	0095-3563								Exclusion
rayyan-686116054	Giehl, R. F. H. and Brackmann, A. and Eisermann, A. C. and Weber, A. and Neuwald, D. A. and Streif, J. and McCormick, R.	CA Affects Juiciness in Peaches Due to an Earlier Post-Storage Ethylene Production	2008	Proceedings of the International Conference on Ripening Regulation and Postharvest Fruit Quality	978-90-6605-428-8			185-189	<Go to ISI>://WOS:000261492600023	English	Int Soc Horticultural Science	[Giehl, R. F. H.; Brackmann, A.; Eisermann, A. C.; Weber, A.; Neuwald, D. A.] Univ Fed Santa Maria, Dept Fitotecn, Nucleo Pesquisa Pos Colheita, BR-97119900 Santa Maria, RS, Brazil. Giehl, RFH (corresponding author), Univ Fed Santa Maria, Dept Fitotecn, Nucleo Pesquisa Pos Colheita, BR-97119900 Santa Maria, RS, Brazil. Leuven 1		Exclusion			Wrong Topic
rayyan-686116003	Kajiura, I.	Ca storage and hypobaric storage of white peach 'Okubo'	1975	Scientia Horticulturae	03044238 (ISSN)	3	2	179-187	https://www.scopus.com/inward/record.uri?eid=2-s2.0-28844498654&doi=10.1016%2f0304-4238%2875%2990025-4&partnerID=40&md5=01cdfc5e337b87316dec41c1ffc6f33c	English		Laboratory of Horticulture, Faculty of Agriculture, The University of Tokyo, Bunkyo, Tokyo, Japan		Exclusion			Wrong Topic
rayyan-685945243	Armengot, Laura and Ferrari, Leone and Milz, Joachim and VelÃ¡squez, Fortunato and Hohmann, Pierre and Schneider, Monika	Cacao agroforestry systems do not increase pest and disease incidence compared with monocultures under good cultural management practices	2020	Crop protection	0261-2194									Exclusion			Wrong Topic
rayyan-158089930	Grunwaldt, J M and Guevara, J C and Grunwaldt, E G and Carretero, E M	Cacti (Opuntia sps.) as forage in Argentina dry lands	2015	Revista De La Facultad De Ciencias Agrarias	0370-4661	47	1	263-282		English				Exclusion			Wrong Topic
rayyan-685944693	Werner, D. J. and Cain, D. W.	Cages for protection of tree fruit hybridizations	1985	HortScience	0018-5345								Inclusion
rayyan-676765000	Halman, J. M. and Schaberg, P. G. and Hawley, G. J. and Pardo, L. H. and Fahey, T. J.	Calcium and aluminum impacts on sugar maple physiology in a northern hardwood forest	2013	Tree Physiology	0829-318X	33	11	1242-1251	http://treephys.oxfordjournals.org/ https://www.cabdirect.org/cabdirect/abstract/20143000922	English				Exclusion			Wrong Population
rayyan-686116150	Wei, D. and Zhao, X. H.	Calcium maintained higher quality and enhanced resistance against chilling stress by regulating enzymes in reactive oxygen and biofilm metabolism of Chinese winter jujube fruit	2020	Journal of Food Biochemistry	0145-8884	44	4	8	<Go to ISI>://WOS:000511837300001	English		[Wei, Deng] Jilin Agr & Technol Univ, Sch Food Engn, 77 Hanlin Rd, Jilin 132101, Jilin, Peoples R China. [Zhao, Xiu-hong] Shenyang Normal Univ, Coll Grain Sci & Technol, Shenyang, Peoples R China. Wei, D (corresponding author), Jilin Agr & Technol Univ, Sch Food Engn, 77 Hanlin Rd, Jilin 132101, Jilin, Peoples R China. 584435939@qq.com		Exclusion			Wrong Topic
rayyan-220089201	D Senft	Calcium sprays: Better fruit, healthier trees	1995	Agricultural Research					http://search.ebscohost.com/login.aspx?direct=true&db=aph&AN=9505095592&site=ehost-live					Inclusion
rayyan-158089931	Percival, G and Barnes, S	Calcium-induced freezing and salinity tolerance in evergreen oak and apple cv. 'Golden Crown'	2008	Arboriculture and Urban Forestry	02785226 (ISSN)	34	3	191-199	https://www.scopus.com/inward/record.uri?eid=2-s2.0-44449175000&partnerID=40&md5=e1c7ea40681a4c1005fba91621d03cec	English				Exclusion			Wrong Outcome
rayyan-686116048	Okan Arikan, E. and Aksoy, U.	Calculating carbon emissions in Turkish organic and conventional dried fig production	2020	Acta Horticulturae	05677572 (ISSN)	1286		269-275		English	International Society for Horticultural Science	Pamukkale University, Ã‡al Vocational High School, Ã‡al-Denizli, Turkey Ege University, Fac. of Agric. (retired), Bornova-IÄ°zmir, Turkey		Exclusion			Wrong Topic
rayyan-158089932	Deyton, D E and Sams, C E and Cummins, J C and Lockwood, D W	Cambial browning of cold injured peach nursery trees	1996	Fruit Varieties Journal	0091-3642	50	4	226-229		English				Exclusion			Wrong Topic
rayyan-676764941	Fischer, P.	Camellias in German gardens	1995	International Camellia Journal	0159-656X	27		63-67	https://www.cabdirect.org/cabdirect/abstract/19960301180	English				Exclusion			Wrong Population
rayyan-676765349	Shackley, B. and Zaicou-Kunesch, C. and Curry, J. and Nicol, D.	Can current commercial wheat cultivars be exploited for early sowing in Western Australia?	2017					44565	https://www.cabdirect.org/cabdirect/abstract/20183145586	English	Australian Society of Agronomy Inc			Exclusion			Wrong Population
rayyan-676764788	Alexander, B. and Hayman, P.	Can we use forecasts of El NiÃ±o and La NiÃ±a for frost management in the Eastern and Southern grains belt?	2008					5623	http://www.agronomyaustraliaproceedings.org/images/sampledata/2008/concurrent/agronomy-abroad/5644_wolfeec.pdf https://www.cabdirect.org/cabdirect/abstract/20193228671	English	Australian Society of Agronomy Inc			Exclusion			Wrong Population
rayyan-158089933	Estey, R H	Canadian use of aircraft for plant protection	2004	Phytoprotection	00319511 (ISSN)	85	1	44754	https://www.scopus.com/inward/record.uri?eid=2-s2.0-4644283156&doi=10.7202%2F008900ar&partnerID=40&md5=0d94c69a664f170dd3bc161b7405d339	English				Exclusion
rayyan-158089934	Todaro, T M and Dami, I E	Cane Morphology and Anatomy Influence Freezing Tolerance in Vitis vinifera Cabernet franc	2017	International Journal of Fruit Science	15538362 (ISSN)	17	4	391-406	https://www.scopus.com/inward/record.uri?eid=2-s2.0-85020526250&doi=10.1080%2F15538362.2017.1330667&partnerID=40&md5=6d3cf0b9ab839f1ec2b93cd7f7c30e66	English				Exclusion
rayyan-158089935	McDonald, R E and Miller, W R and McCollum, T G	Canopy position and heat treatments influence gamma-irradiation-induced changes in phenylpropanoid metabolism in grapefruit	2000	Journal of the American Society for Horticultural Science	00031062 (ISSN)	125	3	364-369	https://www.scopus.com/inward/record.uri?eid=2-s2.0-0034001923&doi=10.21273%2Fjashs.125.3.364&partnerID=40&md5=4cd1496d5d62151c220e844902c09d32	English			Exclusion	Exclusion			Wrong Topic
rayyan-158089936	Najafi, L and Halvaei, I and Movahedin, M	Canthaxanthin protects human sperm parameters during cryopreservation	2019	Andrologia	03034569 (ISSN)	51	10		https://www.scopus.com/inward/record.uri?eid=2-s2.0-85070698531&doi=10.1111%2Fand.13389&partnerID=40&md5=1d747212dc79ca8800b31bb8d8b50b52	English				Exclusion			Wrong Topic
rayyan-158089937	LÃ¼dders, P	Carambola (Averrhoa carambola L.) Botany, cultivation and use of a tropical fruit with good perspectives	2004	Erwerbs-Obstbau	00140309 (ISSN)	46	4	117-122	https://www.scopus.com/inward/record.uri?eid=2-s2.0-12444335064&doi=10.1007%2Fs10341-004-0031-4&partnerID=40&md5=1ac9f3bc20aaf40ad3ca9e7c088604b2	German				Exclusion			Wrong Topic
rayyan-158089938	Shin, H and Kim, K and Oh, Y and Yun, S K and Oh, S I and Sung, J and Kim, D	Carbohydrate changes in peach shoot tissues and their relationship to cold acclimation and deacclimation	2015	Horticulture Journal	21890102 (ISSN)	84	1	21-29	https://www.scopus.com/inward/record.uri?eid=2-s2.0-84930364643&doi=10.2503%2Fhortj.MI-013&partnerID=40&md5=58dd594158eabad8fcddd5235c103c5d	English				Exclusion			Wrong Outcome
rayyan-158089939	Halas, L	CARBOHYDRATE MANAGEMENT OF LEAVES OF PRUNUS-LAUROCERASUS L AT LOW AND SUB-FREEZING TEMPERATURES	1972	Biologia Plantarum	0006-3134	14	6	399-&		English				Exclusion			Wrong Outcome
rayyan-158089940	Falcone Ferreyra, M L and Perotti, V and Figueroa, C M and GarrÃ¡n, S and Anderson, P C and VÃ¡zquez, D and Iglesias, A A and PodestÃ¡, F E	Carbohydrate metabolism and fruit quality are affected in frost-exposed Valencia orange fruit	2006	Physiologia Plantarum	00319317 (ISSN)	128	2	224-236	https://www.scopus.com/inward/record.uri?eid=2-s2.0-33748751564&doi=10.1111%2Fj.1399-3054.2006.00744.x&partnerID=40&md5=873f9961acf3da1bf87e29efe65dd502	English				Exclusion			Background Article
rayyan-158089941	Holland, N and Menezes, H C and Lafuente, M T	Carbohydrate metabolism as related to high-temperature conditioning and peel disorders occurring during storage of citrus fruit	2005	Journal of Agricultural and Food Chemistry	0021-8561	53	22	8790-8796		English			Exclusion	Exclusion			Wrong Time	Wrong Topic
rayyan-685945041	Hadley, J. L. and Schedlbauer, J. L.	Carbon exchange of an old-growth eastern hemlock (Tsuga canadensis) forest in central New England. [Erratum: July 2003, v. 23 (10), p. 719.]	2002	Tree physiology	0829-318X									Exclusion			Wrong Topic
rayyan-685944786	Seeley, E. J. and Kammereck, R.	Carbon fluxes in apple trees: use of a closed system to study the effect of a mild cold stress on 'Golden Delicious	1977	Journal of the American Society for Horticultural Science	0003-1062								Exclusion
rayyan-685944572	Jurick, Wayne M. and Vico, Ivana and Gaskins, Verneta L. and Peter, Kari A. and Park, Eunhee and Janisiewicz, Wojciech J. and Conway, William S.	Carbon, nitrogen and pH regulate the production and activity of a polygalacturonase isozyme produced by Penicillium expansum	2012	Archives of phytopathology and plant protection	1477-2906				http://dx.doi.org/10.1080/03235408.2012.657893					Exclusion			Wrong Topic
rayyan-686115995	Ali, S. and Anjum, M. A. and Ejaz, S. and Hussain, S. and Ercisli, S. and Saleem, M. S. and Sardar, H.	Carboxymethyl cellulose coating delays chilling injury development and maintains eating quality of â€˜Kinnowâ€™ mandarin fruits during low temperature storage	2021	International Journal of Biological Macromolecules	01418130 (ISSN)	168		77-85	https://www.scopus.com/inward/record.uri?eid=2-s2.0-85097742100&doi=10.1016%2fj.ijbiomac.2020.12.028&partnerID=40&md5=83bad5a1191b0a1fe0ce3ad8ef8903dd	English		Department of Horticulture, Faculty of Agricultural Sciences and Technology, Bahauddin Zakariya University, Multan, Pakistan Department of Horticulture, Agricultural Faculty, Ataturk University, Erzurum, Turkey		Exclusion			Wrong Topic
rayyan-220089209	Beutel, J. A.	CARE OF AVOCADO GRAFTS	1940	Care of avocado grafts.					http://www.researchgate.net/publication/266235149_CARE_OF_AVOCADO_GRAFTS					Exclusion			Wrong Outcome
rayyan-158089942		CARE OF FREEZE DAMAGED CITRUS TREES	1979	Citrus & Vegetable Magazine	0009-7586	43	2	42-&		English			Exclusion	Exclusion			Wrong Time	No Full Text
rayyan-686116102	Rey, F. and Zacarias, L. and Rodrigo, M. J.	Carotenoids, Vitamin C, and Antioxidant Capacity in the Peel of Mandarin Fruit in Relation to the Susceptibility to Chilling Injury during Postharvest Cold Storage	2020	Antioxidants		9	12	21	<Go to ISI>://WOS:000601898100001	English		[Rey, Florencia; Zacarias, Lorenzo; Rodrigo, Maria J.] Inst Agrochem & Food Technol IATA CSIC, Dept Food Biotechnol, Valencia 46980, Spain. Rodrigo, MJ (corresponding author), Inst Agrochem & Food Technol IATA CSIC, Dept Food Biotechnol, Valencia 46980, Spain. floreyrob@iata.csic.es; lzacarias@iata.csic.es; mjrodrigo@iata.csic.es		Exclusion			Wrong Time	Wrong Topic
rayyan-686116232	Sala, J. M. and Lafuente, M. T.	Catalase enzyme activity is related to tolerance of mandarin fruits to chilling	2000	Postharvest Biology and Technology	0925-5214	20	1	81-89	<Go to ISI>://WOS:000089047700008	English		CSIC, Inst Agroquim & Tecnol Alimentos, Valencia 46100, Spain. Sala, JM (corresponding author), CSIC, Inst Agroquim & Tecnol Alimentos, Apartado Correos 73, Valencia 46100, Spain.		Exclusion			Wrong Topic
rayyan-686116211	Sala, J. M. and Lafuente, M. T.	Catalase in the heat-induced chilling tolerance of cold-stored Hybrid Fortune mandarin fruits	1999	Journal of Agricultural and Food Chemistry	0021-8561	47	6	2410-2414	<Go to ISI>://WOS:000080910800040	English		CSIC, Inst Agroquim & Tecnol Alimentos, Valencia 46100, Spain. Sala, JM (corresponding author), CSIC, Inst Agroquim & Tecnol Alimentos, Apartado de Correos 73, Valencia 46100, Spain.		Exclusion			Wrong Topic
rayyan-676765234	Neilson, R. P. and Wullstein, L. H.	Catkin freezing and acorn production in Gambel oak in Utah, 1978	1980	American Journal of Botany	0002-9122	67	3	426-428	https://www.cabdirect.org/cabdirect/abstract/19860607157	English				Exclusion			Wrong Population
rayyan-676764958	GarcÃ­a-Mozo, H. and Hidalgo, P. J. and GalÃ¡n, C. and GÃ³mez-Casero, M. T. and DomÃ­nguez, E.	Catkin frost damage in Mediterranean cork-oak (Quercus suber L.)	2001	Israel Journal of Plant Sciences	0792-9978	49	1	41-47	https://www.cabdirect.org/cabdirect/abstract/20013105353	English				Exclusion			Wrong Population
rayyan-685944895	Mezzetti, A. and Veronesi, G.	Cause e danni delle gelate in agricoltura e loro rimedi	1973	Frutticoltura						ita				Exclusion			Foreign Language
rayyan-676765007	Harapin, M. and Halambek, M. and LioviÄ‡, B. and Novak-Agbaba, S. and MatoÅ¡eviÄ‡, D.	Causes of the absence of acorn crop in Croatia during the period 1991-1995	1996	ZaÅ¡tita Å¡uma i pridobivanje drva. Hrvatsko Å¡umarsko druÅ¡tvo. Skrb za hrvatske Å¡ume od 1846. do 1996: knjiga 2.	9536307219			75-80	https://www.cabdirect.org/cabdirect/abstract/19990604133	Croatian				Exclusion			Foreign Language
rayyan-158089943	Zhu, Lin and Wang, Wanrui and Ren, Zongqi and Wang, Jianping and Guo, Zhaoxia and çŽ‹ä¸‡ç‘ž and ä»»å®—å¯ and çŽ‹å»ºè and éƒ­å…†å¤	CClimatic Risk Analysis and Division of Apricot Frost during Flowering Period in the North of Shaanxi Province TT - é™•åŒ—ä»ç”¨æçš„èŠ±æœŸéœœå†»æ°”å€™é£Žé™©åˆ†æžåŒºåˆ’	2003	Agricultural Meteorology of China TA - æœ±ç³	1000-6362	24	2	49-51		Chinese				Exclusion			Foreign Language
rayyan-158089944	van Steen, M	CDA toont belangstelling voor gedupeerde fruittelers	2005	De fruitteelt : weekblad van de Nederlandse Fruittelers Organisatie 95 21: 9					http://na	Nederlands				Exclusion			Background Article
rayyan-158089945	Kaya, O and Kose, C	Cell death point in flower organs of some apricot (Prunus armeniaca L.) cultivars at subzero temperatures	2019	Scientia Horticulturae	03044238 (ISSN)	249		299-305	https://www.scopus.com/inward/record.uri?eid=2-s2.0-85061177523&doi=10.1016%2Fj.scienta.2019.01.018&partnerID=40&md5=fb2ad62cdf73adaf39b0fe866469c97d	English				Exclusion			Background Article
rayyan-686116306	Manganaris, G. A. and Vasilakakis, M. and Diamantidis, G. and Mignani, I.	Cell wall cation composition and distribution in chilling-injured nectarine fruit	2005	Postharvest Biology and Technology	0925-5214	37	1	72-80	<Go to ISI>://WOS:000230584400008	English		Univ Milan, Fac Agr, Dept Plant Prod, I-20133 Milan, Italy. Aristotle Univ Thessaloniki, Sch Agr, Thessaloniki 54124, Greece. Mignani, I (corresponding author), Univ Milan, Fac Agr, Dept Plant Prod, Via Celoria 2, I-20133 Milan, Italy. ilaria.mignani@unimi.it		Exclusion			Wrong Time
rayyan-686116177	Brummell, D. A. and Dal Cin, V. and Lurie, S. and Crisosto, C. H. and Labavitch, J. M.	Cell wall metabolism during the development of chilling injury in cold-stored peach fruit: association of mealiness with arrested disassembly of cell wall pectins	2004	Journal of Experimental Botany	0022-0957	55	405	2041-2052	<Go to ISI>://WOS:000223939900009	English		Agr Res Org, Volcani Ctr, Dept Postharvest Sci, IL-50250 Bet Dagan, Israel. Univ Calif Davis, Dept Plant Sci, Davis, CA 95616 USA. Univ Calif Davis, Dept Plant Sci, Kearney Agr Ctr, Parlier, CA 93648 USA. Brummell, DA (corresponding author), Fitzherbert Sci Ctr, Batchelar Rd, Palmerston North 5301, New Zealand. BrummellD@crop.cri.nz		Exclusion			Wrong Time
rayyan-158089946	Fan, X and Jiang, W and Gong, H and Yang, Y and Zhang, A and Liu, H and Cao, J and Guo, F and Cui, K	Cell wall polysaccharides degradation and ultrastructure modification of apricot during storage at a near freezing temperature	2019	Food Chemistry	03088146 (ISSN)	300			https://www.scopus.com/inward/record.uri?eid=2-s2.0-85069052621&doi=10.1016%2Fj.foodchem.2019.125194&partnerID=40&md5=2bf5ea79e5794d6960fc16b485a0b216	English				Exclusion			Wrong Topic
rayyan-158089947	Genero, M and Gismondi, M and Monti, L L and Gabilondo, J and Budde, C O and Andreo, C S and Lara, M V and Drincovich, M F and Bustamante, C A	Cell wall-related genes studies on peach cultivars with differential susceptibility to woolliness: looking for candidates as indicators of chilling tolerance	2016	Plant Cell Reports	07217714 (ISSN)	35	6	1235-1246	https://www.scopus.com/inward/record.uri?eid=2-s2.0-84959137458&doi=10.1007%2Fs00299-016-1956-4&partnerID=40&md5=e60e5668f52bbdf36a3ccb92b1ec81a9	English				Exclusion			Wrong Topic
rayyan-220089154	Alhamid, J. O. and Mo, C. and X Zhang and Wang, P. and MD Whiting and Zhang, Q.	Cellulose Nanocrystals reduce cold damage to reproductive buds in fruit crops	2018	Biosystems Engineering		172		124-133	http://www.sciencedirect.com/science/article/pii/S1537511017307742					Inclusion					include
rayyan-158089949	Rajashekar, C B and Lafta, A	Cell-wall changes and cell tension in response to cold acclimation and exogenous abscisic acid in leaves and cell cultures	1996	Plant Physiology	00320889 (ISSN)	111	2	605-612	https://www.scopus.com/inward/record.uri?eid=2-s2.0-0000594040&doi=10.1104%2Fpp.111.2.605&partnerID=40&md5=d95268a4e343819c53ef805d070b3917	English				Exclusion			Wrong Topic
rayyan-158089950	Evert, D R	CENTER-PIVOT IRRIGATION FOR FROST PROTECTION OF A PEACH ORCHARD	1988	Hortscience	0018-5345	23	4	700-701		English				Inclusion
rayyan-685944864	Oprean, M. and Olteanu, I.	Cercetari privind valorificarea capacitatii de rodire a vitelor prin forme cu productivitate superioara, in conditii de protejare impotriva gerului	1970					499		rum				Exclusion			Foreign Language
rayyan-158089951	Socias i Company, R and GÃ³mez Aparisi, J and Alonso, J M and Rubio-Cabetas, M J and Kodad, O and Company, R S I and Aparisi, J G and Alonso, J M and Rubio-Cabetas, M J and Kodad, O	Challenges and perspectives of new almond cultivars and rootstocks for a sustainable production	2009	Itea-Informacion Tecnica Economica Agraria	16996887 (ISSN)	105	2	99-116	https://www.scopus.com/inward/record.uri?eid=2-s2.0-77953689717&partnerID=40&md5=06ebf48bad10dea2415aa85a17f15e8f	Spanish			Exclusion	Exclusion			Wrong Population	Wrong Intervention
rayyan-158089952	Debersaques, F and Mekers, O and Decorte, J and Van Labeke, M C and Schoedl-Hummel, K and Latocha, P and Huang, H and Zhang, Q and Huang, H and Zhang, Q	Challenges faced by commercial kiwiberry (Actinidia arguta Planch.) production	2015	Acta Horticulturae	05677572 (ISSN); 9789462610941 (ISBN); 9789462610941 (ISBN)	1096		435-442	https://www.scopus.com/inward/record.uri?eid=2-s2.0-84950322011&doi=10.17660%2FActaHortic.2015.1096.52&partnerID=40&md5=017870dea6cdace1bf478168b5c6421c	English	International Society for Horticultural Science	Ghent University, Faculty of Bioscience Engineering, Gent, Belgium University of Natural Resources and Life Sciences Vienna, Department of Crop Sciences, Division of Viticulture and Pomology, Tulln, Austria Warsaw University of Life Sciences - SGGW, Depar		Exclusion
rayyan-158089953	DeJong, T M and Castro, S and Niederholzer, F and Avanzato, D and Papachatzis, A and Botu, M	Challenges to prune production in increasingly variable Californian weather conditions	2017		05677572 (ISSN); 9789462611719 (ISBN)	1175		25â€“28	https://www.scopus.com/inward/record.uri?eid=2-s2.0-85035783412&doi=10.17660%2FActaHortic.2017.1175.6&partnerID=40&md5=c16c2fac75082a87020f2af66fc629b1	English	International Society for Horticultural Science	Plant Sciences Department, University of California, Davis, CA, United States UC Cooperative Extension, Yuba-Sutter Counties, Yuba City, CA, United States		Exclusion			Background Article	Wrong Intervention
rayyan-158089954	Chang, C Y Y and Brautigam, K and Huner, N P A and Ensminger, I	Champions of winter survival: cold acclimation and molecular regulation of cold hardiness in evergreen conifers	2021	New Phytologist	0028-646X	229	2	675-691		English				Exclusion			Wrong Population
rayyan-158089955	Bai, Ru and Sun, Zhihong and Wei, Jie and å­™å¿—çº¢ and ä½æ°	Change of Physiological Characteristics of Korla Fragrant Pear Branches Caused by Natural Temperature Drop in Autumn and Winter TT - ç§‹å†¬å­£è‡ªç„¶é™æ¸©è¿‡ç¨‹ä¸­åº“å°”å‹’é¦™æ¢¨æžæ¡çš„ç”Ÿç†ç‰¹æ€§å˜åŒ–	2018	Journal of Henan Agricultral Sciences TA - ç™½èŒ¹	1004-3268	47	5	99-103		Chinese				Exclusion			Foreign Language
rayyan-676765155	Liu, YuXiang and Ma, YanZhi and Zhang, ShengZhen and Gao, GuiRu	Change regularity of different frozen damage degrees on physiological indexes of peach flower buds	2009	Guizhou Agricultural Sciences	1001-3601			200-201	https://www.cabdirect.org/cabdirect/abstract/20103095065	Chinese				Exclusion			Foreign Language
rayyan-686116274	Sheng, L. and Zhou, X. and Liu, Z. Y. and Wang, J. W. and Zhou, Q. and Wang, L. and Zhang, Q. and Ji, S. J.	Changed activities of enzymes crucial to membrane lipid metabolism accompany pericarp browning in 'Nanguo' pears during refrigeration and subsequent shelf life at room temperature	2016	Postharvest Biology and Technology	0925-5214	117		44569	<Go to ISI>://WOS:000373717600001	English		[Sheng, Lei; Zhou, Xin; Wang, Jun-wei; Zhou, Qian; Wang, Long; Zhang, Qi; Ji, Shu-juan] Shenyang Agr Univ, Dept Food Sci, Shenyang 110866, Peoples R China. [Liu, Zhi-Yong] Shenyang Agr Univ, Dept Hort, Shenyang 110866, Peoples R China. Ji, SJ (corresponding author), Shenyang Agr Univ, Dept Food Sci, Shenyang 110866, Peoples R China. jsjsyau@sina.com		Exclusion			Wrong Time
rayyan-686116200	Uthairatanakij, A. and Penchaiya, P. and McGlasson, B. and Holford, P.	Changes in ACC and conjugated ACC levels following controlled atmosphere storage of nectarine	2005	Australian Journal of Experimental Agriculture	0816-1089	45	12	1635-1641	<Go to ISI>://WOS:000234700100014	English		Univ Western Sydney, Ctr Plant & Food Sci, Penrith, NSW 1797, Australia. King Mongkuts Univ Technol Thonburi Bangkhuntien, Bangkok 10150, Thailand. Holford, P (corresponding author), Univ Western Sydney, Ctr Plant & Food Sci, Locked Bag 1797, Penrith, NSW 1797, Australia. p.holford@uws.edu.au		Exclusion			Wrong Time
rayyan-686115975	Freebairn, H. T.	Changes in amounts of organic acids in citrus leaves during periods of cold storage	1960	Nature	00280836 (ISSN)	188	4746	243-244	https://www.scopus.com/inward/record.uri?eid=2-s2.0-36949081648&doi=10.1038%2f188243a0&partnerID=40&md5=e18f497b26c3a3cdbbb4c3e7dbf9e466	English		Department of Plant Biochemistry, University of California, Riverside Biochemistry-Physiology Section, Division of Tropical Research, Tela Railroad Company, La Lima, Honduras, CA		Exclusion			Wrong Topic
rayyan-158089956	Cansev, A and Kesici, M	Changes in antioxidant enzyme activities during cold-acclimation in sweet cherry cultivars grafted on different rootstocks	2013	Journal of Food, Agriculture and Environment	14590255 (ISSN)	11	1	522-527	https://www.scopus.com/inward/record.uri?eid=2-s2.0-84874539532&partnerID=40&md5=6268ef53b0010c76a18165ec32a1870f	English				Exclusion			Wrong Outcome
rayyan-158089957	Tatsumi, Y and Isogai, M and Sei, S and Srilaong, V and Purvis, A C and McGlasson, W B and Kanlayanarat, S	Changes in ascorbic acid content and ascorbate metabolism-related enzyme activities during storage in cucumber (Cucumis sativus L.) and balsam pear (Momordica charantia L.)	2006	Acta Horticulturae	05677572 (ISSN); 9066055391 (ISBN); 9789066055391 (ISBN)	712		755-761	https://www.scopus.com/inward/record.uri?eid=2-s2.0-33749385235&doi=10.17660%2Factahortic.2006.712.97&partnerID=40&md5=3655669118737cf299c461e76d018305	English	International Society for Horticultural Science	Faculty of Agriculture, University of Miyazaki, 1-1 Gakuen, Kibanadai Nishi Miyazaki 889-2192, Japan Division of Postharvest Technology, School of Bioresources and Technology, King Mongkut's University of Technology Thonburi, Bangkok 10140, Thailand		Exclusion			Wrong Topic
rayyan-686116144	Garcia-Cayuela, T. and Quiles, A. and Hernando, I. and Welti-Chanes, J. and Cano, M. P.	Changes in bioactive compounds and microstructure in persimmon (Diospyros kaki L.) treated by high hydrostatic pressures during cold storage	2018	Journal of Food Processing and Preservation	0145-8892	42	9	11	<Go to ISI>://WOS:000447298200015	English		[Garcia-Cayuela, Tomas; Welti-Chanes, Jorge; Pilar Cano, M.] Tecnol Monterrey, Ctr Biotecnol FEMSA, Escuela Ingn & Ciencias, Monterrey, Mexico. [Quiles, Amparo; Hernando, Isabel] Univ Politecn Valencia, Dept Tecnol Alimentos, Valencia, Spain. [Garcia-Cayuela, Tomas; Pilar Cano, M.] UAM, CSIC, Dept Biotecnol & Microbiol Alimentos, Inst Invest Ciencias Alimentac CIAL, Madrid, Spain. Cano, MP (corre…		Exclusion			Wrong Time
rayyan-158089958	Pagter, M and Jensen, C R and Petersen, K K and Liu, F L and Arora, R	Changes in carbohydrates, ABA and bark proteins during seasonal cold acclimation and deacclimation in Hydrangea species differing in cold hardiness	2008	Physiologia Plantarum	0031-9317	134	3	473-485		English			Exclusion	Exclusion			Wrong Outcome	Wrong Population
rayyan-685944500	Brando, P. M. and Durigan, G.	Changes in cerrado vegetation after disturbance by frost (Sao Paulo State, Brazil)	2004	Plant ecology	1385-0237				http://www.kluweronline.com/issn/1385-0237/contents					Exclusion			Wrong Topic
rayyan-158089959	Kawakubo, A	Changes in citrus-producing areas in California since the orange trade liberalization between Japan and the U.S. in 1991	2008	Japanese Journal of Human Geography	00187216 (ISSN)	60	2	57-76		Japanese			Exclusion	Exclusion			Wrong Topic	Foreign Language
rayyan-158089960	Yu, D J and Hwang, J Y and Chung, S W and Oh, H D and Yun, S K and Lee, H J	Changes in cold hardiness and carbohydrate content in peach (Prunus persica) trunk bark and wood tissues during cold acclimation and deacclimation	2017	Scientia Horticulturae	03044238 (ISSN)	219		45-52	https://www.scopus.com/inward/record.uri?eid=2-s2.0-85014605532&doi=10.1016%2Fj.scienta.2017.02.038&partnerID=40&md5=fbf58d34bfd809d38a24d2f0d8ab6de5	English				Exclusion			Wrong Outcome
rayyan-676765268	Park, YongSeo and Park, HeungSub	Changes in cold injury and contents of chemical compounds as related to the different growth stages of immature loquat fruit	1995	Journal of the Korean Society for Horticultural Science	0253-6498	36	4	522-534	https://www.cabdirect.org/cabdirect/abstract/19950316576	Korean				Exclusion			Foreign Language
rayyan-158089961	Lee, B and Park, Y and Park, H S	Changes in Dormant Phase and Bud Development of 'Fuji' Apple Trees in the Chungju Area of Korea	2015	Korean Journal of Horticultural Science & Technology	1226-8763	33	4	501-510		Korean			Exclusion	Exclusion			Wrong Time	Foreign Language
rayyan-686116256	de Souza, E. L. and de Souza, A. L. K. and Tiecher, A. and Girardi, C. L. and Nora, L. and da Silva, J. A. and Argenta, L. C. and Rombaldi, C. V.	Changes in enzymatic activity, accumulation of proteins and softening of persimmon (Diospyros kaki Thunb.) flesh as a function of pre-cooling acclimatization	2011	Scientia Horticulturae	0304-4238	127	3	242-248	<Go to ISI>://WOS:000286712300009	English		[de Souza, Edson Luiz] Epagri, BR-89560000 Videira, SC, Brazil. [Kulkamp de Souza, Andre Luiz; Tiecher, Aline; Nora, Leonardo; da Silva, Jorge Adolfo; Rombaldi, Cesar Valmor] Univ Fed Pelotas UFPel, DCTA, BR-96010900 Pelotas, RS, Brazil. [Girardi, Cesar Luis] Embrapa Uva & Vinho, BR-95700000 Bento Goncalves, RS, Brazil. [Argenta, Luiz Carlos] Epagri, BR-89500000 Cacador, SC, Brazil. de Souza, EL …		Exclusion			Wrong Topic
rayyan-158089962	Woong, Jeong Jin and Kee-Jai, Prakï¼Œ and Jeong, Seung-Weon	Changes in Internal Pressure of Frozen Fruits by Freezing Methods TT - ë™ê²°ë°©ë²•ì— ë”°ë¥¸ ëƒ‰ë™ ê³¼ì¼ì˜ ë‚´ë¶€ì••ë ¥ ë³€í™”	2003		1738-7248	10	4	459-465		Korean				Exclusion			Foreign Language
rayyan-158089963	Sugiura, T and Sakamoto, D and Koshita, Y and Sugiura, H and Asakura, T and Tustin, D S and van Hooijdonk, B M	Changes in locations suitable for satsuma Mandarin and tankan cultivation due to global warming in Japan	2016	Acta Horticulturae	05677572 (ISSN); 9789462611443 (ISBN)	1130		91-94	https://www.scopus.com/inward/record.uri?eid=2-s2.0-85007358395&doi=10.17660%2FActaHortic.2016.1130.13&partnerID=40&md5=6bfdacdf769a7406d5c91ff352a3e4a8	English	International Society for Horticultural Science	NARO Institute of Fruit Tree Science, National Agriculture and Food Research Organization, Tsukuba, Japan		Exclusion			Background Article
rayyan-686116458	Lepedus, H. and Jozic, M. and Stolfa, I. and Pavicic, N. and Hackenberger, B. K. and Cesar, V.	Changes in peroxidase activity in the peel of Unshiu mandarin (Citrus unshiu Marc.) fruit with different storage treatments	2005	Food Technology and Biotechnology	1330-9862	43	1	71-77	<Go to ISI>://WOS:000227947900010	English		Univ JJ Strossmayer, Dept Biol, HR-31000 Osijek, Croatia. Univ Zagreb, Fac Agr, Dept Pomol, HR-10000 Zagreb, Croatia. Lepedus, H (corresponding author), Univ JJ Strossmayer, Dept Biol, L Jagera 9, HR-31000 Osijek, Croatia. hlepedus@yahoo.com		Exclusion			Wrong Topic
rayyan-158089964	Kartschall, T and Wodinski, M and Von Bloh, W and Oesterle, H and Rachimow, C and Hoppmann, D	Changes in phenology and frost risks of Vitis vinifera (cv Riesling)	2015	Meteorologische Zeitschrift	09412948 (ISSN)	24	2	189-200	https://www.scopus.com/inward/record.uri?eid=2-s2.0-84931824739&doi=10.1127%2Fmetz%2F2015%2F0534&partnerID=40&md5=b5af8b31560b001ecc507d29ef315b89	English				Exclusion			Background Article
rayyan-158089965	Meng, X H and Han, J and Wang, Q and Tian, S P	Changes in physiology and quality of peach fruits treated by methyl jasmonate under low temperature stress	2009	Food Chemistry	0308-8146	114	3	1028-1035	https://www.scopus.com/inward/record.uri?eid=2-s2.0-59649116251&doi=10.1016%2Fj.foodchem.2008.09.109&partnerID=40&md5=f048f9114c4e3a40171947aa75ae746c	English				Exclusion			Wrong Topic
rayyan-158089966	Gonzalez-Agular, G and Lafuente, M T and Zakarias, L	Changes in polyamines in "Fortune" mandarin with cold storage and temperature conditioning							https://scholar.google.com/scholar_lookup?title=Changes+in+polyamines+in+%22Fortune%22+mandarin+with+cold+storage+and+temperature+conditioning&author=Gonzalez-Agular%2C+G.&publication_year=1995	English	IAV Hassan 2		Exclusion	Exclusion			Wrong Time	Wrong Topic
rayyan-686116084	Ã‡elik, M. and Ã–zdemir, A. E. and ErtÃ¼rk, E.	Changes in some quality parameters of the perfect delight nectarine cultivar during cold storage and shelf life	2006	Turkish Journal of Agriculture and Forestry	1300011X (ISSN)	30	4	253-260		English		Department of Horticulture, Faculty of Agriculture, Mustafa Kemal University, 31034 Antakya, Hatay, Turkey		Exclusion			Wrong Time
rayyan-685944777	Sikora, Fryderyk and Lachowicz, Sabina and Kapusta, Ireneusz and Dylawerski, Marek and Zyska, Wojciech and Ochmian, Ireneusz	Changes in the Quality of Old Apple Cultivars After Freeze-Drying	2020	Acta Universitatis Cibiniensis	2344-150X								Exclusion
rayyan-676765455	Wisniewski, M. E. and Ashworth, E. N.	Changes in the ultrastructure of xylem parenchyma cells of peach (Prunus persica) and red oak (Quercus rubra) in response to a freezing stress	1985	American Journal of Botany	0002-9122	72	9	1364-1376	https://www.cabdirect.org/cabdirect/abstract/19860334249	English				Exclusion			Wrong Topic
rayyan-158089967	Cola, G and Mariani, L and Maghradze, D and Failla, O	Changes in thermal resources and limitations for Georgian viticulture	2020	Australian Journal of Grape and Wine Research	13227130 (ISSN)	26	1	29-40	https://www.scopus.com/inward/record.uri?eid=2-s2.0-85073980607&doi=10.1111%2Fajgw.12412&partnerID=40&md5=cf8bacdebcfce57b6b6126e9b20f624a	English				Exclusion			Background Article
rayyan-158089968	Sugiura, T and Yoshida, M and Magoshi, J and Ono, S	CHANGES IN WATER STATUS OF PEACH FLOWER BUDS DURING ENDODORMANCY AND ECODORMANCY MEASURED BY DIFFERENTIAL SCANNING CALORIMETRY AND NUCLEAR-MAGNETIC-RESONANCE SPECTROSCOPY	1995	Journal of the American Society for Horticultural Science	0003-1062	120	2	134-138		English				Exclusion			Wrong Topic
rayyan-158089969	Junhuan, Zhang and Weidong, Huang and é»„å«ä¸œ	Changes of Active Oxygen and Antioxidant Enzymes in Leaves of Young Grape Plants During Cross Adaptation to Temperature Stress TT - è‘¡è„å¹¼è‹—åœ¨æ¸©åº¦é€†å¢ƒäº¤å‰é€‚åº”è¿‡ç¨‹ä¸­æ´»æ€§æ°§åŠæŠ—æ°§åŒ–é…¶çš„å˜åŒ–	2007	Acta Horticulturae Sinica TA - å¼ ä¿ŠçŽ¯	0513-353X	34	5	1073-1080		Chinese				Exclusion			Foreign Language
rayyan-158089970	Akrem, Ahmet and Ablet, Mamat and Batur, Bake and Altun, Tursunhali and Sajida, Abdukarim and Zulkiye, Manaf and é˜¿ä¸æ¥æÂ·ä¹°ä¹°æ and å·´ç‰¹å°”Â·å·´å…‹ and é˜¿ä¸½è…¾Â·åå°”å­™å“ˆåŠ› and è¨å‰æ—¦Â·é˜¿åœæœå…‹æ—¥æœ¨ and ç¥–åŠ›å…‹è‰³Â·éº»é‚£ç”«	Changes of Cold Hardiness Indexes of Korla Fragrant Pear's Different Organs with Air Temperature during Over-wintering Period TT - è¶Šå†¬æœŸé—´åº“å°”å‹’é¦™æ¢¨ä¸åŒå™¨å®˜æŠ—å¯’æŒ‡æ ‡éšæ°”æ¸©çš„å˜åŒ–	2016	Acta Botanica Boreali-Occidentalia Sinica TA - è‰¾å…‹æ¥æœ¨Â·è‰¾åˆä¹°æ	1000-4025	36	7	1408-1416		Chinese				Exclusion			Foreign Language
rayyan-158089971	GÃ¶tz, K P and Naher, J and Fettke, J and Chmielewski, F M	Changes of proteins during dormancy and bud development of sweet cherry (Prunus avium L.)	2018	Scientia Horticulturae	03044238 (ISSN)	239		41-49	https://www.scopus.com/inward/record.uri?eid=2-s2.0-85047062249&doi=10.1016%2Fj.scienta.2018.05.016&partnerID=40&md5=b671d18a1c9871cafe925c4dc1268944	English				Exclusion			Background Article
rayyan-158089972	Choi, G and Kwon, W T and Robinson, D A	Changes of seasonality and phenological cycles in South Korea	2004	Combined Preprints: 84th American Meteorological Society (AMS) Annual Meeting	00030007 (ISSN)			5411-5414	https://www.scopus.com/inward/record.uri?eid=2-s2.0-2442462014&partnerID=40&md5=793c2785db8348c10359bc9a90c34522	English			Exclusion	Exclusion			Background Article
rayyan-158089973	Badulescu, R and Ernst, M	Changes of temperature exotherms and soluble sugars in grapevine (Vitis vinifera L.) buds during winter	2006	Journal of Applied Botany and Food Quality	16139216 (ISSN)	80	2	165-170	https://www.scopus.com/inward/record.uri?eid=2-s2.0-33845474547&partnerID=40&md5=a70028d20ad3ff53cd35b0df86df25c6	English				Exclusion
rayyan-676765391	SzabÃ³, Z. and Szani, Z. and Kiss, G. and Ahmed, E. and Veres, E. and TakÃ¡cs-HÃ¡jos, M. and Szalay, L. and SoltÃ©sz, M. and NyÃ©ki, J.	Changes of the apricot variety choice in Hungary	2013					99-116	https://www.cabdirect.org/cabdirect/abstract/20183065112	English	Univerzitet u Beogradu Poljoprivredni Fakultet			Exclusion			Background Article
rayyan-158089974	Szalay, L and Froemel-Hajnal, V and Bakos, J and Ladanyi, M	Changes of the microsporogenesis process and blooming time of three apricot genotypes (Prunus armeniaca L.) in Central Hungary based on long-term observation (1994-2018)	2019	Scientia Horticulturae	0304-4238	246		279-288		English				Exclusion			Wrong Topic
rayyan-158089975	GonzÃ¡lez-Rossia, D and Reig, C and Dovis, V and Gariglio, N and AgustÃ­, M	Changes on carbohydrates and nitrogen content in the bark tissues induced by artificial chilling and its relationship with dormancy bud break in Prunus sp	2008	Scientia Horticulturae	03044238 (ISSN)	118	4	275-281	https://www.scopus.com/inward/record.uri?eid=2-s2.0-53849092686&doi=10.1016%2Fj.scienta.2008.06.011&partnerID=40&md5=8b8c49966b6cd45c8e428578a148b262	English				Exclusion			Wrong Outcome	Wrong Intervention
rayyan-158089976	Szalay, L and LadÃ¡nyi, M and Hajnal, V and Pedryc, A and TÃ³th, M	Changing of the flower bud frost hardiness in three Hungarian apricot cultivars	2016	Horticultural Science	0862867X (ISSN)	43	3	134-141	https://www.scopus.com/inward/record.uri?eid=2-s2.0-84991004957&doi=10.17221%2F161%2F2015-HORTSCI&partnerID=40&md5=961a285a91be101925ffd445947a6f74	English				Exclusion			Background Article
rayyan-158089977	Meier, M and Fuhrer, J and HolzkÃ¤mper, A	Changing risk of spring frost damage in grapevines due to climate change? A case study in the Swiss Rhone Valley	2018	International Journal of Biometeorology	00207128 (ISSN)	62	6	991-1002	https://www.scopus.com/inward/record.uri?eid=2-s2.0-85040912230&doi=10.1007%2Fs00484-018-1501-y&partnerID=40&md5=2582e02baa6aa395506126c1780429c9	English				Exclusion			Background Article
rayyan-158089978	Roldan, E and Sanchez-Moreno, C and de Ancos, B and Cano, M P	Characterisation of onion (Allium cepa L.) by-products as food ingredients with antioxidant and antibrowning properties	2008	Food Chemistry	0308-8146	108	3	907-916		English				Exclusion			Wrong Topic
rayyan-158089979	Giovanardi, D and Ferrante, P and Scortichini, M and Stefani, E	Characterisation of Pseudomonas syringae isolates from apricot orchards in north-eastern Italy	2018	European Journal of Plant Pathology	0929-1873	151	4	901-917		English				Exclusion			Wrong Topic
rayyan-158089980	Zhao, Nianwu and Guo, Lianyun and éƒ­è¿žäº‘	Characteristics and Annual Type Prediction for Pear Florescence Frost Damage in Guide County TT - è´µå¾·åŽ¿æ¢¨æ ‘èŠ±æœŸå†»å®³ç‰¹å¾åŠå†»å®³å¹´åž‹é¢„æµ‹	2013	Chinese Agricultural Science Bulletin TA - èµµå¹´æ­¦	1000-6850	29	34	186-191		Chinese				Exclusion			Foreign Language
rayyan-158089981	Constantinidou, H A and Menkissoglu, O	CHARACTERISTICS AND IMPORTANCE OF HETEROGENEOUS ICE NUCLEI ASSOCIATED WITH CITRUS-FRUITS	1992	Journal of Experimental Botany	0022-0957	43	249	585-591		English				Exclusion			Background Article
rayyan-158089982	Gross, D C and Proebsting, E L	CHARACTERISTICS OF A NONBACTERIAL ICE NUCLEUS CONSTITUTIVELY ASSOCIATED WITH WOODY TISSUES OF DECIDUOUS FRUIT-TREES AND ITS ROLE IN FROST INJURY	1985	Phytopathology	0031-949X	75	11	1320		English				Exclusion			Background Article
rayyan-676765039	Imani, A. and Mahamadkhani, Y.	Characteristics of almond selections in relation to late frost spring	2011	International Journal of Nuts and Related Sciences (IJNRS)	2008-9937	2	2	31-34	http://www.ijnrs.com/index.php/IJNRS_Files/article/view/39 https://www.cabdirect.org/cabdirect/abstract/20123239867	English				Exclusion			Wrong Population
rayyan-676765486	Zhou, XiHua and Xu, YongJie and Luo, ZhiJian and Zhou, GuiZhen and Deng, XianZhen and Cheng, JunYong and Chen, ChunFang and Fu, Yun and Luo, YouGang and Gao, Benwang	Characteristics of citrus freeze injury in the newly-reclaimed forest from formland of Three Gorges Area in Hubei Province	2008	Scientia Silvae Sinicae	1001-7488	44	11	145-151	http://lyke.chinajournal.net.cn https://www.cabdirect.org/cabdirect/abstract/20093200142	Chinese				Exclusion			Foreign Language
rayyan-158089983	Zhou, Xihua and Xu, Yongjie and Luo, Zhijian and Zhou, Guizhen and Deng, Xianzhen and Cheng, Junyong and Chen, Chunfang and Fu, Yun and Luo, Yougang and Gao, Benwang and å¾æ°¸æ° and ç½—æ²»å»º and å‘¨æ¡‚ç and é‚“å…ˆç and ç¨‹å†›å‹‡ and é™ˆæ˜¥èŠ³ and å‚…äº‘ and ç½—å‹åˆš and é«˜æœ¬æœ›	Characteristics of Citrus Freeze Injury in the Newly-reclaimed Forest from Formland of Three Gorges Area in Hubei Province TT - æ¹–åŒ—ä¸‰å³¡åº“åŒºé€€è€•è¿˜æž—åŒºæŸ‘æ©˜ä½Žæ¸©å†»å®³è§„å¾‹è°ƒæŸ¥	2008	Scientia Silvae Sinicae TA - å‘¨å¸­åŽ	1001-7488	44	11	145-151		Chinese				Exclusion			Foreign Language
rayyan-158089984	Ahn, Soon Young and Kim, Seung-Hee H and Choi, Seong-Jin J and Yun, Haekeun K	Characteristics of cold hardiness and growth of grapevines grown under rain shelter type cultivation system in the vineyard	2012	Korean Journal of Horticultural Science & Technology	1226-8763	30	6	626-634	https://www.scopus.com/inward/record.uri?eid=2-s2.0-84940314460&doi=10.7235%2Fhort.2012.12102&partnerID=40&md5=4e5bbca3282a546cd1433283a663e8f0	Korean				Exclusion			Foreign Language
rayyan-676765060	Jiang, YanMin and Zhou, XiaoYin and Liu, Jing and Chen, Xiang	Characteristics of critical climatic temperature change in growing stage of loquat in the mountain area of Lishui	2015	Acta Agriculturae Zhejiangensis	1004-1524	27	6	1061-1066	http://www.zjnyxb.cn/EN/abstract/abstract2392.shtml https://www.cabdirect.org/cabdirect/abstract/20153247289	Chinese				Exclusion			Foreign Language
rayyan-676764843	Boer, R. and Campbell, L. C. and Fletcher, D. J.	Characteristics of frost in a major wheat-growing region of Australia	1993	Australian Journal of Agricultural Research	0004-9409	44	8	1731-1743	https://www.cabdirect.org/cabdirect/abstract/19940706650	English				Exclusion			Background Article
rayyan-685944957	Krasavtsev, O. A. and Khvalin, N. N.	Characteristics of frost resistance and winterkilling of apple wood parenchyma cells	1978	Soviet plant physiology	0038-5719								Exclusion	Exclusion			Wrong Time
rayyan-158089985	Komar-Tyomnaya, L D and Du, Y and Doi, M and Son, J E	Characteristics of morphological and biological traits of ornamental Chinese and Japanese peach cultivars in the conditions of introduction on the Black Sea coast	2018	Acta Horticulturae	05677572 (ISSN); 9789462612051 (ISBN)	1208		119-124	https://www.scopus.com/inward/record.uri?eid=2-s2.0-85052868372&doi=10.17660%2FActaHortic.2018.1208.17&partnerID=40&md5=706471df11d7d897cb94a5020c0a51d9	English	International Society for Horticultural Science	Nikita Botanical Gardens â€“ National Scientific Center, Russian Federation		Exclusion			Wrong Intervention
rayyan-158089986	Milosevic, T University of Kragujevac Cacak Dept of Fruit Growing and Viticulture and Milosevic, N Fruit Research Inst Cacak Dept of Pomology and Fruit, Breeding and Glisic, I University of Kragujevac Cacak Dept of Fruit Growing and Viticulture and Krska, B Mendelova Zemedelska a Lesnicka Univ Lednice Zahradnicka Fakulta	Characteristics of promising apricot (Prunus armeniaca L.) genetic resources in Central Serbia based on blossoming period and fruit quality	2010			37	2	46-55	http://agriculturejournals.cz/web/HORTSCI.htm	English				Exclusion			Background Article
rayyan-158089987	Wang, C L and Liu, J L and Zeng, X and Wan, R J	Characteristics of recent 50 year's cold damage in winter in Guangdong	2004	Journal of Natural Disasters	10044574 (ISSN)	13	4	121-127	https://www.scopus.com/inward/record.uri?eid=2-s2.0-24644496278&partnerID=40&md5=b8d9388e907ffc29243fc895c4d02828	Chinese				Exclusion			Foreign Language
rayyan-158089988	Qin, Dong and Xie, Fuchun and Zhai, Heng and Huo, Junwei and è°¢ç¦æ˜¥ and ç¿Ÿè¡¡ and éœä¿Šä¼Ÿ	Characteristics of respiratory metabolism during Avrolles' imposed dormancy TT - é…¸çŽ‹è‹¹æžœè¢«è¿«ä¼‘çœ æœŸçš„å‘¼å¸ä»£è°¢ç‰¹å¾	2011	Journal of Fruit Science TA - ç§¦æ ‹	1009-9980	28	6	953-958		Chinese				Exclusion			Foreign Language
rayyan-158089989	Sugiura, T and Herter, F G and Leite, G B and Raseira, Mdcb	Characteristics of responses of fruit trees to climate changes in Japan	2010	Acta Horticulturae	05677572 (ISSN); 9789066055339 (ISBN)	872		85-88	https://www.scopus.com/inward/record.uri?eid=2-s2.0-78650924735&doi=10.17660%2FActaHortic.2010.872.8&partnerID=40&md5=ee0d53c4f69bbf5ec27833a607bb20c3	English	International Society for Horticultural Science	National Institute of Fruit Tree Science, Tsukuba 305-0852, Japan		Exclusion			Background Article
rayyan-158089990	Chen, Qimin and Bahatiguli, Musabayi and Chu, Fenfei and Sang, Baye and Duan, Wenbiao and å·´å“ˆæå¤ä¸½Â·æœ¨æ²™å·´ä¾ and è¤šå¥‹é£ž and æ¡‘å·´å¶ and æ®µæ–‡æ ‡	Characteristics of Soil Temperature in Winter and Anti-freezing Measures in Cistanche tubulosa Plantation in Luopu County,Xinjiang TT - æ´›æµ¦åŽ¿ç®¡èŠ±è‚‰è‹è“‰ç§æ¤å›­å†¬å­£åœŸå£¤æ¸©åº¦ç‰¹å¾åŠé˜²å†»æŽªæ–½	2019	Journal of Northwest Forestry University TA - é™ˆå¯æ°‘	1001-7461	34	4	122-130		Chinese				Exclusion			Foreign Language
rayyan-158089991	Dong-xing, Xing and Qing-rui, Chang and å¸¸åº†ç‘ž	Characteristics of spectral reflectance of blossoms frosted to different degrees and quantitative evaluation of degrees of blossoms frosted by spectral analysisWith Crisp pear, Shahong peach and Fuji apple trees as examples TT - å—(éœœ)å†»æžœæ ‘å…‰è°±ç‰¹å¾åŠå…¶å—å†»çº§åˆ«çš„å®šé‡åŒ–æµ‹è¯„ä»¥é…¥	2009	Agricultural Research in the Arid Areas TA - é‚¢ä¸œå…´	1000-7601	27	2	265-270		Chinese				Exclusion			Foreign Language
rayyan-158089992	Hua, Ye and He, Qing and Ji, Chunrong and Li, Jiangang and ä½•æ¸… and å‰æ˜¥å®¹ and æŽå»ºåˆš	Characteristics of temperature variation of walnut plantation region at Wensu County in winter TT - å†¬å­£æ¸©å®¿åŽ¿æ ¸æ¡ƒç§æ¤åŒºæ°”æ¸©å˜åŒ–ç‰¹å¾åˆ†æž	2016	Arid Land Geography TA - åŽçƒ¨	1000-6060	39	4	730-737		Chinese				Exclusion			Foreign Language
rayyan-158089993	Hara, M and Terashima, S and Kuboi, T	Characterization and cryoprotective activity of cold-responsive dehydrin from Citrus unshiu	2001	Journal of Plant Physiology	01761617 (ISSN)	158	10	1333-1339	https://www.scopus.com/inward/record.uri?eid=2-s2.0-0034781789&doi=10.1078%2F0176-1617-00600&partnerID=40&md5=480c3a45496b650deb161156ee635f9e	English				Exclusion			Background Article
rayyan-158089994	Bakker, W	Characterization and ecological aspects of rice yellow mottle virus in Kenya	1974						https://edepot.wur.nl/201577	Engels	Pudoc			Exclusion			Wrong Topic
rayyan-158089995	Sanchez-Ballesta, M T and Gosalbes, M J and Rodrigo, M J and Granell, A and Zacarias, L and Lafuente, M T	Characterization of a beta-1,3-glucanase from citrus fruit as related to chilling-induced injury and ethylene production	2006	Postharvest Biology and Technology	09255214 (ISSN)	40	2	133-140	https://www.scopus.com/inward/record.uri?eid=2-s2.0-33646062550&doi=10.1016%2Fj.postharvbio.2006.01.002&partnerID=40&md5=9b2c99669bd4a221bce3636e16ccb03c	English				Exclusion			Wrong Outcome	Background Article
rayyan-158089996	Fernandez-Caballero, C and Romero, I and Goni, O and Escribano, M I and Merodio, C and Sanchez-Ballesta, M T	Characterization of an Antifungal and Cryoprotective Class I Chitinase from Table Grape Berries (Vitis vinifera Cv. Cardinal)	2009	Journal of Agricultural and Food Chemistry	0021-8561	57	19	8893-8900		English			Exclusion	Exclusion			Wrong Topic
rayyan-158089997	Savela, M L and Uosukainen, M	CHARACTERIZATION OF BACTERIA CONTAMINATING TISSUE-CULTURES OF APPLE ROOTSTOCK YP	1994	Journal of Applied Bacteriology	0021-8847	76	4	368-376		English			Exclusion	Exclusion			Wrong Topic	Wrong Outcome
rayyan-686116215	Choi, H. S.	Characterization of Citrus unshiu (C-unshiu Marcov. forma Miyagawa-wase) blossom aroma by solid-phase microextraction in conjunction with an electronic nose	2003	Journal of Agricultural and Food Chemistry	0021-8561	51	2	418-423	<Go to ISI>://WOS:000180380500013	English		Duksung Womens Univ, Coll Nat Sci, Dept Food & Nutr, Seoul 132714, South Korea. Choi, HS (corresponding author), Duksung Womens Univ, Coll Nat Sci, Dept Food & Nutr, Seoul 132714, South Korea. hschoi@center.duksung.ac.kr		Exclusion			Wrong Topic
rayyan-158089998	Einhorn, T C and Turner, J and Gibeaut, D and Postman, J D and Sanchez, E E and Sugar, D and Webster, A D	Characterization of cold hardiness in quince: Potential pear rootstock candidates for northern pear production regions	2011	Acta Horticulturae	05677572 (ISSN); 9789066055049 (ISBN)	909		137-144	https://www.scopus.com/inward/record.uri?eid=2-s2.0-84855641499&doi=10.17660%2Factahortic.2011.909.13&partnerID=40&md5=d1795a71967e123f078a9782d08dfa90	English	International Society for Horticultural Science	Oregon State University, Mid-Columbia Agricultural Research and Extension Center, Hood River, OR, United States USDA-Agricultural Research Service, National Clonal Germplasm Repository, Corvallis, OR, United States		Exclusion
rayyan-158089999	Takishita, F and Hiraoka, K and Muramatsu, N and Uchida, M and Oh, D G	Characterization of fruit sugar accumulation and maturity in 'Harumi' mandarin	2008	Proceedings of the International Symposium on Citrus and Other Tropical and Subtropical Fruit Crops	978-90-6605-591-9	773		95-102	https://www.scopus.com/inward/record.uri?eid=2-s2.0-70450194894&doi=10.17660%2Factahortic.2008.773.13&partnerID=40&md5=a15c43cdb7ab8ad728c4d7971cbede74	English	International Society for Horticultural Science	National Agricultural Research Center for Western Region, Zentsuji Kagawa, Japan Field Management Division, National Institute of Fruit Tree Science, Tsukuba Ibaraki, Japan	Exclusion	Exclusion			Wrong Topic
rayyan-158090000	Kamal, N and OchÃŸner, I and Schwandner, A and ViehÃ¶ver, P and Hausmann, L and TÃ¶pfer, R and Weisshaar, B and HoltgrÃ¤we, D	Characterization of genes and alleles involved in the control of flowering time in grapevine	2019	PLoS ONE	19326203 (ISSN)	14	7		https://www.scopus.com/inward/record.uri?eid=2-s2.0-85069268045&doi=10.1371%2Fjournal.pone.0214703&partnerID=40&md5=2c1cbbec82325b4fc040b839fe60b7f0	English				Exclusion			Wrong Outcome
rayyan-158090001	Chaar, J E	Characterization of peach [Prunus persica (L.) Batsch.] cultivars by frost resistance	2015	Acta Agronomica	01202812 (ISSN)	64	3	230-237	https://www.scopus.com/inward/record.uri?eid=2-s2.0-84982156941&doi=10.15446%2Facag.v64n3.47565&partnerID=40&md5=b280f750832685ba035d231a6d573389 https://www.scopus.com/inward/record.uri?eid=2-s2.0-84932147543&partnerID=40&md5=2c2041fa27da88f126a6b28eaabf	Spanish				Exclusion			Wrong Intervention
rayyan-158090002	Ivanovic, Z and Perovic, T and Popovic, T and Blagojevic, J and Trkulja, N and Hrncic, S	Characterization of Pseudomonas syringae pv. syringae, Causal Agent of Citrus Blast of Mandarin in Montenegro	2017	Plant Pathology Journal	1598-2254	33	1	21-33		English			Exclusion	Exclusion			Wrong Topic	Background Article
rayyan-686115977	Dvaranauskaite, A. and Venskutonis, P. R. and Raynaud, C. and Talou, T. and ViÅ¡kelis, P. and Dambrauskiene, E.	Characterization of steam volatiles in the essential oil of black currant buds and the antioxidant properties of different bud extracts	2008	Journal of Agricultural and Food Chemistry	00218561 (ISSN)	56	9	3279-3286	https://www.scopus.com/inward/record.uri?eid=2-s2.0-44349136430&doi=10.1021%2fjf7037168&partnerID=40&md5=3c10251361ec80f0f5d79de1faa330a1	English		Kaunas University of Technology, Radvilenu pl 19, LT-50254, Kaunas, Lithuania National Polytechnic Institute of Toulouse, ENSIACET, 118 route de Narbonne, F-31077 Cedex 4, France Lithuanian Institute of Horticulture, Kauno g 30, LT-54333, Babtai, Kaunas reg, Lithuania		Exclusion			Wrong Topic
rayyan-158090003	Gosalbes, M J and Zacarias, L and Lafuente, M T	Characterization of the expression of an oxygenase involved in chilling-induced damage in citrus fruit	2004	Postharvest Biology and Technology	0925-5214	33	3	219-228		English				Exclusion
rayyan-158090004	Bakir, M and Dumanoglu, H and Erdogan, V and Ernim, C and Macit, T	Characterization of Wild Apricot (Prunus armeniaca L.) Genotypes Selected from Cappadocia Region (Nevsehir-Turkey) by SSR Markers	2019	Journal of Agricultural Sciences-Tarim Bilimleri Dergisi		25	4	498-507		English				Exclusion			Wrong Population
rayyan-158090005	Arras, G and Demontis, S and Sussarellu, L	Characterization of yeasts (Pichia guilliermondii and Rhodotorula glutinis) antagonistic to Penicillium digitatum [biological control, citrus fruits]""Caratterizzazione di lieviti (Pichia guilliermondii e Rhodotorula glutinis) antagonisti di Penicillium d	1996			46	2	285-298	https://scholar.google.com/scholar_lookup?title=Characterization+of+yeasts+%28Pichia+guilliermondii+and+Rhodotorula+glutinis%29+antagonistic+to+Penicillium+digitatum+%5Bbiological+control%2C+citrus+fruits%5D&author=Arras%2C+G.&publication_year=1996	English				Exclusion			Wrong Topic
rayyan-158090006	Jiajin, Chen and Hui, Chen and Zhiguo, M A and Jing, L I N and é™ˆæƒ and é©¬æ²»å›½ and æž—æ™¶	Characters of Temporal and Spatial Distribution of Agro-meteorological Climate Resources and Their Impacts on Agricultural Production in Fujian Province TT - ç¦å»ºå†œä¸šæ°”å€™èµ„æºæ—¶ç©ºåˆ†å¸ƒç‰¹å¾åŠå…¶å¯¹å†œä¸šç”Ÿäº§çš„å½±å“	2007	Chinese Journal of Agrometeorology TA - é™ˆå®¶é‡‘	1000-6362	28	1	1		Chinese				Exclusion			Foreign Language
rayyan-685945059	Gavaghan, H.	Chateau silicon's acid test [Computers]	1984	New scientist	0028-6664								Exclusion
rayyan-685944863	Orqueda, MarÃ­a Eugenia and Zampini, Iris Catiana and Torres, Sebastian and Alberto, MarÃ­a Rosa and Pino Ramos, Liudis Leidy and Schmeda-Hirschmann, Guillermo and Isla, MarÃ­a InÃ©s	Chemical and functional characterization of skin, pulp and seed powder from the Argentine native fruit mistol (Ziziphus mistol). Effects of phenolic fractions on key enzymes involved in metabolic syndrome and oxidative stress	2017	Journal of functional foods	1756-4646									Exclusion			Wrong Topic
rayyan-686116091	Rocha-Parra, D. and Chirife, J. and Zamora, C. and de Pascual-Teresa, S.	Chemical Characterization of an Encapsulated Red Wine Powder and Its Effects on Neuronal Cells	2018	Molecules		23	4	12	<Go to ISI>://WOS:000434717300134	English		[Rocha-Parra, Diego; Chirife, Jorge; Zamora, Clara] Pontif Catholic Univ Argentina, Fac Engn & Agr Sci, C1107AAZ, Buenos Aires, DF, Argentina. [Rocha-Parra, Diego; Zamora, Clara] Natl Sci & Tech Res Council CONICET, C1425FQB, Buenos Aires, DF, Argentina. [Rocha-Parra, Diego; de Pascual-Teresa, Sonia] CSIC, Inst Food Sci Technol & Nutr ICTAN, Dept Metab & Nutr, E-28040 Madrid, Spain. de Pascual-Te…		Exclusion			Wrong Topic
rayyan-685944722	Udovenko, G. V. and Bakhtadze, I. G. and Kirillova, V. V. and Radimashvili, Z. A.	Chemical composition of the shoots and leaves of citrus crops with different frost resistance	1977					17					Exclusion	Exclusion			Wrong Outcome
rayyan-158090007	Menkissoglu, O and Lindow, S E	CHEMICAL FORMS OF COPPER ON LEAVES IN RELATION TO THE BACTERICIDAL ACTIVITY OF CUPRIC HYDROXIDE DEPOSITS ON PLANTS	1991	Phytopathology	0031-949X	81	10	1263-1270		English				Exclusion			Wrong Topic
rayyan-220089240	Butler and Brown, M. and Paul	Chemical Freeze Protection of Citrus 1989/1990	1991						https://www.zhangqiaokeyan.com/open-access_resources_thesis/0100035510719.html					Exclusion			Wrong Outcome	Background Article
rayyan-220089236	Hendershott, C.	Chemical offers frost protection.	1960	Western Fruit Grower					http://www.cabdirect.org/abstracts/19610303119.html					Exclusion			Wrong Outcome
rayyan-158090008	Holubowicz, T	Chemical sprays as the method of fruit tree flowers protection against spring frost injuries	1992			19	3	95-103	https://scholar.google.com/scholar_lookup?title=Chemical+sprays+as+the+method+of+fruit+tree+flowers+protection+against+spring+frost+injuries&author=Holubowicz%2C+T.+%28Agriculture+University%2C+Poznan+%28Poland%29%29&publication_year=1992	English				Inclusion
rayyan-676764858	Burns, R.	Chemical sprays for protection of young trees	1973	Citrograph	0009-7578	59	1	7,-8, 22	https://www.cabdirect.org/cabdirect/abstract/19740315850	English				Exclusion			Wrong Comparator
rayyan-158090009	Vercammen, J and Gomand, A and Siongers, V and Bylemans, D	Chemical thinning of â€˜Conference' with metamitron (Brevis)	2018		05677572 (ISSN)	1228		351â€“358	https://www.scopus.com/inward/record.uri?eid=2-s2.0-85060014844&doi=10.17660%2FActaHortic.2018.1228.52&partnerID=40&md5=4ec18faec332523988ad0ecc83c38bb3	English	International Society for Horticultural Science	Pcfruit-Experimental Garden for Pome and Stone Fruit, Fruittuinweg 1, Sint-Truiden, 3800, Belgium KU Leuven, Department of Biosystems, University Leuven, Leuven, B-3001, Belgium		Exclusion			Wrong Topic
rayyan-685944653	Rajakangas, Johanna and Misikangas, Marjo and PÃ¤ivÃ¤rinta, Essi and Mutanen, Marja	Chemoprevention by white currant is mediated by the reduction of nuclear Î²-catenin and NF-ÎºB levels in Min mice adenomas	2008	European journal of nutrition	1436-6207				http://dx.doi.org/10.1007/s00394-008-0704-0					Exclusion			Wrong Population
rayyan-676765248	Opperman, D.	Cherry "Umbrella" tried for protection against frost, wind, and rain	1988	Good Fruit Grower	0046-6174	39	4	26-30	https://www.cabdirect.org/cabdirect/abstract/19890357959	English				Inclusion
rayyan-220089196	Blanke, M.	Cherry 2016 Â– Abschlusskonferenz des EU Projektes COST Cherry FA 1104 im Anbaugebiet der Tragana Rodochori-Kirsche in Nordgriechenland	2016	Erwerbs-Obstbau				44565	http://link.springer.com/10.1007/s10341-016-0288-4					Exclusion			Wrong Topic
rayyan-158090010	Blanke, M	Cherry 2016 â€“ Final COST Cherry FA 1104 Conference in Naoussa (Northern Greece), home of the â€˜Tragana Rodochori' cherry	2016	Erwerbs-Obstbau	00140309 (ISSN)	58	4	265-268	https://www.scopus.com/inward/record.uri?eid=2-s2.0-84982150686&doi=10.1007%2Fs10341-016-0288-4&partnerID=40&md5=a79d6249d8ab49e5d1b0d04f79937c5f	German				Exclusion
rayyan-158090011	Blanke, M M and Kunz, A and Meland, M and Blanke, M M and Wenden, B	Cherry phenology as bioindicator for climate change	2017	Acta Horticulturae	05677572 (ISSN); 9789462611597 (ISBN)	1162		44568	https://www.scopus.com/inward/record.uri?eid=2-s2.0-85025675612&doi=10.17660%2FActaHortic.2017.1162.1&partnerID=40&md5=f4437e9c9a69b91508c7185ebeb874ad	English	International Society for Horticultural Science	INRES-Horticultural Science, University of Bonn, Auf dem HÃ¼egel 6, Bonn, D-53121, Germany Campus Klein-Altendorf, University of Bonn, Campus Klein-Altendorf 1, Rheinbach, D-53359, Germany		Exclusion			Background Article
rayyan-158090012	JÃ¤nes, H and Pae, A and Janes, H and Pae, A and JÃ¤nes, H and Pae, A and Djouvinov, V and Dotchev, D and Gercheva, P	Cherry plum hybrid cultivars in Estonia	2002	Acta Horticulturae	05677572 (ISSN); 9789066058958 (ISBN)	577		181-186	https://www.scopus.com/inward/record.uri?eid=2-s2.0-84879655494&doi=10.17660%2FActaHortic.2002.577.30&partnerID=40&md5=e97affb4e91fb5a4fc37c914352d3afe	English	International Society for Horticultural Science	Polli Horticultural Institute, Estonian Agricultural University, Karksi-Nuia, 69104 Viljandimaa, Estonia Department of Horticulture, Estonian Agricultural University, Kreutzwaldi 64, Tartu 51014, Estonia		Exclusion			Wrong Intervention
rayyan-158090013	LÃ¼dders, P	Chestnut (Castanea sativa Mill.) - Botany, cultivation, and use of a traditional sort	2004	Erwerbs-Obstbau	00140309 (ISSN)	46	1	44754	https://www.scopus.com/inward/record.uri?eid=2-s2.0-12144286852&doi=10.1007%2Fs10341-003-0013-y&partnerID=40&md5=00022dbeb816b9b0ccbe73e4eee59f67	German			Exclusion	Exclusion			Wrong Population
rayyan-158090014	Pereira-Lorenzo, S and DÃ­az-HernÃ¡ndez, B and Ramos-Cabrer, A and Diaz-Hernandez, B and Ramos-Cabrer, A and Bounous, G and Beccaro, G L	Chestnut in Spain, from nut and timber production to industry	2010	Acta Horticulturae	05677572 (ISSN); 9789066054141 (ISBN)	866		499-503	https://www.scopus.com/inward/record.uri?eid=2-s2.0-77957195596&doi=10.17660%2FActaHortic.2010.866.67&partnerID=40&md5=a82fa8f628186ee8e17543284fb44dd3	English	International Society for Horticultural Science	Escola PolitÃ©cnica Superior, Universidad de Santiago de Compostela, Campus de Lugo, 27002 Lugo, Spain		Exclusion			Wrong Population
rayyan-158090015	Lindhout, K and Treeby, M T and Parish, R W and Tanner, D J	Chill Out: Chilling-related injuries in navel oranges	2005	Acta Horticulturae	05677572 (ISSN); 9789066056985 (ISBN)	687		77-84	https://www.scopus.com/inward/record.uri?eid=2-s2.0-36649017786&doi=10.17660%2FActaHortic.2005.687.8&partnerID=40&md5=00fe74a5a35a8cb578fab934203abeb2	English	International Society for Horticultural Science	CSIRO Plant Industry, Merbein, VIC, Australia La Trobe University, Department of Botany, Bundoora, VIC, Australia		Exclusion
rayyan-158090016	Sunley, R J and Atkinson, C J and Jones, H G	Chill unit models and recent changes in the occurrence of Winter chill and Spring frost in the United Kingdom	2006	Journal of Horticultural Science & Biotechnology	1462-0316	81	6	949-958		English			Exclusion	Exclusion			Background Article
rayyan-158090017	Kwon, J H and Nam, E Y and Yun, S K and Kim, S J and Song, S Y and Lee, J H and Hwang, K D	Chilling and heat requirement of peach cultivars and changes in chilling accumulation spectrums based on 100-year records in Republic of Korea	2020	Agricultural and Forest Meteorology	01681923 (ISSN)	288			https://www.scopus.com/inward/record.uri?eid=2-s2.0-85085105933&doi=10.1016%2Fj.agrformet.2020.108009&partnerID=40&md5=e8064d055d149df9aade62deae156288	English				Exclusion			Background Article
rayyan-158090018	Ruml, M and MilatoviÄ‡, D and ÄuroviÄ‡, D and Zec, G and JokiÄ‡, M and RadoviÄ‡, M and Liu, W and Liu, S and Ma, X	Chilling and heat requirements for flowering in apricot cultivars	2018		05677572 (ISSN); 9789462612105 (ISBN)	1214		15â€“18	https://www.scopus.com/inward/record.uri?eid=2-s2.0-85056818324&doi=10.17660%2FActaHortic.2018.1214.3&partnerID=40&md5=aeef04fd4d1b7f68aba2e92e64e7af4d	English	International Society for Horticultural Science	Faculty of Agriculture, University of Belgrade, Nemanjina 6, Belgrade â€“ Zemun, 11080, Serbia Faculty of Agriculture, University of East Sarajevo, Vuka KaradÅ¾iÄ‡a 30, Lukavica, East Sarajevo, Republic of Srpska, 71126, Bosnia and Herzegovina		Exclusion			Background Article
rayyan-158090019	Prudencio, A S and MartÃ­nez-GÃ³mez, P and Dicentaa, F	Chilling and heat requirements of â€˜Tardona', the latest flowering almond cultivar released in the world	2019		05677572 (ISSN)	1231		7â€“10	https://www.scopus.com/inward/record.uri?eid=2-s2.0-85061299445&doi=10.17660%2FActaHortic.2019.1231.2&partnerID=40&md5=cfa1f3a03ccd782a84ac92833734e4f9	English	International Society for Horticultural Science	Department of Plant Breeding, CEBAS-CSIC, Campus Universitario, P.O. Box 164, Espinardo, Murcia 30100, Spain	Exclusion	Exclusion			Wrong Population	Wrong Intervention
rayyan-158090020	McDonald, R E and Hatton, T T and Cubbedge, R H	CHILLING INJURY AND DECAY OF LEMONS AS AFFECTED BY ETHYLENE, LOW-TEMPERATURE, AND OPTIMAL STORAGE	1985	Hortscience	0018-5345	20	1	92-93		English				Exclusion			Wrong Topic
rayyan-158090021	Fuchs, Y and Zauberman, G and Rot, I and Weksler, A	Chilling injury and electrolyte leakage in cold stored mango and avocado fruits	1989						https://scholar.google.com/scholar_lookup?title=Chilling+injury+and+electrolyte+leakage+in+cold+stored+mango+and+avocado+fruits&author=Fuchs%2C+Y.+%28Volcani+Center%2C+Bet+Dagan+%28Israel%29.+Dept.+of+Fruit+and+Vegetable+Storage%29&publication_year=1989	English				Exclusion			Wrong Topic
rayyan-686116346	ì´ì€ì§„	Chilling Injury and Phytochemical Composition of Peach Fruits as Affected by High Carbon Dioxide Treatment before Cold Storage	2014	Horticulture, Environment, and Biotechnology	2211-3452	55	3	190-195	<Go to ISI>://KJD:ART001887494					Exclusion			Wrong Time
rayyan-158090022	Khan, A S and Hussain, K and Malik, A U	Chilling Injury and Quality of Peach in Relation to Season of Fruit Maturity and Low Temperature Storage	2010	Hortscience	0018-5345	45	8	S144-S144		English				Exclusion			Wrong Topic
rayyan-158090023	Schirra, M and D'Hallewin, G and Cabras, P and Angioni, A and Ben-Yehoshua, S and Lurie, S	Chilling injury and residue uptake, in cold-stored 'Star Ruby' grapefruit following thiabendazole and imazalil dip treatments at 20 and 50Â°C	2000	Postharvest Biology and Technology	09255214 (ISSN)	20	1	91-98	https://www.scopus.com/inward/record.uri?eid=2-s2.0-0033849953&doi=10.1016%2FS0925-5214%2800%2900117-4&partnerID=40&md5=f0d38605de016c94e33a39248e02f8f3	English				Exclusion			Wrong Time
rayyan-158090024	Donadon, J R and Durigan, J F and Morgado, C M A and Durigan, M F B and Cantwell, M I and Almeida, D P F	Chilling injury in avocados and its prevention with thermal treatment	2012	Acta Horticulturae	05677572 (ISSN); 9789066053786 (ISBN)	934		747-754	https://www.scopus.com/inward/record.uri?eid=2-s2.0-84872174323&doi=10.17660%2Factahortic.2012.934.98&partnerID=40&md5=7c245437fef75a0605398b5e216c6afb	English	International Society for Horticultural Science	UNESP, Universidade Estadual Paulista, Technology Department, Via de Acesso Prof. Paulo Donato Castellane, s/n, 14.884-900 Jaboticabal, S.P., Brazil		Exclusion			Wrong Time
rayyan-686116442	Mathaba, N. and Bertling, I. and Bower, J. P. and Hannweg, K. and Penter, M.	Chilling Injury in Citrus Fruit: a Holistic View	2013	Ii All Africa Horticulture Congress	978-90-66056-66-4	1007		103-110	<Go to ISI>://WOS:000333274200008	English	Int Soc Horticultural Science	[Mathaba, N.; Bertling, I.; Bower, J. P.] Univ KwaZulu Natal, Sch Agr Earth & Environm Sci, Pietermaritzburg, South Africa. Mathaba, N (corresponding author), Univ KwaZulu Natal, Sch Agr Earth & Environm Sci, Pietermaritzburg, South Africa. Leuven 1		Exclusion			Wrong Time
rayyan-686116305	Lurie, S. and Crisosto, C. H.	Chilling injury in peach and nectarine	2005	Postharvest Biology and Technology	0925-5214	37	3	195-208	<Go to ISI>://WOS:000232020100001	English		Agr Res Org, Volcani Ctr, Dept Postharvest Sci, POB 6, IL-50250 Bet Dagan, Israel. Univ Calif Davis, Dept Plant Sci, Kearney Agr Ctr, Parlier, CA 93648 USA. Lurie, S (corresponding author), Agr Res Org, Volcani Ctr, Dept Postharvest Sci, POB 6, IL-50250 Bet Dagan, Israel. slurie43@agri.gov.il		Exclusion			Wrong Study Design
rayyan-686116290	Lurie, S. and Vanoli, M. and Dagar, A. and Weksler, A. and Lovati, F. and Zerbini, P. E. and Spinelli, L. and Torricelli, A. and Feng, J. and Rizzolo, A.	Chilling injury in stored nectarines and its detection by time-resolved reflectance spectroscopy	2011	Postharvest Biology and Technology	0925-5214	59	3	211-218	<Go to ISI>://WOS:000287121900001	English		[Lurie, S.; Dagar, A.; Weksler, A.] Agr Res Org, Dept Postharvest Sci, IL-50250 Bet Dagan, Israel. [Vanoli, M.; Lovati, F.; Rizzolo, A.] Consiglio Ric & Sperimentaz Agr, CRA IAA, Unita Ric & Proc Ind Agroalimentare, Milan, Italy. [Vanoli, M.; Torricelli, A.] Politecn Milan, CNR, IFN, Dipartimento Fis, I-20133 Milan, Italy. [Dagar, A.] Hebrew Univ Jerusalem, Robert H Smith Inst Plant Sci & Genet A…		Exclusion			Wrong Time
rayyan-158090025	Kaneda, M and Hara, Y and Suzuki, T and Shiraishi, T	Chilling injury of sweet cherry flower buds with and without freezing	2001	Journal of the Japanese Society for Horticultural Science	18823351 (ISSN)	70	4	516-518	https://www.scopus.com/inward/record.uri?eid=2-s2.0-0034928055&doi=10.2503%2Fjjshs.70.516&partnerID=40&md5=946291dda4cca59584f9b245048e64cc	Japanese				Exclusion			Foreign Language
rayyan-686116292	Cantin, C. M. and Crisosto, C. H. and Ogundiwin, E. A. and Gradziel, T. and Torrents, J. and Moreno, M. A. and Gogorcena, Y.	Chilling injury susceptibility in an intra-specific peach Prunus persica (L.) Batsch progeny	2010	Postharvest Biology and Technology	0925-5214	58	2	79-87	<Go to ISI>://WOS:000281368900001	English		[Cantin, C. M.; Moreno, M. A.; Gogorcena, Y.] CSIC, Estac Expt Aula Dei, Dept Pomol, E-50080 Zaragoza, Spain. [Crisosto, C. H.; Ogundiwin, E. A.; Gradziel, T.] Univ Calif Davis, Dept Plant Sci, Davis, CA 95616 USA. [Torrents, J.] Agromillora Catalana SA, E-08739 Barcelona, Spain. Gogorcena, Y (corresponding author), CSIC, Estac Expt Aula Dei, Dept Pomol, Apdo 13034, E-50080 Zaragoza, Spain. aoiz@…		Exclusion			Wrong Time
rayyan-686116244	Lo'ay, A. A. and Dawood, H. D.	Chilling injury, fruit color maturity stages, and antioxidant enzyme activities of lemon 'baladi CV' fruits under cold storage stress	2019	Scientia Horticulturae	0304-4238	257		7	<Go to ISI>://WOS:000486103700011	English		[Lo'ay, A. A.] Mansoura Univ, Fac Agr, Pomol Dept, POB 35516, Mansoura, Egypt. [Dawood, H. D.] Mansoura Univ, Fac Agr, Agr Chem Dept, POB 35516, Mansoura, Egypt. Lo'ay, AA (corresponding author), Mansoura Univ, Fac Agr, Pomol Dept, POB 35516, Mansoura, Egypt. loay_arafat@mans.edu.eg; dhosni@mans.edu.eg		Exclusion			Wrong Time
rayyan-686116028	Sheng, K. and Wei, S. C. and Mei, J. and Xie, J.	Chilling Injury, Physicochemical Properties, and Antioxidant Enzyme Activities of Red Pitahaya (Hylocereus polyrhizus) Fruits under Cold Storage Stress	2021	Phyton-International Journal of Experimental Botany	0031-9457	90	1	291-305	<Go to ISI>://WOS:000592688600021	English		[Sheng, Kai; Wei, Saichao; Mei, Jun; Xie, Jing] Shanghai Ocean Univ, Coll Food Sci & Technol, Shanghai 201306, Peoples R China. [Mei, Jun; Xie, Jing] Shanghai Ocean Univ, Natl Expt Teaching Demonstrat Ctr Food Sci & Engn, Shanghai 201306, Peoples R China. [Mei, Jun; Xie, Jing] Shanghai Engn Res Ctr Aquat Prod Proc & Preservat, Shanghai 201306, Peoples R China. [Mei, Jun; Xie, Jing] Shanghai Profe…		Exclusion			Wrong Time
rayyan-158090026	Jones, H G and Gordon, S L and Brennan, R M	Chilling requirement of Ribes cultivars	2015	Frontiers in Plant Science	1664-462X	5		8		English				Exclusion			Background Article
rayyan-158090027	Martinez-Tellez, M A and Lafuente, M T	Chilling-induced changes in phenylalanine ammonia-lyase, peroxidase, and polyphenol oxidase activities in citrus flavedo tissue	1993				343		https://scholar.google.com/scholar_lookup?title=Chilling-induced+changes+in+phenylalanine+ammonia-lyase%2C+peroxidase%2C+and+polyphenol+oxidase+activities+in+citrus+flavedo+tissue&author=Martinez-Tellez%2C+M.A.+%28Centro+de+Investigacion+en+Alimentacion+y	English				Exclusion			Wrong Topic
rayyan-158090028	Imahori, Y and Takemura, M and Bai, J	Chilling-induced oxidative stress and antioxidant responses in mume (Prunus mume) fruit during low temperature storage	2008	Postharvest Biology and Technology	0925-5214	49	1	54-60		English				Exclusion			Wrong Time
rayyan-158090029	Leisso, R S and Buchanan, D A and Lee, J and Mattheis, J P and Sater, C and Hanrahan, I and Watkins, C B and Gapper, N and Johnston, J W and Schaffer, R J and Hertog, Mlatm L A T M and Nicolai, B M and Rudell, D R and NicolaÃ¯, B M and Rudell, D R	Chilling-related cell damage of apple (Malus Ã— domestica Borkh.) fruit cortical tissue impacts antioxidant, lipid and phenolic metabolism	2015	Physiologia Plantarum	00319317 (ISSN)	153	2	204-220	https://www.scopus.com/inward/record.uri?eid=2-s2.0-84924102128&doi=10.1111%2Fppl.12244&partnerID=40&md5=2ca1ef4ef82619cc31f76401fc931f72	English				Exclusion			Wrong Time
rayyan-158090030	Koh, H L and Woo, S O	Chinese proprietary medicine in Singapore: Regulatory control of toxic heavy metals and undeclared drugs	2000	Drug Safety	01145916 (ISSN)	23	5	351-362	https://www.scopus.com/inward/record.uri?eid=2-s2.0-0033763141&doi=10.2165%2F00002018-200023050-00001&partnerID=40&md5=90b47a123a65d1e294d4eb9ab87b2387	English				Exclusion			Wrong Topic
rayyan-686115985	Ru, L. and Jiang, L. and Wills, R. B. H. and Golding, J. B. and Huo, Y. and Yang, H. and Li, Y.	Chitosan oligosaccharides induced chilling resistance in cucumber fruit and associated stimulation of antioxidant and HSP gene expression	2020	Scientia Horticulturae	03044238 (ISSN)	264			https://www.scopus.com/inward/record.uri?eid=2-s2.0-85077747318&doi=10.1016%2fj.scienta.2020.109187&partnerID=40&md5=4c666aa2f3efd2bc53d4c741fddfe992	English		School of Agriculture and Food Science, Zhejiang Agricultural & Forestry University, Lin'an, Hangzhou, Zhejiang 311300, China School of Environmental and Life Sciences, University of Newcastle, Ourimbah, NSW 2258, Australia New South Wales Department of Primary Industries, Ourimbah, NSW 2258, Australia		Exclusion			Wrong Population
rayyan-158090031	Zulini, L and Fischer, C and Bertamini, M	Chlorophyll fluorescence as a tool for evaluation of viability in freeze-stressed grapevine buds	2010	Photosynthetica	0300-3604	48	2	317-319		English			Exclusion	Exclusion			Wrong Topic	Background Article
rayyan-676765081	Khanizadeh, S. and DeEll, J.	Chlorophyll fluorescence: a new technique to screen for tolerance of strawberry flowers to spring frost	2001	Small Fruits Review	1522-8851	1	3	61-67	https://www.cabdirect.org/cabdirect/abstract/20023066173	English				Exclusion			Wrong Population
rayyan-676765260	Ozherelieva, Z. E.	Choise of initial forms for selection of Prunus cerasus L. resistant to spring frosts	2020	Bulletin of Agrarian Science	2587-666X		5	59-65	https://www.cabdirect.org/cabdirect/abstract/20203575262	Russian				Exclusion			Foreign Language
rayyan-158090032	Guillot, R	Chronicle of winter freeze-up 1985. Some information concerning frost damage in some vineyards in the Loire and elsewhere [France	1985				6	134-135	https://scholar.google.com/scholar_lookup?title=%5BChronicle+of+winter+freeze-up+1985.+Some+information+concerning+frost+damage+in+some+vineyards+in+the+Loire+and+elsewhere+%5BFrance%5D%5D&author=Guillot%2C+R.&publication_year=1985	French				Exclusion
rayyan-676765465	Xin, J. and Zazueta, F. S. and Smajstrla, A. G. and Wheaton, T. A. and Jones, J. W. and Jones, P. H. and Dankel, D. D., II	CIMS: an integrated real-time computer system for citrus microirrigation management	1997	Applied Engineering in Agriculture	0883-8542	13	6	785-790	https://www.cabdirect.org/cabdirect/abstract/19981906419	English				Exclusion			Wrong Topic
rayyan-158090033	Krens, F A and Schaart, J G and van der Burgh, A M and Tinnenbroek-Capel, I E M and Groenwold, R and Kodde, L P and Broggini, G A L and Gessler, C and Schouten, H J	Cisgenic apple trees; development, characterization, and performance	2015	Frontiers in Plant Science 6 (2015)					https://edepot.wur.nl/341595	Engels				Exclusion			Wrong Intervention
rayyan-676764786	Albrigo, L. G. and Stelinski, L. L. and Timmer, L. W.	Citrus	2019		978-1-84593-815-4			viii + 314 pp.	https://www.cabdirect.org/cabdirect/abstract/20193326569	English	CABI	Wallingford		Inclusion							background article||| wrong publication type
rayyan-676765076	Kender, W. J.	Citrus	2003	HortScience	0018-5345	38	5	1043-1047	https://www.cabdirect.org/cabdirect/abstract/20033183045	English				Inclusion							background article||| wrong publication type
rayyan-685945144	Constantin, R. J. and Edling, R. J. and Bourgeois, W. J.	Citrus automatic water freeze protection system	1993	LAES mimeo series	0895-1470								Inclusion	Inclusion
rayyan-685944955	Krezdorn, A. H.	Citrus close ups: handling freeze damaged trees	1977					20					Exclusion
rayyan-685944765	Smith, P. F.	Citrus cold protection	1986	HortScience	0018-5345								Inclusion
rayyan-220089243	Jackson, J. L. and Morgan, K. and Lusher, Awr	Citrus cold weather protection and irrigation scheduling tools using Florida automated weather network data	2016	Soil & Water Science					http://edis.ifas.ufl.edu/ss509					Exclusion			Wrong Outcome
rayyan-158090034	Maki, T	Citrus Cultivation and Cold Damage in Florida	1979	Journal of Agricultural Meteorology	00218588 (ISSN)	35	1	51-58	https://www.scopus.com/inward/record.uri?eid=2-s2.0-85008524949&doi=10.2480%2Fagrmet.35.51&partnerID=40&md5=858180287095607dbf2f33cd1509e0ba	English				Exclusion
rayyan-685945145	Constantin, R. J. and Bourgeois, W. J. and Edling, R. J.	Citrus freeze protection studies scaffold-branch protection study	1993	LAES mimeo series	0895-1470								Inclusion
rayyan-685945143	Constantin, R. J. and Edling, R. J. and Bourgeois, W. J.	Citrus freeze protection study protective structures	1993	LAES mimeo series	0895-1470								Inclusion
rayyan-158090035	Parsons, L R and Combs, B S and Tucker, D P H	CITRUS FREEZE PROTECTION WITH MICROSPRINKLER IRRIGATION DURING AN ADVECTIVE FREEZE	1985	Hortscience	0018-5345	20	6	1078-1080		English				Inclusion
rayyan-158090036	Edward, D M and Caviedes, C N	Citrus growing in north central Florida: Perceptions and change	1999	Florida Geographer	07390041 (ISSN)		30	70-78	https://www.scopus.com/inward/record.uri?eid=2-s2.0-0033451204&partnerID=40&md5=a9f1cfeb504d3321014e5c25326c1730	English			Exclusion	Exclusion			Wrong Topic	Wrong Study Design
rayyan-158090037	Weischet, W and Caviedes, C	Citrus in Florida. Ecological management and nature's latest intervention through freeze	1987	Erdkunde	00140015 (ISSN)	41	3	210-226	https://www.scopus.com/inward/record.uri?eid=2-s2.0-0023497208&doi=10.3112%2Ferdkunde.1987.03.04&partnerID=40&md5=05f91be086f08ad24c036f7e83393830	English			Exclusion	Exclusion			Wrong Topic
rayyan-158090038	Ferguson, J J and Israel, G D	Citrus irrigation methods and water sources: A 1996 survey	1999	Soil and Crop Science Society of Florida Proceedings	0096-4522	58		103-106		English				Exclusion			Wrong Topic
rayyan-685944948	Lee, Geum-Hwa and Peng, Cheng and Park, Seon-Ah and Hoang, The-Hiep and Lee, Hwa-Young and Kim, Junghyun and Kang, Seong-Il and Lee, Chi-Heon and Lee, Joo-Sang and Chae, Han-Jung	Citrus Peel Extract Ameliorates High-Fat Diet-Induced NAFLD via Activation of AMPK Signaling	2020	Nutrients	2072-6643									Exclusion			Wrong Topic
rayyan-685945263	Grafton-Cardwell, Elizabeth Elliot and University of, California and Ferguson, Louise	Citrus production manual	2014	Publication	978-1-60107-840-7 1-60107-840-4		3539	433			University of California, Agriculture and Natural Resources	Oakland, California	Inclusion
rayyan-676764897	Davies, F. S. and Jackson, L. K. and Rippetoe, L. W.	Citrus trunk and soil temperature variations in soil banks during freeze conditions	1986	Proceedings of the Florida State Horticultural Society	0886-7283	99		23-26	https://www.cabdirect.org/cabdirect/abstract/19880349254	English				Exclusion			Wrong Comparator
rayyan-158090039	Kikuchi, T and Masuda, K	Class II chitinase accumulated in the bark tissue involves with the cold hardiness of shoot stems in highbush blueberry (Vaccinium corymbosum L.)	2009	Scientia Horticulturae	0304-4238	120	2	230-236		English				Exclusion			Wrong Population
rayyan-158090040	Takebayashi, T and Kataoka, T and Yukinaga, H	CLASSIFICATION OF 98 DIFFERENT CITRUS SPECIES AND CULTIVARS BY FRUIT-QUALITY AND THEIR DISORDERS AS RELATED TO DELAYED HARVEST	1993	Journal of the Japanese Society for Horticultural Science	1882-3351	62	2	305-316		Japanese				Exclusion			Foreign Language
rayyan-686116490	Chaisawadi, S. and Thongbutr, D. and Kulamai, S. and Chomchalow, N. and Chantrasmi, V.	Clean production process of freeze dried kaffir lime powder for medicinal herb and cosmetic use	2008	Proceedings of the International Workshop on Medicinal and Aromatic Plants	978-90-6605-248-2	786		193-200	<Go to ISI>://WOS:000257380300021	English	International Society Horticultural Science	[Chaisawadi, S.; Thongbutr, D.; Kulamai, S.] King Mongkuts Univ Technol Thon Buri, Pilot Plant Dev & Training Inst, Bangkok, Thailand. Chaisawadi, S (corresponding author), King Mongkuts Univ Technol Thon Buri, Pilot Plant Dev & Training Inst, Bangkok, Thailand. Leuven 1		Exclusion			Wrong Topic
rayyan-158090041	Miller, K A and Glantz, M H	Climate and economic competitiveness: Florida freezes and the global citrus processing industry	1988	Climatic Change	01650009 (ISSN)	12	2	135-164	https://www.scopus.com/inward/record.uri?eid=2-s2.0-0039762748&doi=10.1007%2FBF00138936&partnerID=40&md5=fc548ce21954849b656a9bc5dbcaca4b	English				Exclusion			Wrong Outcome
rayyan-220089080	Piquer, G.	Climate and fruit trees. Protection against spring frosts.	1950	Fruit Belge					http://www.cabdirect.org/abstracts/19510302433.html					Exclusion			Duplicate
rayyan-158090042	Biancotti, A and Fazzini, M and Fratianni, S	Climate and terroir in two different Areas of the italian Alps: Susa Valley (Piemonte) and Adige Valley (Trentino)	2006	Bollettino della Societa Geologica Italiana, Supplemento	17222818 (ISSN)	6		211-219		Italian				Exclusion			Foreign Language
rayyan-158090043	Basannagari, B and Kala, C P	Climate change and apple farming in Indian Himalayas: a study of local perceptions and responses	2013	PloS one	19326203 (ISSN)	8	10		https://www.scopus.com/inward/record.uri?eid=2-s2.0-84894429832&doi=10.1371%2Fjournal.pone.0077976&partnerID=40&md5=100423fbbd0717edb15b5221e0e52262	English				Exclusion			Background Article
rayyan-158090044	Mosedale, J R and Wilson, R J and Maclean, I M D	Climate change and crop exposure to adverse weather: Changes to frost risk and grapevine flowering conditions	2015	PLoS ONE	19326203 (ISSN)	10	10		https://www.scopus.com/inward/record.uri?eid=2-s2.0-84949440073&doi=10.1371%2Fjournal.pone.0141218&partnerID=40&md5=8cd27aa0d9e36097302be8741171055b	English				Exclusion			Background Article
rayyan-158090045	Hadarits, M and Filho, W L	Climate Change and Economic Uncertainty in the Wine Sector: A Case Study of the Maule Region, Chile	2011	Climate Change Management	16102002 (ISSN)			245-265	https://www.scopus.com/inward/record.uri?eid=2-s2.0-85029182958&doi=10.1007%2F978-3-642-14776-0_16&partnerID=40&md5=5377aa6e1379adc8c1ad6148c964cf32	English	Springer	Global Environmental Change Group, Department of Geography, University of Guelph, 50 Stone Road East, Guelph, ON N1G 2W1, Canada		Exclusion			Background Article
rayyan-158090046	Laapas, M and Jylha, K and Tuomenvirta, H	Climate change and future overwintering conditions of horticultural woody-plants in Finland	2012	Boreal Environment Research	1239-6095	17	1	31-45		English				Exclusion			Background Article
rayyan-676765442	Wang, YuHe and Wang, ChengJun	Climate change and its influence on crop farming in Xintai City	2011	Meteorological and Environmental Research	2152-3940	2	5	24-27, 30	https://www.cabdirect.org/cabdirect/abstract/20113342015	English				Exclusion			Background Article
rayyan-158090047	Liu, Jun and Li, Yunyun and Liu, Haolong and Ge, Quansheng and Dai, Junhu and æŽäº‘äº‘ and åˆ˜æµ©é¾™ and è‘›å…¨èƒœ and æˆ´å›è™Ž	Climate change and peach blossom viewing: Impact and adaptation TT - æ°”å€™å˜åŒ–å¯¹æˆéƒ½æ¡ƒèŠ±è§‚èµæ—…æ¸¸çš„å½±å“ä¸Žäººç±»é€‚åº”è¡Œä¸º	2016	Geographical Research TA - åˆ˜ä¿Š	1000-0585	35	3	504-512		Chinese			Exclusion	Exclusion			Background Article	Foreign Language
rayyan-158090048	Streitfert, A and GrÃ¼nhage, L	Climate change and plant phenology in Hesse	2010	Gefahrstoffe Reinhaltung der Luft	09498036 (ISSN)	70	4	129-134	https://www.scopus.com/inward/record.uri?eid=2-s2.0-77954490097&partnerID=40&md5=3927433471e17a4c09f9e0261c94fa6e	German				Exclusion			Background Article
rayyan-158090049	Chmielewski, F M and GÃ¶tz, K P and Weber, K C and Moryson, S	Climate change and spring frost damages for sweet cherries in Germany	2018	International Journal of Biometeorology	00207128 (ISSN)	62	2	217-228	https://www.scopus.com/inward/record.uri?eid=2-s2.0-85030157523&doi=10.1007%2Fs00484-017-1443-9&partnerID=40&md5=080d9b37023f34dd78dbaf0ad50419f5	English				Exclusion			Background Article
rayyan-158090050	Rochette, P and BÃ©langer, G and Castonguay, Y and Bootsma, A and Mongrain, D	Climate change and winter damage to fruit trees in eastern Canada	2004	Canadian Journal of Plant Science	00084220 (ISSN)	84	4	1113-1125	https://www.scopus.com/inward/record.uri?eid=2-s2.0-13244295779&doi=10.4141%2FP03-177&partnerID=40&md5=8a18b59e6bedce5cd50655078444b57e	English			Exclusion	Exclusion			Background Article
rayyan-158090051	Drogoudi, P and Kazantzis, K and Blanke, M M and Meland, M and Blanke, M M and Wenden, B	Climate change effects on cherry flowering in northern Greece	2017	Acta Horticulturae	05677572 (ISSN); 9789462611597 (ISBN)	1162		45-49	https://www.scopus.com/inward/record.uri?eid=2-s2.0-85025661161&doi=10.17660%2FActaHortic.2017.1162.8&partnerID=40&md5=8a1a57b6cb805fc7696797d65916f763	English	International Society for Horticultural Science	Hellenic Agricultural Organization 'Demeter', Institute of Plant Breeding and Genetic Resources, Department of Deciduous Fruit Trees in Naoussa, 38 R.R. Station, Naoussa, 59035, Greece INRES-Horticultural Science, University of Bonn, Auf dem HÃ¼gel 6, Bonn		Exclusion			Background Article
rayyan-158090052	Gutierrez, A P and Ponti, L and D'Oultremont, T and Ellis, C K	Climate change effects on poikilotherm tritrophic interactions	2007	Climatic Change	0165-0009	87	1	S167-S192	https://www.scopus.com/inward/record.uri?eid=2-s2.0-84893692598&doi=10.1007%2Fs10584-007-9379-4&partnerID=40&md5=753b06ac2ef64a91d3ef482ced2a14d0	English				Exclusion			Wrong Population
rayyan-158090053	Luedeling, E and Blanke, M and Gebauer, J	Climate change effects on winter chill for fruit crops in Germany	2009	Erwerbs-Obstbau	00140309 (ISSN)	51	3	81-94	https://www.scopus.com/inward/record.uri?eid=2-s2.0-77349122791&doi=10.1007%2Fs10341-009-0085-4&partnerID=40&md5=1ee6545d64600e1b0bc3d67dab290826	German; English				Exclusion			Background Article
rayyan-158090054	Hewer, M J and Brunette, M and Sagrista, E and Sarda, R	Climate change impact assessment on grape and wine for Ontario, Canada's appellations of origin	2020	Regional Environmental Change	14363798 (ISSN)	20	3	12	https://www.scopus.com/inward/record.uri?eid=2-s2.0-85087897568&doi=10.1007%2Fs10113-020-01673-y&partnerID=40&md5=a4309dc8b10c3fbffd9903275ebe8dff	English				Exclusion			Background Article
rayyan-158090055	Paltineanu, C and Chitu, E	Climate change impact on phenological stages of sweet and sour cherry trees in a continental climate environment	2020	Scientia Horticulturae	03044238 (ISSN)	261			https://www.scopus.com/inward/record.uri?eid=2-s2.0-85075393373&doi=10.1016%2Fj.scienta.2019.109011&partnerID=40&md5=4f499d568b876848f50e27d5d11a52ac	English				Exclusion			Duplicate
rayyan-158090056	Mosedale, J R and Abernethy, K E and Smart, R E and Wilson, R J and Maclean, I M D	Climate change impacts and adaptive strategies: lessons from the grapevine	2016	Global Change Biology	1354-1013	22	11	3814-3828		English				Exclusion			Wrong Topic
rayyan-158090057	Lavalle, C and Micale, F and Houston, T D and Camia, A and Hiederer, R and Lazar, C and Conte, C and Amatulli, G and Genovese, G	Climate change in Europe. 3. Impact on agriculture and forestry. A review	2009	Agronomy for Sustainable Development	17740746 (ISSN)	29	3	433-446	https://www.scopus.com/inward/record.uri?eid=2-s2.0-68349084405&doi=10.1051%2Fagro%2F2008068&partnerID=40&md5=821943c9ce74032e5022a613c59ffd81	English				Exclusion			Wrong Study Design
rayyan-158090058	Briche, Ã‰ and QuÃ©nol, H and Beltrando, G	Climate change in the Champagne vineyard: 2003, a taste of what is foreseen by digital models for the 21st century?	2011	Espace Geographique	00462497 (ISSN)	40	2	164-175	https://www.scopus.com/inward/record.uri?eid=2-s2.0-79960218733&doi=10.3917%2Feg.402.0164&partnerID=40&md5=5f39ceb7415870cb93df7220537160aa	French				Exclusion			Background Article
rayyan-158090059	Molitor, D and Junk, J	Climate change is implicating a two-fold impact on air temperature increase in the ripening period under the conditions of the Luxembourgish grapegrowing region	2019	Oeno One		53	3	409-422		English				Exclusion			Background Article
rayyan-158090060	Jitariu, V and Ichim, P and Sfica, L and Ursu, A	Climate change projections regarding apple orchards in the north-eastern region of Romania	2019		13142704 (ISSN); 9786197408768 (ISBN)	19		915-923	https://www.scopus.com/inward/record.uri?eid=2-s2.0-85071935895&doi=10.5593%2Fsgem2019%2F4.1%2FS19.116&partnerID=40&md5=c7faf6e2fc352868341785c114c60a0a	English	International Multidisciplinary Scientific Geoconference			Exclusion			Background Article
rayyan-158090061	Parker, L and Pathak, T and Ostoja, S	Climate change reduces frost exposure for high-value California orchard crops	2021	Science of the Total Environment	00489697 (ISSN)	762				English			Exclusion	Exclusion			Background Article
rayyan-158090062	Mitra, S K and El-Shereif, A R	Climate change: Impact, and mitigation strategies for tropical and subtropical fruits	2018	Acta Horticulturae	05677572 (ISSN); 9789462612136 (ISBN)	1216		44573	https://www.scopus.com/inward/record.uri?eid=2-s2.0-85056864502&doi=10.17660%2FActaHortic.2018.1216.1&partnerID=40&md5=4a3aa44cbd563e4e2a83fbca321507bd	English	International Society for Horticultural Science	Faculty of Horticulture, BCKV, B-12/48, Kalyani, Nadia, West Bengal 741235, India		Exclusion			Wrong Population
rayyan-220089155	Sparks and Brian	CLIMATE CHANGE: THE NEW NORMAL.	2013	American Fruit Grower		133	6	44782	http://search.ebscohost.com/login.aspx?direct=true&db=aph&AN=88256926&site=ehost-live					Exclusion
rayyan-158090063	Back, A J and Della Bruna, E and DalbÃ³, M A	Climate changes and grape production in Vale do Rio do Peixe, in the state of Santa Catarina	2013	Revista Brasileira de Fruticultura	01002945 (ISSN)	35	1	159-169	https://www.scopus.com/inward/record.uri?eid=2-s2.0-84878470507&doi=10.1590%2FS0100-29452013000100019&partnerID=40&md5=a96f55b1ee61913cb5051a5634467d45	English; Portuguese				Exclusion			Foreign Language
rayyan-676765074	Kazandjiev, V. and Sredkova, P.	Climate changes and risk from spring frosts upon some variety peaches growing in Bulgaria	2011	Rasteniev'dni Nauki	0568-465X	48	1	62-66	https://www.cabdirect.org/cabdirect/abstract/20113272836	Bulgarian				Exclusion			Foreign Language
rayyan-158090064	Xiloyannis, C and Montanaro, G and Celano, G and Dichio, B	Climate changes and sustainable management of orchard resources	2010	Italian Journal of Agronomy	11254718 (ISSN)	5		67-72	https://www.scopus.com/inward/record.uri?eid=2-s2.0-84885883643&partnerID=40&md5=c938e8e6ff30871a4f1325205981d561	English; Italian				Exclusion			Wrong Topic
rayyan-676765140	Liesenborghs, B.	Climate control in fruit growing: a must or a luxury!	1998	Fruitteelt-nieuws	1370-0235	11	3	21-25	https://www.cabdirect.org/cabdirect/abstract/19980307622	Dutch				Exclusion			Wrong Outcome
rayyan-158090065	Shanmuganathan, S and Whalley, J and Perez-Kuroki, A and Piantadosi, J and Anderssen, R and Boland, J	Climate effects on grape production and quality at Kumeu, New Zealand	2013		978-0-9872143-3-1			817-823	https://www.scopus.com/inward/record.uri?eid=2-s2.0-85080869318&partnerID=40&md5=e933afd50e2e6f26b977cbe26de80af8	English	Modelling & Simulation Soc Australia & New Zealand Inc			Exclusion
rayyan-685944633	Khishigjargal, Mookhor and Dulamsuren, Choimaa and Leuschner, Hanns Hubert and Leuschner, Christoph and Hauck, Markus	Climate effects on inter- and intra-annual larch stemwood anomalies in the Mongolian forest-steppe	2014	Acta oecologica	1146-609X				http://dx.doi.org/10.1016/j.actao.2013.12.003					Exclusion			Wrong Topic
rayyan-685944555	Lusk, Christopher H. and McGlone, Matthew S. and Overton, Jacob McC	Climate predicts the proportion of divaricate plant species in New Zealand arborescent assemblages	2016	Journal of biogeography	0305-0270				http://dx.doi.org/10.1111/jbi.12814					Exclusion			Background Article
rayyan-158090066	Kumar, R and Nath, V	Climate resilient adaptation strategies for litchi production	2013	Climate-Resilient Horticulture: Adaptation and Mitigation Strategies	9788132209744 (ISBN); 8132209737 (ISBN); 9788132209737 (ISBN)			81-88	https://www.scopus.com/inward/record.uri?eid=2-s2.0-84930706418&doi=10.1007%2F978-81-322-0974-4_8&partnerID=40&md5=5802349ed6fd973c5a27ef91c87a2385	English	Springer India	National Research Centre for Litchi, Muzaffarpur, Bihar, 842 002, India		Exclusion			Wrong Population
rayyan-676764911	Domergue, M. and Legave, J. M. and Calleja, M. and Moutier, N. and Brisson, N. and Seguin, B.	Climate warming and consequences for flowering	2004	Arboriculture FruitiÃ¨re	0003-794X			27-33	https://www.cabdirect.org/cabdirect/abstract/20043026318	French				Exclusion			Background Article
rayyan-158090067	Woznicki, T L and Heide, O M and SÃ¸nsteby, A and M\aage, F and Remberg, S F	Climate warming enhances flower formation, earliness of blooming and fruit size in plum (Prunus domestica L.) in the cool Nordic environment	2019	Scientia Horticulturae	03044238 (ISSN)	257			https://www.scopus.com/inward/record.uri?eid=2-s2.0-85070520468&doi=10.1016%2Fj.scienta.2019.108750&partnerID=40&md5=9bfc88d936e1accf549b8f4bd0c08ea5	English			Exclusion	Exclusion			Background Article
rayyan-676765164	Ma, QianQian and Huang, JianGuo and HÃ¤nninen, H. and Li, XiaoBo and Berninger, Frank	Climate warming prolongs the time interval between leaf-out and flowering in temperate trees: effects of chilling, forcing and photoperiod	2020	Journal of Ecology (Oxford)	0022-0477	109	3	1319-1330	https://www.cabdirect.org/cabdirect/abstract/20210188548	English				Exclusion			Background Article
rayyan-158090068	Gavrilescu, C and Richard, Y and Joly, D and Bois, B and Burgos, A M	Climate zoning of the Burgundy winegrowing region	2018		22671242 (ISSN)	50			https://www.scopus.com/inward/record.uri?eid=2-s2.0-85054960131&doi=10.1051%2Fe3sconf%2F20185001003&partnerID=40&md5=7c55f67055b47b0452ff8cb0bd0136d3	English	EDP Sciences			Exclusion			Wrong Topic
rayyan-676765343	Schmidt, G. and SÃ¼tÃ¶ri-DiÃ³szegi, M.	Climate-changes and testing of subtropical and Mediterranean woody plants the Buda Arboretum for winter-hardiness and naturalization	2012	Kertgazdasag - Horticulture	1419-2713	44	1	64-69	http://horticulture.uni-corvinus.hu https://www.cabdirect.org/cabdirect/abstract/20123189691	Hungarian				Exclusion			Foreign Language
rayyan-676764879	Choi, SeongTae and Park, DooSang and Son, JiYoung and Park, YeoOk and Hong, KwangPyo and Cho, KwangSik	Climate-related changes in fruit growth of 'Fuyu' persimmon during the harvest season	2013	Korean Journal of Horticultural Science & Technology	1226-8763	31	1	32-37	http://www.horticulture.or.kr https://www.cabdirect.org/cabdirect/abstract/20133135092	Korean				Exclusion			Foreign Language
rayyan-158090069	Rodrigues, M and Monteiro, A and Rocha, A and Quenol, H and de Freitas, J R and Aleksandras Stulginskis, Univ	Climate-related Risks on Agriculture in Demarcated Douro Region	2011	Rural Development in Global Changes, Vol 5, Book 2		5		216-220		English	Aleksandras Stulginskis University	[Rodrigues, Monica; Rocha, Alfredo] Univ Aveiro, Dept Phys, Campus Univ Santiago, P-3810193 Aveiro, Portugal. [Monteiro, Ana] Univ Porto, Fac Letras, Dept Phys, FLUP, P-4150564 Porto, Portugal. [Quenol, Herve] Univ Rennes 2, UMR6554 LETG, Lab COSâ„¡, F-35		Exclusion			Wrong Topic
rayyan-676764915	Dubuis, P. H.	Climatic accidents	2019	Revue Suisse de Viticulture, Arboriculture et Horticulture	0375-1430	51	1	55-57	https://www.revuevitiarbohorti.ch/wp-content/uploads/5557accclimlight_doc_1074.pdf https://www.cabdirect.org/cabdirect/abstract/20203324350	French				Exclusion			Background Article
rayyan-158090070	Sherman, W B and Beckman, T G and Janick, J	Climatic adaptation in fruit crops	2003	Acta Horticulturae	05677572 (ISSN); 9789066051898 (ISBN)	622		411-428	https://www.scopus.com/inward/record.uri?eid=2-s2.0-28444467891&doi=10.17660%2FActaHortic.2003.622.43&partnerID=40&md5=35def7b2f7c737ea42f7658b3bcc1588	English	International Society for Horticultural Science	University of Florida, Gainesville, FL, United States USDA, ARS, Byron, GA, United States		Exclusion			Wrong Topic
rayyan-676765348	SelÃ¥s, V. and SÃ¸nsteby, A. and Heide, O. M. and Opstad, N.	Climatic and seasonal control of annual growth rhythm and flower formation in Vaccinium myrtillus (Ericaceae), and the impact on annual variation in berry production	2015	Plant Ecology and Evolution	2032-3913	148	3	350-360	https://www.cabdirect.org/cabdirect/abstract/20153443870	English				Exclusion			Wrong Population
rayyan-676764972	Gleizer, B.	Climatic change: what influence will it have on fruit arboriculture?	2008	Arboriculture FruitiÃ¨re	0003-794X			27-30	https://www.cabdirect.org/cabdirect/abstract/20083237640	French				Exclusion			Background Article
rayyan-158090071	Urhausen, S and Brienen, S and Kapala, A and Simmer, C	Climatic conditions and their impact on viticulture in the Upper Moselle region	2011	Climatic Change	0165-0009	109	3	349-373		English				Exclusion			Background Article
rayyan-158090072	Brutsch, M O and Inglese, P and Brutsch, M O	Climatic data of selected cactus pear (Opuntia ficus-indica) growing areas in South Africa	1997	Acta Horticulturae	05677572 (ISSN)	438		13-20	https://www.scopus.com/inward/record.uri?eid=2-s2.0-84879397101&doi=10.17660%2FActaHortic.1997.438.1&partnerID=40&md5=89ed9f9b9024955f05f33f4c2e57f44a	English	International Society for Horticultural Science	Department of Agronomy, Faculty of Agriculture, University of Fort Hare, Alice, 5700, South Africa		Exclusion			Wrong Population
rayyan-158090073	Chuine, I and Cour, P	Climatic determinants of budburst seasonality in four temperate-zone tree species	1999	New Phytologist	0028-646X	143	2	339-349		English				Exclusion			Wrong Population
rayyan-158090074	Persely, Sz and Ertsey, I and Ladanyi, M and Nyekic, J and Soltesz, M and Szabo, Z and Davarynejad, G H and Szabo, T and NyÃ©ki, J and SoltÃ©sz, M and SzabÃ³, Z and SzabÃ³, T and LadÃ¡nyi, M and Davarynejad, G H and Ayala, M and Zoffoli, J P and Lang, G A	Climatic indicator analysis of bloom time for sour cherries	2014	Acta Horticulturae	05677572 (ISSN); 9789462610071 (ISBN)	1020		239-246	https://www.scopus.com/inward/record.uri?eid=2-s2.0-84899555772&doi=10.17660%2FActaHortic.2014.1020.35&partnerID=40&md5=1f5859fcb790be2883d0935c526c808d	English	International Society for Horticultural Science	University of Debrecen, Centre for Agricultural Sciences and Engineering, Department of Economic Analysis and Statistics, Debrecen, Hungary Institute for Research and Development, University of Debrecen, Debrecen, Hungary Research and Extension Centre for		Exclusion			Background Article
rayyan-685944540	Eynard, I. and Gay, G. and Bovio, M. and Lovisetto, M.	Climatic indices for kiwifruit culture	1992	Acta horticulturae	0567-7572				http://dx.doi.org/10.17660/ActaHortic.1992.297.27					Exclusion			Wrong Population
rayyan-158090075	Wenden, B and Campoy, J A and Jensen, M and Lopez-Ortega, G and QueroGarcia, J and Iezzoni, A and Pulawska, J and Lang, G	Climatic Limiting Factors: Temperature	2017		978-1-78064-837-8			166â€“188		English	Cabi Publishing-C a B Int	[Wenden, Benedicte; Campoy, Jose Antonio] INRA, UMR Biol Fruit & Pathol 1332, Equipe Adaptat Cerisier Changement Climat, F-33882 Villenave Dornon, France. [Wenden, Benedicte; Campoy, Jose Antonio] Univ Bordeaux, CS20032, F-33882 Villenave Dornon, France.		Exclusion			Background Article
rayyan-158090076	Kaukoranta, T and Tahvonen, R and Ylamaki, A	Climatic potential and risks for apple growing by 2040	2010	Agricultural and Food Science	1459-6067	19	2	144-159		English				Exclusion			Background Article
rayyan-158090077	Yang, Wenfeng and Zhu, Lin and Li, Xingmin and Zhu, Yannian and Zhou, Hui and æœ±ç³ and æŽæ˜Ÿæ• and æœ±å»¶å¹´ and å‘¨è¾‰	Climatic regionalization for wine grape in Shaanxi Province based on GIS TT - åŸºäºŽgisçš„é™•è¥¿çœé…¿é…’è‘¡è„æ°”å€™åŒºåˆ’	2014	Agricultural Research in the Arid Areas TA - æ¨æ–‡å³°	1000-7601	32	3	244-249		Chinese				Exclusion			Foreign Language
rayyan-676765393	Takeda, F.	Climatic requirements	2017	Blackberries and their hybrids	978-1-78064-668-8			35-48	https://www.cabdirect.org/cabdirect/abstract/20173322117	English	CABI	Wallingford		Exclusion			Wrong Population
rayyan-158090078	Yang, K and Chen, B B and Chen, H and Li, L C and Chen, B Y and Li, Z	Climatic risk regionalization of mango planting in fujian province based on cold injury process	2019	Chinese Journal of Agrometeorology	10006362 (ISSN)	40	11	723-732	https://www.scopus.com/inward/record.uri?eid=2-s2.0-85078102197&doi=10.3969%2Fj.issn.1000-6362.2019.11.006&partnerID=40&md5=463db09470897fc6f99f6cb4b30d41bb	Chinese				Exclusion			Foreign Language
rayyan-158090079	Blondeau, P and Gravier, J	Climatic risks and fruit arboriculture in the Sarthe department	1995	Norois		166		363-379	https://www.scopus.com/inward/record.uri?eid=2-s2.0-0029484441&partnerID=40&md5=74a061b34865aa4ac99ad4f4bf7b16dc	French				Exclusion			Background Article
rayyan-158090080	Duan, H L and Qian, H S and Li, M X and Du, Y D	Climatic suitability of citrus in subtropical China	2010	Chinese Journal of Applied Ecology	10019332 (ISSN)	21	8	1915-1925	https://www.scopus.com/inward/record.uri?eid=2-s2.0-77958007355&partnerID=40&md5=7dd235749391233d6a5b0ae53c26ff84	Chinese				Exclusion			Foreign Language
rayyan-158090081	Duan, Hailai and Qian, Huaisui and Li, Mingxia and Du, Yaodong and åƒæ€€é‚ and æŽæ˜Žéœž and æœå°§ä¸œ	Climatic suitability of citrus in subtropical China TT - ä¸­å›½äºšçƒ­å¸¦åœ°åŒºæŸ‘æ¡”çš„æ°”å€™é€‚å®œæ€§	2010	The Journal of Applied Ecology TA - æ®µæµ·æ¥	1001-9332	21	8	1915-1925		Chinese				Exclusion			Foreign Language
rayyan-158090082	Cannell, M G R and Smith, R I	Climatic warming, spring budburst and frost damage on trees	1986	Journal of Applied Ecology	00218901 (ISSN)	23	1	177-191	https://www.scopus.com/inward/record.uri?eid=2-s2.0-0022858540&doi=10.2307%2F2403090&partnerID=40&md5=6d37a388e4c7bd52a01ca43a6cd4c62b	English			Exclusion	Exclusion			Background Article
rayyan-158090083	Mahmoudzadeh, H and London, J and Archbold, D and Li, S H	Clonal selection and superior cultivar selection of Iranian grape germplasm to cold hardiness	2015	Acta Horticulturae	05677572 (ISSN); 9789462610767 (ISBN)	1082		255-258	https://www.scopus.com/inward/record.uri?eid=2-s2.0-84949641939&doi=10.17660%2FActaHortic.2015.1082.35&partnerID=40&md5=8c21eec5f54a776d0422d0c2cabe831e	English	International Society for Horticultural Science	Kahriz Horticultural Research Station, Agricultural and Natural Resources Research Center, West Azerbaijan Province, Iran		Exclusion			Wrong Intervention
rayyan-158090084	Li, Yanman and Ouyang, Mengzhen and Sun, Shouru and Zhu, Lei and æ¬§é˜³å­ŸçœŸ and å­™å®ˆå¦‚ and æœ±ç£Š	Cloning and Expression Analysis of Glyceraldehyde-3-phosphate Dehydrogenase (GAPDH) Gene CaGAPB in Pepper TT - è¾£æ¤’3- ç£·é…¸ç”˜æ²¹é†›è„±æ°¢é…¶åŸºå› CaGAPBçš„å…‹éš†åŠè¡¨è¾¾åˆ†æž	2018	Molecular Plant Breeding TA - æŽä¸¥æ›¼	1672-416X	16	5	1382-1389		Chinese				Exclusion			Foreign Language
rayyan-158090085	Lu, Yanxi and Zhang, Dong and Zhang, Yu and Wang, Meng and å¼ å†¬ and å¼ å®‡ and çŽ‹èŒ	Cloning and Expression Analysis of HbCytc1 in Rubber Tree (Hevea brasiliensis Muell. Arg.) TT - å·´è¥¿æ©¡èƒ¶æ ‘HbCyt c1çš„å…‹éš†åŠè¡¨è¾¾åˆ†æž	2018	Molecular Plant Breeding TA - é™†ç‡•èŒœ	1672-416X	16	12	3870-3876		Chinese				Exclusion			Foreign Language
rayyan-158090086	Chen, Xiaoli L and Yan, Dong and Sun, Lina N and Zeng, Rizhong Z and Yang, Lifu F and é—«æ ‹ and å­™ä¸½å¨œ and æ›¾æ—¥ä¸­ and æ¨ç¤¼å¯Œ	Cloning and expression analysis of HbWRKY75 gene in leaf from Hevea brasiliensis TT - æ©¡èƒ¶æ ‘WRKYå®¶æ—è½¬å½•å› å­HbWRKY75åŸºå› çš„å…‹éš†åŠè¡¨è¾¾åˆ†æž	2016	Zhiwu Shengli Xuebao/Plant Physiology Journal	2095-1108	52	3	250-258	https://www.scopus.com/inward/record.uri?eid=2-s2.0-85013046440&doi=10.13592%2Fj.cnki.ppj.2015.0584&partnerID=40&md5=3de4d1c5e380443d38bc5d84262ef007	Chinese				Exclusion			Foreign Language
rayyan-158090087	Li, Mingxiang and Bai, Suhua and Zhang, Yugang and Zhu, Jun and Dai, Hongyi and æŸç´ èŠ± and å¼ çŽ‰åˆš and ç¥å†› and æˆ´æ´ªä¹‰	Cloning and Expression Pattern Analysis of Mannose-binding Lectin Gene in Apple TT - è‹¹æžœç”˜éœ²ç³–ç»“åˆå‡é›†ç´ åŸºå› çš„å…‹éš†åŠè¡¨è¾¾åˆ†æž	2013	Acta Agriculturae Boreali-Sinica TA - æŽæ˜Žæƒ³	1000-7091	28	6	36-41		Chinese				Exclusion			Foreign Language
rayyan-158090088	Li, Hui and Cong, Yu and Chang, Youhong and Lin, Jing and Sheng, Baolong and ä¸›éƒ and å¸¸æœ‰å® and è”ºç» and ç››å®é¾™	Cloning, sequencing and expression of a cysteine proteinase inhibitor gene (PbCPI)from Pyrus betulaefolia Bunge TT - æœæ¢¨cpiåŸºå› çš„å…‹éš†ã€åºåˆ—åˆ†æžåŠè¡¨è¾¾	2011	Jiangsu Journal of Agricultural Sciences TA - æŽæ…§	1000-4440	27	5	1070-1077		Chinese				Exclusion			Foreign Language
rayyan-158090089	Fallahi, E and Tehranifar, A and Gharaghani, A	Cluster Management to Improve Berry Quality in Young â€˜Alborz' Table Grape in the Intermountain West Region, USA	2017	International Journal of Fruit Science	15538362 (ISSN)	17	4	349-357	https://www.scopus.com/inward/record.uri?eid=2-s2.0-85019166606&doi=10.1080%2F15538362.2017.1315629&partnerID=40&md5=fba17846836311fb388ba580ad398191	English				Exclusion			Wrong Topic
rayyan-158090090	Sakar, E H and El Yamani, M and Boussakouran, A and Rharrabti, Y	Codification and description of almond (Prunus dulcis) vegetative and reproductive phenology according to the extended BBCH scale	2019	Scientia Horticulturae	0304-4238	247		224-234	https://www.scopus.com/inward/record.uri?eid=2-s2.0-85058809842&doi=10.1016%2Fj.scienta.2018.12.024&partnerID=40&md5=deb47a9495613458ee85a40dca08a181	English				Exclusion			Wrong Population
rayyan-158090091	Ramirez, C C and Lavandero, B and Archetti, M	Coevolution and the adaptive value of autumn tree colours: colour preference and growth rates of a southern beech aphid	2008	Journal of Evolutionary Biology	1010-061X	21	1	49-56		English				Exclusion			Wrong Topic
rayyan-158090092	Arora, R and Wisniewski, M and Rowland, L J	Cold acclimation and alterations in dehydrin-like and bark storage proteins in the leaves of sibling deciduous and evergreen peach	1996	Journal of the American Society for Horticultural Science	00031062 (ISSN)	121	5	915-919	https://www.scopus.com/inward/record.uri?eid=2-s2.0-0030442592&doi=10.21273%2Fjashs.121.5.915&partnerID=40&md5=653fa2613b065b04bae800624fbde500	English				Exclusion			Wrong Topic
rayyan-158090093	Ouyang, L and Leus, L and De Keyser, E and Van Labeke, M C	Cold Acclimation and Deacclimation of Two Garden Rose Cultivars Under Controlled Daylength and Temperature	2020	Frontiers in Plant Science	1664-462X	11		15		English				Exclusion			Wrong Population
rayyan-158090094	Oberschelp, G P J and Guarnaschelli, A B and Teson, N and Harrand, L and Podesta, F E and Margarit, E	Cold acclimation and freezing tolerance in three Eucalyptus species: A metabolomic and proteomic approach	2020	Plant Physiology and Biochemistry	0981-9428	154		316-327		English				Exclusion			Wrong Intervention
rayyan-158090095	Kushnarenko, S V and Romadanova, N V and Reed, B M	Cold acclimation improves regrowth of cryopreserved apple shoot tips	2009	Cryo-Letters	01432044 (ISSN)	30	1	47-54	https://www.scopus.com/inward/record.uri?eid=2-s2.0-62549146253&partnerID=40&md5=e503e844c13d14a445f592a72011ac7f	English				Exclusion			Wrong Topic
rayyan-158090096	Arora, R and Wisniewski, M E and Scorza, R	Cold acclimation in genetically related (Sibling) deciduous and evergreen peach (Prunus persica [L] Batsch): I. Seasonal changes in cold hardiness and polypeptides of bark and xylem tissues	1992	Plant Physiology	00320889 (ISSN)	99	4	1562-1568	https://www.scopus.com/inward/record.uri?eid=2-s2.0-0001543971&doi=10.1104%2Fpp.99.4.1562&partnerID=40&md5=2389de892c30c2228e7f5d765c614050	English				Exclusion			Background Article
rayyan-158090097	Hamilton, S	Cold capitalism - The political ecology of frozen concentrated orange juice	2003	Agricultural History	00021482 (ISSN)	77	4	557-581	https://www.scopus.com/inward/record.uri?eid=2-s2.0-0242571819&doi=10.1525%2Fah.2003.77.4.557&partnerID=40&md5=4480d63ab7166045491ace65d235b671	English				Exclusion			Wrong Topic
rayyan-685945124	Daniell, Henry and Rai, Vineeta and Xiao, Yuhong	Cold chain and virusâ€free oral polio booster vaccine made in lettuce chloroplasts confers protection against all three poliovirus serotypes	2019	Plant biotechnology journal	1467-7644									Exclusion			Wrong Topic
rayyan-158090098	Filiti, N and Neri, D	Cold damage in fruit bud tissues of pear	1989				256		https://scholar.google.com/scholar_lookup?title=Cold+damage+in+fruit+bud+tissues+of+pear&author=Filiti%2C+N.+%28Centro+di+Studio+per+la+Tecnica+Frutticola%2C+Bologna+%28Italy%29%29&publication_year=1989	English			Exclusion	Exclusion			Background Article
rayyan-158090099	Nakagawa, Y	Cold Damage in Fruit Tree	1981	Journal of Agricultural Meteorology	00218588 (ISSN)	36	4	279-286		English			Exclusion	Exclusion			No Full Text	Foreign Language
rayyan-158090100	Neves, L C and Benedette, R M and Da Silva, V X and Vieites, R L and Roberto, S R and Robertos, S B	Cold damage in Tahiti acid limes harvested in different periods and submitted to termichal and biochemical treatments	2008	Revista Brasileira de Fruticultura	0100-2945	30	2	377-384	https://www.scopus.com/inward/record.uri?eid=2-s2.0-47749154792&doi=10.1590%2FS0100-29452008000200019&partnerID=40&md5=3270fa655a026b5333105dcfeca5388e	Portuguese				Exclusion			Foreign Language
rayyan-676765357	Shen, Z. M. and Li, Y. G.	Cold damage to citrus trees in 1991 and 1992 in China	1992	China Citrus	1001-4195	21	4	27-28	https://www.cabdirect.org/cabdirect/abstract/19950312436	Chinese				Exclusion			Foreign Language
rayyan-158090101	Palonen, P and Junttila, O	Cold hardening of raspberry plants in vitro is enhanced by increasing sucrose in the culture medium	1999	Physiologia Plantarum	0031-9317	106	4	386-392		English				Exclusion			Wrong Population
rayyan-158090102	Yelenosky, G	Cold hardening valencia orange trees to tolerate -6.7-degree-c without injury	1977	Hortscience	0018-5345	12	4	418		English				Exclusion			Wrong Outcome
rayyan-685945014	Hewett, E. W.	Cold hardiness and frost protection research	1973					27					Inclusion	Inclusion
rayyan-158090103	Smith, E D	Cold hardiness and options for the freeze protection of southern Highbush blueberry	2019	Agriculture (Switzerland)	20770472 (ISSN)	9	1		https://www.scopus.com/inward/record.uri?eid=2-s2.0-85060109016&doi=10.3390%2Fagriculture9010009&partnerID=40&md5=5bb08f6c962f0de505357ffd4cc054f2	English				Exclusion
rayyan-158090104	Quamme, H A and Brownlee, R T and Barritt, B H and Kappel, F	Cold hardiness evaluation of apple rootstocks	1997	Acta Horticulturae	05677572 (ISSN); 9789066059191 (ISBN)	451		187-193	https://www.scopus.com/inward/record.uri?eid=2-s2.0-13244276672&doi=10.17660%2Factahortic.1997.451.19&partnerID=40&md5=bd1d5f7e67b41928b2e944633bb98b84	English	International Society for Horticultural Science	Agriculture and Agri-Food Canada, Research Centre, Summerland, BC V0H 1Z0, Canada	Exclusion	Exclusion			Wrong Outcome
rayyan-158090105	Luby, J and Hoover, E and Peterson, M and Larson, D and Bedford, D and Tobutt, K R and Alston, F H	Cold hardiness in the USDA malus core germplasm collection	1998	Acta Horticulturae	05677572 (ISSN)	484		109-114	https://www.scopus.com/inward/record.uri?eid=2-s2.0-84879229482&doi=10.17660%2FActaHortic.1998.484.15&partnerID=40&md5=456e95e8b13be292a2c55187025ff2dc	English	International Society for Horticultural Science	Department of Horticultural Science, University of Minnesota, St. Paul, MN 55108, United States	Exclusion	Exclusion			Wrong Topic	Wrong Outcome
rayyan-676765145	Lim, C. C. and Krebs, S. L. and Arora, R.	Cold hardiness increases with age in juvenile Rhododendron populations	2014	Frontiers in Plant Science	1664-462X	5		542	http://journal.frontiersin.org/Journal/10.3389/fpls.2014.00542/full https://www.cabdirect.org/cabdirect/abstract/20143402414	English				Exclusion			Wrong Population
rayyan-158090106	Rachenko, E I and Rachenko, M A and Borovskii, G B	Cold Hardiness of Apple and Changes in Dehydrin Composition	2014	Journal of Stress Physiology & Biochemistry	1997-0838	10	2	247-252		English				Exclusion			Wrong Outcome
rayyan-158090107	Andreadis, S S and Milonas, P G and Savopoulou-Soultani, M	Cold hardiness of diapausing and non-diapausing pupae of the European grapevine moth, Lobesia botrana	2005	Entomologia Experimentalis et Applicata	00138703 (ISSN)	117	2	113-118	https://www.scopus.com/inward/record.uri?eid=2-s2.0-32644435848&doi=10.1111%2Fj.1570-7458.2005.00337.x&partnerID=40&md5=8005aa953ee149e25a3d126b5937cfba	English				Exclusion			Wrong Outcome
rayyan-158090108	Mirabdolbaghi, M and Zarghami, R and Azghandi, A V	Cold Hardiness of Different Apple Rootstock Clones	2010	International Journal of Agriculture and Biology	1560-8530	12	1	153-156		English				Exclusion			Wrong Outcome
rayyan-158090109	Cline, J A and Neilsen, D and Neilsen, G and Brownlee, R and Norton, D and Quamme, H	Cold Hardiness of New Apple Cultivars of Commercial Importance in Canada	2012	Journal of the American Pomological Society	1527-3741	66	4	174-182		English				Exclusion			Wrong Outcome
rayyan-158090110	Szalay, L and GyÃ¶kÃ¶s, I G and BÃ©kefi, Z	Cold hardiness of peach flowers at different phenological stages	2018	Horticultural Science	0862867X (ISSN)	45	3	119-124	https://www.scopus.com/inward/record.uri?eid=2-s2.0-85053039720&doi=10.17221%2F146%2F2016-HORTSCI&partnerID=40&md5=f6934e78c01226b0cf0b92055c026aed	English				Exclusion			Wrong Outcome
rayyan-158090111	Werner, C M and Crassweller, R M and Clark, T E	COLD HARDINESS OF PEACH STEM TISSUE OVER 2 DORMANT SEASONS	1993	Fruit Varieties Journal	0091-3642	47	2	72-79		English				Exclusion			Wrong Outcome
rayyan-158090112	Kang, S K and Motosugi, H and Yonemori, K and Sugiura, A	Cold hardiness of persimmon (Diospyros kaki Thunb.) buds in relation to dormancy release and temperature conditioning	1998	Journal of the Japanese Society for Horticultural Science	1882-3351	67	2	153-160		English				Exclusion			Wrong Outcome
rayyan-158090113	Lisek, J and Lisek, A	Cold Hardiness of Primary Buds of Wine and Table Grape Cultivars in Poland	2020	South African Journal of Enology and Viticulture	2224-7904	41	2	189-196		English				Exclusion			Wrong Outcome
rayyan-685945112	Dennis, F. G. and Howell, G. S.	Cold hardiness of tart cherry bark and flower buds	1974					6						Exclusion			Wrong Topic
rayyan-158090114	Gale, E J and Moyer, M M	Cold hardiness of vitis vinifera roots	2017	American Journal of Enology and Viticulture	00029254 (ISSN)	68	4	468-477	https://www.scopus.com/inward/record.uri?eid=2-s2.0-85030629019&doi=10.5344%2Fajev.2017.16109&partnerID=40&md5=68d8159526efd19f2325ebd5b7496a05	English				Exclusion			Wrong Population
rayyan-158090115	Granger, R L and Rousselle, G L	Cold hardiness rating of pear cultivars and selections	1984				161		https://scholar.google.com/scholar_lookup?title=Cold+hardiness+rating+of+pear+cultivars+and+selections&author=Granger%2C+R.L.+%28Research+Station+Agriculture+Canada%2C+Saint-Jean-sur-Richelieu%2C+Quebec+%28Canada%29%29&publication_year=1984	English			Exclusion	Exclusion			Wrong Outcome
rayyan-158090116	LindÃ©n, L and Palonen, P and SeppÃ¤nen, M and VÃ¤inÃ¶lÃ¤, A	Cold hardiness research on agricultural and horticultural crops in Finland	1999	Agricultural and Food Science in Finland	1239-0992	8	4	459-477	https://www.scopus.com/inward/record.uri?eid=2-s2.0-0033475606&doi=10.23986%2Fafsci.5641&partnerID=40&md5=5ee4be29c7a469ab14c183d5db0092a8	English			Exclusion	Exclusion			Wrong Outcome
rayyan-685945288	American Society for Horticultural, Science	Cold hardiness, dormancy, and freeze protection of fruit crops: proceedings of the symposium held at Washington State University, Pullman, Washington, August 21, 1969	1970					31			American Society for Horticultural Science	St. Joseph, Mich		Exclusion			Wrong Document Type
rayyan-158090117	Konakahara, M	Cold Injuries on Citrus Trees and the Practical Management for Their Protection	1984	Journal of Agricultural Meteorology	00218588 (ISSN)	39	4	315-322	https://www.scopus.com/inward/record.uri?eid=2-s2.0-84899941005&doi=10.2480%2Fagrmet.39.315&partnerID=40&md5=43eeaf337e84c7d62e807ce577b41bb7	English				Exclusion
rayyan-158090118	Gohil, H and Ward, D	Cold Injury In New Jersey Vineyards Following The 2013-14 and 2014-15 Winters-A Survey	2017	Hortscience	0018-5345	52	9	S4-S5		English			Exclusion	Exclusion			Wrong Topic	Background Article
rayyan-158090119	Smith, M W and Carroll, B L and Taylor, G G	Cold injury of peach and nectarine cultivars after a fall freeze	1994	HortScience	00185345 (ISSN)	29	7	821	https://www.scopus.com/inward/record.uri?eid=2-s2.0-0028039589&doi=10.21273%2Fhortsci.29.7.821&partnerID=40&md5=e455363bbb4c542b6aee1f4b93b1c837	English				Exclusion			Wrong Time
rayyan-158090120	Mujahid, Z and Tounekti, T and Khemira, H	Cold plasma treatment to release dormancy and improve growth in grape buds: a promising alternative to natural chilling and rest breaking chemicals	2020	Scientific Reports	20452322 (ISSN)	10	1		https://www.scopus.com/inward/record.uri?eid=2-s2.0-85079359869&doi=10.1038%2Fs41598-020-59097-x&partnerID=40&md5=b802269cd997e4a89e59fe0cc910305f	English				Exclusion
rayyan-685944848	Parsons, L. R.	Cold protection by irrigation: dew point and humidity terminology	1986	Fruit crops facts sheet	1054-8319									Exclusion			Wrong Topic
rayyan-685945029	Hardy, N. G.	Cold protection for freeze-damaged trees	1984	Citrus industry	0009-7594								Inclusion
rayyan-158090121	Martsolf, J D and Childers, N F	COLD PROTECTION MECHANISMS	1992	Proceedings of the 105th Annual Meeting of the Florida State Horticultural Society		105		91-94		English	Florida State Horticultural Soc	UNIV FLORIDA,IFAS,DEPT HORT SCI,GAINESVILLE,FL 32611.		Inclusion							wrong study design
rayyan-685945105	Dozier, W. A., Jr. and Caylor, A. W. and Himelrick, D. G. and Powell, A. A. and Latham, A. J. and Pitts, J. A. and McGuire, J. A.	Cold protection of kiwifruit plants with trunk wraps and microsprinkler irrigation	1992	HortScience : a publication of the American Society for Horticultural Science	0018-5345									Exclusion			Wrong Population
rayyan-685945117	Davies, F. S. and Rippetoe, L. W.	Cold protection of young 'Hamlin' orange trees using intermittent microsprinkler irrigation and tree wraps	1988	Proceedings of the ... annual meeting of the Florida State Horticulture Society	0886-7283								Inclusion	Inclusion
rayyan-685944909	Martsolf, J. D.	Cold protection strategies	1991	Proceedings of the ... annual meeting of the Florida State Horticulture Society	0886-7283								Inclusion
rayyan-158090122	Schirra, M and Mulas, M and Fadda, A and Cauli, E	Cold quarantine responses of blood oranges to postharvest hot water and hot air treatments	2004	Postharvest Biology and Technology	09255214 (ISSN)	31	2	191-200	https://www.scopus.com/inward/record.uri?eid=2-s2.0-1042263951&doi=10.1016%2Fj.postharvbio.2003.09.002&partnerID=40&md5=aa75d314f1675801e2e60d260494ad4a	English				Exclusion			Wrong Topic
rayyan-158090123	Siegrist, J P and Cottier, P Y	Cold storage of Braeburn apples with stepwise ULO controlled atmosphere""Essai d'entreposage frigorifique de pommes Braeburn en atmosphere controlÃ©e ULO par paliers	2002			34	6	357-364	https://scholar.google.com/scholar_lookup?title=Cold+storage+of+Braeburn+apples+with+stepwise+ULO+controlled+atmosphere&author=Siegrist%2C+J.-P.&publication_year=2002	French				Exclusion			Wrong Topic
rayyan-158090124	Jomori, M L L and Kluge, R A and Jacomino, A P	Cold storage of 'Tahiti' lime treated with 1-methylcyclopropene	2003				4	785-788	https://scholar.google.com/scholar_lookup?title=Cold+storage+of+%27Tahiti%27+lime+treated+with+1-methylcyclopropene&author=Jomori%2C+M.L.L.&publication_year=2003	English				Exclusion			Wrong Topic
rayyan-158090125	Albertos, P and Wagner, K and Poppenberger, B	Cold stress signalling in female reproductive tissues	2019	Plant Cell and Environment	01407791 (ISSN)	42	3	846-853	https://www.scopus.com/inward/record.uri?eid=2-s2.0-85052631224&doi=10.1111%2Fpce.13408&partnerID=40&md5=af87b5501c44876265610829a35e2c72	English				Exclusion			Wrong Study Design
rayyan-158090126	Moyer, M M and Londo, J and Gadoury, D M and Cadle-Davidson, L	Cold Stress-Induced Disease Resistance (SIDR): indirect effects of low temperatures on host-pathogen interactions and disease progress in the grapevine powdery mildew pathosystem	2016	European Journal of Plant Pathology	0929-1873	144	4	695-705		English				Exclusion			Wrong Topic
rayyan-158090127	Moran, R E and Sun, Y P and Geng, F and Zhang, D L and Fazio, G	Cold Temperature Tolerance of Trunk and Root Tissues in One- or Two-year-old Apple Rootstocks	2011	HortScience	0018-5345	46	11	1460-1464	https://www.scopus.com/inward/record.uri?eid=2-s2.0-80855139892&doi=10.21273%2Fhortsci.46.11.1460&partnerID=40&md5=c327011cb37aab77517857e12e957ea6	English				Exclusion			Wrong Outcome
rayyan-158090128	Sekozawa, Y and Sugaya, S and Gemma, H and Iwahori, S	Cold tolerance in 'Kousui' Japanese pear and possibility for avoiding frost injury by treatment with n-propyl dihydrojasmonate	2003	Hortscience	0018-5345	38	2	288-292		English				Inclusion
rayyan-685944525	Rowland, Lisa J. and Ogden, Elizabeth L. and Ehlenfeldt, Mark K. and Arora, Rajeev	Cold Tolerance of Blueberry Genotypes Throughout the Dormant Period from Acclimation to Deacclimation	2008	HortScience : a publication of the American Society for Horticultural Science	0018-5345				http://hdl.handle.net/10113/25725					Exclusion			Wrong Population
rayyan-158090129	Baneh, H D and Aslanpour, M	Cold tolerance of some Iranian wild grape (V. vinifera ssp sylvestris) genotypes	2020	Indian Journal of Agricultural Sciences	00195022 (ISSN)	90	2	292-296	https://www.scopus.com/inward/record.uri?eid=2-s2.0-85082315922&partnerID=40&md5=8bed0e5d8114e15e5a1b5dfed8cbdeac	English				Exclusion			Wrong Intervention
rayyan-158090130	Matsukura, K and Izumi, Y and Kumashiro, S and Matsumura, M	Cold tolerance of the maize orange leafhopper, Cicadulina bipunctata	2014	Journal of Insect Physiology	00221910 (ISSN)	67		114-119	https://www.scopus.com/inward/record.uri?eid=2-s2.0-84904515254&doi=10.1016%2Fj.jinsphys.2014.05.021&partnerID=40&md5=cdbb33025cf02b6ce0f09ed9eefa9a49	English				Exclusion			Wrong Topic
rayyan-158090131	Swain, J A and Judd, G J R and Cory, J S	Cold tolerance of the spring-feeding larvae of the eyespotted bud moth, Spilonota ocellana (Lepidoptera: Tortricidae)	2017	Canadian Entomologist	0008-347X	149	3	291-299		English				Exclusion			Wrong Outcome
rayyan-158090132	Cocco, M and Meier, G E and VÃ¡zquez, D E and Vazquez, D E and Cantwell, M I and Almeida, D P F	Cold treatment of argentinean mandarins against mediterranean fruit fly	2012	Acta Horticulturae	05677572 (ISSN); 9789066053786 (ISBN)	934		413-416	https://www.scopus.com/inward/record.uri?eid=2-s2.0-84872173267&doi=10.17660%2Factahortic.2012.934.53&partnerID=40&md5=861ec8f6160ca5ece4b9551aa97d12c6	English	International Society for Horticultural Science	EEA INTA Concordia, Casilla de Correo No 34, 3200 Concordia, Entre RÃ­os, Argentina		Exclusion			Wrong Topic
rayyan-158090133	Rivera, F and Pelayo-Zaldivar, C and Diaz de Leon, F and Buentello, B and Castillo-Rivera, M and Perez-Flores, L J	Cold-conditioning treatment reduces chilling injury in Mexican limes (Citrus aurantifolia S.) stored at different temperatures	2007	Journal of Food Quality	01469428 (ISSN)	30	1	121-134	https://www.scopus.com/inward/record.uri?eid=2-s2.0-33947639052&doi=10.1111%2Fj.1745-4557.2007.00110.x&partnerID=40&md5=56529f2a1c05d545424af4ff70e5331f	English				Exclusion			Wrong Time
rayyan-158090134	Mills, L J and Ferguson, J C and Keller, M	Cold-hardiness evaluation of grapevine buds and cane tissues	2006	American Journal of Enology and Viticulture	0002-9254	57	2	194-200		English				Exclusion			Wrong Outcome
rayyan-158090135	Chat, J	COLD-HARDINESS WITHIN THE GENUS ACTINIDIA	1995	Hortscience	0018-5345	30	2	329-332		English				Exclusion			Wrong Population
rayyan-158090136	Svyantek, A and KÃ¶se, B and Stenger, J and Auwarter, C and Hatterman-Valenti, H	Cold-hardy grape cultivar winter injury and trunk re-establishment following severe weather events in North Dakota	2020	Horticulturae	23117524 (ISSN)	6	4	44576	https://www.scopus.com/inward/record.uri?eid=2-s2.0-85095845631&doi=10.3390%2Fhorticulturae6040075&partnerID=40&md5=c078d37936f80ea38cfc991fba9f2c28	English				Exclusion			Wrong Outcome
rayyan-676765201	McCracken, F. I. and Rousseau, R.	Cold-induced cankers and associated fungi in a sycamore seed orchard	1991	Research Note - Southern Forest Experiment Station, USDA Forest Service	0197-8373			3-pp.	https://www.cabdirect.org/cabdirect/abstract/19950602027	English				Exclusion			Wrong Topic
rayyan-158090137	Rauen, U and de Groot, H	Cold-induced release of reactive oxygen species as a decisive mediator of hypothermia injury to cultured liver cells	1998	Free Radical Biology and Medicine	0891-5849	24	7	1316-1323		English			Exclusion	Exclusion			Wrong Topic
rayyan-158090138	Kollas, D A	COLD-INJURY TO APPLE-TREES, WINTER 1985-1986	1987	Hortscience	0018-5345	22	3	380		English				Exclusion
rayyan-158090139	Zhang, J and Wu, X and Niu, R and Liu, Y and Liu, N and Xu, W and Wang, Y	Cold-resistance evaluation in 25 wild grape species	2012	Vitis	0042-7500	51	4	153-160		English				Exclusion			Background Article	Wrong Intervention
rayyan-686116042	Vonmollendorff, L. J. and Jacobs, G. and Devilliers, O. T.	COLD-STORAGE INFLUENCES INTERNAL CHARACTERISTICS OF NECTARINES DURING RIPENING	1992	Hortscience	0018-5345	27	12	1295-1297	<Go to ISI>://WOS:A1992KL02800017	English		UNIV STELLENBOSCH,DEPT HORT,STELLENBOSCH 7600,SOUTH AFRICA. UNIV STELLENBOSCH,DEPT BOT,STELLENBOSCH 7600,SOUTH AFRICA. VONMOLLENDORFF, LJ (corresponding author), STELLENBOSCH INST FRUIT TECHNOL,PRIVATE BAG X5013,STELLENBOSCH 7599,SOUTH AFRICA.		Exclusion			Wrong Time
rayyan-158090140	Baneh, H D and Aslanpour, M and Aziz, M O	COLD-TOLERANCE OF SOME AUTOCHTHONOUS AND IMPORTED COMMERCIAL SEEDLESS GRAPEVINE (Vitis Vinifera) CULTIVARS IN IRAN	2019	International Transaction Journal of Engineering Management & Applied Sciences & Technologies	2228-9860	10	8	1017-1027		English				Exclusion			Background Article
rayyan-158090141	Kuroda, H and Sagisaka, S and Chiba, K	Collapse of peroxide-scavenging systems in apple flower-buds associated with freezing injury	1992	Plant and Cell Physiology	00320781 (ISSN)	33	6	743-750	https://www.scopus.com/inward/record.uri?eid=2-s2.0-0006291309&partnerID=40&md5=f7eeb38a528d90f7a31cf1f6cf8b7a5c https://scholar.google.com/scholar_lookup?title=Collapse+of+peroxide-scavenging+systems+in+apple+%5BMalus+pumila%5D+flower-buds+associated+wit	English				Exclusion			Background Article
rayyan-685944579	Alkilany, Alaaldin M. and Abulateefeh, Samer R. and Mills, Kayla K. and Bani Yaseen, Alaa I. and Hamaly, Majd A. and Alkhatib, Hatim S. and Aiedeh, Khaled M. and Stone, John W.	Colloidal Stability of Citrate and Mercaptoacetic Acid Capped Gold Nanoparticles upon Lyophilization: Effect of Capping Ligand Attachment and Type of Cryoprotectants	2014	Langmuir	1520-5827				http://dx.doi.org/10.1021%2Fla504000v				Exclusion
rayyan-676765017	Hennion, B. and Breisch, H. and Osaer, A. and Gleizer, B.	Combating spring frost	2003	Infos-Ctifl	0758-5373			32-37	https://www.cabdirect.org/cabdirect/abstract/20033194165	French				Inclusion
rayyan-158090142	Liu, J Y and Sherif, S M	Combating Spring Frost With Ethylene	2019	Frontiers in Plant Science	1664462X (ISSN)	10		6	https://www.scopus.com/inward/record.uri?eid=2-s2.0-85075258957&doi=10.3389%2Ffpls.2019.01408&partnerID=40&md5=5a59d7ad21bf63bd7896cf9c1a51499e	English				Inclusion					exclude	wrong study design	wrong publication type
rayyan-686116097	Jia, X. Y. and Li, J. K. and Du, M. J. and Zhao, Z. Y. and Song, J. X. and Yang, W. Q. and Zheng, Y. L. and Chen, L. and Li, X. H.	Combination of Low Fluctuation of Temperature with TiO2 Photocatalytic/Ozone for the Quality Maintenance of Postharvest Peach	2020	Foods		9	2	15	<Go to ISI>://WOS:000521989200058	English		[Jia, Xiaoyu; Du, Meijun; Song, Jianxin; Zheng, Yanli; Chen, Lan; Li, Xihong] Tianjin Univ Sci & Technol, Coll Food Sci & Engn, State Key Lab Food Nutr & Safety, Tianjin 300457, Peoples R China. [Li, Jiangkuo] Natl Engn & Technol Res Ctr Preservat Agr Prod, Tianjin Key Lab Postharvest Physiol & Storage Agr, Tianjin 300384, Peoples R China. [Zhao, Zhiyong] Xinjiang Acad Agr & Reclamat Sci, Inst Ag…		Exclusion			Wrong Topic
rayyan-686116141	Liu, Z. Y. and Li, W. H. and Zhai, X. Q. and Li, X. H.	Combination of precooling with ozone fumigation or low fluctuation of temperature for the quality modifications of postharvest sweet cherries		Journal of Food Processing and Preservation	0145-8892			15	<Go to ISI>://WOS:000638651900001	English		[Liu, Ziyun; Li, Wenhan; Zhai, Xuqing; Li, Xihong] Tianjin Univ Sci & Technol, Sch Food Engn & Biotechnol, State Key Lab Food Nutr & Safety, Minist Educ, Tianjin 300457, Peoples R China. Li, XH (corresponding author), Tianjin Univ Sci & Technol, Sch Food Engn & Biotechnol, State Key Lab Food Nutr & Safety, Minist Educ, Tianjin 300457, Peoples R China. a1605318173@163.com		Exclusion			Wrong Topic
rayyan-685944630	Li, B. Q. and Zhou, Z. W. and Tian, S. P.	Combined effects of endo- and exogenous trehalose on stress tolerance and biocontrol efficacy of two antagonistic yeasts	2008	Biological control : theory and application in pest management	1049-9644				http://dx.doi.org/10.1016/j.biocontrol.2008.04.011					Exclusion			Wrong Topic
rayyan-158090143	MertoÄŸlu, K and EvrenosoÄŸlu, Y and Polat, M	Combined effects of ethephon and mepiquat chloride on late blooming, fruit set, and phytochemical characteristics of black diamond plum	2019	Turkish Journal of Agriculture and Forestry	1300011X (ISSN)	43	6	544-553	https://www.scopus.com/inward/record.uri?eid=2-s2.0-85076491295&doi=10.3906%2Ftar-1811-65&partnerID=40&md5=7cb50a5c939f8bf7f8cb7f9ad3379cc3	English				Inclusion							wrong outcome
rayyan-685944549	Mosley, Jeffrey C. and Frost, Rachel A. and Roeder, Brent L. and Mosley, Tracy K. and Marks, Gerald	Combined Herbivory by Targeted Sheep Grazing and Biological Control Insects to Suppress Spotted Knapweed (Centaurea stoebe)	2016	Invasive plant science and management	1939-747X				http://dx.doi.org/10.1614%2FIPSM-D-15-00034.1					Exclusion			Wrong Topic
rayyan-158090144	Yang, Z F and Cao, S F and Zheng, Y H and Jiang, Y M	Combined salicyclic acid and ultrasound treatments for reducing the chilling injury on peach fruit	2012	Journal of Agricultural and Food Chemistry	00218561 (ISSN)	60	5	1209-1212	https://www.scopus.com/inward/record.uri?eid=2-s2.0-84863042797&doi=10.1021%2Fjf2041164&partnerID=40&md5=f9b2e8b0cded98d1cc6f76dddce28214	English				Exclusion			Wrong Time
rayyan-158090145	Sivankalyani, V and Feygenberg, O and Maorer, D and Zaaroor, M and Fallik, E and Alkan, N	Combined treatments reduce chilling injury and maintain fruit quality in avocado fruit during cold quarantine	2015	PLoS ONE	19326203 (ISSN)	10	10		https://www.scopus.com/inward/record.uri?eid=2-s2.0-84949524155&doi=10.1371%2Fjournal.pone.0140522&partnerID=40&md5=7abe1d81b25a540a36f22b71c1e5c290	English				Exclusion			Wrong Time
rayyan-685945257	Agadzhanian, Zh A. and Pogosbekian, S. V.	Combined working unit for covering vineyards [Protection from winter frosts]	1981	Vinodelie i vinogradarstvo SSSR	0042-6318								Inclusion
rayyan-158090146	Lee, Sangseok	Combining LC-MS/MS and genetic analysis to unravel plant hormone metabolism in Arabidopsis thaliana	2020						https://edepot.wur.nl/508861	Engels	Wageningen University			Exclusion			Wrong Population
rayyan-158090147	Ge, W Y and Zhao, Y B and Kong, X M and Sun, H J and Luo, M L and Yao, M M and Wei, B D and Ji, S J	Combining salicylic acid and trisodium phosphate alleviates chilling injury in bell pepper (Capsicum annuum L.) through enhancing fatty-acid desaturation efficiency and water retention	2020	Food Chemistry	0308-8146	327		10		English				Exclusion			Wrong Population
rayyan-158090148	Zhao, L and Wang, M R and Cui, Z H and Chen, L and Volk, G M and Wang, Q C	Combining thermotherapy with cryotherapy for efficient eradication of apple stem grooving virus from infected in-vitro-cultured apple shoots	2018	Plant Disease	01912917 (ISSN)	102	8	1574-1580	https://www.scopus.com/inward/record.uri?eid=2-s2.0-85050524735&doi=10.1094%2FPDIS-11-17-1753-RE&partnerID=40&md5=b6272ff558b563cd369ce0b5b0b01117	English				Exclusion			Wrong Topic
rayyan-685944541	Warner, G. B.	Commercial kiwifruit production in Canada--north of the 49th parallel	1992	Acta horticulturae	0567-7572				http://dx.doi.org/10.17660/ActaHortic.1992.297.21					Exclusion			Wrong Population
rayyan-158090149	Obenland, D and Collin, S and Sievert, J and Fjeld, K and Doctor, J and Arpaia, M L	Commercial packing and storage of navel oranges alters aroma volatiles and reduces flavor quality	2008	Postharvest Biology and Technology	0925-5214	47	2	159-167		English				Exclusion			Wrong Topic
rayyan-686116153	Crowley, S. and Mahony, J. and van Sinderen, D.	Comparative analysis of two antifungal Lactobacillus plantarum isolates and their application as bioprotectants in refrigerated foods	2012	Journal of Applied Microbiology	1364-5072	113	6	1417-1427	<Go to ISI>://WOS:000311292400013	English		[Crowley, S.; Mahony, J.; van Sinderen, D.] Natl Univ Ireland Univ Coll Cork, Dept Microbiol, Cork, Ireland. [van Sinderen, D.] Natl Univ Ireland Univ Coll Cork, Alimentary Pharmobiot Ctr, Cork, Ireland. van Sinderen, D (corresponding author), Natl Univ Ireland Univ Coll Cork, Dept Microbiol, Cork, Ireland. d.vansinderen@ucc.ie		Exclusion			Wrong Topic
rayyan-158090150	Klaas, L and JÃ¤nes, H and Kahu, K and Janes, H and Kahu, K and Burak, M and Lang, G A and Gulen, H and Ipek, A	Comparative Assessment of Growth and Cropping of Sour Cherry Trees Grafted on 'Mahaleb' Seedlings or Own-Rooted from In Vitro Propagation	2008	Proceedings of the Vth International Cherry Symposium, Vols 1 and 2	978-90-6605-551-3	795		435-438	https://www.scopus.com/inward/record.uri?eid=2-s2.0-58049218888&doi=10.17660%2Factahortic.2008.795.66&partnerID=40&md5=b44c9ac70477858e74122f6c825b407a	English	International Society for Horticultural Science	Institute of Agric. and Environ. Sciences, Estonian Agricultural University, Polli Horticultural Research Centre, Kreutzwaldi 64, 51014 Tartu, Estonia		Exclusion			Wrong Study Design
rayyan-158090151	Tittonell, Pablo and Affholder, FranÃ§ois and Scopel, Eric and Lafarge, Tanguy and Al, et	Comparative assessment of productivity gaps of major food crops across smallholder farming systems in the tropics - A modelling and data-mining approach							http://agritrop.cirad.fr/583523/1/Tittonell 2011 Comparative assessment of productivity gaps in the Tropics - Beijing.pdf	English	China Agricultural University			Exclusion			Wrong Climate
rayyan-676764971	Girichev, V. S.	Comparative characteristics of pear varieties for resistance to early spring frosts	2010	Sadovodstvo i Vinogradarstvo	0235-2591			25-28	https://www.cabdirect.org/cabdirect/abstract/20113204304	Russian				Exclusion			Foreign Language
rayyan-158090152	Qin Frank, G F and Ding, Zhongxiang and Yuan, Jiaojiao and Jiang, Runhua and Huang, Simin and Shao, Youyuan and ä¸ä¸­ç¥¥ and åŽŸå§£å§£ and è’‹æ¶¦èŠ± and é»„æ–¯ç‰ and é‚µå‹å…ƒ	Comparative Experimental Study on Freeze Concentration and Vacuum Evaporation Concentration of Apple Juice TT - è‹¹æžœæ±å†·å†»æµ“ç¼©ä¸ŽçœŸç©ºè’¸å‘æµ“ç¼©æ•ˆæžœçš„å¯¹æ¯”	2020	Food Science TA - ç§¦è´¯ä¸°	1002-6630	41	7	102-109		Chinese				Exclusion			Foreign Language
[truncated: 5,069 more rows]
