# Supplementary material for: Strategies for managing spring frost risks in orchards: effectiveness and conditionality—a systematic review
Source: Environ Evid. 2022 Sep 1;11:29. doi: 10.1186/s13750-022-00281-z (PMC11378767; doi:10.1186/s13750-022-00281-z)
Supplement: Supplementary file 3 — Additional file 3: Coding table with variable names and precoded options. [file 13750_2022_281_MOESM3_ESM.xlsx]

## Sheet: Sheet1
	Category	Pre-Coded Options	Free Text
	Reason Of Exclusion	wrong topic, background article, wrong population, foreign language, wrong intervention, wrong time, wrong outcome, wrong study design, no full text, background study, duplicate, wrong climate, wrong document type, wrong comparator, wrong publication type, wrong language
Metadata Of The Study	Type Of Publication	Peer-Reviewed Journal, Organisational Report, Professional Journal, Conference Paper, Thesis
	Study Setup	Field Experiment, Greenhouse Experiment, Cold Chamber
	Study Design	Blocked Randomized Design, Randomised Design (Blocked), Blocked Design, Randomised Design (Splitplot), Randomised Design, Factorial Design, Latin Square , Split-Plot Design, Strip-Plot Design, Field-Scale Comparison (No Replication Within Field), Paired Design , Purposive, Other, Na, Nd
	Variability Measure	None, Unclear, Overall 95% Ci, Overall Cv, Overall Lsd, Overall P Values, Overall Se, Raw Data, Overall Sed, Individual Ci, Individual 95% Ci, Individual Sd, Individual Lsd, Individual Se, Individual P Values, Individual Sed
	Comparator	Control Population, Model
	Sample Size		[Number Of Spatial Replicates Per Treatment]
	Number Of Observations Per Replication		[Number Of Trees/ Branches]
	Funding	University, Governmental, Producer Of Intervention, Private Funder, Insurance
	Country	Austria, Albania, Andorra, Argentina, Armenia, Australia, Belarus, Belgium, Bosnia And Herzegovina, Brazil, Bulgaria, Canada, Chile, China, Croatia, Cyprus, Czech Republic, Denmark, Estonia, Finland, France, Georgia, Germany, Greece, Hong Kong, Hungary, Iceland, Iran, Iraq, Ireland, Israel, Italy, Japan, Latvia, Lebanon, Liechtenstein, Lithuania, Luxembourg, Macedonia, Malta, Mexico, Netherlands,…
	Location		[Closest Location]
	Longitude/Latitude		[Lon, Lat Retrieved From Given Address]
	Size Of Field		[ha]
	Height Above Sea Level		[m]
	Relief		Description
	Land Use Type (Surroundings)	Open Fields, Forests, Orchards, Hedges, Greenhouse, Waterbodies, Rivers, Ocean, Urban	Description
	Dominant Soil Texture		Description
Set-Up	Intervention(S)		Description Of Intervention
	Intervention Class	Water, Wind, Foliar Application, Mechanic Intervention, Covering, Covering (Field), Covering (Bud), Heating, Other , Na, Nd
	Fruit	Apple, Pear , Cherry, Peach, Nectarine, Plum, Apricot, Avocado, Lemon, Orange, Grapefruit, Mandarine, Pomelo , Other, Na,Nd, Grapevine
	Cultivar		Variety Name
	Rootstock		Rootstock Name
	Development Stage		[Bbch Code Or Description]
	Pruning		Information Given, Yes Or No
	Training System		Any Information Given
	Tree Height		[m]
	Distance Between Rows And Trees		Meter X Meter
	Field Size		[m²]
	Planting Year		Year(s)
	Measurement Year		Year(s)
	Groundcover		Description
Condi-Tions Of Effectiveness	Orientation Of Rows	North : South, East : West, North-East : South-West, North-West : South-East
	Temperature Sensors Position	Below Ground, On The Ground, On Tree At 0.5M, On Tree At 1M, On Tree At 1.5, On Tree At 2M, At 5M, Above 10M, At 15M, Several On Tree And In Flowers, One Station Per Field, Even Grid, In Cold Chamber, In Greenhouse, Remote Position,
	Frost Type - Tested	Radiative, Advective, Both
	Frost Type - Effective	Radiative, Advective, Both
	Details If Applicable
	---Concentration
	---Concentration Unit
	---Water Discharge
	---Height Of Windtower
	---Distance To Windtower
	Inversion Strength		Information Given, Yes Or No
	Number Of Frost Nights
	Wind Speed (Max)		In m/s
	Wind Direction
	Relative Humidity		In %
	Min. Temp. Recorded		[°C]
	Min. Temp. Effective		[°C]
	Length Of Frost Period		[h]
Results	Identified Limitations		Description
	Costs Per Ha (€)		[€ Or Volume Of Resources]
	Yield		[Kg]
	---Intervention
	---Control
	---Difference
	Flower/ Bud Damage		[%]
	---Intervention
	---Control
	---Difference
	Bud Break		[Days]
	---Difference In Days
	Max. Recorded Temperature Increase		[°C]
	(Intervention - Control)
	Effective Measure	Yes, No
