# Supplementary material for: Strategies for managing spring frost risks in orchards: effectiveness and conditionality—a systematic review
Source: Environ Evid. 2022 Sep 1;11:29. doi: 10.1186/s13750-022-00281-z (PMC11378767; doi:10.1186/s13750-022-00281-z)
Supplement: Supplementary file 4 — Additional file 4: Data extracted from each study, including metadata and individual study findings, along with other key information such as study location and reporting of effect modifiers. [file 13750_2022_281_MOESM4_ESM.xlsx]

## Sheet: Data
Author	Year	Title	Article Id	Latitude	Longitude	Funding	Type Of Publication	Study Setup	Sample Size	Number Of Observations Per Replication	Parcels	Replicates	Blocks	Buds	Rows	Trees	Study Design Detail	Comparator	Country	Study Design (Precoded)	Location	Surrounding Landuse Reported ?	Row Distance	Row Distance1	Row Distance2	Row Orientation	Management Details	Elevation Mentioned ?	Surrounding Landuse	Size Of The Field	Soil	Intervention (Detailled)	Intervention Class	Year Of Planting	Years Of Measurement	Temperature Sensor Position	Cultivar	Frost Type Effective ?	Rootstock	Fruit	Development Stage	Development Stage (Number Only)	Terrain	Minimum Temperature Effective	Number Of Frost Nights	Frost Type Tested	Minimum Temperature Recorded	Timing	Groundcover
Centinari, M And Gardner, D M And Smith, D E And Smith, M S	2018	Impact Of Amigo Oil And Kdl On Grapevine Postbudburst Freeze Damage, Yield Components, And Fruit And Wine Composition	10733517	40.78333	77.85	Nd	Peer Reviewed Journal	Field Experiment	1	6	Na	Na	Na	Na	Na	Na	Randomized Complete Block Design At Both Sites With Six 134 Replications Per Treatment	Control Population	United States	Randomized Complete Block	State College Pennsylvania	Nd	1.83X2.44	1.83	2.44	N-S	Planted In 2006, Vines Were Trained To A High-Wire Bilateral Cordon At A Height Of 1.8 M. Vines Were 124 Caned-Pruned To An Average Of 12 Nodes Per Meter Of Cordon	False	Nd	Nd	Hublesburg 115 Silt-Loam	Amigo Oil (Applied In Winter/Dormancy Period); Potassium Fertilizer (Kdl) (Applied 24H Before Predicted Frost Episode)	Foliar Application	2006	2015	On Tree (2M)	Noiret	Nd	101-14Mgt	Grapevine	E-L 12, E-L 12 And E-L 10 For Noiret Control, Kdl And Amigo Oil-Treated Vines	53	Nd	Not Effective	1	Nd	-3	During Dormancy	Nd
Centinari, M And Gardner, D M And Smith, D E And Smith, M S	2018	Impact Of Amigo Oil And Kdl On Grapevine Postbudburst Freeze Damage, Yield Components, And Fruit And Wine Composition	10733517	40.78333	77.85	Nd	Peer Reviewed Journal	Field Experiment	1	6	Na	Na	Na	Na	Na	Na	Randomized Complete Block Design At Both Sites With Six 134 Replications Per Treatment	Control Population	United States	Randomized Complete Block	State College Pennsylvania	Nd	1.83X2.44	1.83	2.44	N-S	Planted In 2006, Vines Were Trained To A High-Wire Bilateral Cordon At A Height Of 1.8 M. Vines Were 124 Caned-Pruned To An Average Of 12 Nodes Per Meter Of Cordon	False	Nd	Nd	Hublesburg 115 Silt-Loam	Amigo Oil (Applied In Winter/Dormancy Period); Potassium Fertilizer (Kdl) (Applied 24H Before Predicted Frost Episode)	Foliar Application	2006	2015	On Tree (2M)	Noiret	Nd	101-14Mgt	Grapevine	E-L 12, E-L 12 And E-L 10 For Noiret Control, Kdl And Amigo Oil-Treated Vines	53	Nd	Not Effective	1	Nd	-3	24H Before Predicted Frost Episode	Nd
Centinari, M And Gardner, D M And Smith, D E And Smith, M S	2018	Impact Of Amigo Oil And Kdl On Grapevine Postbudburst Freeze Damage, Yield Components, And Fruit And Wine Composition	10733517	40.78333	77.85	Nd	Peer Reviewed Journal	Field Experiment	1	6	Na	Na	Na	Na	Na	Na	Randomized Complete Block Design At Both Sites With Six 134 Replications Per Treatment	Control Population	United States	Randomized Complete Block	State College Pennsylvania	Nd	2.44X2.74	2.44	2.74	N-S	Planted In 2004, Vines Were Trained To A High-Wire Bilateral Cordon At A Height Of 1.8 M. Vines Were 124 Caned-Pruned To An Average Of 12 Nodes Per Meter Of Cordon	False	Nd	Nd	Hublesburg 115 Silt-Loam	Amigo Oil (Applied In Winter/Dormancy Period); Potassium Fertilizer (Kdl) (Applied 24H Before Predicted Frost Episode)	Foliar Application	2004	2015	On Tree (2M)	Traminette	Nd	3309C	Grapevine	E-L 12, E-L 12 And E-L 10 For Noiret Control, Kdl And Amigo Oil-Treated Vines	14	Nd	Not Effective	1	Nd	-3	24H Before Predicted Frost Episode	Nd
Centinari, M And Gardner, D M And Smith, D E And Smith, M S	2018	Impact Of Amigo Oil And Kdl On Grapevine Postbudburst Freeze Damage, Yield Components, And Fruit And Wine Composition	10733517	40.78333	77.85	Nd	Peer Reviewed Journal	Field Experiment	1	6	Na	Na	Na	Na	Na	Na	Randomized Complete Block Design At Both Sites With Six 134 Replications Per Treatment	Control Population	United States	Randomized Complete Block	State College Pennsylvania	Nd	2.44X2.74	2.44	2.74	N-S	Planted In 2004, Vines Were Trained To A High-Wire Bilateral Cordon At A Height Of 1.8 M. Vines Were 124 Caned-Pruned To An Average Of 12 Nodes Per Meter Of Cordon	False	Nd	Nd	Hublesburg 115 Silt-Loam	Amigo Oil (Applied In Winter/Dormancy Period); Potassium Fertilizer (Kdl) (Applied 24H Before Predicted Frost Episode)	Foliar Application	2004	2015	On Tree (2M)	Traminette	Nd	3309C	Grapevine	E-L 12, E-L 12 And E-L 10 For Noiret Control, Kdl And Amigo Oil-Treated Vines	14	Nd	Not Effective	1	Nd	-3	During Dormancy	Nd
Jolivet, Y And Dubois, J M M And Granberg, H	1999	Abscisic Acid Treatment To Avoid Late Spring Frosts Damage During 'Chardonnay' Vines Budbreak	10733518	-28.2475	-49.9617	Governmental	Peer Reviewed Journal	Field Experiment	4	1	Na	Na	Na	Na	Na	Na	Randomized Blocks Arranged In Factorial Scheme 3X5, Four Replicates Consisting Of One Vine Per Plot Were Used	Control Population	Brazil	Random Block	Sao Joaquim, Santa Catarina, Brazil	False	1.5X3	3	1.5	Nd	Vineyard Under Hail Net, Y Training System, Spaced 1.5X3.0M	True	Nd	Nd	Nd	Na	Foliar Application	Nd	2012	Nd	Chardonnay	Nd	Paulsen 1103	Grapevine	Nd	Nd	Nd	Nd	9	Nd	-4	22 Days Before Pruning	Nd
Jolivet, Y And Dubois, J M M And Granberg, H	1999	Abscisic Acid Treatment To Avoid Late Spring Frosts Damage During 'Chardonnay' Vines Budbreak	10733518	-28.2475	-49.9617	Governmental	Peer Reviewed Journal	Field Experiment	4	1	Na	Na	Na	Na	Na	Na	Randomized Blocks Arranged In Factorial Scheme 3X5, Four Replicates Consisting Of One Vine Per Plot Were Used	Control Population	Brazil	Random Block	Sao Joaquim, Santa Catarina, Brazil	False	1.5X3	3	1.5	Nd	Vineyard Under Hail Net, Y Training System, Spaced 1.5X3.0M	True	Nd	Nd	Nd	Na	Foliar Application	Nd	2012	Nd	Chardonnay	Nd	Paulsen 1103	Grapevine	Nd	Nd	Nd	Nd	9	Nd	-4	22 Days Before Pruning	Nd
Jolivet, Y And Dubois, J M M And Granberg, H	1999	Abscisic Acid Treatment To Avoid Late Spring Frosts Damage During 'Chardonnay' Vines Budbreak	10733518	-28.2475	-49.9617	Governmental	Peer Reviewed Journal	Field Experiment	4	1	Na	Na	Na	Na	Na	Na	Randomized Blocks Arranged In Factorial Scheme 3X5, Four Replicates Consisting Of One Vine Per Plot Were Used	Control Population	Brazil	Random Block	Sao Joaquim, Santa Catarina, Brazil	False	1.5X3	3	1.5	Nd	Vineyard Under Hail Net, Y Training System, Spaced 1.5X3.0M	True	Nd	Nd	Nd	Na	Foliar Application	Nd	2012	Nd	Chardonnay	Nd	Paulsen 1103	Grapevine	Nd	Nd	Nd	Nd	9	Nd	-4	9 Days Before Pruning	Nd
Jolivet, Y And Dubois, J M M And Granberg, H	1999	Abscisic Acid Treatment To Avoid Late Spring Frosts Damage During 'Chardonnay' Vines Budbreak	10733518	-28.2475	-49.9617	Governmental	Peer Reviewed Journal	Field Experiment	4	1	Na	Na	Na	Na	Na	Na	Randomized Blocks Arranged In Factorial Scheme 3X5, Four Replicates Consisting Of One Vine Per Plot Were Used	Control Population	Brazil	Random Block	Sao Joaquim, Santa Catarina, Brazil	False	1.5X3	3	1.5	Nd	Vineyard Under Hail Net, Y Training System, Spaced 1.5X3.0M	True	Nd	Nd	Nd	Na	Foliar Application	Nd	2012	Nd	Chardonnay	Nd	Paulsen 1103	Grapevine	Nd	Nd	Nd	Nd	9	Nd	-4	22 Days Before Pruning	Nd
Jolivet, Y And Dubois, J M M And Granberg, H	1999	Abscisic Acid Treatment To Avoid Late Spring Frosts Damage During 'Chardonnay' Vines Budbreak	10733518	-28.2475	-49.9617	Governmental	Peer Reviewed Journal	Field Experiment	4	1	Na	Na	Na	Na	Na	Na	Randomized Blocks Arranged In Factorial Scheme 3X5, Four Replicates Consisting Of One Vine Per Plot Were Used	Control Population	Brazil	Random Block	Sao Joaquim, Santa Catarina, Brazil	False	1.5X3	3	1.5	Nd	Vineyard Under Hail Net, Y Training System, Spaced 1.5X3.0M	True	Nd	Nd	Nd	Na	Foliar Application	Nd	2012	Nd	Chardonnay	Nd	Paulsen 1103	Grapevine	Nd	Nd	Nd	Nd	9	Nd	-4	0 Days Before Pruning	Nd
Jolivet, Y And Dubois, J M M And Granberg, H	1999	Abscisic Acid Treatment To Avoid Late Spring Frosts Damage During 'Chardonnay' Vines Budbreak	10733518	-28.2475	-49.9617	Governmental	Peer Reviewed Journal	Field Experiment	4	1	Na	Na	Na	Na	Na	Na	Randomized Blocks Arranged In Factorial Scheme 3X5, Four Replicates Consisting Of One Vine Per Plot Were Used	Control Population	Brazil	Random Block	Sao Joaquim, Santa Catarina, Brazil	False	1.5X3	3	1.5	Nd	Vineyard Under Hail Net, Y Training System, Spaced 1.5X3.0M	True	Nd	Nd	Nd	Na	Foliar Application	Nd	2012	Nd	Chardonnay	Nd	Paulsen 1103	Grapevine	Nd	Nd	Nd	Nd	9	Nd	-4	0 Days Before Pruning	Nd
Jolivet, Y And Dubois, J M M And Granberg, H	1999	Abscisic Acid Treatment To Avoid Late Spring Frosts Damage During 'Chardonnay' Vines Budbreak	10733518	-28.2475	-49.9617	Governmental	Peer Reviewed Journal	Field Experiment	4	1	Na	Na	Na	Na	Na	Na	Randomized Blocks Arranged In Factorial Scheme 3X5, Four Replicates Consisting Of One Vine Per Plot Were Used	Control Population	Brazil	Random Block	Sao Joaquim, Santa Catarina, Brazil	False	1.5X3	3	1.5	Nd	Vineyard Under Hail Net, Y Training System, Spaced 1.5X3.0M	True	Nd	Nd	Nd	Na	Foliar Application	Nd	2012	Nd	Chardonnay	Nd	Paulsen 1103	Grapevine	Nd	Nd	Nd	Nd	9	Nd	-4	9 Days Before Pruning	Nd
Jolivet, Y And Dubois, J M M And Granberg, H	1999	Abscisic Acid Treatment To Avoid Late Spring Frosts Damage During 'Chardonnay' Vines Budbreak	10733518	-28.2475	-49.9617	Governmental	Peer Reviewed Journal	Field Experiment	4	1	Na	Na	Na	Na	Na	Na	Randomized Blocks Arranged In Factorial Scheme 3X5, Four Replicates Consisting Of One Vine Per Plot Were Used	Control Population	Brazil	Random Block	Sao Joaquim, Santa Catarina, Brazil	False	1.5X3	3	1.5	Nd	Vineyard Under Hail Net, Y Training System, Spaced 1.5X3.0M	True	Nd	Nd	Nd	Na	Foliar Application	Nd	2012	Nd	Chardonnay	Nd	Paulsen 1103	Grapevine	Nd	Nd	Nd	Nd	9	Nd	-4	9 Days Before Pruning	Nd
Jolivet, Y And Dubois, J M M And Granberg, H	1999	Abscisic Acid Treatment To Avoid Late Spring Frosts Damage During 'Chardonnay' Vines Budbreak	10733518	-28.2475	-49.9617	Governmental	Peer Reviewed Journal	Field Experiment	4	1	Na	Na	Na	Na	Na	Na	Randomized Blocks Arranged In Factorial Scheme 3X5, Four Replicates Consisting Of One Vine Per Plot Were Used	Control Population	Brazil	Random Block	Sao Joaquim, Santa Catarina, Brazil	False	1.5X3	3	1.5	Nd	Vineyard Under Hail Net, Y Training System, Spaced 1.5X3.0M	True	Nd	Nd	Nd	Na	Foliar Application	Nd	2013	Nd	Chardonnay	Nd	Paulsen 1103	Grapevine	Nd	Nd	Nd	Nd	9	Nd	-4	30 Days Before Pruning	Nd
Jolivet, Y And Dubois, J M M And Granberg, H	1999	Abscisic Acid Treatment To Avoid Late Spring Frosts Damage During 'Chardonnay' Vines Budbreak	10733518	-28.2475	-49.9617	Governmental	Peer Reviewed Journal	Field Experiment	4	1	Na	Na	Na	Na	Na	Na	Randomized Blocks Arranged In Factorial Scheme 3X5, Four Replicates Consisting Of One Vine Per Plot Were Used	Control Population	Brazil	Random Block	Sao Joaquim, Santa Catarina, Brazil	False	1.5X3	3	1.5	Nd	Vineyard Under Hail Net, Y Training System, Spaced 1.5X3.0M	True	Nd	Nd	Nd	Na	Foliar Application	Nd	2013	Nd	Chardonnay	Nd	Paulsen 1103	Grapevine	Nd	Nd	Nd	Nd	9	Nd	-4	30 Days Before Pruning	Nd
Jolivet, Y And Dubois, J M M And Granberg, H	1999	Abscisic Acid Treatment To Avoid Late Spring Frosts Damage During 'Chardonnay' Vines Budbreak	10733518	-28.2475	-49.9617	Governmental	Peer Reviewed Journal	Field Experiment	4	1	Na	Na	Na	Na	Na	Na	Randomized Blocks Arranged In Factorial Scheme 3X5, Four Replicates Consisting Of One Vine Per Plot Were Used	Control Population	Brazil	Random Block	Sao Joaquim, Santa Catarina, Brazil	False	1.5X3	3	1.5	Nd	Vineyard Under Hail Net, Y Training System, Spaced 1.5X3.0M	True	Nd	Nd	Nd	Na	Foliar Application	Nd	2013	Nd	Chardonnay	Nd	Paulsen 1103	Grapevine	Nd	Nd	Nd	Nd	9	Nd	-4	30 Days Before Pruning	Nd
Jolivet, Y And Dubois, J M M And Granberg, H	1999	Abscisic Acid Treatment To Avoid Late Spring Frosts Damage During 'Chardonnay' Vines Budbreak	10733518	-28.2475	-49.9617	Governmental	Peer Reviewed Journal	Field Experiment	4	1	Na	Na	Na	Na	Na	Na	Randomized Blocks Arranged In Factorial Scheme 3X5, Four Replicates Consisting Of One Vine Per Plot Were Used	Control Population	Brazil	Random Block	Sao Joaquim, Santa Catarina, Brazil	False	1.5X3	3	1.5	Nd	Vineyard Under Hail Net, Y Training System, Spaced 1.5X3.0M	True	Nd	Nd	Nd	Na	Foliar Application	Nd	2013	Nd	Chardonnay	Nd	Paulsen 1103	Grapevine	Nd	Nd	Nd	Nd	9	Nd	-4	30 Days Before Pruning	Nd
Jolivet, Y And Dubois, J M M And Granberg, H	1999	Abscisic Acid Treatment To Avoid Late Spring Frosts Damage During 'Chardonnay' Vines Budbreak	10733518	-28.2475	-49.9617	Governmental	Peer Reviewed Journal	Field Experiment	4	1	Na	Na	Na	Na	Na	Na	Randomized Blocks Arranged In Factorial Scheme 3X5, Four Replicates Consisting Of One Vine Per Plot Were Used	Control Population	Brazil	Random Block	Sao Joaquim, Santa Catarina, Brazil	False	1.5X3	3	1.5	Nd	Vineyard Under Hail Net, Y Training System, Spaced 1.5X3.0M	True	Nd	Nd	Nd	Na	Foliar Application	Nd	2012	Nd	Chardonnay	Nd	Paulsen 1103	Grapevine	Nd	Nd	Nd	Nd	9	Nd	-4	22 Days Before Pruning	Nd
Jolivet, Y And Dubois, J M M And Granberg, H	1999	Abscisic Acid Treatment To Avoid Late Spring Frosts Damage During 'Chardonnay' Vines Budbreak	10733518	-28.2475	-49.9617	Governmental	Peer Reviewed Journal	Field Experiment	4	1	Na	Na	Na	Na	Na	Na	Randomized Blocks Arranged In Factorial Scheme 3X5, Four Replicates Consisting Of One Vine Per Plot Were Used	Control Population	Brazil	Random Block	Sao Joaquim, Santa Catarina, Brazil	False	1.5X3	3	1.5	Nd	Vineyard Under Hail Net, Y Training System, Spaced 1.5X3.0M	True	Nd	Nd	Nd	Na	Foliar Application	Nd	2012	Nd	Chardonnay	Nd	Paulsen 1103	Grapevine	Nd	Nd	Nd	Nd	9	Nd	-4	9 Days Before Pruning	Nd
Jolivet, Y And Dubois, J M M And Granberg, H	1999	Abscisic Acid Treatment To Avoid Late Spring Frosts Damage During 'Chardonnay' Vines Budbreak	10733518	-28.2475	-49.9617	Governmental	Peer Reviewed Journal	Field Experiment	4	1	Na	Na	Na	Na	Na	Na	Randomized Blocks Arranged In Factorial Scheme 3X5, Four Replicates Consisting Of One Vine Per Plot Were Used	Control Population	Brazil	Random Block	Sao Joaquim, Santa Catarina, Brazil	False	1.5X3	3	1.5	Nd	Vineyard Under Hail Net, Y Training System, Spaced 1.5X3.0M	True	Nd	Nd	Nd	Na	Foliar Application	Nd	2013	Nd	Chardonnay	Nd	Paulsen 1103	Grapevine	Nd	Nd	Nd	Nd	9	Nd	-4	15 Days Before Pruning	Nd
Jolivet, Y And Dubois, J M M And Granberg, H	1999	Abscisic Acid Treatment To Avoid Late Spring Frosts Damage During 'Chardonnay' Vines Budbreak	10733518	-28.2475	-49.9617	Governmental	Peer Reviewed Journal	Field Experiment	4	1	Na	Na	Na	Na	Na	Na	Randomized Blocks Arranged In Factorial Scheme 3X5, Four Replicates Consisting Of One Vine Per Plot Were Used	Control Population	Brazil	Random Block	Sao Joaquim, Santa Catarina, Brazil	False	1.5X3	3	1.5	Nd	Vineyard Under Hail Net, Y Training System, Spaced 1.5X3.0M	True	Nd	Nd	Nd	Na	Foliar Application	Nd	2013	Nd	Chardonnay	Nd	Paulsen 1103	Grapevine	Nd	Nd	Nd	Nd	9	Nd	-4	15 Days Before Pruning	Nd
Jolivet, Y And Dubois, J M M And Granberg, H	1999	Abscisic Acid Treatment To Avoid Late Spring Frosts Damage During 'Chardonnay' Vines Budbreak	10733518	-28.2475	-49.9617	Governmental	Peer Reviewed Journal	Field Experiment	4	1	Na	Na	Na	Na	Na	Na	Randomized Blocks Arranged In Factorial Scheme 3X5, Four Replicates Consisting Of One Vine Per Plot Were Used	Control Population	Brazil	Random Block	Sao Joaquim, Santa Catarina, Brazil	False	1.5X3	3	1.5	Nd	Vineyard Under Hail Net, Y Training System, Spaced 1.5X3.0M	True	Nd	Nd	Nd	Na	Foliar Application	Nd	2013	Nd	Chardonnay	Nd	Paulsen 1103	Grapevine	Nd	Nd	Nd	Nd	9	Nd	-4	0 Days Before Pruning	Nd
Jolivet, Y And Dubois, J M M And Granberg, H	1999	Abscisic Acid Treatment To Avoid Late Spring Frosts Damage During 'Chardonnay' Vines Budbreak	10733518	-28.2475	-49.9617	Governmental	Peer Reviewed Journal	Field Experiment	4	1	Na	Na	Na	Na	Na	Na	Randomized Blocks Arranged In Factorial Scheme 3X5, Four Replicates Consisting Of One Vine Per Plot Were Used	Control Population	Brazil	Random Block	Sao Joaquim, Santa Catarina, Brazil	False	1.5X3	3	1.5	Nd	Vineyard Under Hail Net, Y Training System, Spaced 1.5X3.0M	True	Nd	Nd	Nd	Na	Foliar Application	Nd	2013	Nd	Chardonnay	Nd	Paulsen 1103	Grapevine	Nd	Nd	Nd	Nd	9	Nd	-4	0 Days Before Pruning	Nd
Jolivet, Y And Dubois, J M M And Granberg, H	1999	Abscisic Acid Treatment To Avoid Late Spring Frosts Damage During 'Chardonnay' Vines Budbreak	10733518	-28.2475	-49.9617	Governmental	Peer Reviewed Journal	Field Experiment	4	1	Na	Na	Na	Na	Na	Na	Randomized Blocks Arranged In Factorial Scheme 3X5, Four Replicates Consisting Of One Vine Per Plot Were Used	Control Population	Brazil	Random Block	Sao Joaquim, Santa Catarina, Brazil	False	1.5X3	3	1.5	Nd	Vineyard Under Hail Net, Y Training System, Spaced 1.5X3.0M	True	Nd	Nd	Nd	Na	Foliar Application	Nd	2013	Nd	Chardonnay	Nd	Paulsen 1103	Grapevine	Nd	Nd	Nd	Nd	9	Nd	-4	0 Days Before Pruning	Nd
Jolivet, Y And Dubois, J M M And Granberg, H	1999	Abscisic Acid Treatment To Avoid Late Spring Frosts Damage During 'Chardonnay' Vines Budbreak	10733518	-28.2475	-49.9617	Governmental	Peer Reviewed Journal	Field Experiment	4	1	Na	Na	Na	Na	Na	Na	Randomized Blocks Arranged In Factorial Scheme 3X5, Four Replicates Consisting Of One Vine Per Plot Were Used	Control Population	Brazil	Random Block	Sao Joaquim, Santa Catarina, Brazil	False	1.5X3	3	1.5	Nd	Vineyard Under Hail Net, Y Training System, Spaced 1.5X3.0M	True	Nd	Nd	Nd	Na	Foliar Application	Nd	2013	Nd	Chardonnay	Nd	Paulsen 1103	Grapevine	Nd	Nd	Nd	Nd	9	Nd	-4	0 Days Before Pruning	Nd
Jolivet, Y And Dubois, J M M And Granberg, H	1999	Abscisic Acid Treatment To Avoid Late Spring Frosts Damage During 'Chardonnay' Vines Budbreak	10733518	-28.2475	-49.9617	Governmental	Peer Reviewed Journal	Field Experiment	4	1	Na	Na	Na	Na	Na	Na	Randomized Blocks Arranged In Factorial Scheme 3X5, Four Replicates Consisting Of One Vine Per Plot Were Used	Control Population	Brazil	Random Block	Sao Joaquim, Santa Catarina, Brazil	False	1.5X3	3	1.5	Nd	Vineyard Under Hail Net, Y Training System, Spaced 1.5X3.0M	True	Nd	Nd	Nd	Na	Foliar Application	Nd	2012	Nd	Chardonnay	Nd	Paulsen 1103	Grapevine	Nd	Nd	Nd	Nd	9	Nd	-4	0 Days Before Pruning	Nd
Jolivet, Y And Dubois, J M M And Granberg, H	1999	Abscisic Acid Treatment To Avoid Late Spring Frosts Damage During 'Chardonnay' Vines Budbreak	10733518	-28.2475	-49.9617	Governmental	Peer Reviewed Journal	Field Experiment	4	1	Na	Na	Na	Na	Na	Na	Randomized Blocks Arranged In Factorial Scheme 3X5, Four Replicates Consisting Of One Vine Per Plot Were Used	Control Population	Brazil	Random Block	Sao Joaquim, Santa Catarina, Brazil	False	1.5X3	3	1.5	Nd	Vineyard Under Hail Net, Y Training System, Spaced 1.5X3.0M	True	Nd	Nd	Nd	Na	Foliar Application	Nd	2012	Nd	Chardonnay	Nd	Paulsen 1103	Grapevine	Nd	Nd	Nd	Nd	9	Nd	-4	0 Days Before Pruning	Nd
Jolivet, Y And Dubois, J M M And Granberg, H	1999	Abscisic Acid Treatment To Avoid Late Spring Frosts Damage During 'Chardonnay' Vines Budbreak	10733518	-28.2475	-49.9617	Governmental	Peer Reviewed Journal	Field Experiment	4	1	Na	Na	Na	Na	Na	Na	Randomized Blocks Arranged In Factorial Scheme 3X5, Four Replicates Consisting Of One Vine Per Plot Were Used	Control Population	Brazil	Random Block	Sao Joaquim, Santa Catarina, Brazil	False	1.5X3	3	1.5	Nd	Vineyard Under Hail Net, Y Training System, Spaced 1.5X3.0M	True	Nd	Nd	Nd	Na	Foliar Application	Nd	2013	Nd	Chardonnay	Nd	Paulsen 1103	Grapevine	Nd	Nd	Nd	Nd	9	Nd	-4	15 Days Before Pruning	Nd
Jolivet, Y And Dubois, J M M And Granberg, H	1999	Abscisic Acid Treatment To Avoid Late Spring Frosts Damage During 'Chardonnay' Vines Budbreak	10733518	-28.2475	-49.9617	Governmental	Peer Reviewed Journal	Field Experiment	4	1	Na	Na	Na	Na	Na	Na	Randomized Blocks Arranged In Factorial Scheme 3X5, Four Replicates Consisting Of One Vine Per Plot Were Used	Control Population	Brazil	Random Block	Sao Joaquim, Santa Catarina, Brazil	False	1.5X3	3	1.5	Nd	Vineyard Under Hail Net, Y Training System, Spaced 1.5X3.0M	True	Nd	Nd	Nd	Na	Foliar Application	Nd	2013	Nd	Chardonnay	Nd	Paulsen 1103	Grapevine	Nd	Nd	Nd	Nd	9	Nd	-4	15 Days Before Pruning	Nd
Ding, G X And Wang, B G M And Qin, G J And Chen, Y F And Wang, B G M And Wen, P F	2018	A New Technology For Apricot Frost Disaster Prevention	10733525	37.81695	112.5867	Nd	Peer Reviewed Journal	Field Experiment	1	3	Na	Na	Na	Na	Na	Na	Intervention Is Referred To As 'Fumigation', Combined Effect Of Smoke And Heat To Prevent Frost Damage. Two Densities Of Heater/Smoker Points Were Used: 16 And 25 Fuel Points Per 667M² Orchard	Control Population	China	Nd	Institute Of Horticulture, Shanxi Academy Of Agricultural Sciences, Shanxi Taiyuan 030031, China	False	Nd	Nd	Nd	Nd	Nd	False	Nd	Nd	Nd	Fumigation (Combined Effect Of Heat And Smoke)	Cultivation Practice	Nd	Nd	On Tree (2M)	Nd	Nd	Nd	Apricot	Nd	Nd	Nd	Nd	Nd	Nd	-4	Na	Nd
Ding, G X And Wang, B G M And Qin, G J And Chen, Y F And Wang, B G M And Wen, P F	2018	A New Technology For Apricot Frost Disaster Prevention	10733525	37.81695	112.5867	Nd	Peer Reviewed Journal	Field Experiment	1	3	Na	Na	Na	Na	Na	Na	Intervention Is Referred To As 'Fumigation', Combined Effect Of Smoke And Heat To Prevent Frost Damage. Two Densities Of Heater/Smoker Points Were Used: 16 And 25 Fuel Points Per 667M² Orchard	Control Population	China	Nd	Institute Of Horticulture, Shanxi Academy Of Agricultural Sciences, Shanxi Taiyuan 030031, China	False	Nd	Nd	Nd	Nd	Nd	False	Nd	Nd	Nd	Fumigation (Combined Effect Of Heat And Smoke)	Cultivation Practice	Nd	Nd	On Tree (2M)	Nd	Nd	Nd	Apricot	Nd	Nd	Nd	Nd	Nd	Nd	-4	Na	Nd
Alhamid, J O And Mo, C K And Zhang, X And Wang, P P And Whiting, M D And Zhang, Q	2018	Cellulose Nanocrystals Reduce Cold Damage To Reproductive Buds In Fruit Crops	10733526	46.73058	-117.17	Univeristy	Peer Reviewed Journal	Climatic Chamber	2	10	Na	35	Na	Na	Na	Na	Vending Machine Method	Control Population	United States	Other	Roza Farm In Prosser, Washington	False	Na	Na	Na	Na	Na	False	Na	Na	Na	Cellulose Nano Christals	Covering (Bud)	Na	2017	In Greenhouse	Schneider	Na	Na	Cherry	Bbch57	57	Na	-6	1	Na	0	Na	Na
Alhamid, J O And Mo, C K And Zhang, X And Wang, P P And Whiting, M D And Zhang, Q	2018	Cellulose Nanocrystals Reduce Cold Damage To Reproductive Buds In Fruit Crops	10733526	46.73058	-117.17	Univeristy	Peer Reviewed Journal	Climatic Chamber	2	10	Na	4	Na	Na	Na	Na	Vending Machine Method	Control Population	United States	Other	Roza Farm In Prosser, Washington	False	Na	Na	Na	Na	Na	False	Na	Na	Na	Cellulose Nano Christals	Covering (Bud)	Na	2017	In Greenhouse	Sauvignon Blanc	Na	Na	Grapevine	Bbch00	0	Na	Na	1	Na	Na	Na	Na
Alhamid, J O And Mo, C K And Zhang, X And Wang, P P And Whiting, M D And Zhang, Q	2018	Cellulose Nanocrystals Reduce Cold Damage To Reproductive Buds In Fruit Crops	10733526	46.73058	-117.17	Univeristy	Peer Reviewed Journal	Climatic Chamber	2	10	Na	35	Na	Na	Na	Na	Vending Machine Method	Control Population	United States	Other	Roza Farm In Prosser, Washington	False	Na	Na	Na	Na	Na	False	Na	Na	Na	Cellulose Nano Christals	Covering (Bud)	Na	2017	In Greenhouse	Schneider	Na	Na	Cherry	Bbch57	57	Na	-6	1	Na	-4	Na	Na
Alhamid, J O And Mo, C K And Zhang, X And Wang, P P And Whiting, M D And Zhang, Q	2018	Cellulose Nanocrystals Reduce Cold Damage To Reproductive Buds In Fruit Crops	10733526	46.73058	-117.17	Univeristy	Peer Reviewed Journal	Climatic Chamber	2	10	Na	35	Na	Na	Na	Na	Vending Machine Method	Control Population	United States	Other	Roza Farm In Prosser, Washington	False	Na	Na	Na	Na	Na	False	Na	Na	Na	Cellulose Nano Christals	Covering (Bud)	Na	2017	In Greenhouse	Schneider	Na	Na	Cherry	Bbch57	57	Na	-6	1	Na	-1	Na	Na
Alhamid, J O And Mo, C K And Zhang, X And Wang, P P And Whiting, M D And Zhang, Q	2018	Cellulose Nanocrystals Reduce Cold Damage To Reproductive Buds In Fruit Crops	10733526	46.73058	-117.17	Univeristy	Peer Reviewed Journal	Climatic Chamber	2	10	Na	35	Na	Na	Na	Na	Vending Machine Method	Control Population	United States	Other	Roza Farm In Prosser, Washington	False	Na	Na	Na	Na	Na	False	Na	Na	Na	Cellulose Nano Christals	Covering (Bud)	Na	2017	In Greenhouse	Schneider	Na	Na	Cherry	Bbch57	57	Na	-6	1	Na	-7	Na	Na
Alhamid, J O And Mo, C K And Zhang, X And Wang, P P And Whiting, M D And Zhang, Q	2018	Cellulose Nanocrystals Reduce Cold Damage To Reproductive Buds In Fruit Crops	10733526	46.73058	-117.17	Univeristy	Peer Reviewed Journal	Climatic Chamber	2	10	Na	35	Na	Na	Na	Na	Vending Machine Method	Control Population	United States	Other	Roza Farm In Prosser, Washington	False	Na	Na	Na	Na	Na	False	Na	Na	Na	Cellulose Nano Christals	Covering (Bud)	Na	2017	In Greenhouse	Schneider	Na	Na	Cherry	Bbch57	57	Na	-6	1	Na	-8	Na	Na
Alhamid, J O And Mo, C K And Zhang, X And Wang, P P And Whiting, M D And Zhang, Q	2018	Cellulose Nanocrystals Reduce Cold Damage To Reproductive Buds In Fruit Crops	10733526	46.73058	-117.17	Univeristy	Peer Reviewed Journal	Climatic Chamber	2	10	Na	35	Na	Na	Na	Na	Vending Machine Method	Control Population	United States	Other	Roza Farm In Prosser, Washington	False	Na	Na	Na	Na	Na	False	Na	Na	Na	Cellulose Nano Christals	Covering (Bud)	Na	2017	In Greenhouse	Schneider	Na	Na	Cherry	Bbch57	57	Na	-6	1	Na	-5	Na	Na
Alhamid, J O And Mo, C K And Zhang, X And Wang, P P And Whiting, M D And Zhang, Q	2018	Cellulose Nanocrystals Reduce Cold Damage To Reproductive Buds In Fruit Crops	10733526	46.73058	-117.17	Univeristy	Peer Reviewed Journal	Climatic Chamber	2	10	Na	35	Na	Na	Na	Na	Vending Machine Method	Control Population	United States	Other	Roza Farm In Prosser, Washington	False	Na	Na	Na	Na	Na	False	Na	Na	Na	Cellulose Nano Christals	Covering (Bud)	Na	2017	In Greenhouse	Schneider	Na	Na	Cherry	Bbch57	57	Na	-6	1	Na	-6	Na	Na
Alhamid, J O And Mo, C K And Zhang, X And Wang, P P And Whiting, M D And Zhang, Q	2018	Cellulose Nanocrystals Reduce Cold Damage To Reproductive Buds In Fruit Crops	10733526	46.73058	-117.17	Univeristy	Peer Reviewed Journal	Climatic Chamber	2	10	Na	35	Na	Na	Na	Na	Vending Machine Method	Control Population	United States	Other	Roza Farm In Prosser, Washington	False	Na	Na	Na	Na	Na	False	Na	Na	Na	Cellulose Nano Christals	Covering (Bud)	Na	2017	In Greenhouse	Tietonxsweetheart	Na	Na	Cherry	Bbch57	57	Na	-7	1	Na	-1	Na	Na
Alhamid, J O And Mo, C K And Zhang, X And Wang, P P And Whiting, M D And Zhang, Q	2018	Cellulose Nanocrystals Reduce Cold Damage To Reproductive Buds In Fruit Crops	10733526	46.73058	-117.17	Univeristy	Peer Reviewed Journal	Climatic Chamber	2	10	Na	35	Na	Na	Na	Na	Vending Machine Method	Control Population	United States	Other	Roza Farm In Prosser, Washington	False	Na	Na	Na	Na	Na	False	Na	Na	Na	Cellulose Nano Christals	Covering (Bud)	Na	2017	In Greenhouse	Tietonxsweetheart	Na	Na	Cherry	Bbch57	57	Na	-7	1	Na	-2	Na	Na
Alhamid, J O And Mo, C K And Zhang, X And Wang, P P And Whiting, M D And Zhang, Q	2018	Cellulose Nanocrystals Reduce Cold Damage To Reproductive Buds In Fruit Crops	10733526	46.73058	-117.17	Univeristy	Peer Reviewed Journal	Climatic Chamber	2	10	Na	35	Na	Na	Na	Na	Vending Machine Method	Control Population	United States	Other	Roza Farm In Prosser, Washington	False	Na	Na	Na	Na	Na	False	Na	Na	Na	Cellulose Nano Christals	Covering (Bud)	Na	2017	In Greenhouse	Tietonxsweetheart	Na	Na	Cherry	Bbch57	57	Na	-7	1	Na	-3	Na	Na
Alhamid, J O And Mo, C K And Zhang, X And Wang, P P And Whiting, M D And Zhang, Q	2018	Cellulose Nanocrystals Reduce Cold Damage To Reproductive Buds In Fruit Crops	10733526	46.73058	-117.17	Univeristy	Peer Reviewed Journal	Climatic Chamber	2	10	Na	35	Na	Na	Na	Na	Vending Machine Method	Control Population	United States	Other	Roza Farm In Prosser, Washington	False	Na	Na	Na	Na	Na	False	Na	Na	Na	Cellulose Nano Christals	Covering (Bud)	Na	2017	In Greenhouse	Tietonxsweetheart	Na	Na	Cherry	Bbch57	57	Na	-7	1	Na	-4	Na	Na
Alhamid, J O And Mo, C K And Zhang, X And Wang, P P And Whiting, M D And Zhang, Q	2018	Cellulose Nanocrystals Reduce Cold Damage To Reproductive Buds In Fruit Crops	10733526	46.73058	-117.17	Univeristy	Peer Reviewed Journal	Climatic Chamber	2	10	Na	35	Na	Na	Na	Na	Vending Machine Method	Control Population	United States	Other	Roza Farm In Prosser, Washington	False	Na	Na	Na	Na	Na	False	Na	Na	Na	Cellulose Nano Christals	Covering (Bud)	Na	2017	In Greenhouse	Schneider	Na	Na	Cherry	Bbch57	57	Na	-6	1	Na	-2	Na	Na
Alhamid, J O And Mo, C K And Zhang, X And Wang, P P And Whiting, M D And Zhang, Q	2018	Cellulose Nanocrystals Reduce Cold Damage To Reproductive Buds In Fruit Crops	10733526	46.73058	-117.17	Univeristy	Peer Reviewed Journal	Climatic Chamber	2	10	Na	35	Na	Na	Na	Na	Vending Machine Method	Control Population	United States	Other	Roza Farm In Prosser, Washington	False	Na	Na	Na	Na	Na	False	Na	Na	Na	Cellulose Nano Christals	Covering (Bud)	Na	2017	In Greenhouse	Schneider	Na	Na	Cherry	Bbch57	57	Na	-6	1	Na	-3	Na	Na
Alhamid, J O And Mo, C K And Zhang, X And Wang, P P And Whiting, M D And Zhang, Q	2018	Cellulose Nanocrystals Reduce Cold Damage To Reproductive Buds In Fruit Crops	10733526	46.73058	-117.17	Univeristy	Peer Reviewed Journal	Climatic Chamber	2	10	Na	35	Na	Na	Na	Na	Vending Machine Method	Control Population	United States	Other	Roza Farm In Prosser, Washington	False	Na	Na	Na	Na	Na	False	Na	Na	Na	Cellulose Nano Christals	Covering (Bud)	Na	2017	In Greenhouse	Tietonxsweetheart	Na	Na	Cherry	Bbch57	57	Na	-7	1	Na	-7	Na	Na
Alhamid, J O And Mo, C K And Zhang, X And Wang, P P And Whiting, M D And Zhang, Q	2018	Cellulose Nanocrystals Reduce Cold Damage To Reproductive Buds In Fruit Crops	10733526	46.73058	-117.17	Univeristy	Peer Reviewed Journal	Climatic Chamber	2	10	Na	35	Na	Na	Na	Na	Vending Machine Method	Control Population	United States	Other	Roza Farm In Prosser, Washington	False	Na	Na	Na	Na	Na	False	Na	Na	Na	Cellulose Nano Christals	Covering (Bud)	Na	2017	In Greenhouse	Tietonxsweetheart	Na	Na	Cherry	Bbch57	57	Na	-7	1	Na	-8	Na	Na
Alhamid, J O And Mo, C K And Zhang, X And Wang, P P And Whiting, M D And Zhang, Q	2018	Cellulose Nanocrystals Reduce Cold Damage To Reproductive Buds In Fruit Crops	10733526	46.73058	-117.17	Univeristy	Peer Reviewed Journal	Climatic Chamber	2	10	Na	35	Na	Na	Na	Na	Vending Machine Method	Control Population	United States	Other	Roza Farm In Prosser, Washington	False	Na	Na	Na	Na	Na	False	Na	Na	Na	Cellulose Nano Christals	Covering (Bud)	Na	2017	In Greenhouse	Tietonxsweetheart	Na	Na	Cherry	Bbch57	57	Na	-7	1	Na	-9	Na	Na
Alhamid, J O And Mo, C K And Zhang, X And Wang, P P And Whiting, M D And Zhang, Q	2018	Cellulose Nanocrystals Reduce Cold Damage To Reproductive Buds In Fruit Crops	10733526	46.73058	-117.17	Univeristy	Peer Reviewed Journal	Climatic Chamber	2	10	Na	35	Na	Na	Na	Na	Vending Machine Method	Control Population	United States	Other	Roza Farm In Prosser, Washington	False	Na	Na	Na	Na	Na	False	Na	Na	Na	Cellulose Nano Christals	Covering (Bud)	Na	2017	In Greenhouse	Tietonxsweetheart	Na	Na	Cherry	Bbch57	57	Na	-7	1	Na	-5	Na	Na
Alhamid, J O And Mo, C K And Zhang, X And Wang, P P And Whiting, M D And Zhang, Q	2018	Cellulose Nanocrystals Reduce Cold Damage To Reproductive Buds In Fruit Crops	10733526	46.73058	-117.17	Univeristy	Peer Reviewed Journal	Climatic Chamber	2	10	Na	35	Na	Na	Na	Na	Vending Machine Method	Control Population	United States	Other	Roza Farm In Prosser, Washington	False	Na	Na	Na	Na	Na	False	Na	Na	Na	Cellulose Nano Christals	Covering (Bud)	Na	2017	In Greenhouse	Tietonxsweetheart	Na	Na	Cherry	Bbch57	57	Na	-7	1	Na	-6	Na	Na
Alhamid, J O And Mo, C K And Zhang, X And Wang, P P And Whiting, M D And Zhang, Q	2018	Cellulose Nanocrystals Reduce Cold Damage To Reproductive Buds In Fruit Crops	10733526	46.73058	-117.17	Univeristy	Peer Reviewed Journal	Climatic Chamber	2	10	Na	35	Na	Na	Na	Na	Vending Machine Method	Control Population	United States	Other	Roza Farm In Prosser, Washington	False	Na	Na	Na	Na	Na	False	Na	Na	Na	Cellulose Nano Christals	Covering (Bud)	Na	2017	In Greenhouse	Schneider	Na	Na	Cherry	Bbch57	57	Na	-6	1	Na	-9	Na	Na
Alhamid, J O And Mo, C K And Zhang, X And Wang, P P And Whiting, M D And Zhang, Q	2018	Cellulose Nanocrystals Reduce Cold Damage To Reproductive Buds In Fruit Crops	10733526	46.73058	-117.17	Univeristy	Peer Reviewed Journal	Climatic Chamber	2	10	Na	35	Na	Na	Na	Na	Vending Machine Method	Control Population	United States	Other	Roza Farm In Prosser, Washington	False	Na	Na	Na	Na	Na	False	Na	Na	Na	Cellulose Nano Christals	Covering (Bud)	Na	2017	In Greenhouse	Tietonxsweetheart	Na	Na	Cherry	Bbch57	57	Na	-7	1	Na	0	Na	Na
Beyá-Marshall, V And Herrera, J And Santibáñez, F And Fichet, T	2019	Microclimate Modification Under The Effect Of Stationary And Portable Wind Machines	10733528	34.08333	71.7	Governmental	Peer Reviewed Journal	Field Experiment	Na	Na	Na	Na	Na	Na	Na	Na	In The First Test The Pm, Oscillating At 360° Was Compared To The Sm; In The Second It Was Evaluated Oscillating At 180° So As To Work In Favor Of The Prevailing Wind On The Orchard	Control Population	Chile	Nd	Region Of O'Higgins	True	1.8X3.8	1.8	3.8	Ne-Sw	Between Tree Rows Plant Cover Mainained At <10Cm, The Rows Themselves Had Bare Soil	True	Orchards	Nd	Nd	Stationary Wind Machine (Gas V10 Model, Amarillo Wind Machine Llc, Usa)	Wind	Nd	2016, 2017	Other	Nd	Radiative Frost	Nd	Pear	Nd	Nd	Flat	Na	12	Radiative Frost	-5	Na	Plants Cover (<10Cm In Height)
Beyá-Marshall, V And Herrera, J And Santibáñez, F And Fichet, T	2019	Microclimate Modification Under The Effect Of Stationary And Portable Wind Machines	10733528	34.08333	71.7	Governmental	Peer Reviewed Journal	Field Experiment	Na	Na	Na	Na	Na	Na	Na	Na	In The First Test The Pm, Oscillating At 360° Was Compared To The Sm; In The Second It Was Evaluated Oscillating At 180° So As To Work In Favor Of The Prevailing Wind On The Orchard	Control Population	Chile	Nd	Region Of O'Higgins	True	1.8X3.8	1.8	3.8	Ne-Sw	Between Tree Rows Plant Cover Mainained At <10Cm, The Rows Themselves Had Bare Soil	True	Orchards	Nd	Nd	Portable Wind Machine (2016 Model, Tow And Blow Wind Machine Ltd, New Zealand)	Wind	Nd	2016, 2017	Other	Nd	Radiative Frost	Nd	Pear	Nd	Nd	Flat	Na	12	Radiative Frost	-5	Na	Plants Cover (<10Cm In Height)
丁皓 And 张晓辉 And 范国强 And Ding, H And Zhang, X And Fan, G	2019	Design Of Fuzzy Control System For Orchard Frost Protection Wind Machine And Experiments Of Frost Protection Effect	10733531	36.20025	117.0876	Nd	Peer Reviewed Journal	Field Experiment	4	250	Na	Na	Na	Na	Na	Na	Na	Other	China	Na	Tai-An City, Shandong	True	2X4	2	4	Nd	Na	False	Urban	0.6	Nd	Basic Control Wind	Wind	Na	2018	Other	Fuji	Radiative Frost	Nd	Apple	Bbch53	53	Na	-2	4	Radiative Frost	-3	Na	Na
丁皓 And 张晓辉 And 范国强 And Ding, H And Zhang, X And Fan, G	2019	Design Of Fuzzy Control System For Orchard Frost Protection Wind Machine And Experiments Of Frost Protection Effect	10733531	36.20025	117.0876	Nd	Peer Reviewed Journal	Field Experiment	4	250	Na	Na	Na	Na	Na	Na	Na	Other	China	Na	Tai-An City, Shandong	True	2X4	2	4	Nd	Na	False	Urban	0.6	Nd	Fuzzy Controlled Wind	Wind	Na	2018	Other	Fuji	Radiative Frost	Nd	Apple	Bbch53	53	Na	-2	4	Radiative Frost	-3	Na	Na
Kose, C And Gunes, A And Kaya, O And Kitir, N And Turan, M And Sahin, F	2018	Freeze Injure And Antioxidant Enzyme Activity Of Grapevine (Vitis Vinifera) Under Bio-Boron Fertilizer Applications	10733532	39.68989	39.7197	Governmental	Peer Reviewed Journal	Climatic Chamber	3	12	12	5	Na	Na	Na	60	Soil And Foliar Aplication Or Both, 12 Parcels, 5 Replicates, 60 Vinestocks	Control Population	Turkey	Nd	Erzincan, Üzümlü	False	Na	Na	Na	Na	Baran System, Fertilisation In Autumn	False	Na	0.001	Clay 37.25%, Silt 26.45, Sand 36.3	Leaf	Foliar Application	Na	2014	In Greenhouse	Karaerik	Nd	Nd	Grapevine	Bbch00	0	Na	Na	1	Nd	-20	Na	Na
Kose, C And Gunes, A And Kaya, O And Kitir, N And Turan, M And Sahin, F	2018	Freeze Injure And Antioxidant Enzyme Activity Of Grapevine (Vitis Vinifera) Under Bio-Boron Fertilizer Applications	10733532	39.68989	39.7197	Governmental	Peer Reviewed Journal	Climatic Chamber	3	12	12	5	Na	Na	Na	60	Soil And Foliar Aplication Or Both, 12 Parcels, 5 Replicates, 60 Vinestocks	Control Population	Turkey	Nd	Erzincan, Üzümlü	False	Na	Na	Na	Na	Baran System, Fertilisation In Autumn	False	Na	0.001	Clay 37.25%, Silt 26.45, Sand 36.3	Both	Foliar Application	Na	2014	In Greenhouse	Karaerik	Nd	Nd	Grapevine	Bbch00	0	Na	Na	1	Nd	-20	Na	Na
Kose, C And Gunes, A And Kaya, O And Kitir, N And Turan, M And Sahin, F	2018	Freeze Injure And Antioxidant Enzyme Activity Of Grapevine (Vitis Vinifera) Under Bio-Boron Fertilizer Applications	10733532	39.68989	39.7197	Governmental	Peer Reviewed Journal	Climatic Chamber	3	12	12	5	Na	Na	Na	60	Soil And Foliar Aplication Or Both, 12 Parcels, 5 Replicates, 60 Vinestocks	Control Population	Turkey	Nd	Erzincan, Üzümlü	False	Na	Na	Na	Na	Baran System, Fertilisation In Autumn	False	Na	0.001	Clay 37.25%, Silt 26.45, Sand 36.3	Both	Foliar Application	Na	2013	In Greenhouse	Karaerik	Nd	Nd	Grapevine	Bbch00	0	Na	Na	1	Nd	-20	Na	Na
Kose, C And Gunes, A And Kaya, O And Kitir, N And Turan, M And Sahin, F	2018	Freeze Injure And Antioxidant Enzyme Activity Of Grapevine (Vitis Vinifera) Under Bio-Boron Fertilizer Applications	10733532	39.68989	39.7197	Governmental	Peer Reviewed Journal	Climatic Chamber	3	12	12	5	Na	Na	Na	60	Soil And Foliar Aplication Or Both, 12 Parcels, 5 Replicates, 60 Vinestocks	Control Population	Turkey	Nd	Erzincan, Üzümlü	False	Na	Na	Na	Na	Baran System, Fertilisation In Autumn	False	Na	0.001	Clay 37.25%, Silt 26.45, Sand 36.3	Soil	Foliar Application	Na	2014	In Greenhouse	Karaerik	Nd	Nd	Grapevine	Bbch00	0	Na	Na	1	Nd	-20	Na	Na
Kose, C And Gunes, A And Kaya, O And Kitir, N And Turan, M And Sahin, F	2018	Freeze Injure And Antioxidant Enzyme Activity Of Grapevine (Vitis Vinifera) Under Bio-Boron Fertilizer Applications	10733532	39.68989	39.7197	Governmental	Peer Reviewed Journal	Climatic Chamber	3	12	12	5	Na	Na	Na	60	Soil And Foliar Aplication Or Both, 12 Parcels, 5 Replicates, 60 Vinestocks	Control Population	Turkey	Nd	Erzincan, Üzümlü	False	Na	Na	Na	Na	Baran System, Fertilisation In Autumn	False	Na	0.001	Clay 37.25%, Silt 26.45, Sand 36.3	Leaf	Foliar Application	Na	2013	In Greenhouse	Karaerik	Nd	Nd	Grapevine	Bbch00	0	Na	Na	1	Nd	-20	Na	Na
Kose, C And Gunes, A And Kaya, O And Kitir, N And Turan, M And Sahin, F	2018	Freeze Injure And Antioxidant Enzyme Activity Of Grapevine (Vitis Vinifera) Under Bio-Boron Fertilizer Applications	10733532	39.68989	39.7197	Governmental	Peer Reviewed Journal	Climatic Chamber	3	12	12	5	Na	Na	Na	60	Soil And Foliar Aplication Or Both, 12 Parcels, 5 Replicates, 60 Vinestocks	Control Population	Turkey	Nd	Erzincan, Üzümlü	False	Na	Na	Na	Na	Baran System, Fertilisation In Autumn	False	Na	0.001	Clay 37.25%, Silt 26.45, Sand 36.3	Soil	Foliar Application	Na	2013	In Greenhouse	Karaerik	Nd	Nd	Grapevine	Bbch00	0	Na	Na	1	Nd	-20	Na	Na
Di Giuseppe, A And Gambelli, A M And Rossi, F And Nicolini, A And Ceccarelli, N And Palliotti, A	2020	Insulating Organic Material As A Protection System Against Late Frost Damages On The Vine Shoots	10733535	43.11642	12.38689	Univeristy	Peer Reviewed Journal	Climatic Chamber	Na	33	Na	Na	Na	Na	Na	Na	33 Experiments With Varying Weight Suagar And Straw Wrapped Aorung A Cable That Plays The Twig	Control Population, Other	Italy	Na	Perugia, Italy	False	Na	Na	Na	Na	Na	False	Na	Na	Na	Candy Cotton And Straw Cover	Covering (Bud)	Na	Na	Several On Tree And In Flower	Na2	Artificial Conditions	Na	Grapevine	Na2	Na	Na	-10	Na2	Artificial Conditions	-10	Na	Na
Yao, S R And Guldan, S And Heyduck, R	2019	High Tunnel Apricot Production In Frost-Prone Northern New Mexico	10733536	36.09084	-106.055	Governmental	Peer Reviewed Journal	Field Experiment	2	10	Na	Na	Na	Na	Na	Na	2 Tunnels With Each Ufo Or Spindle Training, Same Outdoors	Control Population	United States	Randomised Design (Blocked)	New Mexico State University Sustainable Agriculture Science Center At Alcalde, Nm	False	1.2X2.4	1.2	2.4	Nd	Irrigation Once Per Week	True	Rivers	Nd	Fruitland Sandy Loam [Coarse-Loamy, Mixed, Calcareous, Mesic Typic Torriorthents	Heated Tunnels	Covering (Field), Heating	2012	2015	In Greenhouse, One Station On Each Field	Katy	Nd	Marianna 2624 Plum (Prunus Cerasifera X Prunus Munsoniana)	Apricot	Many	Na	Nd	-6	Many	Nd	-6	Na	Nd
Yao, S R And Guldan, S And Heyduck, R	2019	High Tunnel Apricot Production In Frost-Prone Northern New Mexico	10733536	36.09084	-106.055	Governmental	Peer Reviewed Journal	Field Experiment	2	10	Na	Na	Na	Na	Na	Na	2 Tunnels With Each Ufo Or Spindle Training, Same Outdoors	Control Population	United States	Randomised Design (Blocked)	New Mexico State University Sustainable Agriculture Science Center At Alcalde, Nm	False	1.2X2.4	1.2	2.4	Nd	Irrigation Once Per Week	True	Rivers	Nd	Fruitland Sandy Loam [Coarse-Loamy, Mixed, Calcareous, Mesic Typic Torriorthents	Heated Tunnels	Covering (Field), Heating	2012	2015	In Greenhouse, One Station On Each Field	Puget Gold	Nd	Marianna 2624 Plum (Prunus Cerasifera X Prunus Munsoniana)	Apricot	Many	Na	Nd	-6	Many	Nd	-6	Na	Nd
Yao, S R And Guldan, S And Heyduck, R	2019	High Tunnel Apricot Production In Frost-Prone Northern New Mexico	10733536	36.09084	-106.055	Governmental	Peer Reviewed Journal	Field Experiment	2	10	Na	Na	Na	Na	Na	Na	2 Tunnels With Each Ufo Or Spindle Training, Same Outdoors	Control Population	United States	Randomised Design (Blocked)	New Mexico State University Sustainable Agriculture Science Center At Alcalde, Nm	False	1.2X2.4	1.2	2.4	Nd	Irrigation Once Per Week	True	Rivers	Nd	Fruitland Sandy Loam [Coarse-Loamy, Mixed, Calcareous, Mesic Typic Torriorthents	Heated Tunnels	Covering (Field), Heating	2012	2015	In Greenhouse, One Station On Each Field	Harcot	Nd	Marianna 2624 Plum (Prunus Cerasifera X Prunus Munsoniana)	Apricot	Many	Na	Nd	-6	Many	Nd	-6	Na	Nd
Yao, S R And Guldan, S And Heyduck, R	2019	High Tunnel Apricot Production In Frost-Prone Northern New Mexico	10733536	36.09084	-106.055	Governmental	Peer Reviewed Journal	Field Experiment	2	10	Na	Na	Na	Na	Na	Na	2 Tunnels With Each Ufo Or Spindle Training, Same Outdoors	Control Population	United States	Randomised Design (Blocked)	New Mexico State University Sustainable Agriculture Science Center At Alcalde, Nm	False	1.2X2.4	1.2	2.4	Nd	Irrigation Once Per Week	True	Rivers	Nd	Fruitland Sandy Loam [Coarse-Loamy, Mixed, Calcareous, Mesic Typic Torriorthents	Heated Tunnels	Covering (Field), Heating	2012	2015	In Greenhouse, One Station On Each Field	Harcot	Nd	Marianna 2624 Plum (Prunus Cerasifera X Prunus Munsoniana)	Apricot	Many	Na	Nd	-6	Many	Nd	-6	Na	Nd
Yao, S R And Guldan, S And Heyduck, R	2019	High Tunnel Apricot Production In Frost-Prone Northern New Mexico	10733536	36.09084	-106.055	Governmental	Peer Reviewed Journal	Field Experiment	2	10	Na	Na	Na	Na	Na	Na	2 Tunnels With Each Ufo Or Spindle Training, Same Outdoors	Control Population	United States	Randomised Design (Blocked)	New Mexico State University Sustainable Agriculture Science Center At Alcalde, Nm	False	1.2X2.4	1.2	2.4	Nd	Irrigation Once Per Week	True	Rivers	Nd	Fruitland Sandy Loam [Coarse-Loamy, Mixed, Calcareous, Mesic Typic Torriorthents	Heated Tunnels	Covering (Field), Heating	2012	2015	In Greenhouse, One Station On Each Field	Katy	Nd	Marianna 2624 Plum (Prunus Cerasifera X Prunus Munsoniana)	Apricot	Many	Na	Nd	-6	Many	Nd	-6	Na	Nd
Yao, S R And Guldan, S And Heyduck, R	2019	High Tunnel Apricot Production In Frost-Prone Northern New Mexico	10733536	36.09084	-106.055	Governmental	Peer Reviewed Journal	Field Experiment	2	10	Na	Na	Na	Na	Na	Na	2 Tunnels With Each Ufo Or Spindle Training, Same Outdoors	Control Population	United States	Randomised Design (Blocked)	New Mexico State University Sustainable Agriculture Science Center At Alcalde, Nm	False	1.2X2.4	1.2	2.4	Nd	Irrigation Once Per Week	True	Rivers	Nd	Fruitland Sandy Loam [Coarse-Loamy, Mixed, Calcareous, Mesic Typic Torriorthents	Heated Tunnels	Covering (Field), Heating	2012	2015	In Greenhouse, One Station On Each Field	Chinese Apricot	Nd	Marianna 2624 Plum (Prunus Cerasifera X Prunus Munsoniana)	Apricot	Many	Na	Nd	-6	Many	Nd	-6	Na	Nd
Yao, S R And Guldan, S And Heyduck, R	2019	High Tunnel Apricot Production In Frost-Prone Northern New Mexico	10733536	36.09084	-106.055	Governmental	Peer Reviewed Journal	Field Experiment	2	10	Na	Na	Na	Na	Na	Na	2 Tunnels With Each Ufo Or Spindle Training, Same Outdoors	Control Population	United States	Randomised Design (Blocked)	New Mexico State University Sustainable Agriculture Science Center At Alcalde, Nm	False	1.2X2.4	1.2	2.4	Nd	Irrigation Once Per Week	True	Rivers	Nd	Fruitland Sandy Loam [Coarse-Loamy, Mixed, Calcareous, Mesic Typic Torriorthents	Heated Tunnels	Covering (Field), Heating	2012	2015	In Greenhouse, One Station On Each Field	Golden Amber	Nd	Marianna 2624 Plum (Prunus Cerasifera X Prunus Munsoniana)	Apricot	Many	Na	Nd	-6	Many	Nd	-6	Na	Nd
Yao, S R And Guldan, S And Heyduck, R	2019	High Tunnel Apricot Production In Frost-Prone Northern New Mexico	10733536	36.09084	-106.055	Governmental	Peer Reviewed Journal	Field Experiment	2	10	Na	Na	Na	Na	Na	Na	2 Tunnels With Each Ufo Or Spindle Training, Same Outdoors	Control Population	United States	Randomised Design (Blocked)	New Mexico State University Sustainable Agriculture Science Center At Alcalde, Nm	False	1.2X2.4	1.2	2.4	Nd	Irrigation Once Per Week	True	Rivers	Nd	Fruitland Sandy Loam [Coarse-Loamy, Mixed, Calcareous, Mesic Typic Torriorthents	Heated Tunnels	Covering (Field), Heating	2012	2016	In Greenhouse, One Station On Each Field	Golden Amber	Nd	Marianna 2624 Plum (Prunus Cerasifera X Prunus Munsoniana)	Apricot	Many	Na	Nd	Na	Many	Nd	-8	Na	Nd
Yao, S R And Guldan, S And Heyduck, R	2019	High Tunnel Apricot Production In Frost-Prone Northern New Mexico	10733536	36.09084	-106.055	Governmental	Peer Reviewed Journal	Field Experiment	2	10	Na	Na	Na	Na	Na	Na	2 Tunnels With Each Ufo Or Spindle Training, Same Outdoors	Control Population	United States	Randomised Design (Blocked)	New Mexico State University Sustainable Agriculture Science Center At Alcalde, Nm	False	1.2X2.4	1.2	2.4	Nd	Irrigation Once Per Week	True	Rivers	Nd	Fruitland Sandy Loam [Coarse-Loamy, Mixed, Calcareous, Mesic Typic Torriorthents	Heated Tunnels	Covering (Field), Heating	2012	2016	In Greenhouse, One Station On Each Field	Harcot	Nd	Marianna 2624 Plum (Prunus Cerasifera X Prunus Munsoniana)	Apricot	Many	Na	Nd	Na	Many	Nd	-8	Na	Nd
Yao, S R And Guldan, S And Heyduck, R	2019	High Tunnel Apricot Production In Frost-Prone Northern New Mexico	10733536	36.09084	-106.055	Governmental	Peer Reviewed Journal	Field Experiment	2	10	Na	Na	Na	Na	Na	Na	2 Tunnels With Each Ufo Or Spindle Training, Same Outdoors	Control Population	United States	Randomised Design (Blocked)	New Mexico State University Sustainable Agriculture Science Center At Alcalde, Nm	False	1.2X2.4	1.2	2.4	Nd	Irrigation Once Per Week	True	Rivers	Nd	Fruitland Sandy Loam [Coarse-Loamy, Mixed, Calcareous, Mesic Typic Torriorthents	Heated Tunnels	Covering (Field), Heating	2012	2016	In Greenhouse, One Station On Each Field	Katy	Nd	Marianna 2624 Plum (Prunus Cerasifera X Prunus Munsoniana)	Apricot	Many	Na	Nd	Na	Many	Nd	-8	Na	Nd
Yao, S R And Guldan, S And Heyduck, R	2019	High Tunnel Apricot Production In Frost-Prone Northern New Mexico	10733536	36.09084	-106.055	Governmental	Peer Reviewed Journal	Field Experiment	2	10	Na	Na	Na	Na	Na	Na	2 Tunnels With Each Ufo Or Spindle Training, Same Outdoors	Control Population	United States	Randomised Design (Blocked)	New Mexico State University Sustainable Agriculture Science Center At Alcalde, Nm	False	1.2X2.4	1.2	2.4	Nd	Irrigation Once Per Week	True	Rivers	Nd	Fruitland Sandy Loam [Coarse-Loamy, Mixed, Calcareous, Mesic Typic Torriorthents	Heated Tunnels	Covering (Field), Heating	2012	2016	In Greenhouse, One Station On Each Field	Puget Gold	Nd	Marianna 2624 Plum (Prunus Cerasifera X Prunus Munsoniana)	Apricot	Many	Na	Nd	Na	Many	Nd	-8	Na	Nd
Yao, S R And Guldan, S And Heyduck, R	2019	High Tunnel Apricot Production In Frost-Prone Northern New Mexico	10733536	36.09084	-106.055	Governmental	Peer Reviewed Journal	Field Experiment	2	10	Na	Na	Na	Na	Na	Na	2 Tunnels With Each Ufo Or Spindle Training, Same Outdoors	Control Population	United States	Randomised Design (Blocked)	New Mexico State University Sustainable Agriculture Science Center At Alcalde, Nm	False	1.2X2.4	1.2	2.4	Nd	Irrigation Once Per Week	True	Rivers	Nd	Fruitland Sandy Loam [Coarse-Loamy, Mixed, Calcareous, Mesic Typic Torriorthents	Heated Tunnels	Covering (Field), Heating	2012	2016	In Greenhouse, One Station On Each Field	Chinese Apricot	Nd	Marianna 2624 Plum (Prunus Cerasifera X Prunus Munsoniana)	Apricot	Many	Na	Nd	Na	Many	Nd	-8	Na	Nd
Yao, S R And Guldan, S And Heyduck, R	2019	High Tunnel Apricot Production In Frost-Prone Northern New Mexico	10733536	36.09084	-106.055	Governmental	Peer Reviewed Journal	Field Experiment	2	10	Na	Na	Na	Na	Na	Na	2 Tunnels With Each Ufo Or Spindle Training, Same Outdoors	Control Population	United States	Randomised Design (Blocked)	New Mexico State University Sustainable Agriculture Science Center At Alcalde, Nm	False	1.2X2.4	1.2	2.4	Nd	Irrigation Once Per Week	True	Rivers	Nd	Fruitland Sandy Loam [Coarse-Loamy, Mixed, Calcareous, Mesic Typic Torriorthents	Heated Tunnels	Covering (Field), Heating	2012	2016	In Greenhouse, One Station On Each Field	Golden Amber	Nd	Marianna 2624 Plum (Prunus Cerasifera X Prunus Munsoniana)	Apricot	Many	Na	Nd	Na	Many	Nd	-8	Na	Nd
Yao, S R And Guldan, S And Heyduck, R	2019	High Tunnel Apricot Production In Frost-Prone Northern New Mexico	10733536	36.09084	-106.055	Governmental	Peer Reviewed Journal	Field Experiment	2	10	Na	Na	Na	Na	Na	Na	2 Tunnels With Each Ufo Or Spindle Training, Same Outdoors	Control Population	United States	Randomised Design (Blocked)	New Mexico State University Sustainable Agriculture Science Center At Alcalde, Nm	False	1.2X2.4	1.2	2.4	Nd	Irrigation Once Per Week	True	Rivers	Nd	Fruitland Sandy Loam [Coarse-Loamy, Mixed, Calcareous, Mesic Typic Torriorthents	Heated Tunnels	Covering (Field), Heating	2012	2016	In Greenhouse, One Station On Each Field	Harcot	Nd	Marianna 2624 Plum (Prunus Cerasifera X Prunus Munsoniana)	Apricot	Many	Na	Nd	Na	Many	Nd	-8	Na	Nd
Yao, S R And Guldan, S And Heyduck, R	2019	High Tunnel Apricot Production In Frost-Prone Northern New Mexico	10733536	36.09084	-106.055	Governmental	Peer Reviewed Journal	Field Experiment	2	10	Na	Na	Na	Na	Na	Na	2 Tunnels With Each Ufo Or Spindle Training, Same Outdoors	Control Population	United States	Randomised Design (Blocked)	New Mexico State University Sustainable Agriculture Science Center At Alcalde, Nm	False	1.2X2.4	1.2	2.4	Nd	Irrigation Once Per Week	True	Rivers	Nd	Fruitland Sandy Loam [Coarse-Loamy, Mixed, Calcareous, Mesic Typic Torriorthents	Heated Tunnels	Covering (Field), Heating	2012	2016	In Greenhouse, One Station On Each Field	Katy	Nd	Marianna 2624 Plum (Prunus Cerasifera X Prunus Munsoniana)	Apricot	Many	Na	Nd	Na	Many	Nd	-8	Na	Nd
Yao, S R And Guldan, S And Heyduck, R	2019	High Tunnel Apricot Production In Frost-Prone Northern New Mexico	10733536	36.09084	-106.055	Governmental	Peer Reviewed Journal	Field Experiment	2	10	Na	Na	Na	Na	Na	Na	2 Tunnels With Each Ufo Or Spindle Training, Same Outdoors	Control Population	United States	Randomised Design (Blocked)	New Mexico State University Sustainable Agriculture Science Center At Alcalde, Nm	False	1.2X2.4	1.2	2.4	Nd	Irrigation Once Per Week	True	Rivers	Nd	Fruitland Sandy Loam [Coarse-Loamy, Mixed, Calcareous, Mesic Typic Torriorthents	Heated Tunnels	Covering (Field), Heating	2012	2016	In Greenhouse, One Station On Each Field	Puget Gold	Nd	Marianna 2624 Plum (Prunus Cerasifera X Prunus Munsoniana)	Apricot	Many	Na	Nd	Na	Many	Nd	-8	Na	Nd
Yao, S R And Guldan, S And Heyduck, R	2019	High Tunnel Apricot Production In Frost-Prone Northern New Mexico	10733536	36.09084	-106.055	Governmental	Peer Reviewed Journal	Field Experiment	2	10	Na	Na	Na	Na	Na	Na	2 Tunnels With Each Ufo Or Spindle Training, Same Outdoors	Control Population	United States	Randomised Design (Blocked)	New Mexico State University Sustainable Agriculture Science Center At Alcalde, Nm	False	1.2X2.4	1.2	2.4	Nd	Irrigation Once Per Week	True	Rivers	Nd	Fruitland Sandy Loam [Coarse-Loamy, Mixed, Calcareous, Mesic Typic Torriorthents	Heated Tunnels	Covering (Field), Heating	2012	2017	In Greenhouse, One Station On Each Field	Chinese Apricot	Nd	Marianna 2624 Plum (Prunus Cerasifera X Prunus Munsoniana)	Apricot	Many	Na	Nd	Na	Many	Nd	-12	Na	Nd
Yao, S R And Guldan, S And Heyduck, R	2019	High Tunnel Apricot Production In Frost-Prone Northern New Mexico	10733536	36.09084	-106.055	Governmental	Peer Reviewed Journal	Field Experiment	2	10	Na	Na	Na	Na	Na	Na	2 Tunnels With Each Ufo Or Spindle Training, Same Outdoors	Control Population	United States	Randomised Design (Blocked)	New Mexico State University Sustainable Agriculture Science Center At Alcalde, Nm	False	1.2X2.4	1.2	2.4	Nd	Irrigation Once Per Week	True	Rivers	Nd	Fruitland Sandy Loam [Coarse-Loamy, Mixed, Calcareous, Mesic Typic Torriorthents	Heated Tunnels	Covering (Field), Heating	2012	2017	In Greenhouse, One Station On Each Field	Golden Amber	Nd	Marianna 2624 Plum (Prunus Cerasifera X Prunus Munsoniana)	Apricot	Many	Na	Nd	Na	Many	Nd	-12	Na	Nd
Yao, S R And Guldan, S And Heyduck, R	2019	High Tunnel Apricot Production In Frost-Prone Northern New Mexico	10733536	36.09084	-106.055	Governmental	Peer Reviewed Journal	Field Experiment	2	10	Na	Na	Na	Na	Na	Na	2 Tunnels With Each Ufo Or Spindle Training, Same Outdoors	Control Population	United States	Randomised Design (Blocked)	New Mexico State University Sustainable Agriculture Science Center At Alcalde, Nm	False	1.2X2.4	1.2	2.4	Nd	Irrigation Once Per Week	True	Rivers	Nd	Fruitland Sandy Loam [Coarse-Loamy, Mixed, Calcareous, Mesic Typic Torriorthents	Heated Tunnels	Covering (Field), Heating	2012	2015	In Greenhouse, One Station On Each Field	Puget Gold	Nd	Marianna 2624 Plum (Prunus Cerasifera X Prunus Munsoniana)	Apricot	Many	Na	Nd	-6	Many	Nd	-6	Na	Nd
Yao, S R And Guldan, S And Heyduck, R	2019	High Tunnel Apricot Production In Frost-Prone Northern New Mexico	10733536	36.09084	-106.055	Governmental	Peer Reviewed Journal	Field Experiment	2	10	Na	Na	Na	Na	Na	Na	2 Tunnels With Each Ufo Or Spindle Training, Same Outdoors	Control Population	United States	Randomised Design (Blocked)	New Mexico State University Sustainable Agriculture Science Center At Alcalde, Nm	False	1.2X2.4	1.2	2.4	Nd	Irrigation Once Per Week	True	Rivers	Nd	Fruitland Sandy Loam [Coarse-Loamy, Mixed, Calcareous, Mesic Typic Torriorthents	Heated Tunnels	Covering (Field), Heating	2012	2016	In Greenhouse, One Station On Each Field	Chinese Apricot	Nd	Marianna 2624 Plum (Prunus Cerasifera X Prunus Munsoniana)	Apricot	Many	Na	Nd	Na	Many	Nd	-8	Na	Nd
Yao, S R And Guldan, S And Heyduck, R	2019	High Tunnel Apricot Production In Frost-Prone Northern New Mexico	10733536	36.09084	-106.055	Governmental	Peer Reviewed Journal	Field Experiment	2	10	Na	Na	Na	Na	Na	Na	2 Tunnels With Each Ufo Or Spindle Training, Same Outdoors	Control Population	United States	Randomised Design (Blocked)	New Mexico State University Sustainable Agriculture Science Center At Alcalde, Nm	False	1.2X2.4	1.2	2.4	Nd	Irrigation Once Per Week	True	Rivers	Nd	Fruitland Sandy Loam [Coarse-Loamy, Mixed, Calcareous, Mesic Typic Torriorthents	Heated Tunnels	Covering (Field), Heating	2012	2017	In Greenhouse, One Station On Each Field	Puget Gold	Nd	Marianna 2624 Plum (Prunus Cerasifera X Prunus Munsoniana)	Apricot	Many	Na	Nd	Na	Many	Nd	-12	Na	Nd
Yao, S R And Guldan, S And Heyduck, R	2019	High Tunnel Apricot Production In Frost-Prone Northern New Mexico	10733536	36.09084	-106.055	Governmental	Peer Reviewed Journal	Field Experiment	2	10	Na	Na	Na	Na	Na	Na	2 Tunnels With Each Ufo Or Spindle Training, Same Outdoors	Control Population	United States	Randomised Design (Blocked)	New Mexico State University Sustainable Agriculture Science Center At Alcalde, Nm	False	1.2X2.4	1.2	2.4	Nd	Irrigation Once Per Week	True	Rivers	Nd	Fruitland Sandy Loam [Coarse-Loamy, Mixed, Calcareous, Mesic Typic Torriorthents	Heated Tunnels	Covering (Field), Heating	2012	2017	In Greenhouse, One Station On Each Field	Chinese Apricot	Nd	Marianna 2624 Plum (Prunus Cerasifera X Prunus Munsoniana)	Apricot	Many	Na	Nd	Na	Many	Nd	-12	Na	Nd
Yao, S R And Guldan, S And Heyduck, R	2019	High Tunnel Apricot Production In Frost-Prone Northern New Mexico	10733536	36.09084	-106.055	Governmental	Peer Reviewed Journal	Field Experiment	2	10	Na	Na	Na	Na	Na	Na	2 Tunnels With Each Ufo Or Spindle Training, Same Outdoors	Control Population	United States	Randomised Design (Blocked)	New Mexico State University Sustainable Agriculture Science Center At Alcalde, Nm	False	1.2X2.4	1.2	2.4	Nd	Irrigation Once Per Week	True	Rivers	Nd	Fruitland Sandy Loam [Coarse-Loamy, Mixed, Calcareous, Mesic Typic Torriorthents	Heated Tunnels	Covering (Field), Heating	2012	2017	In Greenhouse, One Station On Each Field	Golden Amber	Nd	Marianna 2624 Plum (Prunus Cerasifera X Prunus Munsoniana)	Apricot	Many	Na	Nd	Na	Many	Nd	-12	Na	Nd
Yao, S R And Guldan, S And Heyduck, R	2019	High Tunnel Apricot Production In Frost-Prone Northern New Mexico	10733536	36.09084	-106.055	Governmental	Peer Reviewed Journal	Field Experiment	2	10	Na	Na	Na	Na	Na	Na	2 Tunnels With Each Ufo Or Spindle Training, Same Outdoors	Control Population	United States	Randomised Design (Blocked)	New Mexico State University Sustainable Agriculture Science Center At Alcalde, Nm	False	1.2X2.4	1.2	2.4	Nd	Irrigation Once Per Week	True	Rivers	Nd	Fruitland Sandy Loam [Coarse-Loamy, Mixed, Calcareous, Mesic Typic Torriorthents	Heated Tunnels	Covering (Field), Heating	2012	2017	In Greenhouse, One Station On Each Field	Harcot	Nd	Marianna 2624 Plum (Prunus Cerasifera X Prunus Munsoniana)	Apricot	Many	Na	Nd	Na	Many	Nd	-12	Na	Nd
Yao, S R And Guldan, S And Heyduck, R	2019	High Tunnel Apricot Production In Frost-Prone Northern New Mexico	10733536	36.09084	-106.055	Governmental	Peer Reviewed Journal	Field Experiment	2	10	Na	Na	Na	Na	Na	Na	2 Tunnels With Each Ufo Or Spindle Training, Same Outdoors	Control Population	United States	Randomised Design (Blocked)	New Mexico State University Sustainable Agriculture Science Center At Alcalde, Nm	False	1.2X2.4	1.2	2.4	Nd	Irrigation Once Per Week	True	Rivers	Nd	Fruitland Sandy Loam [Coarse-Loamy, Mixed, Calcareous, Mesic Typic Torriorthents	Heated Tunnels	Covering (Field), Heating	2012	2017	In Greenhouse, One Station On Each Field	Katy	Nd	Marianna 2624 Plum (Prunus Cerasifera X Prunus Munsoniana)	Apricot	Many	Na	Nd	Na	Many	Nd	-12	Na	Nd
Yao, S R And Guldan, S And Heyduck, R	2019	High Tunnel Apricot Production In Frost-Prone Northern New Mexico	10733536	36.09084	-106.055	Governmental	Peer Reviewed Journal	Field Experiment	2	10	Na	Na	Na	Na	Na	Na	2 Tunnels With Each Ufo Or Spindle Training, Same Outdoors	Control Population	United States	Randomised Design (Blocked)	New Mexico State University Sustainable Agriculture Science Center At Alcalde, Nm	False	1.2X2.4	1.2	2.4	Nd	Irrigation Once Per Week	True	Rivers	Nd	Fruitland Sandy Loam [Coarse-Loamy, Mixed, Calcareous, Mesic Typic Torriorthents	Heated Tunnels	Covering (Field), Heating	2012	2017	In Greenhouse, One Station On Each Field	Puget Gold	Nd	Marianna 2624 Plum (Prunus Cerasifera X Prunus Munsoniana)	Apricot	Many	Na	Nd	Na	Many	Nd	-12	Na	Nd
Yao, S R And Guldan, S And Heyduck, R	2019	High Tunnel Apricot Production In Frost-Prone Northern New Mexico	10733536	36.09084	-106.055	Governmental	Peer Reviewed Journal	Field Experiment	2	10	Na	Na	Na	Na	Na	Na	2 Tunnels With Each Ufo Or Spindle Training, Same Outdoors	Control Population	United States	Randomised Design (Blocked)	New Mexico State University Sustainable Agriculture Science Center At Alcalde, Nm	False	1.2X2.4	1.2	2.4	Nd	Irrigation Once Per Week	True	Rivers	Nd	Fruitland Sandy Loam [Coarse-Loamy, Mixed, Calcareous, Mesic Typic Torriorthents	Heated Tunnels	Covering (Field), Heating	2012	2015	In Greenhouse, One Station On Each Field	Golden Amber	Nd	Marianna 2624 Plum (Prunus Cerasifera X Prunus Munsoniana)	Apricot	Many	Na	Nd	-6	Many	Nd	-6	Na	Nd
Yao, S R And Guldan, S And Heyduck, R	2019	High Tunnel Apricot Production In Frost-Prone Northern New Mexico	10733536	36.09084	-106.055	Governmental	Peer Reviewed Journal	Field Experiment	2	10	Na	Na	Na	Na	Na	Na	2 Tunnels With Each Ufo Or Spindle Training, Same Outdoors	Control Population	United States	Randomised Design (Blocked)	New Mexico State University Sustainable Agriculture Science Center At Alcalde, Nm	False	1.2X2.4	1.2	2.4	Nd	Irrigation Once Per Week	True	Rivers	Nd	Fruitland Sandy Loam [Coarse-Loamy, Mixed, Calcareous, Mesic Typic Torriorthents	Heated Tunnels	Covering (Field), Heating	2012	2017	In Greenhouse, One Station On Each Field	Harcot	Nd	Marianna 2624 Plum (Prunus Cerasifera X Prunus Munsoniana)	Apricot	Many	Na	Nd	Na	Many	Nd	-12	Na	Nd
Yao, S R And Guldan, S And Heyduck, R	2019	High Tunnel Apricot Production In Frost-Prone Northern New Mexico	10733536	36.09084	-106.055	Governmental	Peer Reviewed Journal	Field Experiment	2	10	Na	Na	Na	Na	Na	Na	2 Tunnels With Each Ufo Or Spindle Training, Same Outdoors	Control Population	United States	Randomised Design (Blocked)	New Mexico State University Sustainable Agriculture Science Center At Alcalde, Nm	False	1.2X2.4	1.2	2.4	Nd	Irrigation Once Per Week	True	Rivers	Nd	Fruitland Sandy Loam [Coarse-Loamy, Mixed, Calcareous, Mesic Typic Torriorthents	Heated Tunnels	Covering (Field), Heating	2012	2017	In Greenhouse, One Station On Each Field	Katy	Nd	Marianna 2624 Plum (Prunus Cerasifera X Prunus Munsoniana)	Apricot	Many	Na	Nd	Na	Many	Nd	-12	Na	Nd
Yao, S R And Guldan, S And Heyduck, R	2019	High Tunnel Apricot Production In Frost-Prone Northern New Mexico	10733536	36.09084	-106.055	Governmental	Peer Reviewed Journal	Field Experiment	2	10	Na	Na	Na	Na	Na	Na	2 Tunnels With Each Ufo Or Spindle Training, Same Outdoors	Control Population	United States	Randomised Design (Blocked)	New Mexico State University Sustainable Agriculture Science Center At Alcalde, Nm	False	1.2X2.4	1.2	2.4	Nd	Irrigation Once Per Week	True	Rivers	Nd	Fruitland Sandy Loam [Coarse-Loamy, Mixed, Calcareous, Mesic Typic Torriorthents	Heated Tunnels	Covering (Field), Heating	2012	2015	In Greenhouse, One Station On Each Field	Chinese Apricot	Nd	Marianna 2624 Plum (Prunus Cerasifera X Prunus Munsoniana)	Apricot	Many	Na	Nd	-6	Many	Nd	-6	Na	Nd
Vávra, R And Jonáš, M And Kadlecová, V And Bílková, A And Ždárská, I And Falta, V And Litschmann, T	2019	Protection Against Radiation Frost Damage Of Sweet Cherries In The Bloom Stage By Use Of Rain Covers	10733540	50.37626	15.58148	Governmental	Conference Paper	Field Experiment	11	1	Na	Na	Na	100	Na	Na	100 Flowers+/Tree, Visual Inspection	Control Population	Czech Republic	Nd	Research And Breeding Institute Of Pomology Holovousy Ltd, 315M Absl	False	1.5X4.2	1.5	4.2	Nd	Na	True	Nd	Na	Na	Voen Rain Cover	Covering (Field)	2005	2017	One Station On Each Field	Alkan	Nd	Gisela 5 And Phl-A	Cherry	Bbch65	65	Nd	-3	5	Nd	-3	Na	Nd
Vávra, R And Jonáš, M And Kadlecová, V And Bílková, A And Ždárská, I And Falta, V And Litschmann, T	2019	Protection Against Radiation Frost Damage Of Sweet Cherries In The Bloom Stage By Use Of Rain Covers	10733540	50.37626	15.58148	Governmental	Conference Paper	Field Experiment	11	1	Na	Na	Na	100	Na	Na	100 Flowers+/Tree, Visual Inspection	Control Population	Czech Republic	Nd	Research And Breeding Institute Of Pomology Holovousy Ltd, 315M Absl	False	1.5X4.2	1.5	4.2	Nd	Na	True	Nd	Na	Na	Voen Rain Cover	Covering (Field)	2005	2016	One Station On Each Field	Alkan	Nd	Gisela 5 And Phl-A	Cherry	Bbch65	65	Nd	-3	5	Nd	-3	Na	Nd
Vávra, R And Jonáš, M And Kadlecová, V And Bílková, A And Ždárská, I And Falta, V And Litschmann, T	2019	Protection Against Radiation Frost Damage Of Sweet Cherries In The Bloom Stage By Use Of Rain Covers	10733540	50.37626	15.58148	Governmental	Conference Paper	Field Experiment	11	1	Na	Na	Na	100	Na	Na	100 Flowers+/Tree, Visual Inspection	Control Population	Czech Republic	Nd	Research And Breeding Institute Of Pomology Holovousy Ltd, 315M Absl	False	1.5X4.2	1.5	4.2	Nd	Na	True	Nd	Na	Na	Voen Rain Cover	Covering (Field)	2005	2016	One Station On Each Field	Aranka	Nd	Gisela 5 And Phl-A	Cherry	Bbch65	65	Nd	-3	5	Nd	-3	Na	Nd
Vávra, R And Jonáš, M And Kadlecová, V And Bílková, A And Ždárská, I And Falta, V And Litschmann, T	2019	Protection Against Radiation Frost Damage Of Sweet Cherries In The Bloom Stage By Use Of Rain Covers	10733540	50.37626	15.58148	Governmental	Conference Paper	Field Experiment	11	1	Na	Na	Na	100	Na	Na	100 Flowers+/Tree, Visual Inspection	Control Population	Czech Republic	Nd	Research And Breeding Institute Of Pomology Holovousy Ltd, 315M Absl	False	1.5X4.2	1.5	4.2	Nd	Na	True	Nd	Na	Na	Voen Rain Cover	Covering (Field)	2005	2016	One Station On Each Field	Helga	Nd	Gisela 5 And Phl-A	Cherry	Bbch65	65	Nd	-3	5	Nd	-3	Na	Nd
Vávra, R And Jonáš, M And Kadlecová, V And Bílková, A And Ždárská, I And Falta, V And Litschmann, T	2019	Protection Against Radiation Frost Damage Of Sweet Cherries In The Bloom Stage By Use Of Rain Covers	10733540	50.37626	15.58148	Governmental	Conference Paper	Field Experiment	11	1	Na	Na	Na	100	Na	Na	100 Flowers+/Tree, Visual Inspection	Control Population	Czech Republic	Nd	Research And Breeding Institute Of Pomology Holovousy Ltd, 315M Absl	False	1.5X4.2	1.5	4.2	Nd	Na	True	Nd	Na	Na	Voen Rain Cover	Covering (Field)	2005	2016	One Station On Each Field	Hl 13420	Nd	Gisela 5 And Phl-A	Cherry	Bbch65	65	Nd	-3	5	Nd	-3	Na	Nd
Vávra, R And Jonáš, M And Kadlecová, V And Bílková, A And Ždárská, I And Falta, V And Litschmann, T	2019	Protection Against Radiation Frost Damage Of Sweet Cherries In The Bloom Stage By Use Of Rain Covers	10733540	50.37626	15.58148	Governmental	Conference Paper	Field Experiment	11	1	Na	Na	Na	100	Na	Na	100 Flowers+/Tree, Visual Inspection	Control Population	Czech Republic	Nd	Research And Breeding Institute Of Pomology Holovousy Ltd, 315M Absl	False	1.5X4.2	1.5	4.2	Nd	Na	True	Nd	Na	Na	Voen Rain Cover	Covering (Field)	2005	2016	One Station On Each Field	Sandra	Nd	Gisela 5 And Phl-A	Cherry	Bbch65	65	Nd	-3	5	Nd	-3	Na	Nd
Vávra, R And Jonáš, M And Kadlecová, V And Bílková, A And Ždárská, I And Falta, V And Litschmann, T	2019	Protection Against Radiation Frost Damage Of Sweet Cherries In The Bloom Stage By Use Of Rain Covers	10733540	50.37626	15.58148	Governmental	Conference Paper	Field Experiment	11	1	Na	Na	Na	100	Na	Na	100 Flowers+/Tree, Visual Inspection	Control Population	Czech Republic	Nd	Research And Breeding Institute Of Pomology Holovousy Ltd, 315M Absl	False	1.5X4.2	1.5	4.2	Nd	Na	True	Nd	Na	Na	Voen Rain Cover	Covering (Field)	2005	2016	One Station On Each Field	Skeena2	Nd	Gisela 5 And Phl-A	Cherry	Bbch65	65	Nd	-3	5	Nd	-3	Na	Nd
Vávra, R And Jonáš, M And Kadlecová, V And Bílková, A And Ždárská, I And Falta, V And Litschmann, T	2019	Protection Against Radiation Frost Damage Of Sweet Cherries In The Bloom Stage By Use Of Rain Covers	10733540	50.37626	15.58148	Governmental	Conference Paper	Field Experiment	11	1	Na	Na	Na	100	Na	Na	100 Flowers+/Tree, Visual Inspection	Control Population	Czech Republic	Nd	Research And Breeding Institute Of Pomology Holovousy Ltd, 315M Absl	False	1.5X4.2	1.5	4.2	Nd	Na	True	Nd	Na	Na	Voen Rain Cover	Covering (Field)	2005	2016	One Station On Each Field	Horka	Nd	Gisela 5 And Phl-A	Cherry	Bbch65	65	Nd	-3	5	Nd	-3	Na	Nd
Vávra, R And Jonáš, M And Kadlecová, V And Bílková, A And Ždárská, I And Falta, V And Litschmann, T	2019	Protection Against Radiation Frost Damage Of Sweet Cherries In The Bloom Stage By Use Of Rain Covers	10733540	50.37626	15.58148	Governmental	Conference Paper	Field Experiment	11	1	Na	Na	Na	100	Na	Na	100 Flowers+/Tree, Visual Inspection	Control Population	Czech Republic	Nd	Research And Breeding Institute Of Pomology Holovousy Ltd, 315M Absl	False	1.5X4.2	1.5	4.2	Nd	Na	True	Nd	Na	Na	Voen Rain Cover	Covering (Field)	2005	2016	One Station On Each Field	Justyna2	Nd	Gisela 5 And Phl-A	Cherry	Bbch65	65	Nd	-3	5	Nd	-3	Na	Nd
Vávra, R And Jonáš, M And Kadlecová, V And Bílková, A And Ždárská, I And Falta, V And Litschmann, T	2019	Protection Against Radiation Frost Damage Of Sweet Cherries In The Bloom Stage By Use Of Rain Covers	10733540	50.37626	15.58148	Governmental	Conference Paper	Field Experiment	11	1	Na	Na	Na	100	Na	Na	100 Flowers+/Tree, Visual Inspection	Control Population	Czech Republic	Nd	Research And Breeding Institute Of Pomology Holovousy Ltd, 315M Absl	False	1.5X4.2	1.5	4.2	Nd	Na	True	Nd	Na	Na	Voen Rain Cover	Covering (Field)	2005	2016	One Station On Each Field	Sylvana2	Nd	Gisela 5 And Phl-A	Cherry	Bbch65	65	Nd	-3	5	Nd	-3	Na	Nd
Vávra, R And Jonáš, M And Kadlecová, V And Bílková, A And Ždárská, I And Falta, V And Litschmann, T	2019	Protection Against Radiation Frost Damage Of Sweet Cherries In The Bloom Stage By Use Of Rain Covers	10733540	50.37626	15.58148	Governmental	Conference Paper	Field Experiment	11	1	Na	Na	Na	100	Na	Na	100 Flowers+/Tree, Visual Inspection	Control Population	Czech Republic	Nd	Research And Breeding Institute Of Pomology Holovousy Ltd, 315M Absl	False	1.5X4.2	1.5	4.2	Nd	Na	True	Nd	Na	Na	Voen Rain Cover	Covering (Field)	2005	2016	One Station On Each Field	Hl 15463 (Elza)	Nd	Gisela 5 And Phl-A	Cherry	Bbch65	65	Nd	-3	5	Nd	-3	Na	Nd
Vávra, R And Jonáš, M And Kadlecová, V And Bílková, A And Ždárská, I And Falta, V And Litschmann, T	2019	Protection Against Radiation Frost Damage Of Sweet Cherries In The Bloom Stage By Use Of Rain Covers	10733540	50.37626	15.58148	Governmental	Conference Paper	Field Experiment	11	1	Na	Na	Na	100	Na	Na	100 Flowers+/Tree, Visual Inspection	Control Population	Czech Republic	Nd	Research And Breeding Institute Of Pomology Holovousy Ltd, 315M Absl	False	1.5X4.2	1.5	4.2	Nd	Na	True	Nd	Na	Na	Voen Rain Cover	Covering (Field)	2005	2016	One Station On Each Field	Hl 16165 (Felicita)	Nd	Gisela 5 And Phl-A	Cherry	Bbch65	65	Nd	-3	5	Nd	-3	Na	Nd
Kurlus, R And Swierczynski, S And Rutkowski, K And Ratajkiewicz, H And Malinowska, A And Wyrwal, A	2017	Exogenus ‘Ga3' And ‘Ga4+7' Effects On Phenological Indices, Frost Hardiness And Quality Properties Of ‘English Morello' Sour Cherry (Prunus Cerasus L.)	10733542	52.1	18.51	Other	Peer Reviewed Journal	Field Experiment	4	4	Na	Na	Na	Na	Na	Na	Randomized Complete-Block Design Replicated Four Times With Four Trees Per Replication And From 5 To 8 Trees Of Isolation Between Blocks. On The Of 13-Th Of July 2011 Fruit Samples Of 85 Stemless Fruit Per Tree Were Collected From Randomly Selected One Year Old Shoots (1.5-2M High)	Control Population	Poland	Randomised Design (Blocked)	Poznan University Of Life Sciences, Research Station In Western Poland	Na	1.5X3.5	1.5	3.5	N-S	Standard Management Practices (Pest, Disease And Weed Control) Were Followed Every Season With Annual Nitrogen Soil Fertilization Dose Of 50 Kg·Ha–1 And No Irrigation Applied.	Na	Nd	Na	Proper Grey-Brown Podsolic Soil Overlaying Light Boulder Clay.	On The 25-Th Of June 2011 Experimental Trees Were Sprayed With Water Solution Of Gibberellic Acid Isomers: ‘Ga3’ (‘Gibb 3’, Globachem Nv) And ‘Ga4+7’ (‘Gibb Plus’, Globachem Nv) By Air-Blast Sprayer. The Sprays Of The Gas Were Applied To Whole Canopies At Doses Of 30 Ppm Of Ga3 (Treatment Marked As Ga3) And 30 Ppm Of Ga4+7 (Treatment Marked As Ga4+7). The Solution Amount Used Equaled 660 L/Ha. Ap…	Foliar Application	2001	2012	Na	English Morello	Na	Prunus Mahaleb (L.)	Cherry	Bbch61	61	Nd	-5	5	Nd	-5		Nd
Kurlus, R And Swierczynski, S And Rutkowski, K And Ratajkiewicz, H And Malinowska, A And Wyrwal, A	2017	Exogenus ‘Ga3' And ‘Ga4+7' Effects On Phenological Indices, Frost Hardiness And Quality Properties Of ‘English Morello' Sour Cherry (Prunus Cerasus L.)	10733542	52.1	18.51	Other	Peer Reviewed Journal	Field Experiment	4	4	Na	Na	Na	Na	Na	Na	Randomized Complete-Block Design Replicated Four Times With Four Trees Per Replication And From 5 To 8 Trees Of Isolation Between Blocks. On The Of 13-Th Of July 2011 Fruit Samples Of 85 Stemless Fruit Per Tree Were Collected From Randomly Selected One Year Old Shoots (1.5-2M High)	Control Population	Poland	Randomised Design (Blocked)	Poznan University Of Life Sciences, Research Station In Western Poland	Na	1.5X3.5	1.5	3.5	N-S	Standard Management Practices (Pest, Disease And Weed Control) Were Followed Every Season With Annual Nitrogen Soil Fertilization Dose Of 50 Kg·Ha–1 And No Irrigation Applied.	Na	Nd	Na	Proper Grey-Brown Podsolic Soil Overlaying Light Boulder Clay.	On The 25-Th Of June 2011 Experimental Trees Were Sprayed With Water Solution Of Gibberellic Acid Isomers: ‘Ga3’ (‘Gibb 3’, Globachem Nv) And ‘Ga4+7’ (‘Gibb Plus’, Globachem Nv) By Air-Blast Sprayer. The Sprays Of The Gas Were Applied To Whole Canopies At Doses Of 30 Ppm Of Ga3 (Treatment Marked As Ga3) And 30 Ppm Of Ga4+7 (Treatment Marked As Ga4+7). The Solution Amount Used Equaled 660 L/Ha. Ap…	Foliar Application	2001	2011	Na	English Morello	Na	Prunus Mahaleb (L.)	Cherry	Bbch61	61	Nd	-5	5	Nd	-5		Nd
Kurlus, R And Swierczynski, S And Rutkowski, K And Ratajkiewicz, H And Malinowska, A And Wyrwal, A	2017	Exogenus ‘Ga3' And ‘Ga4+7' Effects On Phenological Indices, Frost Hardiness And Quality Properties Of ‘English Morello' Sour Cherry (Prunus Cerasus L.)	10733542	52.1	18.51	Other	Peer Reviewed Journal	Field Experiment	4	4	Na	Na	Na	Na	Na	Na	Randomized Complete-Block Design Replicated Four Times With Four Trees Per Replication And From 5 To 8 Trees Of Isolation Between Blocks. On The Of 13-Th Of July 2011 Fruit Samples Of 85 Stemless Fruit Per Tree Were Collected From Randomly Selected One Year Old Shoots (1.5-2M High)	Control Population	Poland	Randomised Design (Blocked)	Poznan University Of Life Sciences, Research Station In Western Poland	Na	1.5X3.5	1.5	3.5	N-S	Standard Management Practices (Pest, Disease And Weed Control) Were Followed Every Season With Annual Nitrogen Soil Fertilization Dose Of 50 Kg·Ha–1 And No Irrigation Applied.	Na	Nd	Na	Proper Grey-Brown Podsolic Soil Overlaying Light Boulder Clay.	On The 25-Th Of June 2011 Experimental Trees Were Sprayed With Water Solution Of Gibberellic Acid Isomers: ‘Ga3’ (‘Gibb 3’, Globachem Nv) And ‘Ga4+7’ (‘Gibb Plus’, Globachem Nv) By Air-Blast Sprayer. The Sprays Of The Gas Were Applied To Whole Canopies At Doses Of 30 Ppm Of Ga3 (Treatment Marked As Ga3) And 30 Ppm Of Ga4+7 (Treatment Marked As Ga4+7). The Solution Amount Used Equaled 660 L/Ha. Ap…	Foliar Application	2001	2011	Na	English Morello	Na	Prunus Mahaleb (L.)	Cherry	Bbch61	61	Nd	-5	5	Nd	-5		Nd
Kurlus, R And Swierczynski, S And Rutkowski, K And Ratajkiewicz, H And Malinowska, A And Wyrwal, A	2017	Exogenus ‘Ga3' And ‘Ga4+7' Effects On Phenological Indices, Frost Hardiness And Quality Properties Of ‘English Morello' Sour Cherry (Prunus Cerasus L.)	10733542	52.1	18.51	Other	Peer Reviewed Journal	Field Experiment	4	4	Na	Na	Na	Na	Na	Na	Randomized Complete-Block Design Replicated Four Times With Four Trees Per Replication And From 5 To 8 Trees Of Isolation Between Blocks. On The Of 13-Th Of July 2011 Fruit Samples Of 85 Stemless Fruit Per Tree Were Collected From Randomly Selected One Year Old Shoots (1.5-2M High)	Control Population	Poland	Randomised Design (Blocked)	Poznan University Of Life Sciences, Research Station In Western Poland	Na	1.5X3.5	1.5	3.5	N-S	Standard Management Practices (Pest, Disease And Weed Control) Were Followed Every Season With Annual Nitrogen Soil Fertilization Dose Of 50 Kg·Ha–1 And No Irrigation Applied.	Na	Nd	Na	Proper Grey-Brown Podsolic Soil Overlaying Light Boulder Clay.	On The 25-Th Of June 2011 Experimental Trees Were Sprayed With Water Solution Of Gibberellic Acid Isomers: ‘Ga3’ (‘Gibb 3’, Globachem Nv) And ‘Ga4+7’ (‘Gibb Plus’, Globachem Nv) By Air-Blast Sprayer. The Sprays Of The Gas Were Applied To Whole Canopies At Doses Of 30 Ppm Of Ga3 (Treatment Marked As Ga3) And 30 Ppm Of Ga4+7 (Treatment Marked As Ga4+7). The Solution Amount Used Equaled 660 L/Ha. Ap…	Foliar Application	2001	2012	Na	English Morello	Na	Prunus Mahaleb (L.)	Cherry	Bbch61	61	Nd	-5	5	Nd	-5		Nd
Doesken, N J And Mckee, T B And Renquist, A R	1989	Impact Of Exclusion Netting Row Covers On Arthropod Presence And Crop Damage To ‘Honeycrisp' Apple Trees In North America: A Five-Year Study	10733543	45.53329	-73.3499	Governmental	Peer Reviewed Journal	Field Experiment	2	12	Na	Na	Na	Na	6	12	Bordering Rowswere Used As Buffer Zones So That The Inner Six Rows Would Notreceive Any Pesticide Sprays Or Drift From Adjacent Plots.	Control Population	Canada	Na	Irda, Saint-Bruno-De-Montarville,Qc, Canada	False	Na	Na	Na	Na	Eight Adjacent Rows Ofdwarf Apple Trees (L: 22 M; H: 2E2.5 M) Of The Cultivar Honeycrispwere Selected From A 6-Year Old High-Density Plot, With Trees Fromfour Rows On B-9 Rootstock And The Others On M-26.	False	Nd	0.01	Nd	Netting	Covering (Field)	2006	2013	Na	Hoeny Crisp	Nd	M-26	Apple	Bbch65	65	Nd	-1	1	Nd	-1	Na	Nd
Chouinard, G And Veilleux, J And Pelletier, F And Larose, M And Philion, V And Cormier, D	2017	Impact Of Exclusion Netting Row Covers On Arthropod Presence And Crop Damage To ‘Honeycrisp' Apple Trees In North America: A Five-Year Study	10733543	45.53329	-73.3499	Governmental	Peer Reviewed Journal	Field Experiment	2	12	Na	Na	Na	Na	6	12	Bordering Rowswere Used As Buffer Zones So That The Inner Six Rows Would Notreceive Any Pesticide Sprays Or Drift From Adjacent Plots.	Control Population	Canada	Na	Irda, Saint-Bruno-De-Montarville,Qc, Canada	False	Na	Na	Na	Na	Eight Adjacent Rows Ofdwarf Apple Trees (L: 22 M; H: 2E2.5 M) Of The Cultivar Honeycrispwere Selected From A 6-Year Old High-Density Plot, With Trees Fromfour Rows On B-9 Rootstock And The Others On M-26.	False	Nd	0.01	Nd	Netting	Covering (Field)	2006	2013	Na	Hoeny Crisp	Nd	B-9	Apple	Bbch65	65	Nd	-1	1	Nd	-1	Na	Nd
Hu, Y G And Wu, W Y And De Melo-Abreu, J P And Shapland, T M And Zhang, H And Snyder, R L And Hong, Z And Snyder, R L	2015	Comparative Experiments And Effectiveness Evaluation On Vertical Blowing Fans (Vbf) For Frost Protection	10751410	38.55443	-122.461	Governmental	Peer Reviewed Journal	Field Experiment	Na	Na	Na	Na	Na	Na	Na	Na	Compared Temperatures At	Control Population, Model	United States	Na	Napa Valley California	True	Na	Na	Na	Na	Nd	True	Forests	Nd	Na	Vertical Wind Machine Juvbf, 2M Height	Wind	Na	2007	Other	Na	Other	Nd	Grapevine	Na	Na	Steep	Na	4 Operational Nights	Radiative Frost	-2	Na	Nd
Loseke, B A And Read, P E And Blankenship, E E	2015	Preventing Spring Freeze Injury On Grapevines Using Multiple Applications Of Amigo Oil And Naphthaleneacetic Acid	10751411	40.95344	96.74579	Nd	Peer Reviewed Journal	Field Experiment	1	3	Na	Na	Na	Na	Na	Na	Incomplete Randomized Block Design (Youden Square) Was Used And Replicated Three Times. Each Youden Square Consisted Of A 4-7 Blocking Scheme (Row × Column) And Contained 28 Experimental Units	Control Population	United States	Incomplete Randomized Block Design	James Arthur Vineyards Near Raymond, Nebraska	False	3.7X2.4	2.4	3.7	Nw-Sw	14 Year Old Trees, Geneva Double Curtain (Gdc) Trellis System With A Spacing Of 2.4 M × 3.7 M (Vine × Row). Vines Were Cane Pruned To Five Buds Following Treatment Application.	False	Nd	Nd	Nd	Amigo Oil	Foliar Application	1999	2013	Na	Edelweiss	Na	Nd	Grapevine	Before Budbreak	7	Nd	Na	0	Na	Na	44565	Nd
Loseke, B A And Read, P E And Blankenship, E E	2015	Preventing Spring Freeze Injury On Grapevines Using Multiple Applications Of Amigo Oil And Naphthaleneacetic Acid	10751411	40.95344	96.74579	Nd	Peer Reviewed Journal	Field Experiment	1	3	Na	Na	Na	Na	Na	Na	Incomplete Randomized Block Design (Youden Square) Was Used And Replicated Three Times. Each Youden Square Consisted Of A 4-7 Blocking Scheme (Row × Column) And Contained 28 Experimental Units	Control Population	United States	Incomplete Randomized Block Design	James Arthur Vineyards Near Raymond, Nebraska	False	3.7X2.4	2.4	3.7	Nw-Sw	14 Year Old Trees, Geneva Double Curtain (Gdc) Trellis System With A Spacing Of 2.4 M × 3.7 M (Vine × Row). Vines Were Cane Pruned To Five Buds Following Treatment Application.	False	Nd	Nd	Nd	Naphthaleneacetic Acid (Naa)	Foliar Application	1999	2013	Na	Edelweiss	Na	Nd	Grapevine	Before Budbreak	7	Nd	Na	0	Na	Na	Nd	Nd
Loseke, B A And Read, P E And Blankenship, E E	2015	Preventing Spring Freeze Injury On Grapevines Using Multiple Applications Of Amigo Oil And Naphthaleneacetic Acid	10751411	40.95344	96.74579	Nd	Peer Reviewed Journal	Field Experiment	1	3	Na	Na	Na	Na	Na	Na	Incomplete Randomized Block Design (Youden Square) Was Used And Replicated Three Times. Each Youden Square Consisted Of A 4-7 Blocking Scheme (Row × Column) And Contained 28 Experimental Units	Control Population	United States	Incomplete Randomized Block Design	James Arthur Vineyards Near Raymond, Nebraska	False	3.7X2.4	2.4	3.7	Nw-Sw	14 Year Old Trees, Geneva Double Curtain (Gdc) Trellis System With A Spacing Of 2.4 M × 3.7 M (Vine × Row). Vines Were Cane Pruned To Five Buds Following Treatment Application.	False	Nd	Nd	Nd	Amigo Oil	Foliar Application	1999	2013	Na	Edelweiss	Na	Nd	Grapevine	Before Budbreak	7	Nd	Na	0	Na	Na	Nd	Nd
Loseke, B A And Read, P E And Blankenship, E E	2015	Preventing Spring Freeze Injury On Grapevines Using Multiple Applications Of Amigo Oil And Naphthaleneacetic Acid	10751411	40.95344	96.74579	Nd	Peer Reviewed Journal	Field Experiment	1	3	Na	Na	Na	Na	Na	Na	Incomplete Randomized Block Design (Youden Square) Was Used And Replicated Three Times. Each Youden Square Consisted Of A 4-7 Blocking Scheme (Row × Column) And Contained 28 Experimental Units	Control Population	United States	Incomplete Randomized Block Design	James Arthur Vineyards Near Raymond, Nebraska	False	3.7X2.4	2.4	3.7	Nw-Sw	14 Year Old Trees, Geneva Double Curtain (Gdc) Trellis System With A Spacing Of 2.4 M × 3.7 M (Vine × Row). Vines Were Cane Pruned To Five Buds Following Treatment Application.	False	Nd	Nd	Nd	Amigo Oil	Foliar Application	1999	2013	Na	Edelweiss	Na	Nd	Grapevine	Before Budbreak	7	Nd	Na	0	Na	Na	44627	Nd
Loseke, B A And Read, P E And Blankenship, E E	2015	Preventing Spring Freeze Injury On Grapevines Using Multiple Applications Of Amigo Oil And Naphthaleneacetic Acid	10751411	40.95344	96.74579	Nd	Peer Reviewed Journal	Field Experiment	1	3	Na	Na	Na	Na	Na	Na	Incomplete Randomized Block Design (Youden Square) Was Used And Replicated Three Times. Each Youden Square Consisted Of A 4-7 Blocking Scheme (Row × Column) And Contained 28 Experimental Units	Control Population	United States	Incomplete Randomized Block Design	James Arthur Vineyards Near Raymond, Nebraska	False	3.7X2.4	2.4	3.7	Nw-Sw	14 Year Old Trees, Geneva Double Curtain (Gdc) Trellis System With A Spacing Of 2.4 M × 3.7 M (Vine × Row). Vines Were Cane Pruned To Five Buds Following Treatment Application.	False	Nd	Nd	Nd	Naphthaleneacetic Acid (Naa)	Foliar Application	1999	2013	Na	Edelweiss	Na	Nd	Grapevine	Before Budbreak	7	Nd	Na	0	Na	Na	44565	Nd
Loseke, B A And Read, P E And Blankenship, E E	2015	Preventing Spring Freeze Injury On Grapevines Using Multiple Applications Of Amigo Oil And Naphthaleneacetic Acid	10751411	40.95344	96.74579	Nd	Peer Reviewed Journal	Field Experiment	1	3	Na	Na	Na	Na	Na	Na	Incomplete Randomized Block Design (Youden Square) Was Used And Replicated Three Times. Each Youden Square Consisted Of A 4-7 Blocking Scheme (Row × Column) And Contained 28 Experimental Units	Control Population	United States	Incomplete Randomized Block Design	James Arthur Vineyards Near Raymond, Nebraska	False	3.7X2.4	2.4	3.7	Nw-Sw	14 Year Old Trees, Geneva Double Curtain (Gdc) Trellis System With A Spacing Of 2.4 M × 3.7 M (Vine × Row). Vines Were Cane Pruned To Five Buds Following Treatment Application.	False	Nd	Nd	Nd	Naphthaleneacetic Acid (Naa)	Foliar Application	1999	2013	Na	Edelweiss	Na	Nd	Grapevine	Before Budbreak	7	Nd	Na	0	Na	Na	44627	Nd
Melgoza, F J And Kusakabe, A And Nelson, S D And Melgar, J C	2014	Exogenous Applications Of Abscisic Acid Increase Freeze Tolerance In Citrus Trees	10751413	26.16635	97.95881	Other	Peer Reviewed Journal	Greenhouse Experiment	Nd	Nd	Na	Na	Na	Na	Na	Na	Potting Experiment With Freeze Tolerance Tested In A Laboratory. Factorial Experimental Design With Two Treetments: Trees Under Drought Stress (Dry For 15 Days) And Irrigated Trees. For Both There Was A Controll Population And A Treatment With Foliar Aba Application And Soil Applicated Aba.	Control Population	United States	Factorial Design	Texas A&M University, Kingsville Citrus Center, Weslaco, Texas	False	Nd	Nd	Nd	Na	Drought Treatment: 15 Consecutive Days Dry	False	Na	Na2	Soil Potting Mixture (Sun Gro Metro-Mix 200, Sun Gro, Bellevue, Wa, Usa)	Nd	Foliar Application	Nd	Nd	Other	Rio Red	Na	Sour Orange (Citrus Aurantium L.)	Grapefruit	Nd	Nd	Nd	Nd	Na	Na	-12	Three Days Before Freezing Event	Nd
Francko, D A And Wilson, K G And Li, Q Q S Q And Equiza, M A	2011	A Topical Spray To Enhance Plant Resistance To Cold Injury And Mortality	10751415	33.21386	-87.5417	Nd	Peer Reviewed Journal	Climatic Chamber	Nd	Nd	Na	Na	Na	Na	Na	Na	Nd	Control Population	China	Nd	Graduate School And Department Of Biological Sciences, University Of Alabama, Tuscaloosa, Al 35487	False	Nd	Nd	Nd	Na	Na	False	Na	Nd	Nd	Foliar Application: 1% [W/ V (2.5 Mm)] Peg 8000, 5 Mm Glycerol, 0.5% (V/V) Of Concentrated Agsil 25 (10 Mm Final Silicate Concentration), 0.1% (V/V) Of Concentrated Silwet L- 77, And A 1:50 Dilution (V/V) Of Wiltpruf	Foliar Application	Nd	Nd	Nd	Meyer Lemon	Na	Nd	Lemon	Nd	Nd	Nd	-2	Na	Na	Na	25H In Advance Of Cold Treatment	Nd
Harrison, M R And Spiers, J D And Coneva, E D And Dozier, W And Woods, F M	2013	Orchard Design Influences Fruit Quality, Canopy Temperature, And Yield Of Satsuma Mandarin (Citrus Unshiu 'Owari')	10751417	32.46667	88.33333	Private Funder	Peer Reviewed Journal	Field Experiment	1	4	Na	Na	Na	Na	Na	Na	Completely Randomized Design With Four Single-Tree Replications	Control Population	United States	Completely Randomized	Grand Bay, Al	False	Nd	Nd	Nd	Nd	Trees Were Fertilized Using Current Recommendations For Citrus Production In South Alabama	False	Nd	Nd	Nd	5-Year-Old Trees Interplanted With Loblolly Pine Providing 40-60% Shade (Pine Trees 1)	Cultivation Practice	2004	2010	At 1.5M, On Tree (2M)	Owari	Nd	Trifoliate Orange Rubidoux	Mandarin	Nd	Nd	Nd	-11	13 (Nighttime Temperatures Dropped Below Freezing For 13 Cosecutive Days, 1-13 January 2010)	Nd	-9	Na	Nd
Harrison, M R And Spiers, J D And Coneva, E D And Dozier, W And Woods, F M	2013	Orchard Design Influences Fruit Quality, Canopy Temperature, And Yield Of Satsuma Mandarin (Citrus Unshiu 'Owari')	10751417	32.46667	88.33333	Private Funder	Peer Reviewed Journal	Field Experiment	1	4	Na	Na	Na	Na	Na	Na	Completely Randomized Design With Four Single-Tree Replications	Control Population	United States	Completely Randomized	Grand Bay, Al	False	Nd	Nd	Nd	Nd	Trees Were Fertilized Using Current Recommendations For Citrus Production In South Alabama	False	Nd	Nd	Nd	13-Year-Old Satsumas Planted Behind A Windbreak Of Mostly Oak Trees (Quercus Sp.) And Underbrush (Windbreak)	Cultivation Practice	1996	2010	At 1.5M, On Tree (2M)	Owari	Nd	Trifoliate Orange Rubidoux	Mandarin	Nd	Nd	Nd	-11	13 (Nighttime Temperatures Dropped Below Freezing For 13 Cosecutive Days, 1-13 January 2010)	Nd	-9	Na	Nd
Harrison, M R And Spiers, J D And Coneva, E D And Dozier, W And Woods, F M	2013	Orchard Design Influences Fruit Quality, Canopy Temperature, And Yield Of Satsuma Mandarin (Citrus Unshiu 'Owari')	10751417	32.46667	88.33333	Private Funder	Peer Reviewed Journal	Field Experiment	1	4	Na	Na	Na	Na	Na	Na	Completely Randomized Design With Four Single-Tree Replications	Control Population	United States	Completely Randomized	Grand Bay, Al	False	Nd	Nd	Nd	Nd	Trees Were Fertilized Using Current Recommendations For Citrus Production In South Alabama	False	Nd	Nd	Nd	19-Year-Old Trees Interplanted With Loblolly Pine Providing 70-90% Shade (Pine Trees 2).	Cultivation Practice	1990	2010	At 1.5M, On Tree (2M)	Owari	Nd	Trifoliate Orange Rubidoux	Mandarin	Nd	Nd	Nd	-11	13 (Nighttime Temperatures Dropped Below Freezing For 13 Cosecutive Days, 1-13 January 2010)	Nd	-11	Na	Nd
Harrison, M R And Spiers, J D And Coneva, E D And Dozier, W And Woods, F M	2013	Orchard Design Influences Fruit Quality, Canopy Temperature, And Yield Of Satsuma Mandarin (Citrus Unshiu 'Owari')	10751417	32.46667	88.33333	Private Funder	Peer Reviewed Journal	Field Experiment	1	4	Na	Na	Na	Na	Na	Na	Completely Randomized Design With Four Single-Tree Replications	Control Population	United States	Completely Randomized	Grand Bay, Al	False	Nd	Nd	Nd	Nd	Trees Were Fertilized Using Current Recommendations For Citrus Production In South Alabama	False	Nd	Nd	Nd	4-Year-Old Trees Interplanted With Pecan Trees Providing 40-60% Shade During The Growing Season (Pecans)	Cultivation Practice	2005	2010	At 1.5M, On Tree (2M)	Owari	Nd	Trifoliate Orange Rubidoux	Mandarin	Nd	Nd	Nd	-11	13 (Nighttime Temperatures Dropped Below Freezing For 13 Cosecutive Days, 1-13 January 2010)	Nd	-11	Na	Nd
Bayat, Hassan And Noghondar Morteza, Alirezaie And Neamati, Hossein And Nezami, Ahmad And Noghondar, Morteza Alirezaie And Neamati, Hossein And Nezami, Ahmad	2013	Exogenous Application Of Ascorbic Acid Alleviates Chilling Injury In Apricot (Prunus Armeniaca L. Cv. Shahroudi) Flowers	10751420	36.36667	59.28333	Nd	Peer Reviewed Journal	Climatic Chamber	1	4	Na	Na	Na	Na	Na	Na	Factorial Based On A Completely Randomized Design With 40 Buds Per Replication	Control Population	Iran	Factorial + Completely Randomized Design	Ferdowsi University Of Mashhad, Iran	Nd	Nd	Nd	Nd	Na	Nd	False	Na	Nd	Na	Ascorbic Acid	Foliar Application	Nd	2012	Na	Shahroudi	Na	Nd	Apricot	Pink Flower Stage	57	Nd	-4	Na	Na	-4	1 Day Before Cold Stress Treatment	Nd
Bayat, Hassan And Noghondar Morteza, Alirezaie And Neamati, Hossein And Nezami, Ahmad And Noghondar, Morteza Alirezaie And Neamati, Hossein And Nezami, Ahmad	2013	Exogenous Application Of Ascorbic Acid Alleviates Chilling Injury In Apricot (Prunus Armeniaca L. Cv. Shahroudi) Flowers	10751420	36.36667	59.28333	Nd	Peer Reviewed Journal	Climatic Chamber	1	4	Na	Na	Na	Na	Na	Na	Factorial Based On A Completely Randomized Design With 40 Buds Per Replication	Control Population	Iran	Factorial + Completely Randomized Design	Ferdowsi University Of Mashhad, Iran	Nd	Nd	Nd	Nd	Na	Nd	False	Na	Nd	Na	Ascorbic Acid	Foliar Application	Nd	2012	Na	Shahroudi	Na	Nd	Apricot	Pink Flower Stage	57	Nd	-4	Na	Na	-4	1 Day Before Cold Stress Treatment	Nd
Bayat, Hassan And Noghondar Morteza, Alirezaie And Neamati, Hossein And Nezami, Ahmad And Noghondar, Morteza Alirezaie And Neamati, Hossein And Nezami, Ahmad	2013	Exogenous Application Of Ascorbic Acid Alleviates Chilling Injury In Apricot (Prunus Armeniaca L. Cv. Shahroudi) Flowers	10751420	36.36667	59.28333	Nd	Peer Reviewed Journal	Climatic Chamber	1	4	Na	Na	Na	Na	Na	Na	Factorial Based On A Completely Randomized Design With 40 Buds Per Replication	Control Population	Iran	Factorial + Completely Randomized Design	Ferdowsi University Of Mashhad, Iran	Nd	Nd	Nd	Nd	Na	Nd	False	Na	Nd	Na	Ascorbic Acid	Foliar Application	Nd	2012	Na	Shahroudi	Na	Nd	Apricot	Pink Flower Stage	57	Nd	-4	Na	Na	-4	1 Day Before Cold Stress Treatment	Nd
Zhang, Y And Dami, I	2012	Improving Freezing Tolerance Of 'Chambourcin' Grapevines With Exogenous Abscisic Acid	10751427	40.78333	-81.9167	Univeristy, Producer Of Intervention	Peer Reviewed Journal	Field Experiment	1	5	Na	Na	4	Na	Na	2	Aba Treatment In 2009, 1. Test Conentration Effect, 2. Timing: Ten Treatments Were Assigned To Vines On A Randomized Complete Block Consisting Of Three Blocks With Five Vines Per Plot	Control Population	United States	Randomised Design (Blocked)	Wooster, Oh	False	12.5X3.3	12.5	3.3	Nd	M), And Spur-Pruned To Two Buds Per Spur And 16 Buds Per Meter Of Cordon Followed By Shoot And Cluster Thinning To 13 And 20 Per Meter Of Cordon, Respectively	True	Nd	Nd	Silt-Loam Soil	Aba Acid	Foliar Application	1996	2009	Na	Chambourcin	Nd	Couderc 3309	Grapevine	Bbch08	8	Nd	Na	1	Nd	Na	Na	Nd
Zhang, Y And Dami, I	2012	Improving Freezing Tolerance Of 'Chambourcin' Grapevines With Exogenous Abscisic Acid	10751427	40.78333	-81.9167	Univeristy, Producer Of Intervention	Peer Reviewed Journal	Field Experiment	1	5	Na	Na	4	Na	Na	2	Aba Treatment In 2009, 1. Test Conentration Effect, 2. Timing: Ten Treatments Were Assigned To Vines On A Randomized Complete Block Consisting Of Three Blocks With Five Vines Per Plot	Control Population	United States	Randomised Design (Blocked)	Wooster, Oh	False	12.5X3.3	12.5	3.3	Nd	M), And Spur-Pruned To Two Buds Per Spur And 16 Buds Per Meter Of Cordon Followed By Shoot And Cluster Thinning To 13 And 20 Per Meter Of Cordon, Respectively	True	Nd	Nd	Silt-Loam Soil	Aba Acid	Foliar Application	1996	2009	Na	Chambourcin	Nd	Couderc 3309	Grapevine	Bbch08	8	Nd	Na	1	Nd	Na	Na	Nd
Zhang, Y And Dami, I	2012	Improving Freezing Tolerance Of 'Chambourcin' Grapevines With Exogenous Abscisic Acid	10751427	40.78333	-81.9167	Univeristy, Producer Of Intervention	Peer Reviewed Journal	Field Experiment	1	5	Na	Na	4	Na	Na	2	Aba Treatment In 2009, 1. Test Conentration Effect, 2. Timing: Ten Treatments Were Assigned To Vines On A Randomized Complete Block Consisting Of Three Blocks With Five Vines Per Plot	Control Population	United States	Randomised Design (Blocked)	Wooster, Oh	False	12.5X3.3	12.5	3.3	Nd	M), And Spur-Pruned To Two Buds Per Spur And 16 Buds Per Meter Of Cordon Followed By Shoot And Cluster Thinning To 13 And 20 Per Meter Of Cordon, Respectively	True	Nd	Nd	Silt-Loam Soil	Aba Acid	Foliar Application	1996	2009	Na	Chambourcin	Nd	Couderc 3309	Grapevine	Bbch08	8	Nd	Na	1	Nd	Na	Na	Nd
Zhang, Y And Dami, I	2012	Improving Freezing Tolerance Of 'Chambourcin' Grapevines With Exogenous Abscisic Acid	10751427	40.78333	-81.9167	Univeristy, Producer Of Intervention	Peer Reviewed Journal	Field Experiment	1	5	Na	Na	4	Na	Na	2	Aba Treatment In 2009, 1. Test Conentration Effect, 2. Timing: Ten Treatments Were Assigned To Vines On A Randomized Complete Block Consisting Of Three Blocks With Five Vines Per Plot	Control Population	United States	Randomised Design (Blocked)	Wooster, Oh	False	12.5X3.3	12.5	3.3	Nd	M), And Spur-Pruned To Two Buds Per Spur And 16 Buds Per Meter Of Cordon Followed By Shoot And Cluster Thinning To 13 And 20 Per Meter Of Cordon, Respectively	True	Nd	Nd	Silt-Loam Soil	Aba Acid	Foliar Application	1996	2009	Na	Chambourcin	Nd	Couderc 3309	Grapevine	Bbch08	8	Nd	Na	1	Nd	Na	Na	Nd
Zhang, Y And Dami, I	2012	Improving Freezing Tolerance Of 'Chambourcin' Grapevines With Exogenous Abscisic Acid	10751427	40.78333	-81.9167	Univeristy, Producer Of Intervention	Peer Reviewed Journal	Field Experiment	1	5	Na	Na	4	Na	Na	2	Aba Treatment In 2009, 1. Test Conentration Effect, 2. Timing: Ten Treatments Were Assigned To Vines On A Randomized Complete Block Consisting Of Three Blocks With Five Vines Per Plot	Control Population	United States	Randomised Design (Blocked)	Wooster, Oh	False	12.5X3.3	12.5	3.3	Nd	M), And Spur-Pruned To Two Buds Per Spur And 16 Buds Per Meter Of Cordon Followed By Shoot And Cluster Thinning To 13 And 20 Per Meter Of Cordon, Respectively	True	Nd	Nd	Silt-Loam Soil	Aba Acid	Foliar Application	1996	2009	Na	Chambourcin	Nd	Couderc 3309	Grapevine	Bbch08	8	Nd	Na	1	Nd	Na	Na	Nd
Zhang, Y And Dami, I	2012	Improving Freezing Tolerance Of 'Chambourcin' Grapevines With Exogenous Abscisic Acid	10751427	40.78333	-81.9167	Univeristy, Producer Of Intervention	Peer Reviewed Journal	Field Experiment	1	5	Na	Na	4	Na	Na	2	Aba Treatment In 2009, 1. Test Conentration Effect, 2. Timing: Ten Treatments Were Assigned To Vines On A Randomized Complete Block Consisting Of Three Blocks With Five Vines Per Plot	Control Population	United States	Randomised Design (Blocked)	Wooster, Oh	False	12.5X3.3	12.5	3.3	Nd	M), And Spur-Pruned To Two Buds Per Spur And 16 Buds Per Meter Of Cordon Followed By Shoot And Cluster Thinning To 13 And 20 Per Meter Of Cordon, Respectively	True	Nd	Nd	Silt-Loam Soil	Aba Acid	Foliar Application	1996	2009	Na	Chambourcin	Nd	Couderc 3309	Grapevine	Bbch08	8	Nd	Na	1	Nd	Na	2	Nd
Zhang, Y And Dami, I	2012	Improving Freezing Tolerance Of 'Chambourcin' Grapevines With Exogenous Abscisic Acid	10751427	40.78333	-81.9167	Univeristy, Producer Of Intervention	Peer Reviewed Journal	Field Experiment	1	5	Na	Na	4	Na	Na	2	Aba Treatment In 2009, 1. Test Conentration Effect, 2. Timing: Ten Treatments Were Assigned To Vines On A Randomized Complete Block Consisting Of Three Blocks With Five Vines Per Plot	Control Population	United States	Randomised Design (Blocked)	Wooster, Oh	False	12.5X3.3	12.5	3.3	Nd	M), And Spur-Pruned To Two Buds Per Spur And 16 Buds Per Meter Of Cordon Followed By Shoot And Cluster Thinning To 13 And 20 Per Meter Of Cordon, Respectively	True	Nd	Nd	Silt-Loam Soil	Aba Acid	Foliar Application	1996	2009	Na	Chambourcin	Nd	Couderc 3309	Grapevine	Bbch08	8	Nd	Na	1	Nd	Na	3	Nd
Zhang, Y And Dami, I	2012	Improving Freezing Tolerance Of 'Chambourcin' Grapevines With Exogenous Abscisic Acid	10751427	40.78333	-81.9167	Univeristy, Producer Of Intervention	Peer Reviewed Journal	Field Experiment	1	5	Na	Na	4	Na	Na	2	Aba Treatment In 2009, 1. Test Conentration Effect, 2. Timing: Ten Treatments Were Assigned To Vines On A Randomized Complete Block Consisting Of Three Blocks With Five Vines Per Plot	Control Population	United States	Randomised Design (Blocked)	Wooster, Oh	False	12.5X3.3	12.5	3.3	Nd	M), And Spur-Pruned To Two Buds Per Spur And 16 Buds Per Meter Of Cordon Followed By Shoot And Cluster Thinning To 13 And 20 Per Meter Of Cordon, Respectively	True	Nd	Nd	Silt-Loam Soil	Aba Acid	Foliar Application	1996	2009	Na	Chambourcin	Nd	Couderc 3309	Grapevine	Bbch08	8	Nd	Na	1	Nd	Na	4	Nd
Zhang, Y And Dami, I	2012	Improving Freezing Tolerance Of 'Chambourcin' Grapevines With Exogenous Abscisic Acid	10751427	40.78333	-81.9167	Univeristy, Producer Of Intervention	Peer Reviewed Journal	Field Experiment	1	5	Na	Na	4	Na	Na	2	Aba Treatment In 2009, 1. Test Conentration Effect, 2. Timing: Ten Treatments Were Assigned To Vines On A Randomized Complete Block Consisting Of Three Blocks With Five Vines Per Plot	Control Population	United States	Randomised Design (Blocked)	Wooster, Oh	False	12.5X3.3	12.5	3.3	Nd	M), And Spur-Pruned To Two Buds Per Spur And 16 Buds Per Meter Of Cordon Followed By Shoot And Cluster Thinning To 13 And 20 Per Meter Of Cordon, Respectively	True	Nd	Nd	Silt-Loam Soil	Aba Acid	Foliar Application	1996	2009	Na	Chambourcin	Nd	Couderc 3309	Grapevine	Bbch08	8	Nd	Na	1	Nd	Na	5	Nd
Zhang, Y And Dami, I	2012	Improving Freezing Tolerance Of 'Chambourcin' Grapevines With Exogenous Abscisic Acid	10751427	40.78333	-81.9167	Univeristy, Producer Of Intervention	Peer Reviewed Journal	Field Experiment	1	5	Na	Na	3	Na	Na	5	Aba Treatment In 2009, 1. Test Conentration Effect, 2. Timing: Ten Treatments Were Assigned To Vines On A Randomized Complete Block Consisting Of Three Blocks With Five Vines Per Plot	Control Population	United States	Randomised Design (Blocked)	Wooster, Oh	False	12.5X3.3	12.5	3.3	Nd	M), And Spur-Pruned To Two Buds Per Spur And 16 Buds Per Meter Of Cordon Followed By Shoot And Cluster Thinning To 13 And 20 Per Meter Of Cordon, Respectively	True	Nd	Nd	Silt-Loam Soil	Aba Acid	Foliar Application	1996	2010	Na	Chambourcin	Nd	Couderc 3309	Grapevine	Bbch08	8	Nd	Na	1	Nd	Na	1	Nd
Zhang, Y And Dami, I	2012	Improving Freezing Tolerance Of 'Chambourcin' Grapevines With Exogenous Abscisic Acid	10751427	40.78333	-81.9167	Univeristy, Producer Of Intervention	Peer Reviewed Journal	Field Experiment	1	5	Na	Na	4	Na	Na	2	Aba Treatment In 2009, 1. Test Conentration Effect, 2. Timing: Ten Treatments Were Assigned To Vines On A Randomized Complete Block Consisting Of Three Blocks With Five Vines Per Plot	Control Population	United States	Randomised Design (Blocked)	Wooster, Oh	False	12.5X3.3	12.5	3.3	Nd	M), And Spur-Pruned To Two Buds Per Spur And 16 Buds Per Meter Of Cordon Followed By Shoot And Cluster Thinning To 13 And 20 Per Meter Of Cordon, Respectively	True	Nd	Nd	Silt-Loam Soil	Aba Acid	Foliar Application	1996	2009	Na	Chambourcin	Nd	Couderc 3309	Grapevine	Bbch08	8	Nd	Na	1	Nd	Na	Na	Nd
Zhang, Y And Dami, I	2012	Improving Freezing Tolerance Of 'Chambourcin' Grapevines With Exogenous Abscisic Acid	10751427	40.78333	-81.9167	Univeristy, Producer Of Intervention	Peer Reviewed Journal	Field Experiment	1	5	Na	Na	4	Na	Na	2	Aba Treatment In 2009, 1. Test Conentration Effect, 2. Timing: Ten Treatments Were Assigned To Vines On A Randomized Complete Block Consisting Of Three Blocks With Five Vines Per Plot	Control Population	United States	Randomised Design (Blocked)	Wooster, Oh	False	12.5X3.3	12.5	3.3	Nd	M), And Spur-Pruned To Two Buds Per Spur And 16 Buds Per Meter Of Cordon Followed By Shoot And Cluster Thinning To 13 And 20 Per Meter Of Cordon, Respectively	True	Nd	Nd	Silt-Loam Soil	Aba Acid	Foliar Application	1996	2009	Na	Chambourcin	Nd	Couderc 3309	Grapevine	Bbch08	8	Nd	Na	1	Nd	Na	Na	Nd
Zhang, Y And Dami, I	2012	Improving Freezing Tolerance Of 'Chambourcin' Grapevines With Exogenous Abscisic Acid	10751427	40.78333	-81.9167	Univeristy, Producer Of Intervention	Peer Reviewed Journal	Field Experiment	1	5	Na	Na	3	Na	Na	5	Aba Treatment In 2009, 1. Test Conentration Effect, 2. Timing: Ten Treatments Were Assigned To Vines On A Randomized Complete Block Consisting Of Three Blocks With Five Vines Per Plot	Control Population	United States	Randomised Design (Blocked)	Wooster, Oh	False	12.5X3.3	12.5	3.3	Nd	M), And Spur-Pruned To Two Buds Per Spur And 16 Buds Per Meter Of Cordon Followed By Shoot And Cluster Thinning To 13 And 20 Per Meter Of Cordon, Respectively	True	Nd	Nd	Silt-Loam Soil	Aba Acid	Foliar Application	1996	2010	Na	Chambourcin	Nd	Couderc 3309	Grapevine	Bbch08	8	Nd	Na	1	Nd	Na	4	Nd
Zhang, Y And Dami, I	2012	Improving Freezing Tolerance Of 'Chambourcin' Grapevines With Exogenous Abscisic Acid	10751427	40.78333	-81.9167	Univeristy, Producer Of Intervention	Peer Reviewed Journal	Field Experiment	1	5	Na	Na	3	Na	Na	5	Aba Treatment In 2009, 1. Test Conentration Effect, 2. Timing: Ten Treatments Were Assigned To Vines On A Randomized Complete Block Consisting Of Three Blocks With Five Vines Per Plot	Control Population	United States	Randomised Design (Blocked)	Wooster, Oh	False	12.5X3.3	12.5	3.3	Nd	M), And Spur-Pruned To Two Buds Per Spur And 16 Buds Per Meter Of Cordon Followed By Shoot And Cluster Thinning To 13 And 20 Per Meter Of Cordon, Respectively	True	Nd	Nd	Silt-Loam Soil	Aba Acid	Foliar Application	1996	2010	Na	Chambourcin	Nd	Couderc 3309	Grapevine	Bbch08	8	Nd	Na	1	Nd	Na	5	Nd
Zhang, Y And Dami, I	2012	Improving Freezing Tolerance Of 'Chambourcin' Grapevines With Exogenous Abscisic Acid	10751427	40.78333	-81.9167	Univeristy, Producer Of Intervention	Peer Reviewed Journal	Field Experiment	1	5	Na	Na	3	Na	Na	5	Aba Treatment In 2009, 1. Test Conentration Effect, 2. Timing: Ten Treatments Were Assigned To Vines On A Randomized Complete Block Consisting Of Three Blocks With Five Vines Per Plot	Control Population	United States	Randomised Design (Blocked)	Wooster, Oh	False	12.5X3.3	12.5	3.3	Nd	M), And Spur-Pruned To Two Buds Per Spur And 16 Buds Per Meter Of Cordon Followed By Shoot And Cluster Thinning To 13 And 20 Per Meter Of Cordon, Respectively	True	Nd	Nd	Silt-Loam Soil	Aba Acid	Foliar Application	1996	2010	Na	Chambourcin	Nd	Couderc 3309	Grapevine	Bbch08	8	Nd	Na	1	Nd	Na	6	Nd
Zhang, Y And Dami, I	2012	Improving Freezing Tolerance Of 'Chambourcin' Grapevines With Exogenous Abscisic Acid	10751427	40.78333	-81.9167	Univeristy, Producer Of Intervention	Peer Reviewed Journal	Field Experiment	1	5	Na	Na	3	Na	Na	5	Aba Treatment In 2009, 1. Test Conentration Effect, 2. Timing: Ten Treatments Were Assigned To Vines On A Randomized Complete Block Consisting Of Three Blocks With Five Vines Per Plot	Control Population	United States	Randomised Design (Blocked)	Wooster, Oh	False	12.5X3.3	12.5	3.3	Nd	M), And Spur-Pruned To Two Buds Per Spur And 16 Buds Per Meter Of Cordon Followed By Shoot And Cluster Thinning To 13 And 20 Per Meter Of Cordon, Respectively	True	Nd	Nd	Silt-Loam Soil	Aba Acid	Foliar Application	1996	2010	Na	Chambourcin	Nd	Couderc 3309	Grapevine	Bbch00	0	Nd	Na	1	Nd	Na	Na	Nd
Zhang, Y And Dami, I	2012	Improving Freezing Tolerance Of 'Chambourcin' Grapevines With Exogenous Abscisic Acid	10751427	40.78333	-81.9167	Univeristy, Producer Of Intervention	Peer Reviewed Journal	Field Experiment	1	5	Na	Na	4	Na	Na	2	Aba Treatment In 2009, 1. Test Conentration Effect, 2. Timing: Ten Treatments Were Assigned To Vines On A Randomized Complete Block Consisting Of Three Blocks With Five Vines Per Plot	Control Population	United States	Randomised Design (Blocked)	Wooster, Oh	False	12.5X3.3	12.5	3.3	Nd	M), And Spur-Pruned To Two Buds Per Spur And 16 Buds Per Meter Of Cordon Followed By Shoot And Cluster Thinning To 13 And 20 Per Meter Of Cordon, Respectively	True	Nd	Nd	Silt-Loam Soil	Aba Acid	Foliar Application	1996	2009	Na	Chambourcin	Nd	Couderc 3309	Grapevine	Bbch08	8	Nd	Na	1	Nd	Na	Na	Nd
Zhang, Y And Dami, I	2012	Improving Freezing Tolerance Of 'Chambourcin' Grapevines With Exogenous Abscisic Acid	10751427	40.78333	-81.9167	Univeristy, Producer Of Intervention	Peer Reviewed Journal	Field Experiment	1	5	Na	Na	4	Na	Na	2	Aba Treatment In 2009, 1. Test Conentration Effect, 2. Timing: Ten Treatments Were Assigned To Vines On A Randomized Complete Block Consisting Of Three Blocks With Five Vines Per Plot	Control Population	United States	Randomised Design (Blocked)	Wooster, Oh	False	12.5X3.3	12.5	3.3	Nd	M), And Spur-Pruned To Two Buds Per Spur And 16 Buds Per Meter Of Cordon Followed By Shoot And Cluster Thinning To 13 And 20 Per Meter Of Cordon, Respectively	True	Nd	Nd	Silt-Loam Soil	Aba Acid	Foliar Application	1996	2009	Na	Chambourcin	Nd	Couderc 3309	Grapevine	Bbch08	8	Nd	Na	1	Nd	Na	1	Nd
Zhang, Y And Dami, I	2012	Improving Freezing Tolerance Of 'Chambourcin' Grapevines With Exogenous Abscisic Acid	10751427	40.78333	-81.9167	Univeristy, Producer Of Intervention	Peer Reviewed Journal	Field Experiment	1	5	Na	Na	3	Na	Na	5	Aba Treatment In 2009, 1. Test Conentration Effect, 2. Timing: Ten Treatments Were Assigned To Vines On A Randomized Complete Block Consisting Of Three Blocks With Five Vines Per Plot	Control Population	United States	Randomised Design (Blocked)	Wooster, Oh	False	12.5X3.3	12.5	3.3	Nd	M), And Spur-Pruned To Two Buds Per Spur And 16 Buds Per Meter Of Cordon Followed By Shoot And Cluster Thinning To 13 And 20 Per Meter Of Cordon, Respectively	True	Nd	Nd	Silt-Loam Soil	Aba Acid	Foliar Application	1996	2010	Na	Chambourcin	Nd	Couderc 3309	Grapevine	Bbch08	8	Nd	Na	1	Nd	Na	2	Nd
Zhang, Y And Dami, I	2012	Improving Freezing Tolerance Of 'Chambourcin' Grapevines With Exogenous Abscisic Acid	10751427	40.78333	-81.9167	Univeristy, Producer Of Intervention	Peer Reviewed Journal	Field Experiment	1	5	Na	Na	3	Na	Na	5	Aba Treatment In 2009, 1. Test Conentration Effect, 2. Timing: Ten Treatments Were Assigned To Vines On A Randomized Complete Block Consisting Of Three Blocks With Five Vines Per Plot	Control Population	United States	Randomised Design (Blocked)	Wooster, Oh	False	12.5X3.3	12.5	3.3	Nd	M), And Spur-Pruned To Two Buds Per Spur And 16 Buds Per Meter Of Cordon Followed By Shoot And Cluster Thinning To 13 And 20 Per Meter Of Cordon, Respectively	True	Nd	Nd	Silt-Loam Soil	Aba Acid	Foliar Application	1996	2010	Na	Chambourcin	Nd	Couderc 3309	Grapevine	Bbch08	8	Nd	Na	1	Nd	Na	3	Nd
Bound, S A And Miller, P	2016	Manipulating Time Of Bud Break, Flowering And Crop Development Of Sweet Cherry With The Dormancy Breaker Waiken®	10751428	-37.7976	145.4496	Producer Of Intervention	Peer Reviewed Journal	Field Experiment	1	10	Na	Na	Na	Na	Na	Na	Randomised Complete Block With Ten Single Tree Replicates For Each Treatment In Trials 1 And 2, And Six Single Tree Replicates In Trial 3	Control Population	Australia	Randomised Complete Block	Wandin In Victoria	Nd	Nd	Nd	Nd	Nd	7 Year Old 'Sylvia' Sweet Cherry	False	Nd	Nd	Nd	Waiken' Rest Breacker (Emulsified Vegetable Oil Compound, 4% By Volume), Applied On Different Times	Foliar Application	Nd	Nd	Na	Vista, Vista, Sylvia	Na	Colt	Cherry	Nd	Nd	Nd	Na	0	Na	Na	2Nd Or 15Th August (73, 60 Dbbb Respectively)	Nd
Smyth, M And Skates, H	2009	Manipulating Time Of Bud Break, Flowering And Crop Development Of Sweet Cherry With The Dormancy Breaker Waiken®	10751428	-37.7976	145.4496	Producer Of Intervention	Peer Reviewed Journal	Field Experiment	1	10	Na	Na	Na	Na	Na	Na	Randomised Complete Block With Ten Single Tree Replicates For Each Treatment In Trials 1 And 2, And Six Single Tree Replicates In Trial 3	Control Population	Australia	Randomised Complete Block	Wandin In Victoria	Nd	Nd	Nd	Nd	Nd	7 Year Old 'Sylvia' Sweet Cherry	False	Nd	Nd	Nd	Waiken' Rest Breacker (Emulsified Vegetable Oil Compound, 4% By Volume), Applied On Different Times	Foliar Application	Nd	Nd	Na	Vista, Vista, Sylvia	Na	Colt	Cherry	Nd	Nd	Nd	Na	0	Na	Na	2Nd Or 15Th August (73, 60 Dbbb Respectively)	Nd
Bound, S A And Miller, P	2016	Manipulating Time Of Bud Break, Flowering And Crop Development Of Sweet Cherry With The Dormancy Breaker Waiken®	10751428	-37.7976	145.4496	Producer Of Intervention	Peer Reviewed Journal	Field Experiment	1	10	Na	Na	Na	Na	Na	Na	Randomised Complete Block With Ten Single Tree Replicates For Each Treatment In Trials 1 And 2, And Six Single Tree Replicates In Trial 3	Control Population	Australia	Randomised Complete Block	Wandin In Victoria	Nd	Nd	Nd	Nd	Nd	7 Year Old 'Vista' Sweet Cherry	False	Nd	Nd	Nd	Waiken' Rest Breacker (Emulsified Vegetable Oil Compound, 4% By Volume), Applied On Different Times	Foliar Application	Nd	Nd	Na	Vista	Na	Colt	Cherry	Nd	Nd	Nd	Na	0	Na	Na	4Th August, 40 Days Before Expected Bud Burst (Dbbb)	Nd
Smyth, M And Skates, H	2009	Manipulating Time Of Bud Break, Flowering And Crop Development Of Sweet Cherry With The Dormancy Breaker Waiken®	10751428	-37.7976	145.4496	Producer Of Intervention	Peer Reviewed Journal	Field Experiment	1	10	Na	Na	Na	Na	Na	Na	Randomised Complete Block With Ten Single Tree Replicates For Each Treatment In Trials 1 And 2, And Six Single Tree Replicates In Trial 3	Control Population	Australia	Randomised Complete Block	Wandin In Victoria	Nd	Nd	Nd	Nd	Nd	7 Year Old 'Vista' Sweet Cherry	False	Nd	Nd	Nd	Waiken' Rest Breacker (Emulsified Vegetable Oil Compound, 4% By Volume), Applied On Different Times	Foliar Application	Nd	Nd	Na	Vista	Na	Colt	Cherry	Nd	Nd	Nd	Na	0	Na	Na	4Th August, 40 Days Before Expected Bud Burst (Dbbb)	Nd
Bound, S A And Miller, P	2016	Manipulating Time Of Bud Break, Flowering And Crop Development Of Sweet Cherry With The Dormancy Breaker Waiken®	10751428	-37.7976	145.4496	Producer Of Intervention	Peer Reviewed Journal	Field Experiment	1	10	Na	Na	Na	Na	Na	Na	Randomised Complete Block With Ten Single Tree Replicates For Each Treatment In Trials 1 And 2, And Six Single Tree Replicates In Trial 3	Control Population	Australia	Randomised Complete Block	Wandin In Victoria	Nd	Nd	Nd	Nd	Nd	8 Year Old 'Vista' Sweet Cherry	False	Nd	Nd	Nd	Waiken' Rest Breacker (Emulsified Vegetable Oil Compound, 4% By Volume), Applied On Different Times	Foliar Application	Nd	Nd	Na	Vista, Vista, Sylvia	Na	Colt	Cherry	Nd	Nd	Nd	Na	0	Na	Na	2Nd, 12Th, 20Th Or 27Th August (54, 44, 37, 30 Dbbb Respectively)	Nd
Smyth, M And Skates, H	2009	Manipulating Time Of Bud Break, Flowering And Crop Development Of Sweet Cherry With The Dormancy Breaker Waiken®	10751428	-37.7976	145.4496	Producer Of Intervention	Peer Reviewed Journal	Field Experiment	1	10	Na	Na	Na	Na	Na	Na	Randomised Complete Block With Ten Single Tree Replicates For Each Treatment In Trials 1 And 2, And Six Single Tree Replicates In Trial 3	Control Population	Australia	Randomised Complete Block	Wandin In Victoria	Nd	Nd	Nd	Nd	Nd	8 Year Old 'Vista' Sweet Cherry	False	Nd	Nd	Nd	Waiken' Rest Breacker (Emulsified Vegetable Oil Compound, 4% By Volume), Applied On Different Times	Foliar Application	Nd	Nd	Na	Vista, Vista, Sylvia	Na	Colt	Cherry	Nd	Nd	Nd	Na	0	Na	Na	2Nd, 12Th, 20Th Or 27Th August (54, 44, 37, 30 Dbbb Respectively)	Nd
Santiago-Mejía, H And Cortés-Flores, J I And Turrent-Fernández, A And Livera-Muñoz, M And García-Moya, E And Zavaleta-Mancera, H A And Volke-Haller, V H	2015	Response Of Peach [Prunus Persica (L.) Batsch] Trees Composed By Two Cultivars In An Environment Of Frost Incidence: Bloom And Fruit Set	10751430	19.48806	-98.8947	Nd	Peer Reviewed Journal	Field Experiment	8	Na	Na	Na	Na	Na	Na	Na	2^5 Factorial Experiment 32 Treatments List Was Split In Four Blocks Of Eight Treatments Each	Control Population	Mexico	Factorial Design, Split-Plot Design	Cevamex Mexico City	Na	1Xna	Na	Na	N-S	Two-Month-Old Peach And Rootstocks Seedlings Were Transplanted In May 2005, And Fertilized With The 30-30-30 G Of N-P2O5-K2O And 1 Kg Of Poultry Manure Per Tree. The Grafting Evaluation Of Early And Late Cultivars Was Carried Out In April 2006. Tatura System, Furrow Irrifation	True	Other	Na	Mollic Fluvisol	Graft Cp Precoz	Cultivation Practice	2005	2012	Other	Supremo	Na	Cortes Flores	Peach	Na	Na	Na	Na	Na	Na	Na	Na	Na
Santiago-Mejía, H And Cortés-Flores, J I And Turrent-Fernández, A And Livera-Muñoz, M And García-Moya, E And Zavaleta-Mancera, H A And Volke-Haller, V H	2015	Response Of Peach [Prunus Persica (L.) Batsch] Trees Composed By Two Cultivars In An Environment Of Frost Incidence: Bloom And Fruit Set	10751430	19.48806	-98.8947	Nd	Peer Reviewed Journal	Field Experiment	8	Na	Na	Na	Na	Na	Na	Na	2^5 Factorial Experiment 32 Treatments List Was Split In Four Blocks Of Eight Treatments Each	Control Population	Mexico	Factorial Design, Split-Plot Design	Cevamex Mexico City	Na	1Xna	Na	Na	N-S	Two-Month-Old Peach And Rootstocks Seedlings Were Transplanted In May 2005, And Fertilized With The 30-30-30 G Of N-P2O5-K2O And 1 Kg Of Poultry Manure Per Tree. The Grafting Evaluation Of Early And Late Cultivars Was Carried Out In April 2006. Tatura System, Furrow Irrifation	True	Other	Na	Mollic Fluvisol	Graft Cp Precoz	Cultivation Practice	2005	2012	Other	Zacatecas	Na	Cortes Flores	Peach	Na	Na	Na	Na	Na	Na	Na	Na	Na
Santiago-Mejía, H And Cortés-Flores, J I And Turrent-Fernández, A And Livera-Muñoz, M And García-Moya, E And Zavaleta-Mancera, H A And Volke-Haller, V H	2015	Response Of Peach [Prunus Persica (L.) Batsch] Trees Composed By Two Cultivars In An Environment Of Frost Incidence: Bloom And Fruit Set	10751430	19.48806	-98.8947	Nd	Peer Reviewed Journal	Field Experiment	8	Na	Na	Na	Na	Na	Na	Na	2^5 Factorial Experiment 32 Treatments List Was Split In Four Blocks Of Eight Treatments Each	Control Population	Mexico	Factorial Design, Split-Plot Design	Cevamex Mexico City	Na	1Xna	Na	Na	N-S	Two-Month-Old Peach And Rootstocks Seedlings Were Transplanted In May 2005, And Fertilized With The 30-30-30 G Of N-P2O5-K2O And 1 Kg Of Poultry Manure Per Tree. The Grafting Evaluation Of Early And Late Cultivars Was Carried Out In April 2006. Tatura System, Furrow Irrifation	True	Other	Na	Mollic Fluvisol	Graft Puebla	Cultivation Practice	2005	2012	Other	Supremo	Na	Cortes Flores	Peach	Na	Na	Na	Na	Na	Na	Na	Na	Na
Santiago-Mejía, H And Cortés-Flores, J I And Turrent-Fernández, A And Livera-Muñoz, M And García-Moya, E And Zavaleta-Mancera, H A And Volke-Haller, V H	2015	Response Of Peach [Prunus Persica (L.) Batsch] Trees Composed By Two Cultivars In An Environment Of Frost Incidence: Bloom And Fruit Set	10751430	19.48806	-98.8947	Nd	Peer Reviewed Journal	Field Experiment	8	Na	Na	Na	Na	Na	Na	Na	2^5 Factorial Experiment 32 Treatments List Was Split In Four Blocks Of Eight Treatments Each	Control Population	Mexico	Factorial Design, Split-Plot Design	Cevamex Mexico City	Na	1Xna	Na	Na	N-S	Two-Month-Old Peach And Rootstocks Seedlings Were Transplanted In May 2005, And Fertilized With The 30-30-30 G Of N-P2O5-K2O And 1 Kg Of Poultry Manure Per Tree. The Grafting Evaluation Of Early And Late Cultivars Was Carried Out In April 2006. Tatura System, Furrow Irrifation	True	Other	Na	Mollic Fluvisol	Graft Puebla	Cultivation Practice	2005	2012	Other	Zacatecas	Na	Cortes Flores	Peach	Na	Na	Na	Na	Na	Na	Na	Na	Na
Vahid, I And Karem, C And Caroline, T And Martin, F And Rainvill, E And Hardy, G	2015	Micrometeorological Observations For The Evaluation Of The Selective Inverted Sink Against Radiation Frost And The Potential Of A New Hybrid System	10751432	45.23	-71.85	Nd	Peer Reviewed Journal	Field Experiment	Na	Na	Na	Na	Na	Na	Na	Na	Data Loggers With 50 M Grid	Control Population	Canada	Nd	Verger Ferland	False	Nd	Nd	Na	N-S	Nd	False	Forests	Nd	Nd	Sis With Hot Water Below	Wind, Heating	Na	2015	Other	Nd	Radiative Frost	Nd	Grapevine	Na	Na	Na	Nd	0	Radiative Frost	-4	Nd	Nd
Vahid, I And Karem, C And Caroline, T And Martin, F And Rainvill, E And Hardy, G	2015	Micrometeorological Observations For The Evaluation Of The Selective Inverted Sink Against Radiation Frost And The Potential Of A New Hybrid System	10751432	45.23	-71.85	Nd	Peer Reviewed Journal	Field Experiment	Na	Na	Na	Na	Na	Na	Na	Na	Data Loggers With 50 M Grid	Control Population	Canada	Nd	Verger Ferland	False	Nd	Nd	Na	N-S	Nd	False	Forests	Nd	Nd	Sis	Wind	Na	2014	Other	Nd	Radiative Frost	Nd	Grapevine	Na	Na	Na	Nd	0	Radiative Frost	-4	Nd	Nd
Vahid, I And Karem, C And Caroline, T And Martin, F And Rainvill, E And Hardy, G	2015	Micrometeorological Observations For The Evaluation Of The Selective Inverted Sink Against Radiation Frost And The Potential Of A New Hybrid System	10751432	45.23	-71.85	Nd	Peer Reviewed Journal	Field Experiment	Na	Na	Na	Na	Na	Na	Na	Na	Data Loggers With 50 M Grid	Control Population	Canada	Nd	Verger Ferland	False	Nd	Nd	Na	N-S	Nd	False	Forests	Nd	Nd	Sis Alone	Wind	Na	2014	Other	Nd	Radiative Frost	Nd	Grapevine	Na	Na	Na	Nd	0	Radiative Frost	-4	Nd	Nd
Vahid, I And Karem, C And Caroline, T And Martin, F And Rainvill, E And Hardy, G	2015	Micrometeorological Observations For The Evaluation Of The Selective Inverted Sink Against Radiation Frost And The Potential Of A New Hybrid System	10751432	45.23	-71.85	Nd	Peer Reviewed Journal	Field Experiment	Na	Na	Na	Na	Na	Na	Na	Na	Data Loggers With 50 M Grid	Control Population	Canada	Nd	Verger Ferland	False	Nd	Nd	Na	N-S	Nd	False	Forests	Nd	Nd	Sis With Hot Water Below	Wind, Heating	Na	2015	Other	Nd	Radiative Frost	Nd	Grapevine	Na	Na	Na	Nd	0	Radiative Frost	-4	Nd	Nd
Vahid, I And Karem, C And Caroline, T And Martin, F And Rainvill, E And Hardy, G	2015	Micrometeorological Observations For The Evaluation Of The Selective Inverted Sink Against Radiation Frost And The Potential Of A New Hybrid System	10751432	45.27	-71.95	Nd	Peer Reviewed Journal	Field Experiment	Na	Na	Na	Na	Na	Na	Na	Na	Data Loggers With 20 M Grid	Control Population	Canada	Nd	Bergevrille	False	Nd	Nd	Na	E-W	Nd	False	Forests	Nd	Nd	Sis	Wind	Na	2013	Other	Nd	Radiative Frost	Nd	Grapevine	Na	Na	Na	Nd	0	Radiative Frost	-4	Nd	Nd
Mcartney, S And Greene, D And Robinson, T And Wargo, J	2014	Evaluation Of Ga4+7 Plus 6-Benzyladenine As A Frost-Rescue Treatment For Apple	10751435	35.39755	-82.3937	Univeristy, Producer Of Intervention	Peer Reviewed Journal	Field Experiment	6	4	Na	Na	Na	Na	Na	Na	Airblast Sprayer Calibrated To Deliver 100 Gal/Acre.	Control Population	United States	Randomised Design (Blocked)	Henderson County, Ny	False	Nd	Na	Na	Na	Na	True	Na	Nd	Nd	Na	Foliar Application	Na	2012	Na	Taylor Spur Rome	Nd	M7	Apple	Bbch65	65	Na	Na	2	Nd	-5	Na	Nd
Mcartney, S And Greene, D And Robinson, T And Wargo, J	2014	Evaluation Of Ga4+7 Plus 6-Benzyladenine As A Frost-Rescue Treatment For Apple	10751435	35.39755	-82.3937	Univeristy, Producer Of Intervention	Peer Reviewed Journal	Field Experiment	6	4	Na	Na	Na	Na	Na	Na	Airblast Sprayer Calibrated To Deliver 100 Gal/Acre.	Control Population	United States	Randomised Design (Blocked)	Henderson County, Ny	False	Nd	Na	Na	Na	Na	True	Na	Nd	Nd	Ga4+7 Plus 6-Ba (50 Mgl-1)	Foliar Application	Na	2012	Na	Taylor Spur Rome	Nd	M7	Apple	Bbch65	65	Na	Na	2	Nd	-5	Na	Nd
Mcartney, S And Greene, D And Robinson, T And Wargo, J	2014	Evaluation Of Ga4+7 Plus 6-Benzyladenine As A Frost-Rescue Treatment For Apple	10751435	42.25379	-72.3593	Univeristy, Producer Of Intervention	Peer Reviewed Journal	Field Experiment	8	3	Na	Na	Na	Na	Na	Na	Airblast Sprayer Calibrated To Deliver 100 Gal/Acre.	Control Population	United States	Randomised Design (Blocked)	Amherst Massachusetts	False	Nd	Na	Na	Na	Na	True	Na	Nd	Nd	Ga4+7 Plus 6-Ba (50 Mgl-1)	Foliar Application	2000	2012	Na	Empire	Nd	M9	Apple	Bbch57	57	Na	Na	2	Nd	0	Na	Nd
Mcartney, S And Greene, D And Robinson, T And Wargo, J	2014	Evaluation Of Ga4+7 Plus 6-Benzyladenine As A Frost-Rescue Treatment For Apple	10751435	42.25379	-72.3593	Univeristy, Producer Of Intervention	Peer Reviewed Journal	Field Experiment	8	3	Na	Na	Na	Na	Na	Na	Airblast Sprayer Calibrated To Deliver 100 Gal/Acre.	Control Population	United States	Randomised Design (Blocked)	Amherst Massachusetts	False	Nd	Na	Na	Na	Na	True	Na	Nd	Nd	Ga4+7 Plus 6-Ba (25 Mg L-1)	Foliar Application	2000	2012	Na	Empire	Nd	M9	Apple	Bbch57	57	Na	Na	2	Nd	0	Na	Nd
Mcartney, S And Greene, D And Robinson, T And Wargo, J	2014	Evaluation Of Ga4+7 Plus 6-Benzyladenine As A Frost-Rescue Treatment For Apple	10751435	42.88071	-77.0091	Univeristy, Producer Of Intervention	Peer Reviewed Journal	Field Experiment	5	10	Na	Na	Na	Na	Na	Na	Airblast Sprayer Calibrated To Deliver 100 Gal/Acre.	Control Population	United States	Randomised Design (Blocked)	Geneva Ny	False	Nd	Na	Na	Na	Na	True	Na	Nd	Nd	Ga4+7 Plus 6-Ba (50 Mgl-1)	Foliar Application	2000	2012	Na	Jonagold	Nd	M9	Apple	Bbch67	67	Na	Na	2	Nd	-3	Na	Nd
Mcartney, S And Greene, D And Robinson, T And Wargo, J	2014	Evaluation Of Ga4+7 Plus 6-Benzyladenine As A Frost-Rescue Treatment For Apple	10751435	42.88071	-77.0091	Univeristy, Producer Of Intervention	Peer Reviewed Journal	Field Experiment	5	10	Na	Na	Na	Na	Na	Na	Airblast Sprayer Calibrated To Deliver 100 Gal/Acre.	Control Population	United States	Randomised Design (Blocked)	Geneva Ny	False	Nd	Na	Na	Na	Na	True	Na	Nd	Nd	Ga4+7 Plus 6-Ba (50 Mgl-1)	Foliar Application	2000	2012	Na	Ginger Gold	Nd	M9	Apple	Bbch67	67	Na	Na	2	Nd	-3	Na	Nd
Mcartney, S And Greene, D And Robinson, T And Wargo, J	2014	Evaluation Of Ga4+7 Plus 6-Benzyladenine As A Frost-Rescue Treatment For Apple	10751435	42.88071	-77.0091	Univeristy, Producer Of Intervention	Peer Reviewed Journal	Field Experiment	5	10	Na	Na	Na	Na	Na	Na	Airblast Sprayer Calibrated To Deliver 100 Gal/Acre.	Control Population	United States	Randomised Design (Blocked)	Geneva Ny	False	Nd	Na	Na	Na	Na	True	Na	Nd	Nd	Ga4+7 Plus 6-Ba (50 Mgl-1)	Foliar Application	2000	2012	Na	Gala	Nd	M9	Apple	Bbch67	67	Na	Na	2	Nd	-3	Na	Nd
Battany, M C	2012	Vineyard Frost Protection With Upward-Blowing Wind Machines	10751436	35.57799	-120.633	Producer Of Intervention	Peer Reviewed Journal	Field Experiment	Na	Na	Na	Na	Na	Na	Na	Na	Conventional And Upward Bllowing Winmachine, Tested Against A Simulated Cruve Based On An External Station	Model	United States	Na	Terrain With Shallow Depressionk	True	1.8X2.4	1.8	2.4	E-W	Na	True	Orchards	5.2	Alluvial With A Loamy Texture And Low Organic Matter Content	Upward Wind Machine	Wind	2003	2010	Other	Na2	Na	Na	Grapevine	Bbch00	0	Na	Na	6	Radiative Frost	-5	Na	Low-Density Mixed Annual Grass Cover Crop Approximately 0.15 M Tall , Mowed In April
Battany, M C	2012	Vineyard Frost Protection With Upward-Blowing Wind Machines	10751436	35.57799	-120.633	Producer Of Intervention	Peer Reviewed Journal	Field Experiment	Na	Na	Na	Na	Na	Na	Na	Na	Conventional And Upward Bllowing Winmachine, Tested Against A Simulated Cruve Based On An External Station	Model	United States	Na	Terrain With Shallow Depressionk	True	1.8X2.4	1.8	2.4	E-W	Na	True	Orchards	5.2	Alluvial With A Loamy Texture And Low Organic Matter Content	Upward Wind Machine	Wind	2003	2011	Other	Na2	Na	Na	Grapevine	Bbch00	0	Na	Na	6	Radiative Frost	-5	Na	Low-Density Mixed Annual Grass Cover Crop Approximately 0.15 M Tall , Mowed In April
Friend, A P And Trought, M C T And Stushnoff, C And Wells, G H	2011	Effect Of Delaying Budburst On Shoot Development And Yield Of Vitis Vinifera L. Chardonnay 'Mendoza' After A Spring Freeze Event	10751437	-43.6478	172.4558	Nd	Peer Reviewed Journal	Field Experiment	9	3	Na	3	Na	Na	3	Na	Splitplot Factorial Design, With Nine, Three-Vine Replicates, Blocked Across Three Rows (N = 27).	Control Population	New Zealand	Split-Plot Design, Factorial Design	Canterbury, New Zealand	False	Nd	Na	Na	Na	Algenate Applied After Pruning (More Details In Paper)	False	Orchards	Na	Nd	Early Pruning - Early Algenate	Cultivation Practice	1990	2001	Remote Only	Chardonnay (Mendoza)	Na	None	Grapevine	Bbch08	8	Flat	Nd	1	Radiative Frost	-2	Early	Nd
Friend, A P And Trought, M C T And Stushnoff, C And Wells, G H	2011	Effect Of Delaying Budburst On Shoot Development And Yield Of Vitis Vinifera L. Chardonnay 'Mendoza' After A Spring Freeze Event	10751437	-43.6478	172.4558	Nd	Peer Reviewed Journal	Field Experiment	9	3	Na	3	Na	Na	3	Na	Splitplot Factorial Design, With Nine, Three-Vine Replicates, Blocked Across Three Rows (N = 27).	Control Population	New Zealand	Split-Plot Design, Factorial Design	Canterbury, New Zealand	False	Nd	Na	Na	Na	Algenate Applied After Pruning (More Details In Paper)	False	Orchards	Na	Nd	Mid Pruning - Early Algenate	Cultivation Practice	1990	2001	Remote Only	Chardonnay (Mendoza)	Na	None	Grapevine	Bbch08	8	Flat	Nd	1	Radiative Frost	-2	Mid	Nd
Friend, A P And Trought, M C T And Stushnoff, C And Wells, G H	2011	Effect Of Delaying Budburst On Shoot Development And Yield Of Vitis Vinifera L. Chardonnay 'Mendoza' After A Spring Freeze Event	10751437	-43.6478	172.4558	Nd	Peer Reviewed Journal	Field Experiment	9	3	Na	3	Na	Na	3	Na	Splitplot Factorial Design, With Nine, Three-Vine Replicates, Blocked Across Three Rows (N = 27).	Control Population	New Zealand	Split-Plot Design, Factorial Design	Canterbury, New Zealand	False	Nd	Na	Na	Na	Algenate Applied After Pruning (More Details In Paper)	False	Orchards	Na	Nd	Mid Pruning - Mid Algenate	Cultivation Practice	1990	2001	Remote Only	Chardonnay (Mendoza)	Na	None	Grapevine	Bbch08	8	Flat	Nd	1	Radiative Frost	-2	Mid	Nd
Friend, A P And Trought, M C T And Stushnoff, C And Wells, G H	2011	Effect Of Delaying Budburst On Shoot Development And Yield Of Vitis Vinifera L. Chardonnay 'Mendoza' After A Spring Freeze Event	10751437	-43.6478	172.4558	Nd	Peer Reviewed Journal	Field Experiment	9	3	Na	3	Na	Na	3	Na	Splitplot Factorial Design, With Nine, Three-Vine Replicates, Blocked Across Three Rows (N = 27).	Control Population	New Zealand	Split-Plot Design, Factorial Design	Canterbury, New Zealand	False	Nd	Na	Na	Na	Algenate Applied After Pruning (More Details In Paper)	False	Orchards	Na	Nd	Late Pruning - Midalgenata	Cultivation Practice	1990	2001	Remote Only	Chardonnay (Mendoza)	Na	None	Grapevine	Bbch08	8	Flat	Nd	1	Radiative Frost	-2	Late	Nd
Friend, A P And Trought, M C T And Stushnoff, C And Wells, G H	2011	Effect Of Delaying Budburst On Shoot Development And Yield Of Vitis Vinifera L. Chardonnay 'Mendoza' After A Spring Freeze Event	10751437	-43.6478	172.4558	Nd	Peer Reviewed Journal	Field Experiment	9	3	Na	3	Na	Na	3	Na	Splitplot Factorial Design, With Nine, Three-Vine Replicates, Blocked Across Three Rows (N = 27).	Control Population	New Zealand	Split-Plot Design, Factorial Design	Canterbury, New Zealand	False	Nd	Na	Na	Na	Algenate Applied After Pruning (More Details In Paper)	False	Orchards	Na	Nd	Late Pruning Repeat Algenate	Cultivation Practice	1990	2001	Remote Only	Chardonnay (Mendoza)	Na	None	Grapevine	Bbch08	8	Flat	Nd	1	Radiative Frost	-2	Late	Nd
Friend, A P And Trought, M C T And Stushnoff, C And Wells, G H	2011	Effect Of Delaying Budburst On Shoot Development And Yield Of Vitis Vinifera L. Chardonnay 'Mendoza' After A Spring Freeze Event	10751437	-43.6478	172.4558	Nd	Peer Reviewed Journal	Field Experiment	9	3	Na	3	Na	Na	3	Na	Splitplot Factorial Design, With Nine, Three-Vine Replicates, Blocked Across Three Rows (N = 27).	Control Population	New Zealand	Split-Plot Design, Factorial Design	Canterbury, New Zealand	False	Nd	Na	Na	Na	Algenate Applied After Pruning (More Details In Paper)	False	Orchards	Na	Nd	Mid Pruning - Repeat Algenate	Cultivation Practice	1990	2001	Remote Only	Chardonnay (Mendoza)	Na	None	Grapevine	Bbch08	8	Flat	Nd	1	Radiative Frost	-2	Mid	Nd
Friend, A P And Trought, M C T And Stushnoff, C And Wells, G H	2011	Effect Of Delaying Budburst On Shoot Development And Yield Of Vitis Vinifera L. Chardonnay 'Mendoza' After A Spring Freeze Event	10751437	-43.6478	172.4558	Nd	Peer Reviewed Journal	Field Experiment	9	3	Na	3	Na	Na	3	Na	Splitplot Factorial Design, With Nine, Three-Vine Replicates, Blocked Across Three Rows (N = 27).	Control Population	New Zealand	Split-Plot Design, Factorial Design	Canterbury, New Zealand	False	Nd	Na	Na	Na	Algenate Applied After Pruning (More Details In Paper)	False	Orchards	Na	Nd	Late Pruning - Early Algenate	Cultivation Practice	1990	2001	Remote Only	Chardonnay (Mendoza)	Na	None	Grapevine	Bbch08	8	Flat	Nd	1	Radiative Frost	-2	Late	Nd
Friend, A P And Trought, M C T And Stushnoff, C And Wells, G H	2011	Effect Of Delaying Budburst On Shoot Development And Yield Of Vitis Vinifera L. Chardonnay 'Mendoza' After A Spring Freeze Event	10751437	-43.6478	172.4558	Nd	Peer Reviewed Journal	Field Experiment	9	3	Na	3	Na	Na	3	Na	Splitplot Factorial Design, With Nine, Three-Vine Replicates, Blocked Across Three Rows (N = 27).	Control Population	New Zealand	Split-Plot Design, Factorial Design	Canterbury, New Zealand	False	Nd	Na	Na	Na	Algenate Applied After Pruning (More Details In Paper)	False	Orchards	Na	Nd	Early Pruning - Mid Algenate	Cultivation Practice	1990	2001	Remote Only	Chardonnay (Mendoza)	Na	None	Grapevine	Bbch08	8	Flat	Nd	1	Radiative Frost	-2	Early	Nd
Friend, A P And Trought, M C T And Stushnoff, C And Wells, G H	2011	Effect Of Delaying Budburst On Shoot Development And Yield Of Vitis Vinifera L. Chardonnay 'Mendoza' After A Spring Freeze Event	10751437	-43.6478	172.4558	Nd	Peer Reviewed Journal	Field Experiment	9	3	Na	3	Na	Na	3	Na	Splitplot Factorial Design, With Nine, Three-Vine Replicates, Blocked Across Three Rows (N = 27).	Control Population	New Zealand	Split-Plot Design, Factorial Design	Canterbury, New Zealand	False	Nd	Na	Na	Na	Algenate Applied After Pruning (More Details In Paper)	False	Orchards	Na	Nd	Early Pruning - Repeated Algenate	Cultivation Practice	1990	2001	Remote Only	Chardonnay (Mendoza)	Na	None	Grapevine	Bbch08	8	Flat	Nd	1	Radiative Frost	-2	Early	Nd
Ghaemi, A A And Rafiee, M R And Sepaskhah, A R	2009	Tree-Temperature Monitoring For Frost Protection Of Orchards In Semi-Arid Regions Using Sprinkler Irrigation	10767649	29.73848	52.58256	Governmental, Univeristy	Peer Reviewed Journal	Field Experiment	2	9	Na	2	Na	Na	Na	9	Na	Control Population	Iran	Nd	Agriculture College Of Shiraz University	False	5X6	5	6	Ne-Sw	Na	True	Nd	0.17	Nd	Automated Sprinkler	Water	1999	2003	Even Grid	Nd	Radiative Frost	Nd	Peach	Nd	Nd	0.5 % Slope	Na	3	Radiative Frost	-4	Nd	Nd
Ghaemi, A A And Rafiee, M R And Sepaskhah, A R	2009	Tree-Temperature Monitoring For Frost Protection Of Orchards In Semi-Arid Regions Using Sprinkler Irrigation	10767649	29.73848	52.58256	Governmental, Univeristy	Peer Reviewed Journal	Field Experiment	2	9	Na	2	Na	Na	Na	9	Na	Control Population	Iran	Nd	Agriculture College Of Shiraz University	False	5X6	5	6	Ne-Sw	Na	True	Nd	0.17	Nd	Automated Sprinkler	Water	1999	2004	Even Grid	Nd	Radiative Frost	Nd	Peach	Nd	Nd	0.5 % Slope	Na	3	Radiative Frost	-4	Nd	Nd
Ribeiro, A C And De Melo-Abreu, J P And Snyder, R L	2006	Apple Orchard Frost Protection With Wind Machine Operation	10767653	41.24835	-7.31442	Nd	Peer Reviewed Journal	Field Experiment	2	Na	Na	Na	Na	Na	Na	Na	Temperature, Windspeed Measured Between At Varying Distances From Windmachine, The Rows Of Trees And Above The Crones	Control Population	Portugal	Na	Carrazeda De Ansiaes	False	1.7X4.65	1.7	4.65	Ne-Sw	Na	True	Nd	10	Silty-Loam, <2% Om	A Wind Machine (Mecagri 19, Ussel, France) Was Installed In The Apple Orchard In The Spring Of 1998. The Wind Machine Had A 5.4 M Diameter Double-Blade Fan Mounted On A 10.5 M Steel Tower. It Was Powered By An Industrial Diesel Engine That Provided 118 Kw At 2300 Rpm. The Fan Was Mounted On An Axis Tilted 78 Downward From The Horizontal, And It Blew Air In The Tower Direction. Fan Rotation Rate W…	Wind	1989	2000	>10M	Na	Radiative Frost	Na	Apple	Bbch65	65	Na	-4	7	Radiative Frost	-4	Na	Nd
Ribeiro, A C And De Melo-Abreu, J P And Snyder, R L	2006	Apple Orchard Frost Protection With Wind Machine Operation	10767653	41.24835	-7.31442	Nd	Peer Reviewed Journal	Field Experiment	2	Na	Na	Na	Na	Na	Na	Na	Temperature, Windspeed Measured Between At Varying Distances From Windmachine, The Rows Of Trees And Above The Crones	Control Population	Portugal	Na	Carrazeda De Ansiaes	False	1.7X4.65	1.7	4.65	Ne-Sw	Na	True	Nd	10	Silty-Loam, <2% Om	A Wind Machine (Mecagri 19, Ussel, France) Was Installed In The Apple Orchard In The Spring Of 1998. The Wind Machine Had A 5.4 M Diameter Double-Blade Fan Mounted On A 10.5 M Steel Tower. It Was Powered By An Industrial Diesel Engine That Provided 118 Kw At 2300 Rpm. The Fan Was Mounted On An Axis Tilted 78 Downward From The Horizontal, And It Blew Air In The Tower Direction. Fan Rotation Rate W…	Wind	1989	1999	At 1.5M	Na	Radiative Frost	Na	Apple	Bbch65	65	Na	-4	4	Radiative Frost	-4	Na	Nd
Ribeiro, A C And De Melo-Abreu, J P And Snyder, R L	2006	Apple Orchard Frost Protection With Wind Machine Operation	10767653	41.24835	-7.31442	Nd	Peer Reviewed Journal	Field Experiment	2	Na	Na	Na	Na	Na	Na	Na	Temperature, Windspeed Measured Between At Varying Distances From Windmachine, The Rows Of Trees And Above The Crones	Control Population	Portugal	Na	Carrazeda De Ansiaes	False	1.7X4.65	1.7	4.65	Ne-Sw	Na	True	Nd	10	Silty-Loam, <2% Om	A Wind Machine (Mecagri 19, Ussel, France) Was Installed In The Apple Orchard In The Spring Of 1998. The Wind Machine Had A 5.4 M Diameter Double-Blade Fan Mounted On A 10.5 M Steel Tower. It Was Powered By An Industrial Diesel Engine That Provided 118 Kw At 2300 Rpm. The Fan Was Mounted On An Axis Tilted 78 Downward From The Horizontal, And It Blew Air In The Tower Direction. Fan Rotation Rate W…	Wind	1989	2000	>10M	Na	Radiative Frost	Na	Apple	Bbch65	65	Na	-4	7	Radiative Frost	-4	Na	Nd
Ribeiro, A C And De Melo-Abreu, J P And Snyder, R L	2006	Apple Orchard Frost Protection With Wind Machine Operation	10767653	41.24835	-7.31442	Nd	Peer Reviewed Journal	Field Experiment	2	Na	Na	Na	Na	Na	Na	Na	Temperature, Windspeed Measured Between At Varying Distances From Windmachine, The Rows Of Trees And Above The Crones	Control Population	Portugal	Na	Carrazeda De Ansiaes	False	1.7X4.65	1.7	4.65	Ne-Sw	Na	True	Nd	10	Silty-Loam, <2% Om	A Wind Machine (Mecagri 19, Ussel, France) Was Installed In The Apple Orchard In The Spring Of 1998. The Wind Machine Had A 5.4 M Diameter Double-Blade Fan Mounted On A 10.5 M Steel Tower. It Was Powered By An Industrial Diesel Engine That Provided 118 Kw At 2300 Rpm. The Fan Was Mounted On An Axis Tilted 78 Downward From The Horizontal, And It Blew Air In The Tower Direction. Fan Rotation Rate W…	Wind	1989	1999	At 1.5M	Na	Radiative Frost	Na	Apple	Bbch65	65	Na	-4	4	Radiative Frost	-4	Na	Nd
Lamb, D W	2009	Electrically Heated Cables Protect Vines From Frost Damage At Early Flowering	10767655	-30.5283	151.5167	Other, Univeristy	Peer Reviewed Journal	Field Experiment	6	1	Na	Na	Na	Na	Na	Na	Towards The Northeast With A Uniform 6% Slope. The Trial Was Designed With Replicated, Randomised Heating Treatments Applied To Individual Panels Of Three Vines. Vine Spacing Was 1.8 M, Each Panel Was 5.4 M Long And Row Spacing Was 3.0 M.	Control Population	Australia	Nd	Petersons Armidale Vineyard, New England, Australia	Nd	1.8X3	1.8	3	Nd	The Vines Were Spur-Pruned On Vertical Shoot Positioned (Vsp) Trellising.	False	Nd	Nd	Nd	Heating Cables: 240 V, Single-Core Heating Cable (Deviflex, Devi A/S, Vejle, Denmark) Of Various Ratings (W/M). 5, 10 And 15 W/M	Heating	1998	2006	Several On Tree But Not In Flower	Sauvignon Blanc	Nd	Nd	Grapevine	30% Capfall (8 Weeks After Budburst)	63	Slope (6%)	-3	1	Nd	-3	Heating Started When Temperatured Dropped Below +2°C	Nd
Lamb, D W	2009	Electrically Heated Cables Protect Vines From Frost Damage At Early Flowering	10767655	-30.5283	151.5167	Other, Univeristy	Peer Reviewed Journal	Field Experiment	6	1	Na	Na	Na	Na	Na	Na	Towards The Northeast With A Uniform 6% Slope. The Trial Was Designed With Replicated, Randomised Heating Treatments Applied To Individual Panels Of Three Vines. Vine Spacing Was 1.8 M, Each Panel Was 5.4 M Long And Row Spacing Was 3.0 M.	Control Population	Australia	Nd	Petersons Armidale Vineyard, New England, Australia	Nd	1.8X4	1.8	3	Nd	The Vines Were Spur-Pruned On Vertical Shoot Positioned (Vsp) Trellising.	False	Nd	Nd	Nd	Heating Cables: 240 V, Single-Core Heating Cable (Deviflex, Devi A/S, Vejle, Denmark) Of Various Ratings (W/M). 5, 10 And 15 W/M	Heating	1998	2006	Several On Tree But Not In Flower	Sauvignon Blanc	Nd	Nd	Grapevine	30% Capfall (8 Weeks After Budburst)	63	Slope (6%)	-3	1	Nd	-3	Heating Started When Temperatured Dropped Below +2°C	Nd
Lamb, D W	2009	Electrically Heated Cables Protect Vines From Frost Damage At Early Flowering	10767655	-30.5283	151.5167	Other, Univeristy	Peer Reviewed Journal	Field Experiment	6	1	Na	Na	Na	Na	Na	Na	Towards The Northeast With A Uniform 6% Slope. The Trial Was Designed With Replicated, Randomised Heating Treatments Applied To Individual Panels Of Three Vines. Vine Spacing Was 1.8 M, Each Panel Was 5.4 M Long And Row Spacing Was 3.0 M.	Control Population	Australia	Nd	Petersons Armidale Vineyard, New England, Australia	Nd	1.8X5	1.8	3	Nd	The Vines Were Spur-Pruned On Vertical Shoot Positioned (Vsp) Trellising.	False	Nd	Nd	Nd	Heating Cables: 240 V, Single-Core Heating Cable (Deviflex, Devi A/S, Vejle, Denmark) Of Various Ratings (W/M). 5, 10 And 15 W/M	Heating	1998	2006	Several On Tree But Not In Flower	Sauvignon Blanc	Nd	Nd	Grapevine	30% Capfall (8 Weeks After Budburst)	63	Slope (6%)	-3	1	Nd	-3	Heating Started When Temperatured Dropped Below +2°C	Nd
Lamb, D W	2009	Electrically Heated Cables Protect Vines From Frost Damage At Early Flowering	10767655	-30.5283	151.5167	Other, Univeristy	Peer Reviewed Journal	Field Experiment	6	1	Na	Na	Na	Na	Na	Na	Towards The Northeast With A Uniform 6% Slope. The Trial Was Designed With Replicated, Randomised Heating Treatments Applied To Individual Panels Of Three Vines. Vine Spacing Was 1.8 M, Each Panel Was 5.4 M Long And Row Spacing Was 3.0 M.	Control Population	Australia	Nd	Petersons Armidale Vineyard, New England, Australia	Nd	1.8X6	1.8	3	Nd	The Vines Were Spur-Pruned On Vertical Shoot Positioned (Vsp) Trellising.	False	Nd	Nd	Nd	Heating Cables: 240 V, Single-Core Heating Cable (Deviflex, Devi A/S, Vejle, Denmark) Of Various Ratings (W/M). 5, 10 And 15 W/M	Heating	1998	2006	Several On Tree But Not In Flower	Sauvignon Blanc	Nd	Nd	Grapevine	30% Capfall (8 Weeks After Budburst)	63	Slope (6%)	-3	1	Nd	-3	Heating Started When Temperatured Dropped Below +2°C	Nd
Smyth, M. And Skates H.	2008	A Passive Solar Water Heating System For Vineyard Frost Protection	10767656	-41.5161	173.799	Peer Reviewed Journdl	Field Experiment		Nd	Nd	Nd	Nd	Nd	Nd	Nd	Nd	Nd	Control Population	New Zealand	Nd	Gladstone Vineyard, Wairarapa	Nd	Nd	Nd	Nd	Nd	Nd	False	Nd	Nd	Alluvial Characteristics	Passive Solar Water Heating Quilt System	Heating	2005	Nd	Nd	Nd	Convective Frost,Radiative Frost	Nd	Grapevine	Early Budding	7	Nd	-2	3	Radiative Frost	-2	Na	Nd
Smyth, M. And Skates H.	2008	A Passive Solar Water Heating System For Vineyard Frost Protection	10767656	-41.061	175.608	Peer Reviewed Journdl	Field Experiment		Nd	Nd	Nd	Nd	Nd	Nd	Nd	Nd	Nd	Control Population	New Zealand	Nd	Nobilloas Waihopai Valley Road	Nd	Nd	Nd	Nd	Nd	Nd	False	Nd	Nd	River Silts And Gravels With Larger Stones Domina2Ting The Soil Profile	Passive Solar Water Heating Quilt System	Heating	2005	Nd	Nd	Nd	Convective Frost,Radiative Frost	Nd	Grapevine	Early Budding	7	Nd	-2	3	Radiative Frost	-2	Na	Nd
Ouma, G	2008	Use Of Gibberellins To Improve Fruit Set In Pears After Frost Damage	10767665	50.61332	6.99414	Univeristy	Peer Reviewed Journal	Field Experiment	Na	Na	Na	Na	Na	Na	Na	Na	Two Applications Before And After The First Frost	Control Population	Germany	Na	Klein Altendorf, Bonn	False	1.5X3.5	1.5	3.5	Nd	Planted In 1987, Spacing 3.5X 1.5 M In Single Rows	False	Open Fields, Orchards	Nd	Na	Ga3 & Promalin	Foliar Application	1987	2002	Na	Alexander Lucas	Na	Quince	Pear	Bbhch63	63	Nd	-4	5	Nd	-4	Bbch65	Nd
Ouma, G	2008	Use Of Gibberellins To Improve Fruit Set In Pears After Frost Damage	10767665	50.61332	6.99414	Univeristy	Peer Reviewed Journal	Field Experiment	Na	Na	Na	Na	Na	Na	Na	Na	Two Applications Before And After The First Frost	Control Population	Germany	Na	Klein Altendorf, Bonn	False	1.5X3.5	1.5	3.5	Nd	Planted In 1987, Spacing 3.5X 1.5 M In Single Rows	False	Open Fields, Orchards	Nd	Na	Ga3 + & Azonlon	Foliar Application	1987	2002	Na	Alexander Lucas	Na	Quince	Pear	Bbhch63	63	Nd	-4	5	Nd	-4	Bbch68	Nd
Ouma, G	2008	Use Of Gibberellins To Improve Fruit Set In Pears After Frost Damage	10767665	50.61332	6.99414	Univeristy	Peer Reviewed Journal	Field Experiment	Na	Na	Na	Na	Na	Na	Na	Na	Two Applications Before And After The First Frost	Control Population	Germany	Na	Klein Altendorf, Bonn	False	1.5X3.5	1.5	3.5	Nd	Planted In 1987, Spacing 3.5X 1.5 M In Single Rows	False	Open Fields, Orchards	Nd	Na	Ga3 + Promalin & Azonlon	Foliar Application	1987	2002	Na	Alexander Lucas	Na	Quince	Pear	Bbhch63	63	Nd	-4	5	Nd	-4	Bbch69	Nd
Ouma, G	2008	Use Of Gibberellins To Improve Fruit Set In Pears After Frost Damage	10767665	50.61332	6.99414	Univeristy	Peer Reviewed Journal	Field Experiment	Na	Na	Na	Na	Na	Na	Na	Na	Two Applications Before And After The First Frost	Control Population	Germany	Na	Klein Altendorf, Bonn	False	1.5X3.5	1.5	3.5	Nd	Planted In 1987, Spacing 3.5X 1.5 M In Single Rows	False	Open Fields, Orchards	Nd	Na	Azolon	Foliar Application	1987	2002	Na	Alexander Lucas	Na	Quince	Pear	Bbhch63	63	Nd	-4	5	Nd	-4	Bbch66	Nd
Ouma, G	2008	Use Of Gibberellins To Improve Fruit Set In Pears After Frost Damage	10767665	50.61332	6.99414	Univeristy	Peer Reviewed Journal	Field Experiment	Na	Na	Na	Na	Na	Na	Na	Na	Two Applications Before And After The First Frost	Control Population	Germany	Na	Klein Altendorf, Bonn	False	1.5X3.5	1.5	3.5	Nd	Planted In 1987, Spacing 3.5X 1.5 M In Single Rows	False	Open Fields, Orchards	Nd	Na	Ga3 & Ga4+7 & Azonlon	Foliar Application	1987	2002	Na	Alexander Lucas	Na	Quince	Pear	Bbhch63	63	Nd	-4	5	Nd	-4	Bbch67	Nd
Ouma, G	2008	Use Of Gibberellins To Improve Fruit Set In Pears After Frost Damage	10767665	50.61332	6.99414	Univeristy	Peer Reviewed Journal	Field Experiment	Na	Na	Na	Na	Na	Na	Na	Na	Two Applications Before And After The First Frost	Control Population	Germany	Na	Klein Altendorf, Bonn	False	1.5X3.5	1.5	3.5	Nd	Planted In 1987, Spacing 3.5X 1.5 M In Single Rows	False	Open Fields, Orchards	Nd	Na	Ga3 & Promalin	Foliar Application	1987	2002	Na	Alexander Lucas	Na	Quince	Pear	Bbhch63	63	Nd	-4	5	Nd	-4	Bbch65	Nd
Ouma, G	2008	Use Of Gibberellins To Improve Fruit Set In Pears After Frost Damage	10767665	50.61332	6.99414	Univeristy	Peer Reviewed Journal	Field Experiment	Na	Na	Na	Na	Na	Na	Na	Na	Two Applications Before And After The First Frost	Control Population	Germany	Na	Klein Altendorf, Bonn	False	1.5X3.5	1.5	3.5	Nd	Planted In 1987, Spacing 3.5X 1.5 M In Single Rows	False	Open Fields, Orchards	Nd	Na	Azolon	Foliar Application	1987	2002	Na	Alexander Lucas	Na	Quince	Pear	Bbhch63	63	Nd	-4	5	Nd	-4	Bbch66	Nd
Ouma, G	2008	Use Of Gibberellins To Improve Fruit Set In Pears After Frost Damage	10767665	50.61332	6.99414	Univeristy	Peer Reviewed Journal	Field Experiment	Na	Na	Na	Na	Na	Na	Na	Na	Two Applications Before And After The First Frost	Control Population	Germany	Na	Klein Altendorf, Bonn	False	1.5X3.5	1.5	3.5	Nd	Planted In 1987, Spacing 3.5X 1.5 M In Single Rows	False	Open Fields, Orchards	Nd	Na	Ga3 & Ga4+7 & Azonlon	Foliar Application	1987	2002	Na	Alexander Lucas	Na	Quince	Pear	Bbhch63	63	Nd	-4	5	Nd	-4	Bbch67	Nd
Ouma, G	2008	Use Of Gibberellins To Improve Fruit Set In Pears After Frost Damage	10767665	50.61332	6.99414	Univeristy	Peer Reviewed Journal	Field Experiment	Na	Na	Na	Na	Na	Na	Na	Na	Two Applications Before And After The First Frost	Control Population	Germany	Na	Klein Altendorf, Bonn	False	1.5X3.5	1.5	3.5	Nd	Planted In 1987, Spacing 3.5X 1.5 M In Single Rows	False	Open Fields, Orchards	Nd	Na	Ga3 + & Azonlon	Foliar Application	1987	2002	Na	Alexander Lucas	Na	Quince	Pear	Bbhch63	63	Nd	-4	5	Nd	-4	Bbch68	Nd
Ouma, G	2008	Use Of Gibberellins To Improve Fruit Set In Pears After Frost Damage	10767665	50.61332	6.99414	Univeristy	Peer Reviewed Journal	Field Experiment	Na	Na	Na	Na	Na	Na	Na	Na	Two Applications Before And After The First Frost	Control Population	Germany	Na	Klein Altendorf, Bonn	False	1.5X3.5	1.5	3.5	Nd	Planted In 1987, Spacing 3.5X 1.5 M In Single Rows	False	Open Fields, Orchards	Nd	Na	Ga3 & Ga4+7	Foliar Application	1987	2002	Na	Alexander Lucas	Na	Quince	Pear	Bbhch63	63	Nd	-4	5	Nd	-4	Bbch63	Nd
Ouma, G	2008	Use Of Gibberellins To Improve Fruit Set In Pears After Frost Damage	10767665	50.61332	6.99414	Univeristy	Peer Reviewed Journal	Field Experiment	Na	Na	Na	Na	Na	Na	Na	Na	Two Applications Before And After The First Frost	Control Population	Germany	Na	Klein Altendorf, Bonn	False	1.5X3.5	1.5	3.5	Nd	Planted In 1987, Spacing 3.5X 1.5 M In Single Rows	False	Open Fields, Orchards	Nd	Na	Ga3	Foliar Application	1987	2002	Na	Alexander Lucas	Na	Quince	Pear	Bbhch63	63	Nd	-4	5	Nd	-4	Bbch64	Nd
Ouma, G	2008	Use Of Gibberellins To Improve Fruit Set In Pears After Frost Damage	10767665	50.61332	6.99414	Univeristy	Peer Reviewed Journal	Field Experiment	Na	Na	Na	Na	Na	Na	Na	Na	Two Applications Before And After The First Frost	Control Population	Germany	Na	Klein Altendorf, Bonn	False	1.5X3.5	1.5	3.5	Nd	Planted In 1987, Spacing 3.5X 1.5 M In Single Rows	False	Open Fields, Orchards	Nd	Na	Ga3 & Ga4+7	Foliar Application	1987	2002	Na	Alexander Lucas	Na	Quince	Pear	Bbhch63	63	Nd	-4	5	Nd	-4	Bbch63	Nd
Ouma, G	2008	Use Of Gibberellins To Improve Fruit Set In Pears After Frost Damage	10767665	50.61332	6.99414	Univeristy	Peer Reviewed Journal	Field Experiment	Na	Na	Na	Na	Na	Na	Na	Na	Two Applications Before And After The First Frost	Control Population	Germany	Na	Klein Altendorf, Bonn	False	1.5X3.5	1.5	3.5	Nd	Planted In 1987, Spacing 3.5X 1.5 M In Single Rows	False	Open Fields, Orchards	Nd	Na	Ga3	Foliar Application	1987	2002	Na	Alexander Lucas	Na	Quince	Pear	Bbhch63	63	Nd	-4	5	Nd	-4	Bbch64	Nd
Ouma, G	2008	Use Of Gibberellins To Improve Fruit Set In Pears After Frost Damage	10767665	50.61332	6.99414	Univeristy	Peer Reviewed Journal	Field Experiment	Na	Na	Na	Na	Na	Na	Na	Na	Two Applications Before And After The First Frost	Control Population	Germany	Na	Klein Altendorf, Bonn	False	1.5X3.5	1.5	3.5	Nd	Planted In 1987, Spacing 3.5X 1.5 M In Single Rows	False	Open Fields, Orchards	Nd	Na	Ga3 + Promalin & Azonlon	Foliar Application	1987	2002	Na	Alexander Lucas	Na	Quince	Pear	Bbhch63	63	Nd	-4	5	Nd	-4	Bbch69	Nd
Drogoudi, P And Tsipouridis, C And Thomidis, T And Terzis, T And Tsipouridis, G And Thomidis, T And Terzis, T	2006	Covering Of Peach (Prunus Persica) Flowers For Early Spring Frost Protection	10767668	40.62086	22.11746	Insurance	Peer Reviewed Journal	Climatic Chamber	Na	Na	Na	Na	Na	Na	Na	Na	Shoots, C. 50 Cm In Length, In Full Bloom Stage, Were Collected From Trees And Immediately Transferred To The Laboratory . The Examinations Were Undertaken In Three Similar Experiments. The Experimental Design Used Was Completely Randomised Block With Five Replications Of Each Of 10 Shoots (50Cm)	Control Population	Greece	Na	Laboratory Of The Pomology Institute, Naoussa, Greece.	False	Na	Na	Na	Na	Na	False	Na	Nd	Na	Covering Shoots With A Single-Layered Black Polyethylene Bag	Covering (Bud)	1995	2005	Several On Tree And In Flower	Armking	Na	Na	Peach	Bbch65	65	Na	Na	1	Na	-5	Na	Na
Drogoudi, P And Tsipouridis, C And Thomidis, T And Terzis, T And Tsipouridis, G And Thomidis, T And Terzis, T	2006	Covering Of Peach (Prunus Persica) Flowers For Early Spring Frost Protection	10767668	40.62086	22.11746	Insurance	Peer Reviewed Journal	Climatic Chamber	Na	Na	Na	Na	Na	Na	Na	Na	Shoots, C. 50 Cm In Length, In Full Bloom Stage, Were Collected From Trees And Immediately Transferred To The Laboratory . The Examinations Were Undertaken In Three Similar Experiments. The Experimental Design Used Was Completely Randomised Block With Five Replications Of Each Of 10 Shoots (50Cm)	Control Population	Greece	Na	Laboratory Of The Pomology Institute, Naoussa, Greece.	False	Na	Na	Na	Na	Na	False	Na	Nd	Na	Covering Shoots With Foam (Starch-Based Foam)	Covering (Bud)	1995	2005	Several On Tree And In Flower	Armking	Na	Na	Peach	Bbch65	65	Na	Na	1	Na	-5	Na	Na
Drogoudi, P And Tsipouridis, C And Thomidis, T And Terzis, T And Tsipouridis, G And Thomidis, T And Terzis, T	2006	Covering Of Peach (Prunus Persica) Flowers For Early Spring Frost Protection	10767668	40.62086	22.11746	Insurance	Peer Reviewed Journal	Climatic Chamber	Na	Na	Na	Na	Na	Na	Na	Na	Shoots, C. 50 Cm In Length, In Full Bloom Stage, Were Collected From Trees And Immediately Transferred To The Laboratory . The Examinations Were Undertaken In Three Similar Experiments. The Experimental Design Used Was Completely Randomised Block With Five Replications Of Each Of 10 Shoots (50Cm)	Control Population	Greece	Na	Laboratory Of The Pomology Institute, Naoussa, Greece.	False	Na	Na	Na	Na	Na	False	Na	Nd	Na	Covering Shoots With A Double-Layered Black Polyethylene Bag	Covering (Bud)	1995	2005	Several On Tree And In Flower	Armking	Na	Na	Peach	Bbch65	65	Na	Na	1	Na	-5	Na	Na
Drogoudi, P And Tsipouridis, C And Thomidis, T And Terzis, T And Tsipouridis, G And Thomidis, T And Terzis, T	2006	Covering Of Peach (Prunus Persica) Flowers For Early Spring Frost Protection	10767668	40.62086	22.11746	Insurance	Peer Reviewed Journal	Climatic Chamber	Na	Na	Na	Na	Na	Na	Na	Na	Shoots, C. 50 Cm In Length, In Full Bloom Stage, Were Collected From Trees And Immediately Transferred To The Laboratory . The Examinations Were Undertaken In Three Similar Experiments. The Experimental Design Used Was Completely Randomised Block With Five Replications Of Each Of 10 Shoots (50Cm)	Control Population	Greece	Na	Laboratory Of The Pomology Institute, Naoussa, Greece.	False	Na	Na	Na	Na	Na	False	Na	Nd	Na	Covering Shoots With A Double-Layered Black Polyethylene Bag	Covering (Bud)	1995	2005	Several On Tree And In Flower	Armking	Na	Na	Peach	Bbch65	65	Na	Na	1	Na	-5	Na	Na
Drogoudi, P And Tsipouridis, C And Thomidis, T And Terzis, T And Tsipouridis, G And Thomidis, T And Terzis, T	2006	Covering Of Peach (Prunus Persica) Flowers For Early Spring Frost Protection	10767668	40.62086	22.11746	Insurance	Peer Reviewed Journal	Climatic Chamber	Na	Na	Na	Na	Na	Na	Na	Na	Shoots, C. 50 Cm In Length, In Full Bloom Stage, Were Collected From Trees And Immediately Transferred To The Laboratory . The Examinations Were Undertaken In Three Similar Experiments. The Experimental Design Used Was Completely Randomised Block With Five Replications Of Each Of 10 Shoots (50Cm)	Control Population	Greece	Na	Laboratory Of The Pomology Institute, Naoussa, Greece.	False	Na	Na	Na	Na	Na	False	Na	Nd	Na	Covering Shoots With Foam (Starch-Based Foam)	Covering (Bud)	1995	2005	Several On Tree And In Flower	Armking	Na	Na	Peach	Bbch65	65	Na	Na	1	Na	-5	Na	Na
Drogoudi, P And Tsipouridis, C And Thomidis, T And Terzis, T And Tsipouridis, G And Thomidis, T And Terzis, T	2006	Covering Of Peach (Prunus Persica) Flowers For Early Spring Frost Protection	10767668	40.62086	22.11746	Insurance	Peer Reviewed Journal	Climatic Chamber	Na	Na	Na	Na	Na	Na	Na	Na	Shoots, C. 50 Cm In Length, In Full Bloom Stage, Were Collected From Trees And Immediately Transferred To The Laboratory . The Examinations Were Undertaken In Three Similar Experiments. The Experimental Design Used Was Completely Randomised Block With Five Replications Of Each Of 10 Shoots (50Cm)	Control Population	Greece	Na	Laboratory Of The Pomology Institute, Naoussa, Greece.	False	Na	Na	Na	Na	Na	False	Na	Nd	Na	Covering Shoots With Thin Vermiculite	Covering (Bud)	1995	2005	Several On Tree And In Flower	Armking	Na	Na	Peach	Bbch65	65	Na	Na	1	Na	-5	Na	Na
Drogoudi, P And Tsipouridis, C And Thomidis, T And Terzis, T And Tsipouridis, G And Thomidis, T And Terzis, T	2006	Covering Of Peach (Prunus Persica) Flowers For Early Spring Frost Protection	10767668	40.62086	22.11746	Insurance	Peer Reviewed Journal	Climatic Chamber	Na	Na	Na	Na	Na	Na	Na	Na	Shoots, C. 50 Cm In Length, In Full Bloom Stage, Were Collected From Trees And Immediately Transferred To The Laboratory . The Examinations Were Undertaken In Three Similar Experiments. The Experimental Design Used Was Completely Randomised Block With Five Replications Of Each Of 10 Shoots (50Cm)	Control Population	Greece	Na	Laboratory Of The Pomology Institute, Naoussa, Greece.	False	Na	Na	Na	Na	Na	False	Na	Nd	Na	Covering Shoots With Perlite	Covering (Bud)	1995	2005	Several On Tree And In Flower	Armking	Na	Na	Peach	Bbch65	65	Na	Na	1	Na	-5	Na	Na
Drogoudi, P And Tsipouridis, C And Thomidis, T And Terzis, T And Tsipouridis, G And Thomidis, T And Terzis, T	2006	Covering Of Peach (Prunus Persica) Flowers For Early Spring Frost Protection	10767668	40.62086	22.11746	Insurance	Peer Reviewed Journal	Climatic Chamber	Na	Na	Na	Na	Na	Na	Na	Na	Shoots, C. 50 Cm In Length, In Full Bloom Stage, Were Collected From Trees And Immediately Transferred To The Laboratory . The Examinations Were Undertaken In Three Similar Experiments. The Experimental Design Used Was Completely Randomised Block With Five Replications Of Each Of 10 Shoots (50Cm)	Control Population	Greece	Na	Laboratory Of The Pomology Institute, Naoussa, Greece.	False	Na	Na	Na	Na	Na	False	Na	Nd	Na	Covering Shoots With Perlite	Covering (Bud)	1995	2005	Several On Tree And In Flower	Armking	Na	Na	Peach	Bbch65	65	Na	Na	1	Na	-5	Na	Na
Drogoudi, P And Tsipouridis, C And Thomidis, T And Terzis, T And Tsipouridis, G And Thomidis, T And Terzis, T	2006	Covering Of Peach (Prunus Persica) Flowers For Early Spring Frost Protection	10767668	40.62086	22.11746	Insurance	Peer Reviewed Journal	Climatic Chamber	Na	Na	Na	Na	Na	Na	Na	Na	Shoots, C. 50 Cm In Length, In Full Bloom Stage, Were Collected From Trees And Immediately Transferred To The Laboratory . The Examinations Were Undertaken In Three Similar Experiments. The Experimental Design Used Was Completely Randomised Block With Five Replications Of Each Of 10 Shoots (50Cm)	Control Population	Greece	Na	Laboratory Of The Pomology Institute, Naoussa, Greece.	False	Na	Na	Na	Na	Na	False	Na	Nd	Na	Covering Shoots With Thin Vermiculite	Covering (Bud)	1995	2005	Several On Tree And In Flower	Armking	Na	Na	Peach	Bbch65	65	Na	Na	1	Na	-5	Na	Na
Drogoudi, P And Tsipouridis, C And Thomidis, T And Terzis, T And Tsipouridis, G And Thomidis, T And Terzis, T	2006	Covering Of Peach (Prunus Persica) Flowers For Early Spring Frost Protection	10767668	40.62086	22.11746	Insurance	Peer Reviewed Journal	Climatic Chamber	Na	Na	Na	Na	Na	Na	Na	Na	Shoots, C. 50 Cm In Length, In Full Bloom Stage, Were Collected From Trees And Immediately Transferred To The Laboratory . The Examinations Were Undertaken In Three Similar Experiments. The Experimental Design Used Was Completely Randomised Block With Five Replications Of Each Of 10 Shoots (50Cm)	Control Population	Greece	Na	Laboratory Of The Pomology Institute, Naoussa, Greece.	False	Na	Na	Na	Na	Na	False	Na	Nd	Na	Covering Shoots With A Single-Layered Black Polyethylene Bag	Covering (Bud)	1995	2005	Several On Tree And In Flower	Armking	Na	Na	Peach	Bbch65	65	Na	Na	1	Na	-5	Na	Na
Drogoudi, P And Tsipouridis, C And Thomidis, T And Terzis, T And Tsipouridis, G And Thomidis, T And Terzis, T	2006	Covering Of Peach (Prunus Persica) Flowers For Early Spring Frost Protection	10767668	40.62086	22.11746	Insurance	Peer Reviewed Journal	Climatic Chamber	Na	Na	Na	Na	Na	Na	Na	Na	Shoots, C. 50 Cm In Length, In Full Bloom Stage, Were Collected From Trees And Immediately Transferred To The Laboratory . The Examinations Were Undertaken In Three Similar Experiments. The Experimental Design Used Was Completely Randomised Block With Five Replications Of Each Of 10 Shoots (50Cm)	Control Population	Greece	Na	Laboratory Of The Pomology Institute, Naoussa, Greece.	False	Na	Na	Na	Na	Na	False	Na	Nd	Na	Covering Shoots With Sawdust	Covering (Bud)	1995	2005	Several On Tree And In Flower	Armking	Na	Na	Peach	Bbch65	65	Na	Na	1	Na	-5	Na	Na
Drogoudi, P And Tsipouridis, C And Thomidis, T And Terzis, T And Tsipouridis, G And Thomidis, T And Terzis, T	2006	Covering Of Peach (Prunus Persica) Flowers For Early Spring Frost Protection	10767668	40.62086	22.11746	Insurance	Peer Reviewed Journal	Climatic Chamber	Na	Na	Na	Na	Na	Na	Na	Na	Shoots, C. 50 Cm In Length, In Full Bloom Stage, Were Collected From Trees And Immediately Transferred To The Laboratory . The Examinations Were Undertaken In Three Similar Experiments. The Experimental Design Used Was Completely Randomised Block With Five Replications Of Each Of 10 Shoots (50Cm)	Control Population	Greece	Na	Laboratory Of The Pomology Institute, Naoussa, Greece.	False	Na	Na	Na	Na	Na	False	Na	Nd	Na	Covering Shoots With Sawdust	Covering (Bud)	1995	2005	Several On Tree And In Flower	Armking	Na	Na	Peach	Bbch65	65	Na	Na	1	Na	-5	Na	Na
Blanke, M M And Balmer, M	2008	Cultivation Of Sweet Cherry Under Rain Covers	10767669	50.61332	6.99414	Nd	Conference Paper	Field Experiment	Na	Na	Na	5	Na	Na	Na	Na	Five Replicates Per Cultivar	Control Population	Germany	Na	Klein-Altendorf Research Station Near Bonn, Germany.	False	1.75X3.8	1.75	3.8	Na	T 3.8 X 1.75 M In A Fullyenclosed Polytunnel	False	Na	Nd	Nd	Tunnel With Lateral Vents Open In Winter, Closed In March. Plastic Cover	Covering (Field)	Na	2004	In Greenhouse	Samba	Na	Gisela 5	Cherry	Na	Na	Na	Na	Nd	Na	Nd	Na	Na
Blanke, M M And Balmer, M	2008	Cultivation Of Sweet Cherry Under Rain Covers	10767669	50.61332	6.99414	Nd	Conference Paper	Field Experiment	Na	Na	Na	5	Na	Na	Na	Na	Five Replicates Per Cultivar	Control Population	Germany	Na	Klein-Altendorf Research Station Near Bonn, Germany.	False	1.75X3.8	1.75	3.8	Na	T 3.8 X 1.75 M In A Fullyenclosed Polytunnel	False	Na	Nd	Nd	Tunnel With Lateral Vents Open In Winter, Closed In March. Plastic Cover	Covering (Field)	Na	2004	In Greenhouse	Clone M Sweet Cherry	Na	Gisela 5	Cherry	Na	Na	Na	Na	Nd	Na	Nd	Na	Na
Blanke, M M And Balmer, M	2008	Cultivation Of Sweet Cherry Under Rain Covers	10767669	50.61332	6.99414	Nd	Conference Paper	Field Experiment	Na	Na	Na	5	Na	Na	Na	Na	Five Replicates Per Cultivar	Control Population	Germany	Na	Klein-Altendorf Research Station Near Bonn, Germany.	False	1.75X3.8	1.75	3.8	Na	T 3.8 X 1.75 M In A Fullyenclosed Polytunnel	False	Na	Nd	Nd	Tunnel With Lateral Vents Open In Winter, Closed In March. Plastic Cover	Covering (Field)	Na	2004	In Greenhouse	Souvenir Des Charmes	Na	Gisela 5	Cherry	Na	Na	Na	Na	Nd	Na	Nd	Na	Na
Blanke, M M And Balmer, M	2008	Cultivation Of Sweet Cherry Under Rain Covers	10767669	50.61332	6.99414	Nd	Conference Paper	Field Experiment	Na	Na	Na	5	Na	Na	Na	Na	Five Replicates Per Cultivar	Control Population	Germany	Na	Klein-Altendorf Research Station Near Bonn, Germany.	False	1.75X3.8	1.75	3.8	Na	T 3.8 X 1.75 M In A Fullyenclosed Polytunnel	False	Na	Nd	Nd	Tunnel With Lateral Vents Open In Winter, Closed In March. Plastic Cover	Covering (Field)	Na	2005	In Greenhouse	Souvenir Des Charmes	Na	Gisela 5	Cherry	Na	Na	Na	Na	Nd	Na	Nd	Na	Na
Blanke, M M And Balmer, M	2008	Cultivation Of Sweet Cherry Under Rain Covers	10767669	50.61332	6.99414	Nd	Conference Paper	Field Experiment	Na	Na	Na	5	Na	Na	Na	Na	Five Replicates Per Cultivar	Control Population	Germany	Na	Klein-Altendorf Research Station Near Bonn, Germany.	False	1.75X3.8	1.75	3.8	Na	T 3.8 X 1.75 M In A Fullyenclosed Polytunnel	False	Na	Nd	Nd	Tunnel With Lateral Vents Open In Winter, Closed In March. Plastic Cover	Covering (Field)	Na	2005	In Greenhouse	Samba	Na	Gisela 5	Cherry	Na	Na	Na	Na	Nd	Na	Nd	Na	Na
Blanke, M M And Balmer, M	2008	Cultivation Of Sweet Cherry Under Rain Covers	10767669	50.61332	6.99414	Nd	Conference Paper	Field Experiment	Na	Na	Na	5	Na	Na	Na	Na	Five Replicates Per Cultivar	Control Population	Germany	Na	Klein-Altendorf Research Station Near Bonn, Germany.	False	1.75X3.8	1.75	3.8	Na	T 3.8 X 1.75 M In A Fullyenclosed Polytunnel	False	Na	Nd	Nd	Tunnel With Lateral Vents Open In Winter, Closed In March. Plastic Cover	Covering (Field)	Na	2005	In Greenhouse	Earlise	Na	Gisela 5	Cherry	Na	Na	Na	Na	Nd	Na	Nd	Na	Na
Blanke, M M And Balmer, M	2008	Cultivation Of Sweet Cherry Under Rain Covers	10767669	50.61332	6.99414	Nd	Conference Paper	Field Experiment	Na	Na	Na	5	Na	Na	Na	Na	Five Replicates Per Cultivar	Control Population	Germany	Na	Klein-Altendorf Research Station Near Bonn, Germany.	False	1.75X3.8	1.75	3.8	Na	T 3.8 X 1.75 M In A Fullyenclosed Polytunnel	False	Na	Nd	Nd	Tunnel With Lateral Vents Open In Winter, Closed In March. Plastic Cover	Covering (Field)	Na	2005	In Greenhouse	Burlat	Na	Gisela 5	Cherry	Na	Na	Na	Na	Nd	Na	Nd	Na	Na
Blanke, M M And Balmer, M	2008	Cultivation Of Sweet Cherry Under Rain Covers	10767669	50.61332	6.99414	Nd	Conference Paper	Field Experiment	Na	Na	Na	5	Na	Na	Na	Na	Five Replicates Per Cultivar	Control Population	Germany	Na	Klein-Altendorf Research Station Near Bonn, Germany.	False	1.75X3.8	1.75	3.8	Na	T 3.8 X 1.75 M In A Fullyenclosed Polytunnel	False	Na	Nd	Nd	Tunnel With Lateral Vents Open In Winter, Closed In March. Plastic Cover	Covering (Field)	Na	2004	In Greenhouse	Earlise	Na	Gisela 5	Cherry	Na	Na	Na	Na	Nd	Na	Nd	Na	Na
Blanke, M M And Balmer, M	2008	Cultivation Of Sweet Cherry Under Rain Covers	10767669	50.61332	6.99414	Nd	Conference Paper	Field Experiment	Na	Na	Na	5	Na	Na	Na	Na	Five Replicates Per Cultivar	Control Population	Germany	Na	Klein-Altendorf Research Station Near Bonn, Germany.	False	1.75X3.8	1.75	3.8	Na	T 3.8 X 1.75 M In A Fullyenclosed Polytunnel	False	Na	Nd	Nd	Tunnel With Lateral Vents Open In Winter, Closed In March. Plastic Cover	Covering (Field)	Na	2004	In Greenhouse	Burlat	Na	Gisela 5	Cherry	Na	Na	Na	Na	Nd	Na	Nd	Na	Na
Blanke, M M And Balmer, M	2008	Cultivation Of Sweet Cherry Under Rain Covers	10767669	50.61332	6.99414	Nd	Conference Paper	Field Experiment	Na	Na	Na	5	Na	Na	Na	Na	Five Replicates Per Cultivar	Control Population	Germany	Na	Klein-Altendorf Research Station Near Bonn, Germany.	False	1.75X3.8	1.75	3.8	Na	T 3.8 X 1.75 M In A Fullyenclosed Polytunnel	False	Na	Nd	Nd	Tunnel With Lateral Vents Open In Winter, Closed In March. Plastic Cover	Covering (Field)	Na	2005	In Greenhouse	Clone M Sweet Cherry	Na	Gisela 5	Cherry	Na	Na	Na	Na	Nd	Na	Nd	Na	Na
Nesbitt, M L And Mcdaniel, N R And Ebel, R C And Dozier, W A And Himelricks, D G And Himelrick, D G	2000	Performance Of Satsuma Mandarin Protected From Freezing Temperatures By Microsprinkler Irrigation	10866422	30.54587	-87.88	Nd	Peer Reviewed Journal	Field Experiment	5	4	Na	Na	Na	Na	Na	Na	Na	Control Population	United States	Randomised Design (Blocked)	Alabamaagricultural Experiment Station Gulf Coastresearch And Extension Center In Fairhope,Ala	True	4.6X7.6	4.6	7.6	Na	Na	False	Na	Nd	Nd	Microsprinkler	Water	1992	1996	Na	Owari Satsuma	Advective Frost, Radiative Frost	Poncirus Trifoliata (L.) Raf.	Mandarin	Bbch57	57	Na	Na	3	Advective Frost, Radiative Frost	-9	Nd	Weedcontrol
Nesbitt, M L And Mcdaniel, N R And Ebel, R C And Dozier, W A And Himelricks, D G And Himelrick, D G	2000	Performance Of Satsuma Mandarin Protected From Freezing Temperatures By Microsprinkler Irrigation	10866422	30.54587	-87.88	Nd	Peer Reviewed Journal	Field Experiment	5	4	Na	Na	Na	Na	Na	Na	Na	Control Population	United States	Randomised Design (Blocked)	Alabamaagricultural Experiment Station Gulf Coastresearch And Extension Center In Fairhope,Ala	True	4.6X7.6	4.6	7.6	Na	Na	False	Na	Nd	Nd	Microsprinkler	Water	1992	1996	Na	Owari Satsuma	Advective Frost, Radiative Frost	Poncirus Trifoliata (L.) Raf.	Mandarin	Bbch57	57	Na	Na	3	Advective Frost, Radiative Frost	-9	Nd	Weedcontrol
Nesbitt, M L And Mcdaniel, N R And Ebel, R C And Dozier, W A And Himelricks, D G And Himelrick, D G	2000	Performance Of Satsuma Mandarin Protected From Freezing Temperatures By Microsprinkler Irrigation	10866422	30.54587	-87.88	Nd	Peer Reviewed Journal	Field Experiment	5	4	Na	Na	Na	Na	Na	Na	Na	Control Population	United States	Randomised Design (Blocked)	Alabamaagricultural Experiment Station Gulf Coastresearch And Extension Center In Fairhope,Ala	True	4.6X7.6	4.6	7.6	Na	Na	False	Na	Nd	Nd	Microsprinkler	Water	1992	1996	Na	Owari Satsuma	Advective Frost, Radiative Frost	Poncirus Trifoliata (L.) Raf.	Mandarin	Bbch57	57	Na	Na	3	Advective Frost, Radiative Frost	-9	Nd	Weedcontrol
Nesbitt, M L And Mcdaniel, N R And Ebel, R C And Dozier, W A And Himelricks, D G And Himelrick, D G	2000	Performance Of Satsuma Mandarin Protected From Freezing Temperatures By Microsprinkler Irrigation	10866422	30.54587	-87.88	Nd	Peer Reviewed Journal	Field Experiment	5	4	Na	Na	Na	Na	Na	Na	Na	Control Population	United States	Randomised Design (Blocked)	Alabamaagricultural Experiment Station Gulf Coastresearch And Extension Center In Fairhope,Ala	True	4.6X7.6	4.6	7.6	Na	Na	False	Na	Nd	Nd	Microsprinkler	Water	1992	1996	Na	Owari Satsuma	Advective Frost, Radiative Frost	Poncirus Trifoliata (L.) Raf.	Mandarin	Bbch57	57	Na	Na	3	Advective Frost, Radiative Frost	-9	Nd	Weedcontrol
Nesbitt, M L And Mcdaniel, N R And Ebel, R C And Dozier, W A And Himelricks, D G And Himelrick, D G	2000	Performance Of Satsuma Mandarin Protected From Freezing Temperatures By Microsprinkler Irrigation	10866422	30.54587	-87.88	Nd	Peer Reviewed Journal	Field Experiment	5	4	Na	Na	Na	Na	Na	Na	Na	Control Population	United States	Randomised Design (Blocked)	Alabamaagricultural Experiment Station Gulf Coastresearch And Extension Center In Fairhope,Ala	True	4.6X7.6	4.6	7.6	Na	Na	False	Na	Nd	Nd	Microsprinkler	Water	1992	1996	Na	Owari Satsuma	Advective Frost, Radiative Frost	Poncirus Trifoliata (L.) Raf.	Mandarin	Bbch57	57	Na	Na	3	Advective Frost, Radiative Frost	-9	Nd	Weedcontrol
Yarushnykov, V V And Blanke, M M	2005	Alleviation Of Frost Damage To Pear Flowers By Application Of Gibberellin	10866423	50.61332	6.99414	Univeristy, Producer Of Intervention	Peer Reviewed Journal	Field Experiment	1	8	Na	Na	Na	Na	Na	Na	Na	Control Population	Germany	Purposive	Klein Altendorf, Bonn	False	1.5X3.6	1.5	3.6	Na	Na	False	Na	Nd	Nd	4 G A.I./Ha Ga3 (40 G /Ha Gibb3) And 5 G A.I./Ha Ga4 + 7 (500 Ml/Ha Gibb Plus) Before (8 April 2003) And At Flowering (16 April 2003).	Foliar Application	1986	2003	Na	Comice	Na	Quince C	Pear	Bbch57	57	Nd	Na	4	Nd	-7	After 2 Frost Events, Before The Next Ones	Na
Yarushnykov, V V And Blanke, M M	2005	Alleviation Of Frost Damage To Pear Flowers By Application Of Gibberellin	10866423	50.61332	6.99414	Univeristy, Producer Of Intervention	Peer Reviewed Journal	Field Experiment	1	8	Na	Na	Na	Na	Na	Na	Na	Control Population	Germany	Purposive	Klein Altendorf, Bonn	False	1.5X3.6	1.5	3.6	Na	Na	False	Na	Nd	Nd	4 G A.I./Ha Ga3 (40 G /Ha Gibb3) And 5 G A.I./Ha Ga4 + 7 (500 Ml/Ha Gibb Plus) Before (8 April 2003) And At Flowering (16 April 2003).	Foliar Application	1986	2003	Na	Alexander Lucas	Na	Quince C	Pear	Bbch54	54	Nd	Na	4	Nd	-7	After 2 Frost Events, Before The Next Ones	Na
Yarushnykov, V V And Blanke, M M	2005	Alleviation Of Frost Damage To Pear Flowers By Application Of Gibberellin	10866423	50.61332	6.99414	Univeristy, Producer Of Intervention	Peer Reviewed Journal	Field Experiment	1	8	Na	Na	Na	Na	Na	Na	Na	Control Population	Germany	Purposive	Klein Altendorf, Bonn	False	1.5X3.6	1.5	3.6	Na	Na	False	Na	Nd	Nd	4 G A.I./Ha Ga3 (40 G /Ha Gibb3) And 5 G A.I./Ha Ga4 + 7 (500 Ml/Ha Gibb Plus) Before (8 April 2003) And At Flowering (16 April 2003).	Foliar Application	1986	2003	Na	Conference	Na	Quince C	Pear	Bbch57	57	Nd	Na	4	Nd	-7	After 2 Frost Events, Before The Next Ones	Na
Moran, R E And Deyton, D E And Sams, C E And Cummins, J C	2000	Applying Soybean Oil To Dormant Peach Trees Thins Flower Buds	10866424	35.84371	-83.9603	Nd	Peer Reviewed Journal	Field Experiment	7 One-Tree Replications Per Treatment (35 Trees In Total)	Nd	Na	Na	Na	Na	Na	Na	Nd	Control Population	United States	Randomised Design (Blocked)	Knoxville Experiment Station (Kes)	Nd	Nd	Nd	Nd	Nd	Open-Vase Training System. Spaced 4.3 To 4.5 M Between Trees And 5.5 M Between Rows	False	Nd	Nd	Nd	Soilbean Oil Application (Degummed)	Foliar Application	1991	1997	Nd	Redhaven	Nd	Lovell	Peach	Dormancy	0	Nd	-4	1	Nd	-4	30 Januari 1997 (Dormancy Stage)	Nd
Moran, R E And Deyton, D E And Sams, C E And Cummins, J C	2000	Applying Soybean Oil To Dormant Peach Trees Thins Flower Buds	10866424	35.84371	-83.9603	Nd	Peer Reviewed Journal	Field Experiment	7 One-Tree Replications Per Treatment (35 Trees In Total)	Nd	Na	Na	Na	Na	Na	Na	Nd	Control Population	United States	Randomised Design (Blocked)	Knoxville Experiment Station (Kes)	Nd	Nd	Nd	Nd	Nd	Open-Vase Training System. Spaced 4.3 To 4.5 M Between Trees And 5.5 M Between Rows	False	Nd	Nd	Nd	Soilbean Oil Application (Degummed)	Foliar Application	1991	1997	Nd	Redhaven	Nd	Lovell	Peach	Dormancy	0	Nd	-4	1	Nd	-4	30 Januari 1997 (Dormancy Stage)	Nd
Moran, R E And Deyton, D E And Sams, C E And Cummins, J C	2000	Applying Soybean Oil To Dormant Peach Trees Thins Flower Buds	10866424	35.84371	-83.9603	Nd	Peer Reviewed Journal	Field Experiment	7 One-Tree Replications Per Treatment (35 Trees In Total)	Nd	Na	Na	Na	Na	Na	Na	Nd	Control Population	United States	Randomised Design (Blocked)	Knoxville Experiment Station (Kes)	Nd	Nd	Nd	Nd	Nd	Open-Vase Training System. Spaced 4.3 To 4.5 M Between Trees And 5.5 M Between Rows	False	Nd	Nd	Nd	Soilbean Oil Application (Degummed)	Foliar Application	1991	1997	Nd	Redhaven	Nd	Lovell	Peach	Dormancy	0	Nd	-4	1	Nd	-4	30 Januari 1997 (Dormancy Stage)	Nd
Moran, R E And Deyton, D E And Sams, C E And Cummins, J C	2000	Applying Soybean Oil To Dormant Peach Trees Thins Flower Buds	10866424	35.84371	-83.9603	Nd	Peer Reviewed Journal	Field Experiment	7 One-Tree Replications Per Treatment (35 Trees In Total)	Nd	Na	Na	Na	Na	Na	Na	Nd	Control Population	United States	Randomised Design (Blocked)	Knoxville Experiment Station (Kes)	Nd	Nd	Nd	Nd	Nd	Open-Vase Training System. Spaced 4.3 To 4.5 M Between Trees And 5.5 M Between Rows	False	Nd	Nd	Nd	Soilbean Oil Application (Degummed)	Foliar Application	1991	1997	Nd	Redhaven	Nd	Lovell	Peach	Dormancy	0	Nd	-4	1	Nd	-4	30 Januari 1997 (Dormancy Stage)	Nd
Sekozawa, Y And Sugaya, S And Gemma, H And Iwahori, S	2003	Cold Tolerance In 'Kousui' Japanese Pear And Possibility For Avoiding Frost Injury By Treatment With N-Propyl Dihydrojasmonate	10866425	36.10644	140.1012	Nd	Peer Reviewed Journal	Climatic Chamber	1	2	Na	Na	Na	Na	Na	Na	Nd	Control Population	Japan	Nd	Experimental Farm Of The Univ. Of Tsukuba	Nd	Nd	Nd	Nd	Nd	Nd	False	Nd	Nd	Nd	N-Propyl Dihydrojasmonate (Pdj)	Foliar Application	1979	1999	Nd	Kousui	Nd	Nd	Pear	Pink	57	Nd	-5	Na	Nd	-5	Nd	Nd
Sekozawa, Y And Sugaya, S And Gemma, H And Iwahori, S	2003	Cold Tolerance In 'Kousui' Japanese Pear And Possibility For Avoiding Frost Injury By Treatment With N-Propyl Dihydrojasmonate	10866425	36.10644	140.1012	Nd	Peer Reviewed Journal	Climatic Chamber	1	2	Na	Na	Na	Na	Na	Na	Nd	Control Population	Japan	Nd	Experimental Farm Of The Univ. Of Tsukuba	Nd	Nd	Nd	Nd	Nd	Nd	False	Nd	Nd	Nd	N-Propyl Dihydrojasmonate (Pdj)	Foliar Application	1979	1999	Nd	Kousui	Nd	Nd	Pear	Pink	57	Nd	-5	Na	Nd	-5	Nd	Nd
Sekozawa, Y And Sugaya, S And Gemma, H And Iwahori, S	2003	Cold Tolerance In 'Kousui' Japanese Pear And Possibility For Avoiding Frost Injury By Treatment With N-Propyl Dihydrojasmonate	10866425	36.10644	140.1012	Nd	Peer Reviewed Journal	Climatic Chamber	1	2	Na	Na	Na	Na	Na	Na	Nd	Control Population	Japan	Nd	Experimental Farm Of The Univ. Of Tsukuba	Nd	Nd	Nd	Nd	Nd	Nd	False	Nd	Nd	Nd	N-Propyl Dihydrojasmonate (Pdj)	Foliar Application	1979	1999	Nd	Kousui	Nd	Nd	Pear	Pink	57	Nd	-5	Na	Nd	-5	Nd	Nd
Sekozawa, Y And Sugaya, S And Gemma, H And Iwahori, S	2003	Cold Tolerance In 'Kousui' Japanese Pear And Possibility For Avoiding Frost Injury By Treatment With N-Propyl Dihydrojasmonate	10866425	36.10644	140.1012	Nd	Peer Reviewed Journal	Climatic Chamber	1	2	Na	Na	Na	Na	Na	Na	Nd	Control Population	Japan	Nd	Experimental Farm Of The Univ. Of Tsukuba	Nd	Nd	Nd	Nd	Nd	Nd	False	Nd	Nd	Nd	N-Propyl Dihydrojasmonate (Pdj)	Foliar Application	1979	1999	Nd	Kousui	Nd	Nd	Pear	Pink	57	Nd	-5	Na	Nd	-5	Nd	Nd
Holubowicz, T And Basak, A And Pacholak, E	2004	Effectiveness Of Help Application On The Protection Of Fruit Plant Flowers Against Frost	10866426	52.52098	16.6627	Nd	Conference Paper	Climatic Chamber	4	Na	Na	Na	Na	Na	Na	Na	24, Hours Before The Forecast Of Spring Frosts, The Trees In The Orchards Were Sprayed With Help. If A Proper Stage Of Development Occurred And The Weather Was Unfavorable For Spraying, The Shoots Were Taken To The Lab In Buckets W. 2-3 Cm Layer Of Water, Sprayed, Frozen In 24, 42 Or 44 H	Control Population	Poland	Na	Przybroda Experiment Station Near Poznan	Na	Na	Na	Na	Na	Na	Na	Greenhouse	Na	Na	Help Is A Microemulsion Mixture Of Vitamin E (A-Tocopherol) In 25 G Dm-3 And Vitamin C (Ascorbic Acid) In 25 G Dm-3 And Glycerol.The Recommended Concentration Is 20 Dm3 Of The Product In 500 Dm3 Of Water Per 1 Ha (2,4, 6% Spraying Concentration).	Foliar Application	1992	2001	In Greenhouse	Reliance	Na	Nd	Peach	Pink Bud, Full Flowering, Petal Drop, Fruitets Diameter	Na	Na	-4	Nd	Na	-3	24H Before Frost	Na
Holubowicz, T And Basak, A And Pacholak, E	2004	Effectiveness Of Help Application On The Protection Of Fruit Plant Flowers Against Frost	10866426	52.52098	16.6627	Nd	Conference Paper	Climatic Chamber	4	Na	Na	Na	Na	Na	Na	Na	24, Hours Before The Forecast Of Spring Frosts, The Trees In The Orchards Were Sprayed With Help. If A Proper Stage Of Development Occurred And The Weather Was Unfavorable For Spraying, The Shoots Were Taken To The Lab In Buckets W. 2-3 Cm Layer Of Water, Sprayed, Frozen In 24, 42 Or 44 H	Control Population	Poland	Na	Przybroda Experiment Station Near Poznan	Na	Na	Na	Na	Na	Na	Na	Greenhouse	Na	Na	Help Is A Microemulsion Mixture Of Vitamin E (A-Tocopherol) In 25 G Dm-3 And Vitamin C (Ascorbic Acid) In 25 G Dm-3 And Glycerol.The Recommended Concentration Is 20 Dm3 Of The Product In 500 Dm3 Of Water Per 1 Ha (2,4, 6% Spraying Concentration).	Foliar Application	1992	2001	In Greenhouse	Reliance	Na	Nd	Peach	Pink Bud, Full Flowering, Petal Drop, Fruitets Diameter	Na	Na	-4	Nd	Na	-3	24H Before Frost	Na
Holubowicz, T And Basak, A And Pacholak, E	2004	Effectiveness Of Help Application On The Protection Of Fruit Plant Flowers Against Frost	10866426	52.52098	16.6627	Nd	Conference Paper	Climatic Chamber	4	Na	Na	Na	Na	Na	Na	Na	24, Hours Before The Forecast Of Spring Frosts, The Trees In The Orchards Were Sprayed With Help. If A Proper Stage Of Development Occurred And The Weather Was Unfavorable For Spraying, The Shoots Were Taken To The Lab In Buckets W. 2-3 Cm Layer Of Water, Sprayed, Frozen In 24, 42 Or 44 H	Control Population	Poland	Na	Przybroda Experiment Station Near Poznan	Na	Na	Na	Na	Na	Na	Na	Greenhouse	Na	Na	Help Is A Microemulsion Mixture Of Vitamin E (A-Tocopherol) In 25 G Dm-3 And Vitamin C (Ascorbic Acid) In 25 G Dm-3 And Glycerol.The Recommended Concentration Is 20 Dm3 Of The Product In 500 Dm3 Of Water Per 1 Ha (2,4, 6% Spraying Concentration).	Foliar Application	1992	2001	In Greenhouse	Reliance	Na	Nd	Peach	Pink Bud, Full Flowering, Petal Drop, Fruitets Diameter	Na	Na	-4	Nd	Na	-3	24H Before Frost	Na
Holubowicz, T And Basak, A And Pacholak, E	2004	Effectiveness Of Help Application On The Protection Of Fruit Plant Flowers Against Frost	10866426	52.52098	16.6627	Nd	Conference Paper	Climatic Chamber	4	Na	Na	Na	Na	Na	Na	Na	42 Hours Before The Forecast Of Spring Frosts, The Trees In The Orchards Were Sprayed With Help. If A Proper Stage Of Development Occurred And The Weather Was Unfavorable For Spraying, The Shoots Were Taken To The Lab In Buckets W. 2-3 Cm Layer Of Water, Sprayed, Frozen In 24, 42 Or 44 H	Control Population	Poland	Na	Przybroda Experiment Station Near Poznan	Na	Na	Na	Na	Na	Na	Na	Greenhouse	Na	Na	Help Is A Microemulsion Mixture Of Vitamin E (A-Tocopherol) In 25 G Dm-3 And Vitamin C (Ascorbic Acid) In 25 G Dm-3 And Glycerol.The Recommended Concentration Is 20 Dm3 Of The Product In 500 Dm3 Of Water Per 1 Ha (2,4, 6% Spraying Concentration).	Foliar Application	1992	2001	In Greenhouse	Reliance	Na	Nd	Peach	Pink Bud, Full Flowering, Petal Drop, Fruitets Diameter	Na	Na	-4	Nd	Na	-3	42H Before Frost	Na
Holubowicz, T And Basak, A And Pacholak, E	2004	Effectiveness Of Help Application On The Protection Of Fruit Plant Flowers Against Frost	10866426	52.52098	16.6627	Nd	Conference Paper	Climatic Chamber	4	Na	Na	Na	Na	Na	Na	Na	42 Hours Before The Forecast Of Spring Frosts, The Trees In The Orchards Were Sprayed With Help. If A Proper Stage Of Development Occurred And The Weather Was Unfavorable For Spraying, The Shoots Were Taken To The Lab In Buckets W. 2-3 Cm Layer Of Water, Sprayed, Frozen In 24, 42 Or 44 H	Control Population	Poland	Na	Przybroda Experiment Station Near Poznan	Na	Na	Na	Na	Na	Na	Na	Greenhouse	Na	Na	Help Is A Microemulsion Mixture Of Vitamin E (A-Tocopherol) In 25 G Dm-3 And Vitamin C (Ascorbic Acid) In 25 G Dm-3 And Glycerol.The Recommended Concentration Is 20 Dm3 Of The Product In 500 Dm3 Of Water Per 1 Ha (2,4, 6% Spraying Concentration).	Foliar Application	1992	2001	In Greenhouse	Reliance	Na	Nd	Peach	Pink Bud, Full Flowering, Petal Drop, Fruitets Diameter	Na	Na	-4	Nd	Na	-3	42H Before Frost	Na
Holubowicz, T And Basak, A And Pacholak, E	2004	Effectiveness Of Help Application On The Protection Of Fruit Plant Flowers Against Frost	10866426	52.52098	16.6627	Nd	Conference Paper	Climatic Chamber	4	Na	Na	Na	Na	Na	Na	Na	24, Hours Before The Forecast Of Spring Frosts, The Trees In The Orchards Were Sprayed With Help. If A Proper Stage Of Development Occurred And The Weather Was Unfavorable For Spraying, The Shoots Were Taken To The Lab In Buckets W. 2-3 Cm Layer Of Water, Sprayed, Frozen In 24, 42 Or 44 H	Control Population	Poland	Na	Przybroda Experiment Station Near Poznan	Na	Na	Na	Na	Na	Na	Na	Greenhouse	Na	Na	Help Is A Microemulsion Mixture Of Vitamin E (A-Tocopherol) In 25 G Dm-3 And Vitamin C (Ascorbic Acid) In 25 G Dm-3 And Glycerol.The Recommended Concentration Is 20 Dm3 Of The Product In 500 Dm3 Of Water Per 1 Ha (2,4, 6% Spraying Concentration).	Foliar Application	1992	2001	In Greenhouse	Reliance	Na	Nd	Peach	Pink Bud, Full Flowering, Petal Drop, Fruitets Diameter	Na	Na	-4	Nd	Na	-4	24H Before Frost	Na
Holubowicz, T And Basak, A And Pacholak, E	2004	Effectiveness Of Help Application On The Protection Of Fruit Plant Flowers Against Frost	10866426	52.52098	16.6627	Nd	Conference Paper	Climatic Chamber	4	Na	Na	Na	Na	Na	Na	Na	42 Hours Before The Forecast Of Spring Frosts, The Trees In The Orchards Were Sprayed With Help. If A Proper Stage Of Development Occurred And The Weather Was Unfavorable For Spraying, The Shoots Were Taken To The Lab In Buckets W. 2-3 Cm Layer Of Water, Sprayed, Frozen In 24, 42 Or 44 H	Control Population	Poland	Na	Przybroda Experiment Station Near Poznan	Na	Na	Na	Na	Na	Na	Na	Greenhouse	Na	Na	Help Is A Microemulsion Mixture Of Vitamin E (A-Tocopherol) In 25 G Dm-3 And Vitamin C (Ascorbic Acid) In 25 G Dm-3 And Glycerol.The Recommended Concentration Is 20 Dm3 Of The Product In 500 Dm3 Of Water Per 1 Ha (2,4, 6% Spraying Concentration).	Foliar Application	1992	2001	In Greenhouse	Reliance	Na	Nd	Peach	Pink Bud, Full Flowering, Petal Drop, Fruitets Diameter	Na	Na	-4	Nd	Na	-3	42H Before Frost	Na
Holubowicz, T And Basak, A And Pacholak, E	2004	Effectiveness Of Help Application On The Protection Of Fruit Plant Flowers Against Frost	10866426	52.52098	16.6627	Nd	Conference Paper	Climatic Chamber	4	Na	Na	Na	Na	Na	Na	Na	42 Hours Before The Forecast Of Spring Frosts, The Trees In The Orchards Were Sprayed With Help. If A Proper Stage Of Development Occurred And The Weather Was Unfavorable For Spraying, The Shoots Were Taken To The Lab In Buckets W. 2-3 Cm Layer Of Water, Sprayed, Frozen In 24, 42 Or 44 H	Control Population	Poland	Na	Przybroda Experiment Station Near Poznan	Na	Na	Na	Na	Na	Na	Na	Greenhouse	Na	Na	Help Is A Microemulsion Mixture Of Vitamin E (A-Tocopherol) In 25 G Dm-3 And Vitamin C (Ascorbic Acid) In 25 G Dm-3 And Glycerol.The Recommended Concentration Is 20 Dm3 Of The Product In 500 Dm3 Of Water Per 1 Ha (2,4, 6% Spraying Concentration).	Foliar Application	1992	2001	In Greenhouse	Reliance	Na	Nd	Peach	Pink Bud, Full Flowering, Petal Drop, Fruitets Diameter	Na	Na	-4	Nd	Na	-4	42H Before Frost	Na
Holubowicz, T And Basak, A And Pacholak, E	2004	Effectiveness Of Help Application On The Protection Of Fruit Plant Flowers Against Frost	10866426	52.52098	16.6627	Nd	Conference Paper	Climatic Chamber	4	Na	Na	Na	Na	Na	Na	Na	44 Hours Before The Forecast Of Spring Frosts, The Trees In The Orchards Were Sprayed With Help. If A Proper Stage Of Development Occurred And The Weather Was Unfavorable For Spraying, The Shoots Were Taken To The Lab In Buckets W. 2-3 Cm Layer Of Water, Sprayed, Frozen In 24, 42 Or 44 H	Control Population	Poland	Na	Przybroda Experiment Station Near Poznan	Na	Na	Na	Na	Na	Na	Na	Greenhouse	Na	Na	Help Is A Microemulsion Mixture Of Vitamin E (A-Tocopherol) In 25 G Dm-3 And Vitamin C (Ascorbic Acid) In 25 G Dm-3 And Glycerol.The Recommended Concentration Is 20 Dm3 Of The Product In 500 Dm3 Of Water Per 1 Ha (2,4, 6% Spraying Concentration).	Foliar Application	1992	2002	In Greenhouse	Reliance	Na	Nd	Peach	Bbch57	57	Na	-4	Nd	Na	-4	44H Before Frost	Na
Holubowicz, T And Basak, A And Pacholak, E	2004	Effectiveness Of Help Application On The Protection Of Fruit Plant Flowers Against Frost	10866426	52.52098	16.6627	Nd	Conference Paper	Climatic Chamber	4	Na	Na	Na	Na	Na	Na	Na	44 Hours Before The Forecast Of Spring Frosts, The Trees In The Orchards Were Sprayed With Help. If A Proper Stage Of Development Occurred And The Weather Was Unfavorable For Spraying, The Shoots Were Taken To The Lab In Buckets W. 2-3 Cm Layer Of Water, Sprayed, Frozen In 24, 42 Or 44 H	Control Population	Poland	Na	Przybroda Experiment Station Near Poznan	Na	Na	Na	Na	Na	Na	Na	Greenhouse	Na	Na	Help Is A Microemulsion Mixture Of Vitamin E (A-Tocopherol) In 25 G Dm-3 And Vitamin C (Ascorbic Acid) In 25 G Dm-3 And Glycerol.The Recommended Concentration Is 20 Dm3 Of The Product In 500 Dm3 Of Water Per 1 Ha (2,4, 6% Spraying Concentration).	Foliar Application	1992	2002	In Greenhouse	Reliance	Na	Nd	Peach	Bbch57	57	Na	-4	Nd	Na	-4	44H Before Frost	Na
Holubowicz, T And Basak, A And Pacholak, E	2004	Effectiveness Of Help Application On The Protection Of Fruit Plant Flowers Against Frost	10866426	52.52098	16.6627	Nd	Conference Paper	Climatic Chamber	4	Na	Na	Na	Na	Na	Na	Na	44 Hours Before The Forecast Of Spring Frosts, The Trees In The Orchards Were Sprayed With Help. If A Proper Stage Of Development Occurred And The Weather Was Unfavorable For Spraying, The Shoots Were Taken To The Lab In Buckets W. 2-3 Cm Layer Of Water, Sprayed, Frozen In 24, 42 Or 44 H	Control Population	Poland	Na	Przybroda Experiment Station Near Poznan	Na	Na	Na	Na	Na	Na	Na	Greenhouse	Na	Na	Help Is A Microemulsion Mixture Of Vitamin E (A-Tocopherol) In 25 G Dm-3 And Vitamin C (Ascorbic Acid) In 25 G Dm-3 And Glycerol.The Recommended Concentration Is 20 Dm3 Of The Product In 500 Dm3 Of Water Per 1 Ha (2,4, 6% Spraying Concentration).	Foliar Application	1992	2002	In Greenhouse	Reliance	Na	Nd	Peach	Bbch57	57	Na	-4	Nd	Na	-4	44H Before Frost	Na
Holubowicz, T And Basak, A And Pacholak, E	2004	Effectiveness Of Help Application On The Protection Of Fruit Plant Flowers Against Frost	10866426	52.52098	16.6627	Nd	Conference Paper	Climatic Chamber	4	Na	Na	Na	Na	Na	Na	Na	44 Hours Before The Forecast Of Spring Frosts, The Trees In The Orchards Were Sprayed With Help. If A Proper Stage Of Development Occurred And The Weather Was Unfavorable For Spraying, The Shoots Were Taken To The Lab In Buckets W. 2-3 Cm Layer Of Water, Sprayed, Frozen In 24, 42 Or 44 H	Control Population	Poland	Na	Przybroda Experiment Station Near Poznan	Na	Na	Na	Na	Na	Na	Na	Greenhouse	Na	Na	Help Is A Microemulsion Mixture Of Vitamin E (A-Tocopherol) In 25 G Dm-3 And Vitamin C (Ascorbic Acid) In 25 G Dm-3 And Glycerol.The Recommended Concentration Is 20 Dm3 Of The Product In 500 Dm3 Of Water Per 1 Ha (2,4, 6% Spraying Concentration).	Foliar Application	1992	2002	In Greenhouse	Reliance	Na	Nd	Peach	Bbch65	65	Na	Na	Nd	Na	-4	44H Before Frost	Na
Holubowicz, T And Basak, A And Pacholak, E	2004	Effectiveness Of Help Application On The Protection Of Fruit Plant Flowers Against Frost	10866426	52.52098	16.6627	Nd	Conference Paper	Climatic Chamber	4	Na	Na	Na	Na	Na	Na	Na	24, Hours Before The Forecast Of Spring Frosts, The Trees In The Orchards Were Sprayed With Help. If A Proper Stage Of Development Occurred And The Weather Was Unfavorable For Spraying, The Shoots Were Taken To The Lab In Buckets W. 2-3 Cm Layer Of Water, Sprayed, Frozen In 24, 42 Or 44 H	Control Population	Poland	Na	Przybroda Experiment Station Near Poznan	Na	Na	Na	Na	Na	Na	Na	Greenhouse	Na	Na	Help Is A Microemulsion Mixture Of Vitamin E (A-Tocopherol) In 25 G Dm-3 And Vitamin C (Ascorbic Acid) In 25 G Dm-3 And Glycerol.The Recommended Concentration Is 20 Dm3 Of The Product In 500 Dm3 Of Water Per 1 Ha (2,4, 6% Spraying Concentration).	Foliar Application	1992	2001	In Greenhouse	Reliance	Na	Nd	Peach	Pink Bud, Full Flowering, Petal Drop, Fruitets Diameter	Na	Na	-4	Nd	Na	-4	24H Before Frost	Na
Holubowicz, T And Basak, A And Pacholak, E	2004	Effectiveness Of Help Application On The Protection Of Fruit Plant Flowers Against Frost	10866426	52.52098	16.6627	Nd	Conference Paper	Climatic Chamber	4	Na	Na	Na	Na	Na	Na	Na	24, Hours Before The Forecast Of Spring Frosts, The Trees In The Orchards Were Sprayed With Help. If A Proper Stage Of Development Occurred And The Weather Was Unfavorable For Spraying, The Shoots Were Taken To The Lab In Buckets W. 2-3 Cm Layer Of Water, Sprayed, Frozen In 24, 42 Or 44 H	Control Population	Poland	Na	Przybroda Experiment Station Near Poznan	Na	Na	Na	Na	Na	Na	Na	Greenhouse	Na	Na	Help Is A Microemulsion Mixture Of Vitamin E (A-Tocopherol) In 25 G Dm-3 And Vitamin C (Ascorbic Acid) In 25 G Dm-3 And Glycerol.The Recommended Concentration Is 20 Dm3 Of The Product In 500 Dm3 Of Water Per 1 Ha (2,4, 6% Spraying Concentration).	Foliar Application	1992	2001	In Greenhouse	Reliance	Na	Nd	Peach	Pink Bud, Full Flowering, Petal Drop, Fruitets Diameter	Na	Na	-4	Nd	Na	-4	24H Before Frost	Na
Holubowicz, T And Basak, A And Pacholak, E	2004	Effectiveness Of Help Application On The Protection Of Fruit Plant Flowers Against Frost	10866426	52.52098	16.6627	Nd	Conference Paper	Climatic Chamber	4	Na	Na	Na	Na	Na	Na	Na	44 Hours Before The Forecast Of Spring Frosts, The Trees In The Orchards Were Sprayed With Help. If A Proper Stage Of Development Occurred And The Weather Was Unfavorable For Spraying, The Shoots Were Taken To The Lab In Buckets W. 2-3 Cm Layer Of Water, Sprayed, Frozen In 24, 42 Or 44 H	Control Population	Poland	Na	Przybroda Experiment Station Near Poznan	Na	Na	Na	Na	Na	Na	Na	Greenhouse	Na	Na	Help Is A Microemulsion Mixture Of Vitamin E (A-Tocopherol) In 25 G Dm-3 And Vitamin C (Ascorbic Acid) In 25 G Dm-3 And Glycerol.The Recommended Concentration Is 20 Dm3 Of The Product In 500 Dm3 Of Water Per 1 Ha (2,4, 6% Spraying Concentration).	Foliar Application	1992	2002	In Greenhouse	Idared	Na	Nd	Apple	Bbch56	56	Na	Na	Nd	Na	-5	44H Before Frost	Na
Holubowicz, T And Basak, A And Pacholak, E	2004	Effectiveness Of Help Application On The Protection Of Fruit Plant Flowers Against Frost	10866426	52.52098	16.6627	Nd	Conference Paper	Climatic Chamber	4	Na	Na	Na	Na	Na	Na	Na	44 Hours Before The Forecast Of Spring Frosts, The Trees In The Orchards Were Sprayed With Help. If A Proper Stage Of Development Occurred And The Weather Was Unfavorable For Spraying, The Shoots Were Taken To The Lab In Buckets W. 2-3 Cm Layer Of Water, Sprayed, Frozen In 24, 42 Or 44 H	Control Population	Poland	Na	Przybroda Experiment Station Near Poznan	Na	Na	Na	Na	Na	Na	Na	Greenhouse	Na	Na	Help Is A Microemulsion Mixture Of Vitamin E (A-Tocopherol) In 25 G Dm-3 And Vitamin C (Ascorbic Acid) In 25 G Dm-3 And Glycerol.The Recommended Concentration Is 20 Dm3 Of The Product In 500 Dm3 Of Water Per 1 Ha (2,4, 6% Spraying Concentration).	Foliar Application	1992	2002	In Greenhouse	Idared	Na	Nd	Apple	Bbch56	56	Na	-5	Nd	Na	-5	44H Before Frost	Na
Holubowicz, T And Basak, A And Pacholak, E	2004	Effectiveness Of Help Application On The Protection Of Fruit Plant Flowers Against Frost	10866426	52.52098	16.6627	Nd	Conference Paper	Climatic Chamber	4	Na	Na	Na	Na	Na	Na	Na	44 Hours Before The Forecast Of Spring Frosts, The Trees In The Orchards Were Sprayed With Help. If A Proper Stage Of Development Occurred And The Weather Was Unfavorable For Spraying, The Shoots Were Taken To The Lab In Buckets W. 2-3 Cm Layer Of Water, Sprayed, Frozen In 24, 42 Or 44 H	Control Population	Poland	Na	Przybroda Experiment Station Near Poznan	Na	Na	Na	Na	Na	Na	Na	Greenhouse	Na	Na	Help Is A Microemulsion Mixture Of Vitamin E (A-Tocopherol) In 25 G Dm-3 And Vitamin C (Ascorbic Acid) In 25 G Dm-3 And Glycerol.The Recommended Concentration Is 20 Dm3 Of The Product In 500 Dm3 Of Water Per 1 Ha (2,4, 6% Spraying Concentration).	Foliar Application	1992	2002	In Greenhouse	Idared	Na	Nd	Apple	Bbch56	56	Na	-5	Nd	Na	-5	44H Before Frost	Na
Holubowicz, T And Basak, A And Pacholak, E	2004	Effectiveness Of Help Application On The Protection Of Fruit Plant Flowers Against Frost	10866426	52.52098	16.6627	Nd	Conference Paper	Climatic Chamber	4	Na	Na	Na	Na	Na	Na	Na	44 Hours Before The Forecast Of Spring Frosts, The Trees In The Orchards Were Sprayed With Help. If A Proper Stage Of Development Occurred And The Weather Was Unfavorable For Spraying, The Shoots Were Taken To The Lab In Buckets W. 2-3 Cm Layer Of Water, Sprayed, Frozen In 24, 42 Or 44 H	Control Population	Poland	Na	Przybroda Experiment Station Near Poznan	Na	Na	Na	Na	Na	Na	Na	Greenhouse	Na	Na	Help Is A Microemulsion Mixture Of Vitamin E (A-Tocopherol) In 25 G Dm-3 And Vitamin C (Ascorbic Acid) In 25 G Dm-3 And Glycerol.The Recommended Concentration Is 20 Dm3 Of The Product In 500 Dm3 Of Water Per 1 Ha (2,4, 6% Spraying Concentration).	Foliar Application	1992	2002	In Greenhouse	Idared	Na	Nd	Apple	Bbch57	57	Na	-4	Nd	Na	-4	44H Before Frost	Na
Holubowicz, T And Basak, A And Pacholak, E	2004	Effectiveness Of Help Application On The Protection Of Fruit Plant Flowers Against Frost	10866426	52.52098	16.6627	Nd	Conference Paper	Climatic Chamber	4	Na	Na	Na	Na	Na	Na	Na	42 Hours Before The Forecast Of Spring Frosts, The Trees In The Orchards Were Sprayed With Help. If A Proper Stage Of Development Occurred And The Weather Was Unfavorable For Spraying, The Shoots Were Taken To The Lab In Buckets W. 2-3 Cm Layer Of Water, Sprayed, Frozen In 24, 42 Or 44 H	Control Population	Poland	Na	Przybroda Experiment Station Near Poznan	Na	Na	Na	Na	Na	Na	Na	Greenhouse	Na	Na	Help Is A Microemulsion Mixture Of Vitamin E (A-Tocopherol) In 25 G Dm-3 And Vitamin C (Ascorbic Acid) In 25 G Dm-3 And Glycerol.The Recommended Concentration Is 20 Dm3 Of The Product In 500 Dm3 Of Water Per 1 Ha (2,4, 6% Spraying Concentration).	Foliar Application	1992	2001	In Greenhouse	Reliance	Na	Nd	Peach	Pink Bud, Full Flowering, Petal Drop, Fruitets Diameter	Na	Na	-4	Nd	Na	-4	42H Before Frost	Na
Holubowicz, T And Basak, A And Pacholak, E	2004	Effectiveness Of Help Application On The Protection Of Fruit Plant Flowers Against Frost	10866426	52.52098	16.6627	Nd	Conference Paper	Climatic Chamber	4	Na	Na	Na	Na	Na	Na	Na	42 Hours Before The Forecast Of Spring Frosts, The Trees In The Orchards Were Sprayed With Help. If A Proper Stage Of Development Occurred And The Weather Was Unfavorable For Spraying, The Shoots Were Taken To The Lab In Buckets W. 2-3 Cm Layer Of Water, Sprayed, Frozen In 24, 42 Or 44 H	Control Population	Poland	Na	Przybroda Experiment Station Near Poznan	Na	Na	Na	Na	Na	Na	Na	Greenhouse	Na	Na	Help Is A Microemulsion Mixture Of Vitamin E (A-Tocopherol) In 25 G Dm-3 And Vitamin C (Ascorbic Acid) In 25 G Dm-3 And Glycerol.The Recommended Concentration Is 20 Dm3 Of The Product In 500 Dm3 Of Water Per 1 Ha (2,4, 6% Spraying Concentration).	Foliar Application	1992	2001	In Greenhouse	Reliance	Na	Nd	Peach	Pink Bud, Full Flowering, Petal Drop, Fruitets Diameter	Na	Na	-4	Nd	Na	-4	42H Before Frost	Na
Holubowicz, T And Basak, A And Pacholak, E	2004	Effectiveness Of Help Application On The Protection Of Fruit Plant Flowers Against Frost	10866426	52.52098	16.6627	Nd	Conference Paper	Climatic Chamber	4	Na	Na	Na	Na	Na	Na	Na	44 Hours Before The Forecast Of Spring Frosts, The Trees In The Orchards Were Sprayed With Help. If A Proper Stage Of Development Occurred And The Weather Was Unfavorable For Spraying, The Shoots Were Taken To The Lab In Buckets W. 2-3 Cm Layer Of Water, Sprayed, Frozen In 24, 42 Or 44 H	Control Population	Poland	Na	Przybroda Experiment Station Near Poznan	Na	Na	Na	Na	Na	Na	Na	Greenhouse	Na	Na	Help Is A Microemulsion Mixture Of Vitamin E (A-Tocopherol) In 25 G Dm-3 And Vitamin C (Ascorbic Acid) In 25 G Dm-3 And Glycerol.The Recommended Concentration Is 20 Dm3 Of The Product In 500 Dm3 Of Water Per 1 Ha (2,4, 6% Spraying Concentration).	Foliar Application	1992	2002	In Greenhouse	Idared	Na	Nd	Apple	Bbch65	65	Na	Na	Nd	Na	-4	44H Before Frost	Na
Holubowicz, T And Basak, A And Pacholak, E	2004	Effectiveness Of Help Application On The Protection Of Fruit Plant Flowers Against Frost	10866426	52.52098	16.6627	Nd	Conference Paper	Climatic Chamber	4	Na	Na	Na	Na	Na	Na	Na	44 Hours Before The Forecast Of Spring Frosts, The Trees In The Orchards Were Sprayed With Help. If A Proper Stage Of Development Occurred And The Weather Was Unfavorable For Spraying, The Shoots Were Taken To The Lab In Buckets W. 2-3 Cm Layer Of Water, Sprayed, Frozen In 24, 42 Or 44 H	Control Population	Poland	Na	Przybroda Experiment Station Near Poznan	Na	Na	Na	Na	Na	Na	Na	Greenhouse	Na	Na	Help Is A Microemulsion Mixture Of Vitamin E (A-Tocopherol) In 25 G Dm-3 And Vitamin C (Ascorbic Acid) In 25 G Dm-3 And Glycerol.The Recommended Concentration Is 20 Dm3 Of The Product In 500 Dm3 Of Water Per 1 Ha (2,4, 6% Spraying Concentration).	Foliar Application	1992	2002	In Greenhouse	Idared	Na	Nd	Apple	Bbch65	65	Na	Na	Nd	Na	-4	44H Before Frost	Na
Holubowicz, T And Basak, A And Pacholak, E	2004	Effectiveness Of Help Application On The Protection Of Fruit Plant Flowers Against Frost	10866426	52.52098	16.6627	Nd	Conference Paper	Climatic Chamber	4	Na	Na	Na	Na	Na	Na	Na	44 Hours Before The Forecast Of Spring Frosts, The Trees In The Orchards Were Sprayed With Help. If A Proper Stage Of Development Occurred And The Weather Was Unfavorable For Spraying, The Shoots Were Taken To The Lab In Buckets W. 2-3 Cm Layer Of Water, Sprayed, Frozen In 24, 42 Or 44 H	Control Population	Poland	Na	Przybroda Experiment Station Near Poznan	Na	Na	Na	Na	Na	Na	Na	Greenhouse	Na	Na	Help Is A Microemulsion Mixture Of Vitamin E (A-Tocopherol) In 25 G Dm-3 And Vitamin C (Ascorbic Acid) In 25 G Dm-3 And Glycerol.The Recommended Concentration Is 20 Dm3 Of The Product In 500 Dm3 Of Water Per 1 Ha (2,4, 6% Spraying Concentration).	Foliar Application	1992	2002	In Greenhouse	Idared	Na	Nd	Apple	Bbch65	65	Na	-4	Nd	Na	-4	44H Before Frost	Na
Holubowicz, T And Basak, A And Pacholak, E	2004	Effectiveness Of Help Application On The Protection Of Fruit Plant Flowers Against Frost	10866426	52.52098	16.6627	Nd	Conference Paper	Climatic Chamber	4	Na	Na	Na	Na	Na	Na	Na	44 Hours Before The Forecast Of Spring Frosts, The Trees In The Orchards Were Sprayed With Help. If A Proper Stage Of Development Occurred And The Weather Was Unfavorable For Spraying, The Shoots Were Taken To The Lab In Buckets W. 2-3 Cm Layer Of Water, Sprayed, Frozen In 24, 42 Or 44 H	Control Population	Poland	Na	Przybroda Experiment Station Near Poznan	Na	Na	Na	Na	Na	Na	Na	Greenhouse	Na	Na	Help Is A Microemulsion Mixture Of Vitamin E (A-Tocopherol) In 25 G Dm-3 And Vitamin C (Ascorbic Acid) In 25 G Dm-3 And Glycerol.The Recommended Concentration Is 20 Dm3 Of The Product In 500 Dm3 Of Water Per 1 Ha (2,4, 6% Spraying Concentration).	Foliar Application	1992	2002	In Greenhouse	Idared	Na	Nd	Apple	Bbch57	57	Na	-4	Nd	Na	-4	44H Before Frost	Na
Holubowicz, T And Basak, A And Pacholak, E	2004	Effectiveness Of Help Application On The Protection Of Fruit Plant Flowers Against Frost	10866426	52.52098	16.6627	Nd	Conference Paper	Climatic Chamber	4	Na	Na	Na	Na	Na	Na	Na	44 Hours Before The Forecast Of Spring Frosts, The Trees In The Orchards Were Sprayed With Help. If A Proper Stage Of Development Occurred And The Weather Was Unfavorable For Spraying, The Shoots Were Taken To The Lab In Buckets W. 2-3 Cm Layer Of Water, Sprayed, Frozen In 24, 42 Or 44 H	Control Population	Poland	Na	Przybroda Experiment Station Near Poznan	Na	Na	Na	Na	Na	Na	Na	Greenhouse	Na	Na	Help Is A Microemulsion Mixture Of Vitamin E (A-Tocopherol) In 25 G Dm-3 And Vitamin C (Ascorbic Acid) In 25 G Dm-3 And Glycerol.The Recommended Concentration Is 20 Dm3 Of The Product In 500 Dm3 Of Water Per 1 Ha (2,4, 6% Spraying Concentration).	Foliar Application	1992	2002	In Greenhouse	Idared	Na	Nd	Apple	Bbch57	57	Na	-4	Nd	Na	-4	44H Before Frost	Na
Holubowicz, T And Basak, A And Pacholak, E	2004	Effectiveness Of Help Application On The Protection Of Fruit Plant Flowers Against Frost	10866426	52.52098	16.6627	Nd	Conference Paper	Climatic Chamber	4	Na	Na	Na	Na	Na	Na	Na	44 Hours Before The Forecast Of Spring Frosts, The Trees In The Orchards Were Sprayed With Help. If A Proper Stage Of Development Occurred And The Weather Was Unfavorable For Spraying, The Shoots Were Taken To The Lab In Buckets W. 2-3 Cm Layer Of Water, Sprayed, Frozen In 24, 42 Or 44 H	Control Population	Poland	Na	Przybroda Experiment Station Near Poznan	Na	Na	Na	Na	Na	Na	Na	Greenhouse	Na	Na	Help Is A Microemulsion Mixture Of Vitamin E (A-Tocopherol) In 25 G Dm-3 And Vitamin C (Ascorbic Acid) In 25 G Dm-3 And Glycerol.The Recommended Concentration Is 20 Dm3 Of The Product In 500 Dm3 Of Water Per 1 Ha (2,4, 6% Spraying Concentration).	Foliar Application	1992	2002	In Greenhouse	Reliance	Na	Nd	Peach	Bbch65	65	Na	-4	Nd	Na	-4	44H Before Frost	Na
Holubowicz, T And Basak, A And Pacholak, E	2004	Effectiveness Of Help Application On The Protection Of Fruit Plant Flowers Against Frost	10866426	52.52098	16.6627	Nd	Conference Paper	Climatic Chamber	4	Na	Na	Na	Na	Na	Na	Na	44 Hours Before The Forecast Of Spring Frosts, The Trees In The Orchards Were Sprayed With Help. If A Proper Stage Of Development Occurred And The Weather Was Unfavorable For Spraying, The Shoots Were Taken To The Lab In Buckets W. 2-3 Cm Layer Of Water, Sprayed, Frozen In 24, 42 Or 44 H	Control Population	Poland	Na	Przybroda Experiment Station Near Poznan	Na	Na	Na	Na	Na	Na	Na	Greenhouse	Na	Na	Help Is A Microemulsion Mixture Of Vitamin E (A-Tocopherol) In 25 G Dm-3 And Vitamin C (Ascorbic Acid) In 25 G Dm-3 And Glycerol.The Recommended Concentration Is 20 Dm3 Of The Product In 500 Dm3 Of Water Per 1 Ha (2,4, 6% Spraying Concentration).	Foliar Application	1992	2002	In Greenhouse	Reliance	Na	Nd	Peach	Bbch65	65	Na	-4	Nd	Na	-4	44H Before Frost	Na
Albrecht, E And Schmitz-Eiberger, M And Brauckmann, M And Rademacher, W And Noga, G	2004	Use Of Prohexadione-Calcium, Vitamin E, And Glycerine For The Reduction Of Frost Injury In Apple (Malus Domestica) Flowers And Leaves	10866427	50.61332	6.99414	Nd	Peer Reviewed Journal	Climatic Chamber	12	Na	Na	Na	Na	Na	Na	Na	1 Branch/Tree ( 18 Or 6 Trees Each)	Control Population	Germany	Na	Klein-Altendorf	False	Na	Na	Na	Na	13	False	Orchards	Na	Nd	Proca	Foliar Application	1989	2002	Na	Red Cox	Na	M9	Apple	Bbch65	65	Na	Na	Na	Na	-3	9 Days Beofre Bloom	Na
Albrecht, E And Schmitz-Eiberger, M And Brauckmann, M And Rademacher, W And Noga, G	2004	Use Of Prohexadione-Calcium, Vitamin E, And Glycerine For The Reduction Of Frost Injury In Apple (Malus Domestica) Flowers And Leaves	10866427	50.61332	6.99414	Nd	Peer Reviewed Journal	Climatic Chamber	12	Na	Na	Na	Na	Na	Na	Na	1 Branch/Tree ( 18 Or 6 Trees Each)	Control Population	Germany	Na	Klein-Altendorf	False	Na	Na	Na	Na	18	False	Orchards	Na	Nd	Proca	Foliar Application	1989	2002	Na	Red Cox	Na	M9	Apple	Bbch65	65	Na	Na	Na	Na	-3	2Days Before Bloom	Na
Albrecht, E And Schmitz-Eiberger, M And Brauckmann, M And Rademacher, W And Noga, G	2004	Use Of Prohexadione-Calcium, Vitamin E, And Glycerine For The Reduction Of Frost Injury In Apple (Malus Domestica) Flowers And Leaves	10866427	50.61332	6.99414	Nd	Peer Reviewed Journal	Climatic Chamber	12	80	Na	Na	Na	Na	Na	Na	1 Branch/Tree ( 18 Or 6 Trees Each)	Control Population	Germany	Na	Klein-Altendorf	False	Na	Na	Na	Na	Na	False	Orchards	Na	Nd	Proca	Foliar Application	1989	2002	Na	Red Cox	Na	M9	Apple	Bbch57	57	Na	Na	Na	Na	Na	2Days Before Bloom	Na
Albrecht, E And Schmitz-Eiberger, M And Brauckmann, M And Rademacher, W And Noga, G	2004	Use Of Prohexadione-Calcium, Vitamin E, And Glycerine For The Reduction Of Frost Injury In Apple (Malus Domestica) Flowers And Leaves	10866427	50.61332	6.99414	Nd	Peer Reviewed Journal	Climatic Chamber	12	80	Na	Na	Na	Na	Na	Na	1 Branch/Tree ( 18 Or 6 Trees Each)	Control Population	Germany	Na	Klein-Altendorf	False	Na	Na	Na	Na	Na	False	Orchards	Na	Nd	A-Toc/Glyc	Foliar Application	1989	2002	Na	Red Cox	Na	M9	Apple	Bbch57	57	Na	Na	Na	Na	Na	Na	Na
Albrecht, E And Schmitz-Eiberger, M And Brauckmann, M And Rademacher, W And Noga, G	2004	Use Of Prohexadione-Calcium, Vitamin E, And Glycerine For The Reduction Of Frost Injury In Apple (Malus Domestica) Flowers And Leaves	10866427	50.61332	6.99414	Nd	Peer Reviewed Journal	Climatic Chamber	12	Na	Na	Na	Na	Na	Na	Na	1 Branch/Tree ( 18 Or 6 Trees Each)	Control Population	Germany	Na	Klein-Altendorf	False	Na	Na	Na	Na	13	False	Orchards	Na	Nd	Proca	Foliar Application	1984	Na	Na	Jonagold	Na	M9	Apple	Bbch60	60	Na	Na	Na	Na	-3	2Days Before Bloom	Na
Albrecht, E And Schmitz-Eiberger, M And Brauckmann, M And Rademacher, W And Noga, G	2004	Use Of Prohexadione-Calcium, Vitamin E, And Glycerine For The Reduction Of Frost Injury In Apple (Malus Domestica) Flowers And Leaves	10866427	50.61332	6.99414	Nd	Peer Reviewed Journal	Climatic Chamber	12	Na	Na	Na	Na	Na	Na	Na	1 Branch/Tree ( 18 Or 6 Trees Each)	Control Population	Germany	Na	Klein-Altendorf	False	Na	Na	Na	Na	Na	False	Orchards	Na	Nd	A-Toc/Glyc	Foliar Application	1984	2002	Na	Jonagold	Na	M9	Apple	Bbch61	61	Na	Na	Na	Na	-3	Na	Na
Albrecht, E And Schmitz-Eiberger, M And Brauckmann, M And Rademacher, W And Noga, G	2004	Use Of Prohexadione-Calcium, Vitamin E, And Glycerine For The Reduction Of Frost Injury In Apple (Malus Domestica) Flowers And Leaves	10866427	50.61332	6.99414	Nd	Peer Reviewed Journal	Climatic Chamber	12	Na	Na	Na	Na	Na	Na	Na	1 Branch/Tree ( 18 Or 6 Trees Each)	Control Population	Germany	Na	Klein-Altendorf	False	Na	Na	Na	Na	Na	False	Orchards	Na	Nd	Proca	Foliar Application	1989	2002	Na	Red Cox	Na	M9	Apple	Bbch65	65	Na	Na	Na	Na	-3	2Days Before Bloom	Na
Albrecht, E And Schmitz-Eiberger, M And Brauckmann, M And Rademacher, W And Noga, G	2004	Use Of Prohexadione-Calcium, Vitamin E, And Glycerine For The Reduction Of Frost Injury In Apple (Malus Domestica) Flowers And Leaves	10866427	50.61332	6.99414	Nd	Peer Reviewed Journal	Climatic Chamber	12	Na	Na	Na	Na	Na	Na	Na	1 Branch/Tree ( 18 Or 6 Trees Each)	Control Population	Germany	Na	Klein-Altendorf	False	Na	Na	Na	Na	Na	False	Orchards	Na	Nd	A-Toc/Glyc	Foliar Application	1989	2002	Na	Red Cox	Na	M9	Apple	Bbch65	65	Na	Na	Na	Na	-3	Na	Na
Albrecht, E And Schmitz-Eiberger, M And Brauckmann, M And Rademacher, W And Noga, G	2004	Use Of Prohexadione-Calcium, Vitamin E, And Glycerine For The Reduction Of Frost Injury In Apple (Malus Domestica) Flowers And Leaves	10866427	50.61332	6.99414	Nd	Peer Reviewed Journal	Climatic Chamber	12	Na	Na	Na	Na	Na	Na	Na	1 Branch/Tree ( 18 Or 6 Trees Each)	Control Population	Germany	Na	Klein-Altendorf	False	Na	Na	Na	Na	Na	False	Orchards	Na	Nd	Proca	Foliar Application	1984	2002	Na	Jonagold	Na	M9	Apple	Bbch65	65	Na	Na	Na	Na	-3	9 Days Beofre Bloom	Na
Albrecht, E And Schmitz-Eiberger, M And Brauckmann, M And Rademacher, W And Noga, G	2004	Use Of Prohexadione-Calcium, Vitamin E, And Glycerine For The Reduction Of Frost Injury In Apple (Malus Domestica) Flowers And Leaves	10866427	50.61332	6.99414	Nd	Peer Reviewed Journal	Climatic Chamber	12	Na	Na	Na	Na	Na	Na	Na	1 Branch/Tree ( 18 Or 6 Trees Each)	Control Population	Germany	Na	Klein-Altendorf	False	Na	Na	Na	Na	Na	False	Orchards	Na	Nd	Proca	Foliar Application	1984	Na	Na	Jonagold	Na	M9	Apple	Bbch65	65	Na	Na	Na	Na	-3	2Days Before Bloom	Na
Albrecht, E And Schmitz-Eiberger, M And Brauckmann, M And Rademacher, W And Noga, G	2004	Use Of Prohexadione-Calcium, Vitamin E, And Glycerine For The Reduction Of Frost Injury In Apple (Malus Domestica) Flowers And Leaves	10866427	50.61332	6.99414	Nd	Peer Reviewed Journal	Climatic Chamber	12	Na	Na	Na	Na	Na	Na	Na	1 Branch/Tree ( 18 Or 6 Trees Each)	Control Population	Germany	Na	Klein-Altendorf	False	Na	Na	Na	Na	Na	False	Orchards	Na	Nd	A-Toc/Glyc	Foliar Application	1984	2002	Na	Jonagold	Na	M9	Apple	Bbch65	65	Na	Na	Na	Na	-3	Na	Na
Albrecht, E And Schmitz-Eiberger, M And Brauckmann, M And Rademacher, W And Noga, G	2004	Use Of Prohexadione-Calcium, Vitamin E, And Glycerine For The Reduction Of Frost Injury In Apple (Malus Domestica) Flowers And Leaves	10866427	50.61332	6.99414	Nd	Peer Reviewed Journal	Climatic Chamber	12	80	Na	Na	Na	Na	Na	Na	1 Branch/Tree ( 18 Or 6 Trees Each)	Control Population	Germany	Na	Klein-Altendorf	False	Na	Na	Na	Na	Na	False	Orchards	Na	Nd	A-Toc/Glyc	Foliar Application	1984	2002	Na	Jonagold	Na	M9	Apple	Bbch57	57	Na	Na	Na	Na	Na	Na	Na
Albrecht, E And Schmitz-Eiberger, M And Brauckmann, M And Rademacher, W And Noga, G	2004	Use Of Prohexadione-Calcium, Vitamin E, And Glycerine For The Reduction Of Frost Injury In Apple (Malus Domestica) Flowers And Leaves	10866427	50.61332	6.99414	Nd	Peer Reviewed Journal	Climatic Chamber	12	Na	Na	Na	Na	Na	Na	Na	1 Branch/Tree ( 18 Or 6 Trees Each)	Control Population	Germany	Na	Klein-Altendorf	False	Na	Na	Na	Na	Na	False	Orchards	Na	Nd	Proca	Foliar Application	1989	2002	Na	Red Cox	Na	M9	Apple	Bbch65	65	Na	Na	Na	Na	-3	9 Days Beofre Bloom	Na
Albrecht, E And Schmitz-Eiberger, M And Brauckmann, M And Rademacher, W And Noga, G	2004	Use Of Prohexadione-Calcium, Vitamin E, And Glycerine For The Reduction Of Frost Injury In Apple (Malus Domestica) Flowers And Leaves	10866427	50.61332	6.99414	Nd	Peer Reviewed Journal	Climatic Chamber	12	Na	Na	Na	Na	Na	Na	Na	1 Branch/Tree ( 18 Or 6 Trees Each)	Control Population	Germany	Na	Klein-Altendorf	False	Na	Na	Na	Na	8	False	Orchards	Na	Nd	A-Toc/Glyc	Foliar Application	1989	2002	Na	Red Cox	Na	M9	Apple	Bbch65	65	Na	Na	Na	Na	-3	Na	Na
Albrecht, E And Schmitz-Eiberger, M And Brauckmann, M And Rademacher, W And Noga, G	2004	Use Of Prohexadione-Calcium, Vitamin E, And Glycerine For The Reduction Of Frost Injury In Apple (Malus Domestica) Flowers And Leaves	10866427	50.61332	6.99414	Nd	Peer Reviewed Journal	Climatic Chamber	12	80	Na	Na	Na	Na	Na	Na	1 Branch/Tree ( 18 Or 6 Trees Each)	Control Population	Germany	Na	Klein-Altendorf	False	Na	Na	Na	Na	Na	False	Orchards	Na	Nd	Proca	Foliar Application	1989	2002	Na	Red Cox	Na	M9	Apple	Bbch57	57	Na	Na	Na	Na	Na	9 Days Beofre Bloom	Na
Albrecht, E And Schmitz-Eiberger, M And Brauckmann, M And Rademacher, W And Noga, G	2004	Use Of Prohexadione-Calcium, Vitamin E, And Glycerine For The Reduction Of Frost Injury In Apple (Malus Domestica) Flowers And Leaves	10866427	50.61332	6.99414	Nd	Peer Reviewed Journal	Climatic Chamber	12	Na	Na	Na	Na	Na	Na	Na	1 Branch/Tree ( 18 Or 6 Trees Each)	Control Population	Germany	Na	Klein-Altendorf	False	Na	Na	Na	Na	18	False	Orchards	Na	Nd	Proca	Foliar Application	1984	2002	Na	Jonagold	Na	M9	Apple	Bbch65	65	Na	Na	Na	Na	-3	9 Days Beofre Bloom	Na
Albrecht, E And Schmitz-Eiberger, M And Brauckmann, M And Rademacher, W And Noga, G	2004	Use Of Prohexadione-Calcium, Vitamin E, And Glycerine For The Reduction Of Frost Injury In Apple (Malus Domestica) Flowers And Leaves	10866427	50.61332	6.99414	Nd	Peer Reviewed Journal	Climatic Chamber	12	80	Na	Na	Na	Na	Na	Na	1 Branch/Tree ( 18 Or 6 Trees Each)	Control Population	Germany	Na	Klein-Altendorf	False	Na	Na	Na	Na	Na	False	Orchards	Na	Nd	Proca	Foliar Application	1984	2002	Na	Jonagold	Na	M9	Apple	Bbch57	57	Na	Na	Na	Na	Na	9 Days Beofre Bloom	Na
Albrecht, E And Schmitz-Eiberger, M And Brauckmann, M And Rademacher, W And Noga, G	2004	Use Of Prohexadione-Calcium, Vitamin E, And Glycerine For The Reduction Of Frost Injury In Apple (Malus Domestica) Flowers And Leaves	10866427	50.61332	6.99414	Nd	Peer Reviewed Journal	Climatic Chamber	12	80	Na	Na	Na	Na	Na	Na	1 Branch/Tree ( 18 Or 6 Trees Each)	Control Population	Germany	Na	Klein-Altendorf	False	Na	Na	Na	Na	Na	False	Orchards	Na	Nd	Proca	Foliar Application	1984	Na	Na	Jonagold	Na	M9	Apple	Bbch57	57	Na	Na	Na	Na	Na	2Days Before Bloom	Na
Albrecht, E And Schmitz-Eiberger, M And Brauckmann, M And Rademacher, W And Noga, G	2004	Use Of Prohexadione-Calcium, Vitamin E, And Glycerine For The Reduction Of Frost Injury In Apple (Malus Domestica) Flowers And Leaves	10866427	50.72937	7.07512	Nd	Peer Reviewed Journal	Climatic Chamber	12	Na	Na	Na	Na	Na	Na	Na	1 Branch/Tree ( 18 Or 6 Trees Each)	Control Population	Germany	Na	Bonn	False	Na	Na	Na	Na	Na	False	Orchards	Na	Nd	Proca	Foliar Application	1984	2002	Na	Boskoop	Na	M9	Apple	Bbch63	63	Na	Na	Na	Na	-3	2Days Before Bloom	Na
Albrecht, E And Schmitz-Eiberger, M And Brauckmann, M And Rademacher, W And Noga, G	2004	Use Of Prohexadione-Calcium, Vitamin E, And Glycerine For The Reduction Of Frost Injury In Apple (Malus Domestica) Flowers And Leaves	10866427	50.72937	7.07512	Nd	Peer Reviewed Journal	Climatic Chamber	12	Na	Na	Na	Na	Na	Na	Na	1 Branch/Tree ( 18 Or 6 Trees Each)	Control Population	Germany	Na	Bonn	False	Na	Na	Na	Na	Na	False	Orchards	Na	Nd	Proca	Foliar Application	1984	2002	Na	Boskoop	Na	M9	Apple	Bbch65	65	Na	Na	Na	Na	-3	9 Days Beofre Bloom	Na
Albrecht, E And Schmitz-Eiberger, M And Brauckmann, M And Rademacher, W And Noga, G	2004	Use Of Prohexadione-Calcium, Vitamin E, And Glycerine For The Reduction Of Frost Injury In Apple (Malus Domestica) Flowers And Leaves	10866427	50.72937	7.07512	Nd	Peer Reviewed Journal	Climatic Chamber	12	80	Na	Na	Na	Na	Na	Na	1 Branch/Tree ( 18 Or 6 Trees Each)	Control Population	Germany	Na	Bonn	False	Na	Na	Na	Na	Na	False	Orchards	Na	Nd	Proca	Foliar Application	1984	2002	Na	Boskoop	Na	M9	Apple	Bbch61	61	Na	Na	Na	Na	Na	9 Days Beofre Bloom	Na
Albrecht, E And Schmitz-Eiberger, M And Brauckmann, M And Rademacher, W And Noga, G	2004	Use Of Prohexadione-Calcium, Vitamin E, And Glycerine For The Reduction Of Frost Injury In Apple (Malus Domestica) Flowers And Leaves	10866427	50.72937	7.07512	Nd	Peer Reviewed Journal	Climatic Chamber	12	80	Na	Na	Na	Na	Na	Na	1 Branch/Tree ( 18 Or 6 Trees Each)	Control Population	Germany	Na	Bonn	False	Na	Na	Na	Na	Na	False	Orchards	Na	Nd	Proca	Foliar Application	1984	2002	Na	Boskoop	Na	M9	Apple	Bbch61	61	Na	Na	Na	Na	Na	2Days Before Bloom	Na
Albrecht, E And Schmitz-Eiberger, M And Brauckmann, M And Rademacher, W And Noga, G	2004	Use Of Prohexadione-Calcium, Vitamin E, And Glycerine For The Reduction Of Frost Injury In Apple (Malus Domestica) Flowers And Leaves	10866427	50.72937	7.07512	Nd	Peer Reviewed Journal	Climatic Chamber	12	80	Na	Na	Na	Na	Na	Na	1 Branch/Tree ( 18 Or 6 Trees Each)	Control Population	Germany	Na	Bonn	False	Na	Na	Na	Na	Na	False	Orchards	Na	Nd	A-Toc/Glyc	Foliar Application	1984	2002	Na	Boskoop	Na	M9	Apple	Bbch61	61	Na	Na	Na	Na	Na	Na	Na
Albrecht, E And Schmitz-Eiberger, M And Brauckmann, M And Rademacher, W And Noga, G	2004	Use Of Prohexadione-Calcium, Vitamin E, And Glycerine For The Reduction Of Frost Injury In Apple (Malus Domestica) Flowers And Leaves	10866427	50.72937	7.07512	Nd	Peer Reviewed Journal	Climatic Chamber	12	Na	Na	Na	Na	Na	Na	Na	1 Branch/Tree ( 18 Or 6 Trees Each)	Control Population	Germany	Na	Bonn	False	Na	Na	Na	Na	Na	False	Orchards	Na	Nd	Proca	Foliar Application	1984	2002	Na	Boskoop	Na	M9	Apple	Bbch62	62	Na	Na	Na	Na	-3	9 Days Beofre Bloom	Na
Albrecht, E And Schmitz-Eiberger, M And Brauckmann, M And Rademacher, W And Noga, G	2004	Use Of Prohexadione-Calcium, Vitamin E, And Glycerine For The Reduction Of Frost Injury In Apple (Malus Domestica) Flowers And Leaves	10866427	50.72937	7.07512	Nd	Peer Reviewed Journal	Climatic Chamber	12	Na	Na	Na	Na	Na	Na	Na	1 Branch/Tree ( 18 Or 6 Trees Each)	Control Population	Germany	Na	Bonn	False	Na	Na	Na	Na	Na	False	Orchards	Na	Nd	A-Toc/Glyc	Foliar Application	1984	2002	Na	Boskoop	Na	M9	Apple	Bbch64	64	Na	Na	Na	Na	-3	Na	Na
Albrecht, E And Schmitz-Eiberger, M And Brauckmann, M And Rademacher, W And Noga, G	2004	Use Of Prohexadione-Calcium, Vitamin E, And Glycerine For The Reduction Of Frost Injury In Apple (Malus Domestica) Flowers And Leaves	10866427	50.72937	7.07512	Nd	Peer Reviewed Journal	Climatic Chamber	12	Na	Na	Na	Na	Na	Na	Na	1 Branch/Tree ( 18 Or 6 Trees Each)	Control Population	Germany	Na	Bonn	False	Na	Na	Na	Na	Na	False	Orchards	Na	Nd	Proca	Foliar Application	1984	2002	Na	Boskoop	Na	M9	Apple	Bbch65	65	Na	Na	Na	Na	-3	2Days Before Bloom	Na
Albrecht, E And Schmitz-Eiberger, M And Brauckmann, M And Rademacher, W And Noga, G	2004	Use Of Prohexadione-Calcium, Vitamin E, And Glycerine For The Reduction Of Frost Injury In Apple (Malus Domestica) Flowers And Leaves	10866427	50.72937	7.07512	Nd	Peer Reviewed Journal	Climatic Chamber	12	Na	Na	Na	Na	Na	Na	Na	1 Branch/Tree ( 18 Or 6 Trees Each)	Control Population	Germany	Na	Bonn	False	Na	Na	Na	Na	Na	False	Orchards	Na	Nd	A-Toc/Glyc	Foliar Application	1984	2002	Na	Boskoop	Na	M9	Apple	Bbch65	65	Na	Na	Na	Na	-3	Na	Na
Anconelli, S And Facini, O And Marletto, V And Pitacco, A And Rossi, F And Zinoni, F	2002	Micrometeorological Test Of Microsprinklers For Frost Protection Of Fruit Orchards In Northern Italy	10866431	44.64589	11.65771	Nd	Peer Reviewed Journal	Climatic Chamber	1	16	Na	Na	Na	Na	Na	Na	Controlled Boxes On Field	Control Population	Italy	Na	Meteorological Base Of S. Pietro Capofiume	False	Na	Na	Na	Na	Na	True	Na	Nd	Nd	Micro Sprinkler	Water	Na	1998	At 2M, At 1M, At .5M	Na	Radiative Frost	Na	Na	Na	Na	Plain	-6	16	Na	-4	Na	Grass Not Mowed
Anconelli, S And Facini, O And Marletto, V And Pitacco, A And Rossi, F And Zinoni, F	2002	Micrometeorological Test Of Microsprinklers For Frost Protection Of Fruit Orchards In Northern Italy	10866431	44.64589	11.65771	Nd	Peer Reviewed Journal	Climatic Chamber	1	16	Na	Na	Na	Na	Na	Na	Controlled Boxes On Field	Control Population	Italy	Na	Meteorological Base Of S. Pietro Capofiume	False	Na	Na	Na	Na	Na	True	Na	Nd	Nd	Micro Sprayer	Water	Na	1998	At 2M, At 1M, At .5M	Na	Radiative Frost	Na	Na	Na	Na	Plain	-6	16	Na	-4	Na	Grass Not Mowed
Anconelli, S And Facini, O And Marletto, V And Pitacco, A And Rossi, F And Zinoni, F	2002	Micrometeorological Test Of Microsprinklers For Frost Protection Of Fruit Orchards In Northern Italy	10866431	44.64589	11.65771	Nd	Peer Reviewed Journal	Climatic Chamber	1	16	Na	Na	Na	Na	Na	Na	Controlled Boxes On Field	Control Population	Italy	Na	Meteorological Base Of S. Pietro Capofiume	False	Na	Na	Na	Na	Na	True	Na	Nd	Nd	Micro Sprinkler	Water	Na	1999	At 2M, At 1M, At .5M	Na	Radiative Frost	Na	Na	Na	Na	Plain	Na	16	Na	-8	Na	Grass Not Mowed
Anconelli, S And Facini, O And Marletto, V And Pitacco, A And Rossi, F And Zinoni, F	2002	Micrometeorological Test Of Microsprinklers For Frost Protection Of Fruit Orchards In Northern Italy	10866431	44.64589	11.65771	Nd	Peer Reviewed Journal	Climatic Chamber	1	16	Na	Na	Na	Na	Na	Na	Controlled Boxes On Field	Control Population	Italy	Na	Meteorological Base Of S. Pietro Capofiume	False	Na	Na	Na	Na	Na	True	Na	Nd	Nd	Micro Sprayer	Water	Na	1999	At 2M, At 1M, At .5M	Na	Radiative Frost	Na	Na	Na	Na	Plain	Na	16	Na	-8	Na	Grass Not Mowed
Akca, Y And Murat Asma, B And Ayhan, C	2000	Studies On The Effect Of Npk Fertilization On Frost Tolerance In The Hacihalilodlu Apricot (Prunus Armenica L.) Cultivar	10866434	38.32437	38.28636	Nd	Conference Paper	Climatic Chamber	Na	Na	Na	Na	Na	Na	Na	Na	Na	Control Population	Turkey	Factorial Design, Split-Plot Design	Malatya Fruit Research Station	False	Na	Na	Na	Na	Na	Na	Na	Na	Na	N0	Foliar Application	1983	1997	Na	Na	Na	Na	Apricot	Na	Na	Na	Na	Na	Na	-10	Na	Na
Akca, Y And Murat Asma, B And Ayhan, C	2000	Studies On The Effect Of Npk Fertilization On Frost Tolerance In The Hacihalilodlu Apricot (Prunus Armenica L.) Cultivar	10866434	38.32437	38.28636	Nd	Conference Paper	Climatic Chamber	Na	Na	Na	Na	Na	Na	Na	Na	Na	Control Population	Turkey	Factorial Design, Split-Plot Design	Malatya Fruit Research Station	False	Na	Na	Na	Na	Na	Na	Na	Na	Na	N1	Foliar Application	1983	1997	Na	Na	Na	Na	Apricot	Na	Na	Na	Na	Na	Na	-10	Na	Na
Akca, Y And Murat Asma, B And Ayhan, C	2000	Studies On The Effect Of Npk Fertilization On Frost Tolerance In The Hacihalilodlu Apricot (Prunus Armenica L.) Cultivar	10866434	38.32437	38.28636	Nd	Conference Paper	Climatic Chamber	Na	Na	Na	Na	Na	Na	Na	Na	Na	Control Population	Turkey	Factorial Design, Split-Plot Design	Malatya Fruit Research Station	False	Na	Na	Na	Na	Na	Na	Na	Na	Na	N2	Foliar Application	1983	1997	Na	Na	Na	Na	Apricot	Na	Na	Na	Na	Na	Na	-10	Na	Na
Akca, Y And Murat Asma, B And Ayhan, C	2000	Studies On The Effect Of Npk Fertilization On Frost Tolerance In The Hacihalilodlu Apricot (Prunus Armenica L.) Cultivar	10866434	38.32437	38.28636	Nd	Conference Paper	Climatic Chamber	Na	Na	Na	Na	Na	Na	Na	Na	Na	Control Population	Turkey	Factorial Design, Split-Plot Design	Malatya Fruit Research Station	False	Na	Na	Na	Na	Na	Na	Na	Na	Na	N3	Foliar Application	1983	1997	Na	Na	Na	Na	Apricot	Na	Na	Na	Na	Na	Na	-10	Na	Na
Akca, Y And Murat Asma, B And Ayhan, C	2000	Studies On The Effect Of Npk Fertilization On Frost Tolerance In The Hacihalilodlu Apricot (Prunus Armenica L.) Cultivar	10866434	38.32437	38.28636	Nd	Conference Paper	Climatic Chamber	Na	Na	Na	Na	Na	Na	Na	Na	Na	Control Population	Turkey	Factorial Design, Split-Plot Design	Malatya Fruit Research Station	False	Na	Na	Na	Na	Na	Na	Na	Na	Na	P1	Foliar Application	1983	1997	Na	Na	Na	Na	Apricot	Na	Na	Na	Na	Na	Na	-10	Na	Na
Akca, Y And Murat Asma, B And Ayhan, C	2000	Studies On The Effect Of Npk Fertilization On Frost Tolerance In The Hacihalilodlu Apricot (Prunus Armenica L.) Cultivar	10866434	38.32437	38.28636	Nd	Conference Paper	Climatic Chamber	Na	Na	Na	Na	Na	Na	Na	Na	Na	Control Population	Turkey	Factorial Design, Split-Plot Design	Malatya Fruit Research Station	False	Na	Na	Na	Na	Na	Na	Na	Na	Na	P2	Foliar Application	1983	1997	Na	Na	Na	Na	Apricot	Na	Na	Na	Na	Na	Na	-10	Na	Na
Akca, Y And Murat Asma, B And Ayhan, C	2000	Studies On The Effect Of Npk Fertilization On Frost Tolerance In The Hacihalilodlu Apricot (Prunus Armenica L.) Cultivar	10866434	38.32437	38.28636	Nd	Conference Paper	Climatic Chamber	Na	Na	Na	Na	Na	Na	Na	Na	Na	Control Population	Turkey	Factorial Design, Split-Plot Design	Malatya Fruit Research Station	False	Na	Na	Na	Na	Na	Na	Na	Na	Na	P3	Foliar Application	1983	1997	Na	Na	Na	Na	Apricot	Na	Na	Na	Na	Na	Na	-10	Na	Na
Akca, Y And Murat Asma, B And Ayhan, C	2000	Studies On The Effect Of Npk Fertilization On Frost Tolerance In The Hacihalilodlu Apricot (Prunus Armenica L.) Cultivar	10866434	38.32437	38.28636	Nd	Conference Paper	Climatic Chamber	Na	Na	Na	Na	Na	Na	Na	Na	Na	Control Population	Turkey	Factorial Design, Split-Plot Design	Malatya Fruit Research Station	False	Na	Na	Na	Na	Na	Na	Na	Na	Na	K1	Foliar Application	1983	1997	Na	Na	Na	Na	Apricot	Na	Na	Na	Na	Na	Na	-10	Na	Na
Akca, Y And Murat Asma, B And Ayhan, C	2000	Studies On The Effect Of Npk Fertilization On Frost Tolerance In The Hacihalilodlu Apricot (Prunus Armenica L.) Cultivar	10866434	38.32437	38.28636	Nd	Conference Paper	Climatic Chamber	Na	Na	Na	Na	Na	Na	Na	Na	Na	Control Population	Turkey	Factorial Design, Split-Plot Design	Malatya Fruit Research Station	False	Na	Na	Na	Na	Na	Na	Na	Na	Na	K2	Foliar Application	1983	1997	Na	Na	Na	Na	Apricot	Na	Na	Na	Na	Na	Na	-10	Na	Na
Akca, Y And Murat Asma, B And Ayhan, C	2000	Studies On The Effect Of Npk Fertilization On Frost Tolerance In The Hacihalilodlu Apricot (Prunus Armenica L.) Cultivar	10866434	38.32437	38.28636	Nd	Conference Paper	Climatic Chamber	Na	Na	Na	Na	Na	Na	Na	Na	Na	Control Population	Turkey	Factorial Design, Split-Plot Design	Malatya Fruit Research Station	False	Na	Na	Na	Na	Na	Na	Na	Na	Na	K3	Foliar Application	1983	1997	Na	Na	Na	Na	Apricot	Na	Na	Na	Na	Na	Na	-10	Na	Na
Balmer, M And Kunz, A And Blanke, M	2005	Forced Cultivation Of Sweet Cherries With Overall Cover From Rain	10866437	50.61332	6.99414	Nd	Peer Reviewed Journal	Greenhouse Experiment	1	5	Na	Na	Na	Na	Na	Na	5 Trees/ Cultivar/Location	Control Population	Germany	Na	Klein Altendorf, Bonn	False	1.75X3.08	1.75	3.08	Nd	3,80X1,75 M, Planted In 2002, Drip Irrigation, Aeration During The Day, Bumble Bees For Pollination	False	Na	Na	Na	Tunnel	Covering (Field)	2002	2004	In Greenhouse	Souvenir Des Charmes	Both	Gisela 5	Cherry	Bbch65	65	Na	Na	Nd	Na	Nd	Na	Na
Balmer, M And Kunz, A And Blanke, M	2005	Forced Cultivation Of Sweet Cherries With Overall Cover From Rain	10866437	50.61332	6.99414	Nd	Peer Reviewed Journal	Greenhouse Experiment	1	5	Na	Na	Na	Na	Na	Na	5 Trees/ Cultivar/Location	Control Population	Germany	Na	Klein Altendorf, Bonn	False	1.75X3.08	1.75	3.08	Nd	3,80X1,75 M, Planted In 2002, Drip Irrigation, Aeration During The Day, Bumble Bees For Pollination	False	Na	Na	Na	Tunnel	Covering (Field)	2002	2004	In Greenhouse	Burlat	Both	Gisela 5	Cherry	Bbch65	65	Na	Na	Nd	Na	Nd	Na	Na
Balmer, M And Kunz, A And Blanke, M	2005	Forced Cultivation Of Sweet Cherries With Overall Cover From Rain	10866437	50.61332	6.99414	Nd	Peer Reviewed Journal	Greenhouse Experiment	1	5	Na	Na	Na	Na	Na	Na	5 Trees/ Cultivar/Location	Control Population	Germany	Na	Klein Altendorf, Bonn	False	1.75X3.08	1.75	3.08	Nd	3,80X1,75 M, Planted In 2002, Drip Irrigation, Aeration During The Day, Bumble Bees For Pollination	False	Na	Na	Wet	Tunnel	Covering (Field)	2002	2004	In Greenhouse	Versuchsklon M	Both	Gisela 5	Cherry	Bbch65	65	Na	Na	Nd	Na	Nd	Na	Na
Balmer, M And Kunz, A And Blanke, M	2005	Forced Cultivation Of Sweet Cherries With Overall Cover From Rain	10866437	50.61332	6.99414	Nd	Peer Reviewed Journal	Greenhouse Experiment	1	5	Na	Na	Na	Na	Na	Na	5 Trees/ Cultivar/Location	Control Population	Germany	Na	Klein Altendorf, Bonn	False	1.75X3.08	1.75	3.08	Nd	3,80X1,75 M, Planted In 2002, Drip Irrigation, Aeration During The Day, Bumble Bees For Pollination	False	Na	Na	Na	Tunnel	Covering (Field)	2002	2004	In Greenhouse	Samba	Both	Gisela 5	Cherry	Bbch65	65	Na	Na	Nd	Na	Nd	Na	Na
Balmer, M And Kunz, A And Blanke, M	2005	Forced Cultivation Of Sweet Cherries With Overall Cover From Rain	10866437	50.61332	6.99414	Nd	Peer Reviewed Journal	Greenhouse Experiment	1	5	Na	Na	Na	Na	Na	Na	5 Trees/ Cultivar/Location	Control Population	Germany	Na	Klein Altendorf, Bonn	False	1.75X3.08	1.75	3.08	Nd	3,80X1,75 M, Planted In 2002, Drip Irrigation, Aeration During The Day, Bumble Bees For Pollination	False	Na	Na	Na	Tunnel	Covering (Field)	2002	2004	In Greenhouse	Earlise	Both	Gisela 5	Cherry	Bbch65	65	Na	Na	Nd	Na	Nd	Na	Na
Balmer, M And Kunz, A And Blanke, M	2005	Forced Cultivation Of Sweet Cherries With Overall Cover From Rain	10866437	50.61332	6.99414	Nd	Peer Reviewed Journal	Greenhouse Experiment	1	5	Na	Na	Na	Na	Na	Na	5 Trees/ Cultivar/Location	Control Population	Germany	Na	Klein Altendorf, Bonn	False	1.75X3.08	1.75	3.08	Nd	3,80X1,75 M, Planted In 2002, Drip Irrigation, Aeration During The Day, Bumble Bees For Pollination	False	Na	Na	Na	Tunnel	Covering (Field)	2002	2004	In Greenhouse	Versuchsklon M	Both	Gisela 5	Cherry	Bbch65	65	Na	Na	Nd	Na	Nd	Na	Na
Balmer, M And Kunz, A And Blanke, M	2005	Forced Cultivation Of Sweet Cherries With Overall Cover From Rain	10866437	50.61332	6.99414	Nd	Peer Reviewed Journal	Greenhouse Experiment	1	5	Na	Na	Na	Na	Na	Na	5 Trees/ Cultivar/Location	Control Population	Germany	Na	Klein Altendorf, Bonn	False	1.75X3.08	1.75	3.08	Nd	3,80X1,75 M, Planted In 2002, Drip Irrigation, Aeration During The Day, Bumble Bees For Pollination	False	Na	Na	Dry	Tunnel	Covering (Field)	2002	2004	In Greenhouse	Versuchsklon M	Both	Gisela 5	Cherry	Bbch65	65	Na	Na	Nd	Na	Nd	Na	Na
Wölfel, D. And Noga, G.	1998	The Effect Of A-Tocopherol And Glycerol On Preventing Blossom Freezing Injury	10866441	48.70963	9.209928	Nd	Peer Reviewed Journal	Climatic Chamber	3	3	Na	Na	Na	Na	Na	Na	Nd	Control Population	Germany	Nd	Institut Für Obst, Gemüse Und Weinbau Universität Hohenheim	False	Nd	Nd	Nd	Nd	Nd	False	Nd	Nd	Nd	Spay Of Alpha-Topopherol (0.25% A.I.) + Glycerol (5% V/V)	Foliar Application	Nd	1995	In Cold Chamber	Golden Delicious	Na	Nd	Apple	Flowering	65	Na	-8	1	Na	-8	Nd	Na
Wölfel, D. And Noga, G.	1998	The Effect Of A-Tocopherol And Glycerol On Preventing Blossom Freezing Injury	10866441	48.70963	9.209928	Nd	Peer Reviewed Journal	Climatic Chamber	5	5	Na	Na	Na	Na	Na	Na	Nd	Control Population	Germany	Nd	Institut Für Obst, Gemüse Und Weinbau Universität Hohenheim	False	Nd	Nd	Nd	Nd	Nd	False	Nd	Nd	Nd	Spay Of Alpha-Topopherol (0.25% A.I.)	Foliar Application	Nd	1995	In Cold Chamber	Boskoop	Na	Nd	Apple	Flowering	65	Na	-3	1	Na	-3	4H	Na
Wölfel, D. And Noga, G.	1998	The Effect Of A-Tocopherol And Glycerol On Preventing Blossom Freezing Injury	10866441	48.70963	9.209928	Nd	Peer Reviewed Journal	Climatic Chamber	5	5	Na	Na	Na	Na	Na	Na	Nd	Control Population	Germany	Nd	Institut Für Obst, Gemüse Und Weinbau Universität Hohenheim	False	Nd	Nd	Nd	Nd	Nd	False	Nd	Nd	Nd	Glycerol (5% V/V)	Foliar Application	Nd	1995	In Cold Chamber	Boskoop	Na	Nd	Apple	Flowering	65	Na	-3	1	Na	-3	4H	Na
Wölfel, D. And Noga, G.	1998	The Effect Of A-Tocopherol And Glycerol On Preventing Blossom Freezing Injury	10866441	48.70963	9.209928	Nd	Peer Reviewed Journal	Climatic Chamber	5	5	Na	Na	Na	Na	Na	Na	Nd	Control Population	Germany	Nd	Institut Für Obst, Gemüse Und Weinbau Universität Hohenheim	False	Nd	Nd	Nd	Nd	Nd	False	Nd	Nd	Nd	Spay Of Alpha-Topopherol (0.25% A.I.) + Glycerol (5% V/V)	Foliar Application	Nd	1995	In Cold Chamber	Boskoop	Na	Nd	Apple	Flowering	65	Na	-3	1	Na	-3	4H	Na
Wölfel, D. And Noga, G.	1998	The Effect Of A-Tocopherol And Glycerol On Preventing Blossom Freezing Injury	10866441	48.70963	9.209928	Nd	Peer Reviewed Journal	Climatic Chamber	5	5	Na	Na	Na	Na	Na	Na	Nd	Control Population	Germany	Nd	Institut Für Obst, Gemüse Und Weinbau Universität Hohenheim	False	Nd	Nd	Nd	Nd	Nd	False	Nd	Nd	Nd	Spay Of Alpha-Topopherol (0.25% A.I.)	Foliar Application	Nd	1995	In Cold Chamber	Boskoop	Na	Nd	Apple	Flowering	65	Na	-3	1	Na	-3	24H	Na
Wölfel, D. And Noga, G.	1998	The Effect Of A-Tocopherol And Glycerol On Preventing Blossom Freezing Injury	10866441	48.70963	9.209928	Nd	Peer Reviewed Journal	Climatic Chamber	5	5	Na	Na	Na	Na	Na	Na	Nd	Control Population	Germany	Nd	Institut Für Obst, Gemüse Und Weinbau Universität Hohenheim	False	Nd	Nd	Nd	Nd	Nd	False	Nd	Nd	Nd	Glycerol (5% V/V)	Foliar Application	Nd	1995	In Cold Chamber	Boskoop	Na	Nd	Apple	Flowering	65	Na	-3	1	Na	-3	24H	Na
Wölfel, D. And Noga, G.	1998	The Effect Of A-Tocopherol And Glycerol On Preventing Blossom Freezing Injury	10866441	48.70963	9.209928	Nd	Peer Reviewed Journal	Climatic Chamber	5	5	Na	Na	Na	Na	Na	Na	Nd	Control Population	Germany	Nd	Institut Für Obst, Gemüse Und Weinbau Universität Hohenheim	False	Nd	Nd	Nd	Nd	Nd	False	Nd	Nd	Nd	Spay Of Alpha-Topopherol (0.25% A.I.) + Glycerol (5% V/V)	Foliar Application	Nd	1995	In Cold Chamber	Boskoop	Na	Nd	Apple	Flowering	65	Na	-3	1	Na	-3	24H	Na
Wölfel, D. And Noga, G.	1998	The Effect Of A-Tocopherol And Glycerol On Preventing Blossom Freezing Injury	10866441	48.70963	9.209928	Nd	Peer Reviewed Journal	Climatic Chamber	5	5	Na	Na	Na	Na	Na	Na	Nd	Control Population	Germany	Nd	Institut Für Obst, Gemüse Und Weinbau Universität Hohenheim	False	Nd	Nd	Nd	Nd	Nd	False	Nd	Nd	Nd	Spay Of Alpha-Topopherol (0.25% A.I.)	Foliar Application	Nd	1995	In Cold Chamber	Boskoop	Na	Nd	Apple	Flowering	65	Na	-3	1	Na	-3	48H	Na
Wölfel, D. And Noga, G.	1998	The Effect Of A-Tocopherol And Glycerol On Preventing Blossom Freezing Injury	10866441	48.70963	9.209928	Nd	Peer Reviewed Journal	Climatic Chamber	5	5	Na	Na	Na	Na	Na	Na	Nd	Control Population	Germany	Nd	Institut Für Obst, Gemüse Und Weinbau Universität Hohenheim	False	Nd	Nd	Nd	Nd	Nd	False	Nd	Nd	Nd	Glycerol (5% V/V)	Foliar Application	Nd	1995	In Cold Chamber	Boskoop	Na	Nd	Apple	Flowering	65	Na	-3	1	Na	-3	48H	Na
Wölfel, D. And Noga, G.	1998	The Effect Of A-Tocopherol And Glycerol On Preventing Blossom Freezing Injury	10866441	48.70963	9.209928	Nd	Peer Reviewed Journal	Climatic Chamber	5	5	Na	Na	Na	Na	Na	Na	Nd	Control Population	Germany	Nd	Institut Für Obst, Gemüse Und Weinbau Universität Hohenheim	False	Nd	Nd	Nd	Nd	Nd	False	Nd	Nd	Nd	Spay Of Alpha-Topopherol (0.25% A.I.) + Glycerol (5% V/V)	Foliar Application	Nd	1995	In Cold Chamber	Boskoop	Na	Nd	Apple	Flowering	65	Na	-3	1	Na	-3	48H	Na
Holubowicz, T	1993	Foliage Sprays With Frostgard, Teric 12A23B And Brij 35 As A Method To Increase Fruit Tree Flowers Resistance To Spring Frost	10866444	52.5217	16.65922	Nd	Peer Reviewed Journal	Field Experiment	Na	Na	Na	Na	Na	Na	Na	Na	Na	Control Population	Poland	Nd	Poznan	False	Nd	Na	Na	Na	Na	False	Na	Nd	Nd	Frostgard	Foliar Application	Nd	1992	Na	Buttners	Na	Na	Sweet Cherries	Bbch65	65	Nd	Nd	Nd	Nd	-4	-6	Nd
Holubowicz, T	1993	Foliage Sprays With Frostgard, Teric 12A23B And Brij 35 As A Method To Increase Fruit Tree Flowers Resistance To Spring Frost	10866444	52.5217	16.65922	Nd	Peer Reviewed Journal	Field Experiment	Na	Na	Na	Na	Na	Na	Na	Na	Na	Control Population	Poland	Nd	Poznan	False	Nd	Na	Na	Na	Na	False	Na	Nd	Nd	Frostgard	Foliar Application	Nd	1992	Na	Buttners	Na	Na	Sweet Cherries	Bbch65	65	Nd	Nd	Nd	Nd	-4	-6	Nd
Holubowicz, T	1993	Foliage Sprays With Frostgard, Teric 12A23B And Brij 35 As A Method To Increase Fruit Tree Flowers Resistance To Spring Frost	10866444	52.5217	16.65922	Nd	Peer Reviewed Journal	Field Experiment	Na	Na	Na	Na	Na	Na	Na	Na	Na	Control Population	Poland	Nd	Poznan	False	Nd	Na	Na	Na	Na	False	Na	Nd	Nd	Peat Extract	Foliar Application	Nd	1992	Na	Buttners	Na	Na	Sweet Cherries	Bbch65	65	Nd	Nd	Nd	Nd	-3	-6	Nd
Holubowicz, T	1993	Foliage Sprays With Frostgard, Teric 12A23B And Brij 35 As A Method To Increase Fruit Tree Flowers Resistance To Spring Frost	10866444	52.5217	16.65922	Nd	Peer Reviewed Journal	Field Experiment	Na	Na	Na	Na	Na	Na	Na	Na	Na	Control Population	Poland	Nd	Poznan	False	Nd	Na	Na	Na	Na	False	Na	Nd	Nd	Peat Extract	Foliar Application	Nd	1992	Na	Buttners	Na	Na	Sweet Cherries	Bbch65	65	Nd	Nd	Nd	Nd	-3	-6	Nd
Holubowicz, T	1993	Foliage Sprays With Frostgard, Teric 12A23B And Brij 35 As A Method To Increase Fruit Tree Flowers Resistance To Spring Frost	10866444	52.5217	16.65922	Nd	Peer Reviewed Journal	Field Experiment	Na	Na	Na	Na	Na	Na	Na	Na	Na	Control Population	Poland	Nd	Poznan	False	Nd	Na	Na	Na	Na	False	Na	Nd	Nd	Frostgard	Foliar Application	Nd	1992	Na	English Morelle	Na	Na	Sour Cherry	Bbch61	61	Nd	Nd	Nd	Nd	-3	-6	Nd
Holubowicz, T	1993	Foliage Sprays With Frostgard, Teric 12A23B And Brij 35 As A Method To Increase Fruit Tree Flowers Resistance To Spring Frost	10866444	52.5217	16.65922	Nd	Peer Reviewed Journal	Field Experiment	Na	Na	Na	Na	Na	Na	Na	Na	Na	Control Population	Poland	Nd	Poznan	False	Nd	Na	Na	Na	Na	False	Na	Nd	Nd	Frostgard	Foliar Application	Nd	1992	Na	English Morelle	Na	Na	Sour Cherry	Bbch61	61	Nd	Nd	Nd	Nd	-3	-6	Nd
Holubowicz, T	1993	Foliage Sprays With Frostgard, Teric 12A23B And Brij 35 As A Method To Increase Fruit Tree Flowers Resistance To Spring Frost	10866444	52.5217	16.65922	Nd	Peer Reviewed Journal	Field Experiment	Na	Na	Na	Na	Na	Na	Na	Na	Na	Control Population	Poland	Nd	Poznan	False	Nd	Na	Na	Na	Na	False	Na	Nd	Nd	Peat Extract	Foliar Application	Nd	1992	Na	English Morelle	Na	Na	Sour Cherry	Bbch61	61	Nd	Nd	Nd	Nd	-3	-6	Nd
Holubowicz, T	1993	Foliage Sprays With Frostgard, Teric 12A23B And Brij 35 As A Method To Increase Fruit Tree Flowers Resistance To Spring Frost	10866444	52.5217	16.65922	Nd	Peer Reviewed Journal	Field Experiment	Na	Na	Na	Na	Na	Na	Na	Na	Na	Control Population	Poland	Nd	Poznan	False	Nd	Na	Na	Na	Na	False	Na	Nd	Nd	Peat Extract	Foliar Application	Nd	1992	Na	English Morelle	Na	Na	Sour Cherry	Bbch61	61	Nd	Nd	Nd	Nd	-3	-6	Nd
Holubowicz, T	1993	Foliage Sprays With Frostgard, Teric 12A23B And Brij 35 As A Method To Increase Fruit Tree Flowers Resistance To Spring Frost	10866444	52.5217	16.65922	Nd	Peer Reviewed Journal	Field Experiment	Na	Na	Na	Na	Na	Na	Na	Na	Na	Control Population	Poland	Nd	Poznan	False	Nd	Na	Na	Na	Na	False	Na	Nd	Nd	Frostgard	Foliar Application	Nd	1992	Na	English Morelle	Na	Na	Sour Cherry	Bbch61	61	Nd	Nd	Nd	Nd	-4	-6	Nd
Holubowicz, T	1993	Foliage Sprays With Frostgard, Teric 12A23B And Brij 35 As A Method To Increase Fruit Tree Flowers Resistance To Spring Frost	10866444	52.5217	16.65922	Nd	Peer Reviewed Journal	Field Experiment	Na	Na	Na	Na	Na	Na	Na	Na	Na	Control Population	Poland	Nd	Poznan	False	Nd	Na	Na	Na	Na	False	Na	Nd	Nd	Frostgard	Foliar Application	Nd	1992	Na	Buttners	Na	Na	Sweet Cherries	Bbch65	65	Nd	Nd	Nd	Nd	-3	-6	Nd
Holubowicz, T	1993	Foliage Sprays With Frostgard, Teric 12A23B And Brij 35 As A Method To Increase Fruit Tree Flowers Resistance To Spring Frost	10866444	52.5217	16.65922	Nd	Peer Reviewed Journal	Field Experiment	Na	Na	Na	Na	Na	Na	Na	Na	Na	Control Population	Poland	Nd	Poznan	False	Nd	Na	Na	Na	Na	False	Na	Nd	Nd	Frostgard	Foliar Application	Nd	1992	Na	Buttners	Na	Na	Sweet Cherries	Bbch65	65	Nd	Nd	Nd	Nd	-3	-6	Nd
Holubowicz, T	1993	Foliage Sprays With Frostgard, Teric 12A23B And Brij 35 As A Method To Increase Fruit Tree Flowers Resistance To Spring Frost	10866444	52.5217	16.65922	Nd	Peer Reviewed Journal	Field Experiment	Na	Na	Na	Na	Na	Na	Na	Na	Na	Control Population	Poland	Nd	Poznan	False	Nd	Na	Na	Na	Na	False	Na	Nd	Nd	Peat Extract	Foliar Application	Nd	1992	Na	English Morelle	Na	Na	Sour Cherry	Bbch61	61	Nd	Nd	Nd	Nd	-4	-6	Nd
Holubowicz, T	1993	Foliage Sprays With Frostgard, Teric 12A23B And Brij 35 As A Method To Increase Fruit Tree Flowers Resistance To Spring Frost	10866444	52.5217	16.65922	Nd	Peer Reviewed Journal	Field Experiment	Na	Na	Na	Na	Na	Na	Na	Na	Na	Control Population	Poland	Nd	Poznan	False	Nd	Na	Na	Na	Na	False	Na	Nd	Nd	Frostgard	Foliar Application	Nd	1992	Na	Idared	Na	Na	Apple	Bbch65	65	Nd	Nd	Nd	Nd	-3	-6	Nd
Holubowicz, T	1993	Foliage Sprays With Frostgard, Teric 12A23B And Brij 35 As A Method To Increase Fruit Tree Flowers Resistance To Spring Frost	10866444	52.5217	16.65922	Nd	Peer Reviewed Journal	Field Experiment	Na	Na	Na	Na	Na	Na	Na	Na	Na	Control Population	Poland	Nd	Poznan	False	Nd	Na	Na	Na	Na	False	Na	Nd	Nd	Frostgard	Foliar Application	Nd	1992	Na	Idared	Na	Na	Apple	Bbch65	65	Nd	Nd	Nd	Nd	-3	-6	Nd
Holubowicz, T	1993	Foliage Sprays With Frostgard, Teric 12A23B And Brij 35 As A Method To Increase Fruit Tree Flowers Resistance To Spring Frost	10866444	52.5217	16.65922	Nd	Peer Reviewed Journal	Field Experiment	Na	Na	Na	Na	Na	Na	Na	Na	Na	Control Population	Poland	Nd	Poznan	False	Nd	Na	Na	Na	Na	False	Na	Nd	Nd	Peat Extract	Foliar Application	Nd	1992	Na	Idared	Na	Na	Apple	Bbch65	65	Nd	Nd	Nd	Nd	-3	-6	Nd
Holubowicz, T	1993	Foliage Sprays With Frostgard, Teric 12A23B And Brij 35 As A Method To Increase Fruit Tree Flowers Resistance To Spring Frost	10866444	52.5217	16.65922	Nd	Peer Reviewed Journal	Field Experiment	Na	Na	Na	Na	Na	Na	Na	Na	Na	Control Population	Poland	Nd	Poznan	False	Nd	Na	Na	Na	Na	False	Na	Nd	Nd	Peat Extract	Foliar Application	Nd	1992	Na	Buttners	Na	Na	Sweet Cherries	Bbch65	65	Nd	Nd	Nd	Nd	-4	-6	Nd
Holubowicz, T	1993	Foliage Sprays With Frostgard, Teric 12A23B And Brij 35 As A Method To Increase Fruit Tree Flowers Resistance To Spring Frost	10866444	52.5217	16.65922	Nd	Peer Reviewed Journal	Field Experiment	Na	Na	Na	Na	Na	Na	Na	Na	Na	Control Population	Poland	Nd	Poznan	False	Nd	Na	Na	Na	Na	False	Na	Nd	Nd	Peat Extract	Foliar Application	Nd	1992	Na	Buttners	Na	Na	Sweet Cherries	Bbch65	65	Nd	Nd	Nd	Nd	-4	-6	Nd
Holubowicz, T	1993	Foliage Sprays With Frostgard, Teric 12A23B And Brij 35 As A Method To Increase Fruit Tree Flowers Resistance To Spring Frost	10866444	52.5217	16.65922	Nd	Peer Reviewed Journal	Field Experiment	Na	Na	Na	Na	Na	Na	Na	Na	Na	Control Population	Poland	Nd	Poznan	False	Nd	Na	Na	Na	Na	False	Na	Nd	Nd	Frostgard	Foliar Application	Nd	1992	Na	Idared	Na	Na	Apple	Bbch65	65	Nd	Nd	Nd	Nd	-3	-6	Nd
Holubowicz, T	1993	Foliage Sprays With Frostgard, Teric 12A23B And Brij 35 As A Method To Increase Fruit Tree Flowers Resistance To Spring Frost	10866444	52.5217	16.65922	Nd	Peer Reviewed Journal	Field Experiment	Na	Na	Na	Na	Na	Na	Na	Na	Na	Control Population	Poland	Nd	Poznan	False	Nd	Na	Na	Na	Na	False	Na	Nd	Nd	Peat Extract	Foliar Application	Nd	1992	Na	Idared	Na	Na	Apple	Bbch65	65	Nd	Nd	Nd	Nd	-3	-6	Nd
Holubowicz, T	1993	Foliage Sprays With Frostgard, Teric 12A23B And Brij 35 As A Method To Increase Fruit Tree Flowers Resistance To Spring Frost	10866444	52.5217	16.65922	Nd	Peer Reviewed Journal	Field Experiment	Na	Na	Na	Na	Na	Na	Na	Na	Na	Control Population	Poland	Nd	Poznan	False	Nd	Na	Na	Na	Na	False	Na	Nd	Nd	Peat Extract	Foliar Application	Nd	1992	Na	Idared	Na	Na	Apple	Bbch65	65	Nd	Nd	Nd	Nd	-3	-6	Nd
Holubowicz, T	1993	Foliage Sprays With Frostgard, Teric 12A23B And Brij 35 As A Method To Increase Fruit Tree Flowers Resistance To Spring Frost	10866444	52.5217	16.65922	Nd	Peer Reviewed Journal	Field Experiment	Na	Na	Na	Na	Na	Na	Na	Na	Na	Control Population	Poland	Nd	Poznan	False	Nd	Na	Na	Na	Na	False	Na	Nd	Nd	Peat Extract	Foliar Application	Nd	1992	Na	English Morelle	Na	Na	Sour Cherry	Bbch61	61	Nd	Nd	Nd	Nd	-4	-6	Nd
Holubowicz, T	1993	Foliage Sprays With Frostgard, Teric 12A23B And Brij 35 As A Method To Increase Fruit Tree Flowers Resistance To Spring Frost	10866444	52.5217	16.65922	Nd	Peer Reviewed Journal	Field Experiment	Na	Na	Na	Na	Na	Na	Na	Na	Na	Control Population	Poland	Nd	Poznan	False	Nd	Na	Na	Na	Na	False	Na	Nd	Nd	Peat Extract	Foliar Application	Nd	1992	Na	Idared	Na	Na	Apple	Bbch65	65	Nd	Nd	Nd	Nd	-3	-6	Nd
Holubowicz, T	1993	Foliage Sprays With Frostgard, Teric 12A23B And Brij 35 As A Method To Increase Fruit Tree Flowers Resistance To Spring Frost	10866444	52.5217	16.65922	Nd	Peer Reviewed Journal	Field Experiment	Na	Na	Na	Na	Na	Na	Na	Na	Na	Control Population	Poland	Nd	Poznan	False	Nd	Na	Na	Na	Na	False	Na	Nd	Nd	Frostgard	Foliar Application	Nd	1992	Na	Idared	Na	Na	Apple	Bbch65	65	Nd	Nd	Nd	Nd	-3	-6	Nd
Holubowicz, T	1993	Foliage Sprays With Frostgard, Teric 12A23B And Brij 35 As A Method To Increase Fruit Tree Flowers Resistance To Spring Frost	10866444	52.5217	16.65922	Nd	Peer Reviewed Journal	Field Experiment	Na	Na	Na	Na	Na	Na	Na	Na	Na	Control Population	Poland	Nd	Poznan	False	Nd	Na	Na	Na	Na	False	Na	Nd	Nd	Frostgard	Foliar Application	Nd	1992	Na	English Morelle	Na	Na	Sour Cherry	Bbch61	61	Nd	Nd	Nd	Nd	-4	-6	Nd
Suranyi, D	1991	Hormonal Control Of Frost Injuries On Apricot Trees	10866447	47.17449	19.82009	Nd	Peer Reviewed Journal	Field Experiment	Nd	20 Ha Per Treatment	Na	Na	Na	Na	Na	Na	Nd	Control Population	Hungary	Nd	Fruit And Ornamental Plant Research Institute Cegled	False	8X5	8	5	Nd	Nd	False	Nd	20	Nd	2% Frs-4	Foliar Application	1980	1988	Nd	Magyar Kajszi	Nd	Myrbobalane	Apricot	Nd	Nd	Nd	Nd	Nd	Nd	Nd	Spring (15.04.1988)	Nd
Suranyi, D	1991	Hormonal Control Of Frost Injuries On Apricot Trees	10866447	47.17449	19.82009	Nd	Peer Reviewed Journal	Field Experiment	Nd	20 Ha Per Treatment	Na	Na	Na	Na	Na	Na	Nd	Control Population	Hungary	Nd	Fruit And Ornamental Plant Research Institute Cegled	False	8X5	8	5	Nd	Nd	False	Nd	20	Nd	2% Frs-5	Foliar Application	1980	1988	Nd	C. Biborkajszi	Nd	Myrbobalane	Apricot	Nd	Nd	Nd	Nd	Nd	Nd	Nd	Spring (15.04.1988)	Nd
Suranyi, D	1991	Hormonal Control Of Frost Injuries On Apricot Trees	10866447	47.17449	19.82009	Nd	Peer Reviewed Journal	Field Experiment	Nd	20 Ha Per Treatment	Na	Na	Na	Na	Na	Na	Nd	Control Population	Hungary	Nd	Fruit And Ornamental Plant Research Institute Cegled	False	8X5	8	5	Nd	Nd	False	Nd	20	Nd	2% Frs-6	Foliar Application	1980	1988	Nd	C. Orias	Nd	Myrbobalane	Apricot	Nd	Nd	Nd	Nd	Nd	Nd	Nd	Spring (15.04.1988)	Nd
Suranyi, D	1991	Hormonal Control Of Frost Injuries On Apricot Trees	10866447	47.17449	19.82009	Nd	Peer Reviewed Journal	Field Experiment	Nd	20 Ha Per Treatment	Na	Na	Na	Na	Na	Na	Nd	Control Population	Hungary	Nd	Fruit And Ornamental Plant Research Institute Cegled	False	8X5	8	5	Nd	Nd	False	Nd	20	Nd	2% Frs-4 + 65 Ppm Apfros	Foliar Application	1980	1988	Nd	Magyar Kajszi	Nd	Myrbobalane	Apricot	Nd	Nd	Nd	Nd	Nd	Nd	Nd	Spring (15.04.1988)	Nd
Suranyi, D	1991	Hormonal Control Of Frost Injuries On Apricot Trees	10866447	47.17449	19.82009	Nd	Peer Reviewed Journal	Field Experiment	Nd	20 Ha Per Treatment	Na	Na	Na	Na	Na	Na	Nd	Control Population	Hungary	Nd	Fruit And Ornamental Plant Research Institute Cegled	False	8X5	8	5	Nd	Nd	False	Nd	20	Nd	2% Frs-4 + 65 Ppm Apfros	Foliar Application	1980	1988	Nd	C. Biborkajszi	Nd	Myrbobalane	Apricot	Nd	Nd	Nd	Nd	Nd	Nd	Nd	Spring (15.04.1988)	Nd
Suranyi, D	1991	Hormonal Control Of Frost Injuries On Apricot Trees	10866447	47.17449	19.82009	Nd	Peer Reviewed Journal	Field Experiment	Nd	20 Ha Per Treatment	Na	Na	Na	Na	Na	Na	Nd	Control Population	Hungary	Nd	Fruit And Ornamental Plant Research Institute Cegled	False	8X5	8	5	Nd	Nd	False	Nd	20	Nd	2% Frs-4 + 65 Ppm Apfros	Foliar Application	1980	1988	Nd	C. Orias	Nd	Myrbobalane	Apricot	Nd	Nd	Nd	Nd	Nd	Nd	Nd	Spring (15.04.1988)	Nd
Suranyi, D	1991	Hormonal Control Of Frost Injuries On Apricot Trees	10866447	47.17449	19.82009	Nd	Peer Reviewed Journal	Field Experiment	Nd	20 Ha Per Treatment	Na	Na	Na	Na	Na	Na	Nd	Control Population	Hungary	Nd	Fruit And Ornamental Plant Research Institute Cegled	False	8X5	8	5	Nd	Nd	False	Nd	20	Nd	65 Ppm Apfros	Foliar Application	1980	1988	Nd	Magyar Kajszi	Nd	Myrbobalane	Apricot	Nd	Nd	Nd	Nd	Nd	Nd	Nd	Spring (15.04.1988)	Nd
Suranyi, D	1991	Hormonal Control Of Frost Injuries On Apricot Trees	10866447	47.17449	19.82009	Nd	Peer Reviewed Journal	Field Experiment	Nd	20 Ha Per Treatment	Na	Na	Na	Na	Na	Na	Nd	Control Population	Hungary	Nd	Fruit And Ornamental Plant Research Institute Cegled	False	8X5	8	5	Nd	Nd	False	Nd	20	Nd	65 Ppm Apfros	Foliar Application	1980	1988	Nd	C. Biborkajszi	Nd	Myrbobalane	Apricot	Nd	Nd	Nd	Nd	Nd	Nd	Nd	Spring (15.04.1988)	Nd
Suranyi, D	1991	Hormonal Control Of Frost Injuries On Apricot Trees	10866447	47.17449	19.82009	Nd	Peer Reviewed Journal	Field Experiment	Nd	20 Ha Per Treatment	Na	Na	Na	Na	Na	Na	Nd	Control Population	Hungary	Nd	Fruit And Ornamental Plant Research Institute Cegled	False	8X5	8	5	Nd	Nd	False	Nd	20	Nd	65 Ppm Apfros	Foliar Application	1980	1988	Nd	C. Orias	Nd	Myrbobalane	Apricot	Nd	Nd	Nd	Nd	Nd	Nd	Nd	Spring (15.04.1988)	Nd
Suranyi, D	1991	Hormonal Control Of Frost Injuries On Apricot Trees	10866447	47.17449	19.82009	Nd	Peer Reviewed Journal	Field Experiment	Nd	20 Ha Per Treatment	Na	Na	Na	Na	Na	Na	Nd	Control Population	Hungary	Nd	Fruit And Ornamental Plant Research Institute Cegled	False	8X5	8	5	Nd	Nd	False	Nd	20	Nd	65 Ppm Apfros	Foliar Application	1980	1988	Nd	Magyar Kajszi	Nd	Myrbobalane	Apricot	Nd	Na	Nd	Nd	Nd	Nd	Nd	Spring (15.04.1988)	Nd
Suranyi, D	1991	Hormonal Control Of Frost Injuries On Apricot Trees	10866447	47.17449	19.82009	Nd	Peer Reviewed Journal	Field Experiment	Nd	20 Ha Per Treatment	Na	Na	Na	Na	Na	Na	Nd	Control Population	Hungary	Nd	Fruit And Ornamental Plant Research Institute Cegled	False	8X5	8	5	Nd	Nd	False	Nd	20	Nd	65 Ppm Apfros	Foliar Application	1980	1988	Nd	C. Biborkajszi	Nd	Myrbobalane	Apricot	Nd	Na	Nd	Nd	Nd	Nd	Nd	Spring (15.04.1988)	Nd
Suranyi, D	1991	Hormonal Control Of Frost Injuries On Apricot Trees	10866447	47.17449	19.82009	Nd	Peer Reviewed Journal	Field Experiment	Nd	20 Ha Per Treatment	Na	Na	Na	Na	Na	Na	Nd	Control Population	Hungary	Nd	Fruit And Ornamental Plant Research Institute Cegled	False	8X5	8	5	Nd	Nd	False	Nd	20	Nd	65 Ppm Apfros	Foliar Application	1980	1988	Nd	C. Orias	Nd	Myrbobalane	Apricot	Nd	Na	Nd	Nd	Nd	Nd	Nd	Spring (15.04.1988)	Nd
Szücs, E	1996	Effect Of Nutrient Supply On Frost Hardiness And Fruit Set Of Sour Cherry Flowers And On Yield	10866449	47.55362	21.62151	Nd	Conference Paper	Field Experiment	8	Na	Na	Na	Na	Na	Na	Na	4 Blocks With Differetn Height (2 M Difference Top Down)	Control Population	Hungary	Blocked Design	Budapest, No Clear Location, Site1	False	Na	Na	Na	Na	Difference In Height	Na	Na	Na	Pseudomiceliar Calcareous Chernozem Loam Soil	N	Foliar Application	1986	1996	Na	Meteor	Na	Mahaleb	Cherry	Nd	61	Na	-5	Na	Na	-4	P And K While Planting, N Yearly	Na
Szücs, E	1996	Effect Of Nutrient Supply On Frost Hardiness And Fruit Set Of Sour Cherry Flowers And On Yield	10866449	47.55362	21.62151	Nd	Conference Paper	Field Experiment	8	Na	Na	Na	Na	Na	Na	Na	4 Blocks With Differetn Height (2 M Difference Top Down)	Control Population	Hungary	Blocked Design	Budapest, No Clear Location, Site2	False	Na	Na	Na	Na	Difference In Height	Na	Na	Na	Pseudomiceliar Calcareous Chernozem Loam Soil	Np	Foliar Application	1986	1996	Na	Meteor	Na	Mahaleb	Cherry	Nd	61	Na	-5	Na	Na	-4	P And K While Planting, N Yearly	Na
Szücs, E	1996	Effect Of Nutrient Supply On Frost Hardiness And Fruit Set Of Sour Cherry Flowers And On Yield	10866449	47.55362	21.62151	Nd	Conference Paper	Field Experiment	8	Na	Na	Na	Na	Na	Na	Na	4 Blocks With Differetn Height (2 M Difference Top Down)	Control Population	Hungary	Blocked Design	Budapest, No Clear Location, Site3	False	Na	Na	Na	Na	Difference In Height	Na	Na	Na	Pseudomiceliar Calcareous Chernozem Loam Soil	Npk	Foliar Application	1986	1996	Na	Meteor	Na	Mahaleb	Cherry	Nd	61	Na	-5	Na	Na	-4	P And K While Planting, N Yearly	Na
Szücs, E	1996	Effect Of Nutrient Supply On Frost Hardiness And Fruit Set Of Sour Cherry Flowers And On Yield	10866449	47.55362	21.62151	Nd	Conference Paper	Field Experiment	8	Na	Na	Na	Na	Na	Na	Na	4 Blocks With Differetn Height (2 M Difference Top Down)	Control Population	Hungary	Blocked Design	Budapest, No Clear Location,Site3	False	Na	Na	Na	Na	Difference In Height	Na	Na	Na	Pseudomiceliar Calcareous Chernozem Loam Soil	Np	Foliar Application	1986	1996	Na	Meteor	Na	Mahaleb	Cherry	Nd	61	Na	-5	Na	Na	-5	P And K While Planting, N Yearly	Na
Szücs, E	1996	Effect Of Nutrient Supply On Frost Hardiness And Fruit Set Of Sour Cherry Flowers And On Yield	10866449	47.55362	21.62151	Nd	Conference Paper	Field Experiment	8	Na	Na	Na	Na	Na	Na	Na	4 Blocks With Differetn Height (2 M Difference Top Down)	Control Population	Hungary	Blocked Design	Budapest, No Clear Location,Site4	False	Na	Na	Na	Na	Difference In Height	Na	Na	Na	Pseudomiceliar Calcareous Chernozem Loam Soil	Npk	Foliar Application	1986	1996	Na	Meteor	Na	Mahaleb	Cherry	Nd	61	Na	-5	Na	Na	-5	P And K While Planting, N Yearly	Na
Szücs, E	1996	Effect Of Nutrient Supply On Frost Hardiness And Fruit Set Of Sour Cherry Flowers And On Yield	10866449	47.55362	21.62151	Nd	Conference Paper	Field Experiment	8	Na	Na	Na	Na	Na	Na	Na	4 Blocks With Differetn Height (2 M Difference Top Down)	Control Population	Hungary	Blocked Design	Budapest, No Clear Location, Site6	False	Na	Na	Na	Na	Difference In Height	Na	Na	Na	Pseudomiceliar Calcareous Chernozem Loam Soil	Npk2	Foliar Application	1986	1996	Na	Meteor	Na	Mahaleb	Cherry	Nd	61	Na	-5	Na	Na	-4	P And K While Planting, N Yearly	Na
Szücs, E	1996	Effect Of Nutrient Supply On Frost Hardiness And Fruit Set Of Sour Cherry Flowers And On Yield	10866449	47.55362	21.62151	Nd	Conference Paper	Field Experiment	8	Na	Na	Na	Na	Na	Na	Na	4 Blocks With Differetn Height (2 M Difference Top Down)	Control Population	Hungary	Blocked Design	Budapest, No Clear Location,Site2	False	Na	Na	Na	Na	Difference In Height	Na	Na	Na	Pseudomiceliar Calcareous Chernozem Loam Soil	N	Foliar Application	1986	1996	Na	Meteor	Na	Mahaleb	Cherry	Nd	61	Na	-5	Na	Na	-5	P And K While Planting, N Yearly	Na
Szücs, E	1996	Effect Of Nutrient Supply On Frost Hardiness And Fruit Set Of Sour Cherry Flowers And On Yield	10866449	47.55362	21.62151	Nd	Conference Paper	Field Experiment	8	Na	Na	Na	Na	Na	Na	Na	4 Blocks With Differetn Height (2 M Difference Top Down)	Control Population	Hungary	Blocked Design	Budapest, No Clear Location,Site7	False	Na	Na	Na	Na	Difference In Height	Na	Na	Na	Pseudomiceliar Calcareous Chernozem Loam Soil	Npk2	Foliar Application	1986	1996	Na	Meteor	Na	Mahaleb	Cherry	Nd	61	Na	-5	Na	Na	-5	P And K While Planting, N Yearly	Na
Szücs, E	1996	Effect Of Nutrient Supply On Frost Hardiness And Fruit Set Of Sour Cherry Flowers And On Yield	10866449	47.55362	21.62151	Nd	Conference Paper	Field Experiment	8	Na	Na	Na	Na	Na	Na	Na	4 Blocks With Differetn Height (2 M Difference Top Down)	Control Population	Hungary	Blocked Design	Budapest, No Clear Location, Site4	False	Na	Na	Na	Na	Difference In Height	Na	Na	Na	Pseudomiceliar Calcareous Chernozem Loam Soil	N2Pk	Foliar Application	1986	1996	Na	Meteor	Na	Mahaleb	Cherry	Nd	61	Na	-5	Na	Na	-4	P And K While Planting, N Yearly	Na
Szücs, E	1996	Effect Of Nutrient Supply On Frost Hardiness And Fruit Set Of Sour Cherry Flowers And On Yield	10866449	47.55362	21.62151	Nd	Conference Paper	Field Experiment	8	Na	Na	Na	Na	Na	Na	Na	4 Blocks With Differetn Height (2 M Difference Top Down)	Control Population	Hungary	Blocked Design	Budapest, No Clear Location, Site5	False	Na	Na	Na	Na	Difference In Height	Na	Na	Na	Pseudomiceliar Calcareous Chernozem Loam Soil	Np2K	Foliar Application	1986	1996	Na	Meteor	Na	Mahaleb	Cherry	Nd	61	Na	-5	Na	Na	-4	P And K While Planting, N Yearly	Na
Szücs, E	1996	Effect Of Nutrient Supply On Frost Hardiness And Fruit Set Of Sour Cherry Flowers And On Yield	10866449	47.55362	21.62151	Nd	Conference Paper	Field Experiment	8	Na	Na	Na	Na	Na	Na	Na	4 Blocks With Differetn Height (2 M Difference Top Down)	Control Population	Hungary	Blocked Design	Budapest, No Clear Location,Site5	False	Na	Na	Na	Na	Difference In Height	Na	Na	Na	Pseudomiceliar Calcareous Chernozem Loam Soil	N2Pk	Foliar Application	1986	1996	Na	Meteor	Na	Mahaleb	Cherry	Nd	61	Na	-5	Na	Na	-5	P And K While Planting, N Yearly	Na
Szücs, E	1996	Effect Of Nutrient Supply On Frost Hardiness And Fruit Set Of Sour Cherry Flowers And On Yield	10866449	47.55362	21.62151	Nd	Conference Paper	Field Experiment	8	Na	Na	Na	Na	Na	Na	Na	4 Blocks With Differetn Height (2 M Difference Top Down)	Control Population	Hungary	Blocked Design	Budapest, No Clear Location,Site6	False	Na	Na	Na	Na	Difference In Height	Na	Na	Na	Pseudomiceliar Calcareous Chernozem Loam Soil	Np2K	Foliar Application	1986	1996	Na	Meteor	Na	Mahaleb	Cherry	Nd	61	Na	-5	Na	Na	-5	P And K While Planting, N Yearly	Na
Aoun, M F And Perry, K B And Swallow, W H And Werner, D J And Parker, M L	1993	Antitranspirant And Cryoprotectant Do Not Prevent Peach Freezing-Injury	10866450	35.66665	-78.5	Nd	Professional Journal	Climatic Chamber	240 Branches (From 16 Trees)	40 Branches From 4 Trees (10 Branches Per Tree)	Na	Na	Na	Na	Na	Na	Nd	Control Population	United States	Randomised Design (Blocked)	Clayton, N.C.	False	Nd	Nd	Nd	Nd	6 Year Old Trees	False	Nd	Nd	Nd	Vapor Gard [96% Di-L- Pmenthene (Pinolene, A Terpenic Polymer), 4% Inert (Miller Chemical & Fertilizer, Hanover, Pa.)]	Foliar Application	1984	1990	Nd	Legend	Na	Nd	Peach	Full Bloom	65	Nd	Not Effective	1	Nd	-2	32937	Na
Aoun, M F And Perry, K B And Swallow, W H And Werner, D J And Parker, M L	1993	Antitranspirant And Cryoprotectant Do Not Prevent Peach Freezing-Injury	10866450	35.66665	-78.5	Nd	Professional Journal	Climatic Chamber	240 Branches (From 16 Trees)	40 Branches From 4 Trees (10 Branches Per Tree)	Na	Na	Na	Na	Na	Na	Nd	Control Population	United States	Randomised Design (Blocked)	Clayton, N.C.	False	Nd	Nd	Nd	Nd	6 Year Old Trees	False	Nd	Nd	Nd	Vapor Gard [96% Di-L- Pmenthene (Pinolene, A Terpenic Polymer), 4% Inert (Miller Chemical & Fertilizer, Hanover, Pa.)]	Foliar Application	1984	1990	Nd	Legend	Na	Nd	Peach	Full Bloom	65	Nd	Not Effective	1	Nd	-2	32937	Na
Aoun, M F And Perry, K B And Swallow, W H And Werner, D J And Parker, M L	1993	Antitranspirant And Cryoprotectant Do Not Prevent Peach Freezing-Injury	10866450	35.66665	-78.5	Nd	Professional Journal	Climatic Chamber	240 Branches (From 16 Trees)	40 Branches From 4 Trees (10 Branches Per Tree)	Na	Na	Na	Na	Na	Na	Nd	Control Population	United States	Randomised Design (Blocked)	Clayton, N.C.	False	Nd	Nd	Nd	Nd	6 Year Old Trees	False	Nd	Nd	Nd	Vapor Gard [96% Di-L- Pmenthene (Pinolene, A Terpenic Polymer), 4% Inert (Miller Chemical & Fertilizer, Hanover, Pa.)]	Foliar Application	1984	1990	Nd	Legend	Na	Nd	Peach	Full Bloom	65	Nd	Not Effective	1	Nd	-2	32937	Na
Aoun, M F And Perry, K B And Swallow, W H And Werner, D J And Parker, M L	1993	Antitranspirant And Cryoprotectant Do Not Prevent Peach Freezing-Injury	10866450	35.66665	-78.5	Nd	Professional Journal	Climatic Chamber	240 Branches (From 16 Trees)	40 Branches From 4 Trees (10 Branches Per Tree)	Na	Na	Na	Na	Na	Na	Nd	Control Population	United States	Randomised Design (Blocked)	Clayton, N.C.	False	Nd	Nd	Nd	Nd	6 Year Old Trees	False	Nd	Nd	Nd	Application Of Frostfree [50% Propylene Block Copolymer Of Polyoxyethylene, 50% Propylene Glycol (Plant Products, Vero Beach, Fla.)]	Foliar Application	1984	1990	In Cold Chamber	Legend	Na	Nd	Peach	Full Bloom	65	Nd	Not Effective	1	Nd	-4	32937	Na
Aoun, M F And Perry, K B And Swallow, W H And Werner, D J And Parker, M L	1993	Antitranspirant And Cryoprotectant Do Not Prevent Peach Freezing-Injury	10866450	35.66665	-78.5	Nd	Professional Journal	Climatic Chamber	240 Branches (From 16 Trees)	40 Branches From 4 Trees (10 Branches Per Tree)	Na	Na	Na	Na	Na	Na	Nd	Control Population	United States	Randomised Design (Blocked)	Clayton, N.C.	False	Nd	Nd	Nd	Nd	6 Year Old Trees	False	Nd	Nd	Nd	Application Of Frostfree [50% Propylene Block Copolymer Of Polyoxyethylene, 50% Propylene Glycol (Plant Products, Vero Beach, Fla.)]	Foliar Application	1984	1990	In Cold Chamber	Legend	Na	Nd	Peach	Full Bloom	65	Nd	Not Effective	1	Nd	-4	32937	Na
Aoun, M F And Perry, K B And Swallow, W H And Werner, D J And Parker, M L	1993	Antitranspirant And Cryoprotectant Do Not Prevent Peach Freezing-Injury	10866450	35.66665	-78.5	Nd	Professional Journal	Climatic Chamber	240 Branches (From 16 Trees)	40 Branches From 4 Trees (10 Branches Per Tree)	Na	Na	Na	Na	Na	Na	Nd	Control Population	United States	Randomised Design (Blocked)	Clayton, N.C.	False	Nd	Nd	Nd	Nd	6 Year Old Trees	False	Nd	Nd	Nd	Application Of Frostfree [50% Propylene Block Copolymer Of Polyoxyethylene, 50% Propylene Glycol (Plant Products, Vero Beach, Fla.)]	Foliar Application	1984	1990	In Cold Chamber	Legend	Na	Nd	Peach	Full Bloom	65	Nd	Not Effective	1	Nd	-4	32937	Na
Durner, E F And Gianfagna, T J	1992	Interactions Of Ethephon, Whitewashing, And Dormant Oil On Peach Pistil Growth, Hardiness, And Yield	10866455	40.46912	-74.4245	Governmental	Peer Reviewed Journal	Field Experiment	3	10	Na	Na	Na	Na	Na	Na	Interaction Of Treatments, Completely Random Experiment, 3 Trees Of Every Treatment Combination, 36 40 Or 10 Flower Buds Analysed On Different Days	Control Population	United States	Randomised Design	Fruit Research Center, Rd 2 Box 38, Cream Ridge, Nj 08514	False	Na	Na	Na	Nd	Na	False	Forests, Orchards	Na	Nd	Dormant Oil	Foliar Application	1983	1990	Na	Jerseydawn	Na	Love11	Peach	Na	Na	Na	Na	6	Na	Na	Na	Na
Durner, E F And Gianfagna, T J	1992	Interactions Of Ethephon, Whitewashing, And Dormant Oil On Peach Pistil Growth, Hardiness, And Yield	10866455	40.46912	-74.4245	Governmental	Peer Reviewed Journal	Field Experiment	3	10	Na	Na	Na	Na	Na	Na	Interaction Of Treatments, Completely Random Experiment, 3 Trees Of Every Treatment Combination, 36 40 Or 10 Flower Buds Analysed On Different Days	Control Population	United States	Randomised Design	Fruit Research Center, Rd 2 Box 38, Cream Ridge, Nj 08514	False	Na	Na	Na	Nd	Na	False	Forests, Orchards	Na	Nd	Ethephon	Foliar Application	1983	1990	Na	Jerseydawn	Na	Love11	Peach	Na	Na	Na	Na	6	Na	Na	Na	Na
Durner, E F And Gianfagna, T J	1992	Interactions Of Ethephon, Whitewashing, And Dormant Oil On Peach Pistil Growth, Hardiness, And Yield	10866455	40.46912	-74.4245	Governmental	Peer Reviewed Journal	Field Experiment	3	10	Na	Na	Na	Na	Na	Na	Interaction Of Treatments, Completely Random Experiment, 3 Trees Of Every Treatment Combination, 36 40 Or 10 Flower Buds Analysed On Different Days	Control Population	United States	Randomised Design	Fruit Research Center, Rd 2 Box 38, Cream Ridge, Nj 08514	False	Na	Na	Na	Nd	Na	False	Forests, Orchards	Na	Nd	Whitewashing	Foliar Application	1983	1990	Na	Jerseydawn	Na	Love11	Peach	Na	Na	Na	Na	6	Na	Na	Na	Na
Rieger, M And Myers, S C	1990	Over-Tree Microsprinkler Irrigation For Spring Freeze Protection Of Peaches	10866459	33.88695	-83.4205	Nd	Peer Reviewed Journal	Field Experiment	4	3	Na	Na	Na	Na	Na	Na	Completely Randomized Trial, 4 Units Per Treatment With 3 Trees, 30 Flower Ovaries	Control Population	United States	Randomised Design	University Of Georgia, Athens, Ga 30602	False	4.3X8	4.3	8	Na	Na	False	Na	Na	Na	Microsprinklers	Water	1986	1989	On Tree (2M), Other, One In The Middle Of The Field	Loring	Radiative Frost	Lovell	Peach	Bbch00	0	Na	-2	Na	Radiative Frost	-3	Always At Frost	Na
Rieger, M And Myers, S C	1990	Over-Tree Microsprinkler Irrigation For Spring Freeze Protection Of Peaches	10866459	33.88695	-83.4205	Nd	Peer Reviewed Journal	Field Experiment	4	3	Na	Na	Na	Na	Na	Na	Completely Randomized Trial, 4 Units Per Treatment With 3 Trees, 30 Flower Ovaries	Control Population	United States	Randomised Design	University Of Georgia, Athens, Ga 30602	False	4.3X8	4.3	8	Na	Na	False	Na	Na	Na	Microsprinklers	Water	1986	1989	On Tree (2M), Other, One In The Middle Of The Field	Loring	Radiative Frost	Lovell	Peach	Bbch00	0	Na	-2	Na	Radiative Frost	-3	Always At Frost	Na
Rieger, M And Myers, S C	1990	Over-Tree Microsprinkler Irrigation For Spring Freeze Protection Of Peaches	10866459	33.88695	-83.4205	Nd	Peer Reviewed Journal	Field Experiment	4	3	Na	Na	Na	Na	Na	Na	Completely Randomized Trial, 4 Units Per Treatment With 3 Trees, 30 Flower Ovaries	Control Population	United States	Randomised Design	University Of Georgia, Athens, Ga 30602	False	4.3X8	4.3	8	Na	Na	False	Na	Na	Na	Microsprinklers	Water	1986	1989	On Tree (2M), Other, One In The Middle Of The Field	Loring	Radiative Frost	Lovell	Peach	Bbch00	0	Na	-2	Na	Radiative Frost	-3	Always At Frost	Na
Rieger, M And Myers, S C	1990	Over-Tree Microsprinkler Irrigation For Spring Freeze Protection Of Peaches	10866459	33.88695	-83.4205	Nd	Peer Reviewed Journal	Field Experiment	4	3	Na	Na	Na	Na	Na	Na	Completely Randomized Trial, 4 Units Per Treatment With 3 Trees, 30 Flower Ovaries	Control Population	United States	Randomised Design	University Of Georgia, Athens, Ga 30602	False	4.3X8	4.3	8	Na	Na	False	Na	Na	Na	Microsprinklers	Water	1986	1989	On Tree (2M), Other, One In The Middle Of The Field	Loring	Radiative Frost	Lovell	Peach	Bbch00	0	Na	-2	Na	Radiative Frost	-6	Always At Frost	Na
Rieger, M And Myers, S C	1990	Over-Tree Microsprinkler Irrigation For Spring Freeze Protection Of Peaches	10866459	33.88695	-83.4205	Nd	Peer Reviewed Journal	Field Experiment	4	3	Na	Na	Na	Na	Na	Na	Completely Randomized Trial, 4 Units Per Treatment With 3 Trees, 30 Flower Ovaries	Control Population	United States	Randomised Design	University Of Georgia, Athens, Ga 30602	False	4.3X8	4.3	8	Na	Na	False	Na	Na	Na	Microsprinklers	Water	1986	1989	On Tree (2M), Other, One In The Middle Of The Field	Loring	Radiative Frost	Lovell	Peach	Bbch00	0	Na	-2	Na	Advective Frost	-2	Always At Frost	Na
Rieger, M And Myers, S C	1990	Over-Tree Microsprinkler Irrigation For Spring Freeze Protection Of Peaches	10866459	33.88695	-83.4205	Nd	Peer Reviewed Journal	Field Experiment	4	3	Na	Na	Na	Na	Na	Na	Completely Randomized Trial, 4 Units Per Treatment With 3 Trees, 30 Flower Ovaries	Control Population	United States	Randomised Design	University Of Georgia, Athens, Ga 30602	False	4.3X8	4.3	8	Na	Na	False	Na	Na	Na	Microsprinklers	Water	1986	1989	On Tree (2M), Other, One In The Middle Of The Field	Loring	Radiative Frost	Lovell	Peach	Bbch00	0	Na	-2	Na	Radiative Frost, Advective Frost	-3	Always At Frost	Na
Rieger, M And Myers, S C	1990	Over-Tree Microsprinkler Irrigation For Spring Freeze Protection Of Peaches	10866459	33.88695	-83.4205	Nd	Peer Reviewed Journal	Field Experiment	4	3	Na	Na	Na	Na	Na	Na	Completely Randomized Trial, 4 Units Per Treatment With 3 Trees, 30 Flower Ovaries	Control Population	United States	Randomised Design	University Of Georgia, Athens, Ga 30602	False	4.3X8	4.3	8	Na	Na	False	Na	Na	Na	Microsprinklers	Water	1986	1989	On Tree (2M), Other, One In The Middle Of The Field	Loring	Radiative Frost	Lovell	Peach	Bbch00	0	Na	-2	Na	Advective Frost	-2	Always At Frost	Na
Rieger, M And Myers, S C	1990	Over-Tree Microsprinkler Irrigation For Spring Freeze Protection Of Peaches	10866459	33.88695	-83.4205	Nd	Peer Reviewed Journal	Field Experiment	4	3	Na	Na	Na	Na	Na	Na	Completely Randomized Trial, 4 Units Per Treatment With 3 Trees, 30 Flower Ovaries	Control Population	United States	Randomised Design	University Of Georgia, Athens, Ga 30602	False	4.3X8	4.3	8	Na	Na	False	Na	Na	Na	Microsprinklers	Water	1986	1989	On Tree (2M), Other, One In The Middle Of The Field	Loring	Radiative Frost	Lovell	Peach	Bbch00	0	Na	-2	Na	Advective Frost	-2	Always At Frost	Na
Rieger, M And Myers, S C	1990	Over-Tree Microsprinkler Irrigation For Spring Freeze Protection Of Peaches	10866459	33.88695	-83.4205	Nd	Peer Reviewed Journal	Field Experiment	4	3	Na	Na	Na	Na	Na	Na	Completely Randomized Trial, 4 Units Per Treatment With 3 Trees, 30 Flower Ovaries	Control Population	United States	Randomised Design	University Of Georgia, Athens, Ga 30602	False	4.3X8	4.3	8	Na	Na	False	Na	Na	Na	Microsprinklers	Water	1986	1989	On Tree (2M), Other, One In The Middle Of The Field	Loring	Radiative Frost	Lovell	Peach	Bbch67	67	Na	-2	Na	Radiative Frost, Advective Frost	-2	Always At Frost	Na
Rieger, M And Myers, S C	1990	Over-Tree Microsprinkler Irrigation For Spring Freeze Protection Of Peaches	10866459	33.88695	-83.4205	Nd	Peer Reviewed Journal	Field Experiment	4	3	Na	Na	Na	Na	Na	Na	Completely Randomized Trial, 4 Units Per Treatment With 3 Trees, 30 Flower Ovaries	Control Population	United States	Randomised Design	University Of Georgia, Athens, Ga 30602	False	4.3X8	4.3	8	Na	Na	False	Na	Na	Na	Microsprinklers	Water	1986	1989	On Tree (2M), Other, One In The Middle Of The Field	Loring	Radiative Frost	Lovell	Peach	Bbch67	67	Na	-2	Na	Radiative Frost, Advective Frost	-2	Always At Frost	Na
Rieger, M And Myers, S C	1990	Over-Tree Microsprinkler Irrigation For Spring Freeze Protection Of Peaches	10866459	33.88695	-83.4205	Nd	Peer Reviewed Journal	Field Experiment	4	3	Na	Na	Na	Na	Na	Na	Completely Randomized Trial, 4 Units Per Treatment With 3 Trees, 30 Flower Ovaries	Control Population	United States	Randomised Design	University Of Georgia, Athens, Ga 30602	False	4.3X8	4.3	8	Na	Na	False	Na	Na	Na	Microsprinklers	Water	1986	1989	On Tree (2M), Other, One In The Middle Of The Field	Loring	Radiative Frost	Lovell	Peach	Bbch67	67	Na	-2	Na	Radiative Frost, Advective Frost	-2	Always At Frost	Na
Rieger, M And Myers, S C	1990	Over-Tree Microsprinkler Irrigation For Spring Freeze Protection Of Peaches	10866459	33.88695	-83.4205	Nd	Peer Reviewed Journal	Field Experiment	4	3	Na	Na	Na	Na	Na	Na	Completely Randomized Trial, 4 Units Per Treatment With 3 Trees, 30 Flower Ovaries	Control Population	United States	Randomised Design	University Of Georgia, Athens, Ga 30602	False	4.3X8	4.3	8	Na	Na	False	Na	Na	Na	Microsprinklers	Water	1986	1989	On Tree (2M), Other, One In The Middle Of The Field	Loring	Radiative Frost	Lovell	Peach	Bbch00	0	Na	-2	Na	Radiative Frost, Advective Frost	-3	Always At Frost	Na
Rieger, M And Myers, S C	1990	Over-Tree Microsprinkler Irrigation For Spring Freeze Protection Of Peaches	10866459	33.88695	-83.4205	Nd	Peer Reviewed Journal	Field Experiment	4	3	Na	Na	Na	Na	Na	Na	Completely Randomized Trial, 4 Units Per Treatment With 3 Trees, 30 Flower Ovaries	Control Population	United States	Randomised Design	University Of Georgia, Athens, Ga 30602	False	4.3X8	4.3	8	Na	Na	False	Na	Na	Na	Microsprinklers	Water	1986	1989	On Tree (2M), Other, One In The Middle Of The Field	Loring	Radiative Frost	Lovell	Peach	Bbch00	0	Na	-2	Na	Radiative Frost, Advective Frost	-3	Always At Frost	Na
Rieger, M And Myers, S C	1990	Over-Tree Microsprinkler Irrigation For Spring Freeze Protection Of Peaches	10866459	33.88695	-83.4205	Nd	Peer Reviewed Journal	Field Experiment	4	3	Na	Na	Na	Na	Na	Na	Completely Randomized Trial, 4 Units Per Treatment With 3 Trees, 30 Flower Ovaries	Control Population	United States	Randomised Design	University Of Georgia, Athens, Ga 30602	False	4.3X8	4.3	8	Na	Na	False	Na	Na	Na	Microsprinklers	Water	1986	1989	On Tree (2M), Other, One In The Middle Of The Field	Loring	Radiative Frost	Lovell	Peach	Bbch00	0	Na	-2	Na	Radiative Frost	-6	Always At Frost	Na
Rieger, M And Myers, S C	1990	Over-Tree Microsprinkler Irrigation For Spring Freeze Protection Of Peaches	10866459	33.88695	-83.4205	Nd	Peer Reviewed Journal	Field Experiment	4	3	Na	Na	Na	Na	Na	Na	Completely Randomized Trial, 4 Units Per Treatment With 3 Trees, 30 Flower Ovaries	Control Population	United States	Randomised Design	University Of Georgia, Athens, Ga 30602	False	4.3X8	4.3	8	Na	Na	False	Na	Na	Na	Microsprinklers	Water	1986	1989	On Tree (2M), Other, One In The Middle Of The Field	Loring	Radiative Frost	Lovell	Peach	Bbch00	0	Na	-2	Na	Radiative Frost	-6	Always At Frost	Na
Zilkah, S And Wiesmann, Z And Klein, I And David, I	1996	Foliar Applied Urea Improves Freezing Protection To Avocado And Peach	10866460	31.75343	34.76268	Nd	Peer Reviewed Journal	Field Experiment	80 Branches	10 Branches	Na	Na	Na	Na	Na	Na	Treatment Layout Was A Paired Comparison	Control Population	Israel	Paired Design	Talmei Yehiel	False	Nd	Nd	Nd	Nd	Nd	False	Nd	Nd	Nd	Urea Spray	Foliar Application	1979	1989	Nd	Maravilha	Nd	Nd	Peach	Green Tip	9	Nd	Nd	4	Nd	Nd	3 Days Before The First Frost Night	Nd
Zilkah, S And Wiesmann, Z And Klein, I And David, I	1996	Foliar Applied Urea Improves Freezing Protection To Avocado And Peach	10866460	31.75343	34.76268	Nd	Peer Reviewed Journal	Field Experiment	80 Branches	10 Branches	Na	Na	Na	Na	Na	Na	Treatment Layout Was A Paired Comparison	Control Population	Israel	Paired Design	Talmei Yehiel	False	Nd	Nd	Nd	Nd	Nd	False	Nd	Nd	Nd	Urea Spray	Foliar Application	1979	1989	Nd	Maravilha	Nd	Nd	Peach	Pink Bud	57	Nd	Nd	4	Nd	Nd	3 Days Before The First Frost Night	Nd
Zilkah, S And Wiesmann, Z And Klein, I And David, I	1996	Foliar Applied Urea Improves Freezing Protection To Avocado And Peach	10866460	31.75343	34.76268	Nd	Peer Reviewed Journal	Field Experiment	80 Branches	10 Branches	Na	Na	Na	Na	Na	Na	Treatment Layout Was A Paired Comparison	Control Population	Israel	Paired Design	Talmei Yehiel	False	Nd	Nd	Nd	Nd	Nd	False	Nd	Nd	Nd	Urea Spray	Foliar Application	1979	1989	Nd	Maravilha	Nd	Nd	Peach	Open Flower	65	Nd	Nd	4	Nd	Nd	3 Days Before The First Frost Night	Nd
Zilkah, S And Wiesmann, Z And Klein, I And David, I	1996	Foliar Applied Urea Improves Freezing Protection To Avocado And Peach	10866460	31.75343	34.76268	Nd	Peer Reviewed Journal	Field Experiment	80 Branches	10 Branches	Na	Na	Na	Na	Na	Na	Treatment Layout Was A Paired Comparison	Control Population	Israel	Paired Design	Talmei Yehiel	False	Nd	Nd	Nd	Nd	Nd	False	Nd	Nd	Nd	Urea Spray	Foliar Application	1979	1989	Nd	Maravilha	Nd	Nd	Peach	Petal-Fall Flower	67	Nd	Nd	4	Nd	Nd	3 Days Before The First Frost Night	Nd
Deckers, T And Daemen, E	1996	Effect Of Ga3, Ga4/7 On Fruit Set And Fruit Quality Of The Pear Cultivars Conference And Durondeau	10866461	50.82894	5.17183	Nd	Conference Paper	Field Experiment	4	Na	Na	Na	Na	Na	Na	Na	Differentiation 1 Year Old And 2 Year Old Wood	Control Population	Belgium	Nd	3 Brede Akker, Sint Truiden	Na	Na	Na	Na	Na	Fructocin Treatment After Spring Frost	Na	Urban	Na	Na	Ga3	Foliar Application	1987	1993	Nd	Durondeau	Nd	Quince A	Pear	Bbch56	56	Na	-5	4	Nd	-5	After Frost # During Bloom	Na
Deckers, T And Daemen, E	1996	Effect Of Ga3, Ga4/7 On Fruit Set And Fruit Quality Of The Pear Cultivars Conference And Durondeau	10866461	50.82894	5.17183	Nd	Conference Paper	Field Experiment	4	Na	Na	Na	Na	Na	Na	Na	Differentiation 1 Year Old And 2 Year Old Wood	Control Population	Belgium	Nd	3 Brede Akker, Sint Truiden	Na	Na	Na	Na	Na	Fructocin Treatment After Spring Frost	Na	Urban	Na	Na	Ga4/7	Foliar Application	1987	1993	Nd	Durondeau	Nd	Quince A	Pear	Bbch56	56	Na	-5	4	Nd	-5	After Frost # During Bloom	Na
Deckers, T And Daemen, E	1996	Effect Of Ga3, Ga4/7 On Fruit Set And Fruit Quality Of The Pear Cultivars Conference And Durondeau	10866461	50.82894	5.17183	Nd	Conference Paper	Field Experiment	4	Na	Na	Na	Na	Na	Na	Na	Differentiation 1 Year Old And 2 Year Old Wood	Control Population	Belgium	Nd	3 Brede Akker, Sint Truiden	Na	Na	Na	Na	Na	Fructocin Treatment After Spring Frost	Na	Urban	Na	Na	Ga3	Foliar Application	1987	1993	Nd	Durondeau	Nd	Quince A	Pear	Bbch56	56	Na	-5	4	Nd	-5	After Frost # During Bloom	Na
Deckers, T And Daemen, E	1996	Effect Of Ga3, Ga4/7 On Fruit Set And Fruit Quality Of The Pear Cultivars Conference And Durondeau	10866461	50.82894	5.17183	Nd	Conference Paper	Field Experiment	4	Na	Na	Na	Na	Na	Na	Na	Differentiation 1 Year Old And 2 Year Old Wood	Control Population	Belgium	Nd	3 Brede Akker, Sint Truiden	Na	Na	Na	Na	Na	Fructocin Treatment After Spring Frost	Na	Urban	Na	Na	Ga4/7	Foliar Application	1987	1993	Nd	Durondeau	Nd	Quince A	Pear	Bbch56	56	Na	-5	4	Nd	-5	After Frost # During Bloom	Na
Deckers, T And Daemen, E	1996	Effect Of Ga3, Ga4/7 On Fruit Set And Fruit Quality Of The Pear Cultivars Conference And Durondeau	10866461	50.82894	5.17183	Nd	Conference Paper	Field Experiment	4	Na	Na	Na	Na	Na	Na	Na	Differentiation 1 Year Old And 2 Year Old Wood	Control Population	Belgium	Nd	3 Brede Akker, Sint Truiden	Na	Na	Na	Na	Na	Fructocin Treatment After Spring Frost	Na	Urban	Na	Na	Promalin	Foliar Application	1987	1993	Nd	Durondeau	Nd	Quince A	Pear	Bbch56	56	Na	-5	4	Nd	-5	After Frost # During Bloom	Na
Deckers, T And Daemen, E	1996	Effect Of Ga3, Ga4/7 On Fruit Set And Fruit Quality Of The Pear Cultivars Conference And Durondeau	10866461	50.82894	5.17183	Nd	Conference Paper	Field Experiment	4	Na	Na	Na	Na	Na	Na	Na	Differentiation 1 Year Old And 2 Year Old Wood	Control Population	Belgium	Nd	3 Brede Akker, Sint Truiden	Na	Na	Na	Na	Na	Fructocin Treatment After Spring Frost	Na	Urban	Na	Na	Promalin	Foliar Application	1987	1993	Nd	Durondeau	Nd	Quince A	Pear	Bbch56	56	Na	-5	4	Nd	-5	After Frost # During Bloom	Na
Solanelles, F And Planas, S	1993	Overhead Microsprinkling Irrigation For Cold Protection Of Apple And Pear Trees	10866464	41.62742	0.59797	Nd	Peer Reviewed Journal	Climatic Chamber	1	5	Na	Na	Na	Na	Na	Na	Compare Height Of Trees, Compare Volume Of Water	Control Population	Spain	Na	Lleida	False	Na	Na	4	Na	Rows Distant By 4M, 3M Between The Sprinklers	False	Greenhouse	Na	Na	Microsprinkler	Water	1987	1992	In Cold Chamber	Golden Delicious	Na	Nd	Apple	Bbch65	65	Na	-5	2	Na	-5	Na	Na
Solanelles, F And Planas, S	1993	Overhead Microsprinkling Irrigation For Cold Protection Of Apple And Pear Trees	10866464	41.62742	0.59797	Nd	Peer Reviewed Journal	Climatic Chamber	1	5	Na	Na	Na	Na	Na	Na	Compare Height Of Trees, Compare Volume Of Water	Control Population	Spain	Na	Lleida	False	Na	Na	4	Na	Rows Distant By 4M, 3M Between The Sprinklers	False	Greenhouse	Na	Na	Microsprinkler	Water	1987	1992	In Cold Chamber	Golden Delicious	Na	Nd	Apple	Bbch66	65	Na	-5	2	Na	-5	Na	Na
Solanelles, F And Planas, S	1993	Overhead Microsprinkling Irrigation For Cold Protection Of Apple And Pear Trees	10866464	41.62742	0.59797	Nd	Peer Reviewed Journal	Climatic Chamber	1	5	Na	Na	Na	Na	Na	Na	Compare Height Of Trees, Compare Volume Of Water	Control Population	Spain	Na	Lleida	False	Na	Na	4	Na	Rows Distant By 4M, 3M Between The Sprinklers	False	Greenhouse	Na	Na	Microsprinkler	Water	1987	1992	In Cold Chamber	Golden Delicious	Na	Nd	Apple	Bbch67	65	Na	-5	2	Na	-5	Na	Na
Solanelles, F And Planas, S	1993	Overhead Microsprinkling Irrigation For Cold Protection Of Apple And Pear Trees	10866464	41.62742	0.59797	Nd	Peer Reviewed Journal	Climatic Chamber	1	5	Na	Na	Na	Na	Na	Na	Compare Height Of Trees, Compare Volume Of Water	Control Population	Spain	Na	Lleida	False	Na	Na	4	Na	Rows Distant By 4M, 3M Between The Sprinklers	False	Greenhouse	Na	Na	Microsprinkler	Water	1987	1992	In Cold Chamber	Golden Delicious	Na	Nd	Apple	Bbch68	65	Na	-5	2	Na	-5	Na	Na
Solanelles, F And Planas, S	1993	Overhead Microsprinkling Irrigation For Cold Protection Of Apple And Pear Trees	10866464	41.62742	0.59797	Nd	Peer Reviewed Journal	Climatic Chamber	1	5	Na	Na	Na	Na	Na	Na	Compare Height Of Trees, Compare Volume Of Water	Control Population	Spain	Na	Lleida	False	Na	Na	4	Na	Rows Distant By 4M, 3M Between The Sprinklers	False	Greenhouse	Na	Na	Microsprinkler	Water	1987	1992	In Cold Chamber	Conference	Na	Nd	Pear	Bbch69	65	Na	-5	2	Na	-5	Na	Na
Solanelles, F And Planas, S	1993	Overhead Microsprinkling Irrigation For Cold Protection Of Apple And Pear Trees	10866464	41.62742	0.59797	Nd	Peer Reviewed Journal	Climatic Chamber	1	5	Na	Na	Na	Na	Na	Na	Compare Height Of Trees, Compare Volume Of Water	Control Population	Spain	Na	Lleida	False	Na	Na	4	Na	Rows Distant By 4M, 3M Between The Sprinklers	False	Greenhouse	Na	Na	Microsprinkler	Water	1987	1992	In Cold Chamber	Conference	Na	Nd	Pear	Bbch71	65	Na	-5	2	Na	-5	Na	Na
Solanelles, F And Planas, S	1993	Overhead Microsprinkling Irrigation For Cold Protection Of Apple And Pear Trees	10866464	41.62742	0.59797	Nd	Peer Reviewed Journal	Climatic Chamber	1	5	Na	Na	Na	Na	Na	Na	Compare Height Of Trees, Compare Volume Of Water	Control Population	Spain	Na	Lleida	False	Na	Na	4	Na	Rows Distant By 4M, 3M Between The Sprinklers	False	Greenhouse	Na	Na	Microsprinkler	Water	1987	1992	In Cold Chamber	Conference	Na	Nd	Pear	Bbch72	65	Na	-5	2	Na	-5	Na	Na
Solanelles, F And Planas, S	1993	Overhead Microsprinkling Irrigation For Cold Protection Of Apple And Pear Trees	10866464	41.62742	0.59797	Nd	Peer Reviewed Journal	Climatic Chamber	1	5	Na	Na	Na	Na	Na	Na	Compare Height Of Trees, Compare Volume Of Water	Control Population	Spain	Na	Lleida	False	Na	Na	4	Na	Rows Distant By 4M, 3M Between The Sprinklers	False	Greenhouse	Na	Na	Microsprinkler	Water	1987	1992	In Cold Chamber	Conference	Na	Nd	Pear	Bbch70	65	Na	-5	2	Na	-5	Na	Na
Holubowicz, T	1985	Influence Of Growth Regulator Application On Frost Resistance Of Fruit Tree Shoots, Spurs, Flowers And Fruitlets	10866466	52.42743	16.90481	Nd	Peer Reviewed Journal	Climatic Chamber	Nd	Nd	Na	Na	Na	Na	Na	Na	Nd	Control Population	Poland	Nd	Poznan Agricultural University	False	Nd	Nd	Nd	Nd	Nd	False	Nd	Nd	Nd	Depeg 1000Ppm	Foliar Application	Nd	1983	Nd	Rakoniewicka	Na	Nd	Peach	Fruitlet	71	Nd	-4	1	Na	-4	30467	Nd
Holubowicz, T	1985	Influence Of Growth Regulator Application On Frost Resistance Of Fruit Tree Shoots, Spurs, Flowers And Fruitlets	10866466	52.42743	16.90481	Nd	Peer Reviewed Journal	Climatic Chamber	Nd	Nd	Na	Na	Na	Na	Na	Na	Nd	Control Population	Poland	Nd	Poznan Agricultural University	False	Nd	Nd	Nd	Nd	Nd	False	Nd	Nd	Nd	Depeg 2000Ppm	Foliar Application	Nd	1983	Nd	Rakoniewicka	Na	Nd	Peach	Fruitlet	71	Nd	-4	1	Na	-4	30467	Nd
Holubowicz, T	1985	Influence Of Growth Regulator Application On Frost Resistance Of Fruit Tree Shoots, Spurs, Flowers And Fruitlets	10866466	52.42743	16.90481	Nd	Peer Reviewed Journal	Climatic Chamber	Nd	Nd	Na	Na	Na	Na	Na	Na	Nd	Control Population	Poland	Nd	Poznan Agricultural University	False	Nd	Nd	Nd	Nd	Nd	False	Nd	Nd	Nd	Paclobutrazol (Pp-333) 1000Ppm	Foliar Application	Nd	1983	Nd	Rakoniewicka	Na	Nd	Peach	Fruitlet	71	Nd	-4	1	Na	-4	30467	Nd
Holubowicz, T	1985	Influence Of Growth Regulator Application On Frost Resistance Of Fruit Tree Shoots, Spurs, Flowers And Fruitlets	10866466	52.42743	16.90481	Nd	Peer Reviewed Journal	Climatic Chamber	Nd	Nd	Na	Na	Na	Na	Na	Na	Nd	Control Population	Poland	Nd	Poznan Agricultural University	False	Nd	Nd	Nd	Nd	Nd	False	Nd	Nd	Nd	Depeg 1000Ppm	Foliar Application	Nd	1983	Nd	Rakoniewicka	Na	Nd	Peach	Fruitlet	71	Nd	-3	1	Na	-3	30467	Nd
Holubowicz, T	1985	Influence Of Growth Regulator Application On Frost Resistance Of Fruit Tree Shoots, Spurs, Flowers And Fruitlets	10866466	52.42743	16.90481	Nd	Peer Reviewed Journal	Climatic Chamber	Nd	Nd	Na	Na	Na	Na	Na	Na	Nd	Control Population	Poland	Nd	Poznan Agricultural University	False	Nd	Nd	Nd	Nd	Nd	False	Nd	Nd	Nd	Depeg 2000Ppm	Foliar Application	Nd	1983	Nd	Rakoniewicka	Na	Nd	Peach	Fruitlet	71	Nd	-3	1	Na	-3	30467	Nd
Holubowicz, T	1985	Influence Of Growth Regulator Application On Frost Resistance Of Fruit Tree Shoots, Spurs, Flowers And Fruitlets	10866466	52.42743	16.90481	Nd	Peer Reviewed Journal	Climatic Chamber	Nd	Nd	Na	Na	Na	Na	Na	Na	Nd	Control Population	Poland	Nd	Poznan Agricultural University	False	Nd	Nd	Nd	Nd	Nd	False	Nd	Nd	Nd	Paclobutrazol (Pp-333) 1000Ppm	Foliar Application	Nd	1983	Nd	Rakoniewicka	Na	Nd	Peach	Fruitlet	71	Nd	-3	1	Na	-3	30467	Nd
Holubowicz, T	1985	Influence Of Growth Regulator Application On Frost Resistance Of Fruit Tree Shoots, Spurs, Flowers And Fruitlets	10866466	52.42743	16.90481	Nd	Peer Reviewed Journal	Climatic Chamber	Nd	Nd	Na	Na	Na	Na	Na	Na	Nd	Control Population	Poland	Nd	Poznan Agricultural University	False	Nd	Nd	Nd	Nd	Nd	False	Nd	Nd	Nd	Depeg 1000Ppm	Foliar Application	Nd	1983	Nd	Rakoniewicka	Na	Nd	Peach	Full Bloom	65	Nd	-4	1	Na	-4	30467	Nd
Holubowicz, T	1985	Influence Of Growth Regulator Application On Frost Resistance Of Fruit Tree Shoots, Spurs, Flowers And Fruitlets	10866466	52.42743	16.90481	Nd	Peer Reviewed Journal	Climatic Chamber	Nd	Nd	Na	Na	Na	Na	Na	Na	Nd	Control Population	Poland	Nd	Poznan Agricultural University	False	Nd	Nd	Nd	Nd	Nd	False	Nd	Nd	Nd	Depeg 2000Ppm	Foliar Application	Nd	1983	Nd	Rakoniewicka	Na	Nd	Peach	Full Bloom	65	Nd	-4	1	Na	-4	30467	Nd
Holubowicz, T	1985	Influence Of Growth Regulator Application On Frost Resistance Of Fruit Tree Shoots, Spurs, Flowers And Fruitlets	10866466	52.42743	16.90481	Nd	Peer Reviewed Journal	Climatic Chamber	Nd	Nd	Na	Na	Na	Na	Na	Na	Nd	Control Population	Poland	Nd	Poznan Agricultural University	False	Nd	Nd	Nd	Nd	Nd	False	Nd	Nd	Nd	Paclobutrazol (Pp-333) 1000Ppm	Foliar Application	Nd	1983	Nd	Rakoniewicka	Na	Nd	Peach	Full Bloom	65	Nd	-4	1	Na	-4	30467	Nd
Holubowicz, T	1985	Influence Of Growth Regulator Application On Frost Resistance Of Fruit Tree Shoots, Spurs, Flowers And Fruitlets	10866466	52.42743	16.90481	Nd	Peer Reviewed Journal	Climatic Chamber	Nd	Nd	Na	Na	Na	Na	Na	Na	Nd	Control Population	Poland	Nd	Poznan Agricultural University	False	Nd	Nd	Nd	Nd	Nd	False	Nd	Nd	Nd	Depeg 1000Ppm	Foliar Application	Nd	1983	Nd	Rakoniewicka	Na	Nd	Peach	Full Bloom	65	Nd	-3	1	Na	-3	30467	Nd
Holubowicz, T	1985	Influence Of Growth Regulator Application On Frost Resistance Of Fruit Tree Shoots, Spurs, Flowers And Fruitlets	10866466	52.42743	16.90481	Nd	Peer Reviewed Journal	Climatic Chamber	Nd	Nd	Na	Na	Na	Na	Na	Na	Nd	Control Population	Poland	Nd	Poznan Agricultural University	False	Nd	Nd	Nd	Nd	Nd	False	Nd	Nd	Nd	Depeg 2000Ppm	Foliar Application	Nd	1983	Nd	Rakoniewicka	Na	Nd	Peach	Full Bloom	65	Nd	-3	1	Na	-3	30467	Nd
Holubowicz, T	1985	Influence Of Growth Regulator Application On Frost Resistance Of Fruit Tree Shoots, Spurs, Flowers And Fruitlets	10866466	52.42743	16.90481	Nd	Peer Reviewed Journal	Climatic Chamber	Nd	Nd	Na	Na	Na	Na	Na	Na	Nd	Control Population	Poland	Nd	Poznan Agricultural University	False	Nd	Nd	Nd	Nd	Nd	False	Nd	Nd	Nd	Paclobutrazol (Pp-333) 1000Ppm	Foliar Application	Nd	1983	Nd	Rakoniewicka	Na	Nd	Peach	Full Bloom	65	Nd	-3	1	Na	-3	30467	Nd
Holubowicz, T	1985	Influence Of Growth Regulator Application On Frost Resistance Of Fruit Tree Shoots, Spurs, Flowers And Fruitlets	10866466	52.42743	16.90481	Nd	Peer Reviewed Journal	Climatic Chamber	Nd	Nd	Na	Na	Na	Na	Na	Na	Nd	Control Population	Poland	Nd	Poznan Agricultural University	False	Nd	Nd	Nd	Nd	Nd	False	Nd	Nd	Nd	Depeg 1000Ppm	Foliar Application	Nd	1983	Nd	Schattenmorelle	Na	Nd	Cherry	Fruitlet	71	Nd	-4	1	Na	-4	30467	Nd
Holubowicz, T	1985	Influence Of Growth Regulator Application On Frost Resistance Of Fruit Tree Shoots, Spurs, Flowers And Fruitlets	10866466	52.42743	16.90481	Nd	Peer Reviewed Journal	Climatic Chamber	Nd	Nd	Na	Na	Na	Na	Na	Na	Nd	Control Population	Poland	Nd	Poznan Agricultural University	False	Nd	Nd	Nd	Nd	Nd	False	Nd	Nd	Nd	Depeg 2000Ppm	Foliar Application	Nd	1983	Nd	Schattenmorelle	Na	Nd	Cherry	Fruitlet	71	Nd	-4	1	Na	-4	30467	Nd
Holubowicz, T	1985	Influence Of Growth Regulator Application On Frost Resistance Of Fruit Tree Shoots, Spurs, Flowers And Fruitlets	10866466	52.42743	16.90481	Nd	Peer Reviewed Journal	Climatic Chamber	Nd	Nd	Na	Na	Na	Na	Na	Na	Nd	Control Population	Poland	Nd	Poznan Agricultural University	False	Nd	Nd	Nd	Nd	Nd	False	Nd	Nd	Nd	Paclobutrazol (Pp-333) 1000Ppm	Foliar Application	Nd	1983	Nd	Schattenmorelle	Na	Nd	Cherry	Fruitlet	71	Nd	-4	1	Na	-4	30467	Nd
Holubowicz, T	1985	Influence Of Growth Regulator Application On Frost Resistance Of Fruit Tree Shoots, Spurs, Flowers And Fruitlets	10866466	52.42743	16.90481	Nd	Peer Reviewed Journal	Climatic Chamber	Nd	Nd	Na	Na	Na	Na	Na	Na	Nd	Control Population	Poland	Nd	Poznan Agricultural University	False	Nd	Nd	Nd	Nd	Nd	False	Nd	Nd	Nd	Depeg 1000Ppm	Foliar Application	Nd	1983	Nd	Schattenmorelle	Na	Nd	Cherry	Fruitlet	71	Nd	-3	1	Na	-3	30467	Nd
Holubowicz, T	1985	Influence Of Growth Regulator Application On Frost Resistance Of Fruit Tree Shoots, Spurs, Flowers And Fruitlets	10866466	52.42743	16.90481	Nd	Peer Reviewed Journal	Climatic Chamber	Nd	Nd	Na	Na	Na	Na	Na	Na	Nd	Control Population	Poland	Nd	Poznan Agricultural University	False	Nd	Nd	Nd	Nd	Nd	False	Nd	Nd	Nd	Depeg 2000Ppm	Foliar Application	Nd	1983	Nd	Schattenmorelle	Na	Nd	Cherry	Fruitlet	71	Nd	-3	1	Na	-3	30467	Nd
Holubowicz, T	1985	Influence Of Growth Regulator Application On Frost Resistance Of Fruit Tree Shoots, Spurs, Flowers And Fruitlets	10866466	52.42743	16.90481	Nd	Peer Reviewed Journal	Climatic Chamber	Nd	Nd	Na	Na	Na	Na	Na	Na	Nd	Control Population	Poland	Nd	Poznan Agricultural University	False	Nd	Nd	Nd	Nd	Nd	False	Nd	Nd	Nd	Paclobutrazol (Pp-333) 1000Ppm	Foliar Application	Nd	1983	Nd	Schattenmorelle	Na	Nd	Cherry	Fruitlet	71	Nd	-3	1	Na	-3	30467	Nd
Holubowicz, T	1985	Influence Of Growth Regulator Application On Frost Resistance Of Fruit Tree Shoots, Spurs, Flowers And Fruitlets	10866466	52.42743	16.90481	Nd	Peer Reviewed Journal	Climatic Chamber	Nd	Nd	Na	Na	Na	Na	Na	Na	Nd	Control Population	Poland	Nd	Poznan Agricultural University	False	Nd	Nd	Nd	Nd	Nd	False	Nd	Nd	Nd	Depeg 1000Ppm	Foliar Application	Nd	1983	Nd	Schattenmorelle	Na	Nd	Cherry	Full Bloom	65	Nd	-4	1	Na	-4	30467	Nd
Holubowicz, T	1985	Influence Of Growth Regulator Application On Frost Resistance Of Fruit Tree Shoots, Spurs, Flowers And Fruitlets	10866466	52.42743	16.90481	Nd	Peer Reviewed Journal	Climatic Chamber	Nd	Nd	Na	Na	Na	Na	Na	Na	Nd	Control Population	Poland	Nd	Poznan Agricultural University	False	Nd	Nd	Nd	Nd	Nd	False	Nd	Nd	Nd	Depeg 2000Ppm	Foliar Application	Nd	1983	Nd	Schattenmorelle	Na	Nd	Cherry	Full Bloom	65	Nd	-4	1	Na	-4	30467	Nd
Holubowicz, T	1985	Influence Of Growth Regulator Application On Frost Resistance Of Fruit Tree Shoots, Spurs, Flowers And Fruitlets	10866466	52.42743	16.90481	Nd	Peer Reviewed Journal	Climatic Chamber	Nd	Nd	Na	Na	Na	Na	Na	Na	Nd	Control Population	Poland	Nd	Poznan Agricultural University	False	Nd	Nd	Nd	Nd	Nd	False	Nd	Nd	Nd	Paclobutrazol (Pp-333) 1000Ppm	Foliar Application	Nd	1983	Nd	Schattenmorelle	Na	Nd	Cherry	Full Bloom	65	Nd	-4	1	Na	-4	30467	Nd
Holubowicz, T	1985	Influence Of Growth Regulator Application On Frost Resistance Of Fruit Tree Shoots, Spurs, Flowers And Fruitlets	10866466	52.42743	16.90481	Nd	Peer Reviewed Journal	Climatic Chamber	Nd	Nd	Na	Na	Na	Na	Na	Na	Nd	Control Population	Poland	Nd	Poznan Agricultural University	False	Nd	Nd	Nd	Nd	Nd	False	Nd	Nd	Nd	Depeg 1000Ppm	Foliar Application	Nd	1983	Nd	Schattenmorelle	Na	Nd	Cherry	Full Bloom	65	Nd	-3	1	Na	-3	30467	Nd
Holubowicz, T	1985	Influence Of Growth Regulator Application On Frost Resistance Of Fruit Tree Shoots, Spurs, Flowers And Fruitlets	10866466	52.42743	16.90481	Nd	Peer Reviewed Journal	Climatic Chamber	Nd	Nd	Na	Na	Na	Na	Na	Na	Nd	Control Population	Poland	Nd	Poznan Agricultural University	False	Nd	Nd	Nd	Nd	Nd	False	Nd	Nd	Nd	Depeg 2000Ppm	Foliar Application	Nd	1983	Nd	Schattenmorelle	Na	Nd	Cherry	Full Bloom	65	Nd	-3	1	Na	-3	30467	Nd
Holubowicz, T	1985	Influence Of Growth Regulator Application On Frost Resistance Of Fruit Tree Shoots, Spurs, Flowers And Fruitlets	10866466	52.42743	16.90481	Nd	Peer Reviewed Journal	Climatic Chamber	Nd	Nd	Na	Na	Na	Na	Na	Na	Nd	Control Population	Poland	Nd	Poznan Agricultural University	False	Nd	Nd	Nd	Nd	Nd	False	Nd	Nd	Nd	Paclobutrazol (Pp-333) 1000Ppm	Foliar Application	Nd	1983	Nd	Schattenmorelle	Na	Nd	Cherry	Full Bloom	65	Nd	-3	1	Na	-3	30467	Nd
Holubowicz, T	1985	Influence Of Growth Regulator Application On Frost Resistance Of Fruit Tree Shoots, Spurs, Flowers And Fruitlets	10866466	52.42743	16.90481	Nd	Peer Reviewed Journal	Climatic Chamber	Nd	Nd	Na	Na	Na	Na	Na	Na	Nd	Control Population	Poland	Nd	Poznan Agricultural University	False	Nd	Nd	Nd	Nd	Nd	False	Nd	Nd	Nd	Depeg 1000Ppm	Foliar Application	Nd	1983	Nd	Melrose	Na	M26	Apple	Fruitlet	71	Nd	-4	1	Na	-4	30467	Nd
Holubowicz, T	1985	Influence Of Growth Regulator Application On Frost Resistance Of Fruit Tree Shoots, Spurs, Flowers And Fruitlets	10866466	52.42743	16.90481	Nd	Peer Reviewed Journal	Climatic Chamber	Nd	Nd	Na	Na	Na	Na	Na	Na	Nd	Control Population	Poland	Nd	Poznan Agricultural University	False	Nd	Nd	Nd	Nd	Nd	False	Nd	Nd	Nd	Depeg 2000Ppm	Foliar Application	Nd	1983	Nd	Melrose	Na	M26	Apple	Fruitlet	71	Nd	-4	1	Na	-4	30467	Nd
Holubowicz, T	1985	Influence Of Growth Regulator Application On Frost Resistance Of Fruit Tree Shoots, Spurs, Flowers And Fruitlets	10866466	52.42743	16.90481	Nd	Peer Reviewed Journal	Climatic Chamber	Nd	Nd	Na	Na	Na	Na	Na	Na	Nd	Control Population	Poland	Nd	Poznan Agricultural University	False	Nd	Nd	Nd	Nd	Nd	False	Nd	Nd	Nd	Paclobutrazol (Pp-333) 1000Ppm	Foliar Application	Nd	1983	Nd	Melrose	Na	M26	Apple	Fruitlet	71	Nd	-4	1	Na	-4	30467	Nd
Holubowicz, T	1985	Influence Of Growth Regulator Application On Frost Resistance Of Fruit Tree Shoots, Spurs, Flowers And Fruitlets	10866466	52.42743	16.90481	Nd	Peer Reviewed Journal	Climatic Chamber	Nd	Nd	Na	Na	Na	Na	Na	Na	Nd	Control Population	Poland	Nd	Poznan Agricultural University	False	Nd	Nd	Nd	Nd	Nd	False	Nd	Nd	Nd	Depeg 1000Ppm	Foliar Application	Nd	1983	Nd	Melrose	Na	M26	Apple	Fruitlet	71	Nd	-3	1	Na	-3	30467	Nd
Holubowicz, T	1985	Influence Of Growth Regulator Application On Frost Resistance Of Fruit Tree Shoots, Spurs, Flowers And Fruitlets	10866466	52.42743	16.90481	Nd	Peer Reviewed Journal	Climatic Chamber	Nd	Nd	Na	Na	Na	Na	Na	Na	Nd	Control Population	Poland	Nd	Poznan Agricultural University	False	Nd	Nd	Nd	Nd	Nd	False	Nd	Nd	Nd	Depeg 2000Ppm	Foliar Application	Nd	1983	Nd	Melrose	Na	M26	Apple	Fruitlet	71	Nd	-3	1	Na	-3	30467	Nd
Holubowicz, T	1985	Influence Of Growth Regulator Application On Frost Resistance Of Fruit Tree Shoots, Spurs, Flowers And Fruitlets	10866466	52.42743	16.90481	Nd	Peer Reviewed Journal	Climatic Chamber	Nd	Nd	Na	Na	Na	Na	Na	Na	Nd	Control Population	Poland	Nd	Poznan Agricultural University	False	Nd	Nd	Nd	Nd	Nd	False	Nd	Nd	Nd	Paclobutrazol (Pp-333) 1000Ppm	Foliar Application	Nd	1983	Nd	Melrose	Na	M26	Apple	Fruitlet	71	Nd	-3	1	Na	-3	30467	Nd
Holubowicz, T	1985	Influence Of Growth Regulator Application On Frost Resistance Of Fruit Tree Shoots, Spurs, Flowers And Fruitlets	10866466	52.42743	16.90481	Nd	Peer Reviewed Journal	Climatic Chamber	Nd	Nd	Na	Na	Na	Na	Na	Na	Nd	Control Population	Poland	Nd	Poznan Agricultural University	False	Nd	Nd	Nd	Nd	Nd	False	Nd	Nd	Nd	Depeg 1000Ppm	Foliar Application	Nd	1983	Nd	Melrose	Na	M26	Apple	Full Bloom	65	Nd	-4	1	Na	-4	30467	Nd
Holubowicz, T	1985	Influence Of Growth Regulator Application On Frost Resistance Of Fruit Tree Shoots, Spurs, Flowers And Fruitlets	10866466	52.42743	16.90481	Nd	Peer Reviewed Journal	Climatic Chamber	Nd	Nd	Na	Na	Na	Na	Na	Na	Nd	Control Population	Poland	Nd	Poznan Agricultural University	False	Nd	Nd	Nd	Nd	Nd	False	Nd	Nd	Nd	Depeg 2000Ppm	Foliar Application	Nd	1983	Nd	Melrose	Na	M26	Apple	Full Bloom	65	Nd	-4	1	Na	-4	30467	Nd
Holubowicz, T	1985	Influence Of Growth Regulator Application On Frost Resistance Of Fruit Tree Shoots, Spurs, Flowers And Fruitlets	10866466	52.42743	16.90481	Nd	Peer Reviewed Journal	Climatic Chamber	Nd	Nd	Na	Na	Na	Na	Na	Na	Nd	Control Population	Poland	Nd	Poznan Agricultural University	False	Nd	Nd	Nd	Nd	Nd	False	Nd	Nd	Nd	Paclobutrazol (Pp-333) 1000Ppm	Foliar Application	Nd	1983	Nd	Melrose	Na	M26	Apple	Full Bloom	65	Nd	-4	1	Na	-4	30467	Nd
Holubowicz, T	1985	Influence Of Growth Regulator Application On Frost Resistance Of Fruit Tree Shoots, Spurs, Flowers And Fruitlets	10866466	52.42743	16.90481	Nd	Peer Reviewed Journal	Climatic Chamber	Nd	Nd	Na	Na	Na	Na	Na	Na	Nd	Control Population	Poland	Nd	Poznan Agricultural University	False	Nd	Nd	Nd	Nd	Nd	False	Nd	Nd	Nd	Depeg 1000Ppm	Foliar Application	Nd	1983	Nd	Melrose	Na	M26	Apple	Full Bloom	65	Nd	-3	1	Na	-3	30467	Nd
Holubowicz, T	1985	Influence Of Growth Regulator Application On Frost Resistance Of Fruit Tree Shoots, Spurs, Flowers And Fruitlets	10866466	52.42743	16.90481	Nd	Peer Reviewed Journal	Climatic Chamber	Nd	Nd	Na	Na	Na	Na	Na	Na	Nd	Control Population	Poland	Nd	Poznan Agricultural University	False	Nd	Nd	Nd	Nd	Nd	False	Nd	Nd	Nd	Depeg 2000Ppm	Foliar Application	Nd	1983	Nd	Melrose	Na	M26	Apple	Full Bloom	65	Nd	-3	1	Na	-3	30467	Nd
Holubowicz, T	1985	Influence Of Growth Regulator Application On Frost Resistance Of Fruit Tree Shoots, Spurs, Flowers And Fruitlets	10866466	52.42743	16.90481	Nd	Peer Reviewed Journal	Climatic Chamber	Nd	Nd	Na	Na	Na	Na	Na	Na	Nd	Control Population	Poland	Nd	Poznan Agricultural University	False	Nd	Nd	Nd	Nd	Nd	False	Nd	Nd	Nd	Paclobutrazol (Pp-333) 1000Ppm	Foliar Application	Nd	1983	Nd	Melrose	Na	M26	Apple	Full Bloom	65	Nd	-3	1	Na	-3	30467	Nd
Kolodziejczak, P And Hamer, P J	1985	Preliminary Results Of Effect Of Some Chemicals On Spring Frost Tolerance And Fruit Set Of Apple Trees And Blackcurrant Bushes	10866467	51.28655	0.456071	Nd	Peer Reviewed Journal	Climatic Chamber	4 Per Treatment	4	Na	Na	Na	Na	Na	Na	Nd	Control Population	United Kingdom	Nd	East Malling Research Station	False	Nd	Nd	Nd	Nd	Nd	False	Nd	Nd	Nd	Depeg 0.5%	Foliar Application	Nd	1984	Nd	Bramley	Na	M27	Apple	Tight Cluster	51	Nd	Nd	Nd	Na	Nd	Nd	Nd
Kolodziejczak, P And Hamer, P J	1985	Preliminary Results Of Effect Of Some Chemicals On Spring Frost Tolerance And Fruit Set Of Apple Trees And Blackcurrant Bushes	10866467	51.28655	0.456071	Nd	Peer Reviewed Journal	Climatic Chamber	4 Per Treatment	4	Na	Na	Na	Na	Na	Na	Nd	Control Population	United Kingdom	Nd	East Malling Research Station	False	Nd	Nd	Nd	Nd	Nd	False	Nd	Nd	Nd	Depeg 0.5%	Foliar Application	Nd	1984	Nd	Bramley	Na	M27	Apple	First Pink	57	Nd	Nd	Nd	Na	Nd	Nd	Nd
Kolodziejczak, P And Hamer, P J	1985	Preliminary Results Of Effect Of Some Chemicals On Spring Frost Tolerance And Fruit Set Of Apple Trees And Blackcurrant Bushes	10866467	51.28655	0.456071	Nd	Peer Reviewed Journal	Climatic Chamber	4 Per Treatment	4	Na	Na	Na	Na	Na	Na	Nd	Control Population	United Kingdom	Nd	East Malling Research Station	False	Nd	Nd	Nd	Nd	Nd	False	Nd	Nd	Nd	Depeg 0.5%	Foliar Application	Nd	1984	Nd	Bramley	Na	M27	Apple	Tight Cluster+First Pink	57	Nd	Nd	Nd	Na	Nd	27/04And04/05	Nd
Kolodziejczak, P And Hamer, P J	1985	Preliminary Results Of Effect Of Some Chemicals On Spring Frost Tolerance And Fruit Set Of Apple Trees And Blackcurrant Bushes	10866467	51.28655	0.456071	Nd	Peer Reviewed Journal	Climatic Chamber	4 Per Treatment	4	Na	Na	Na	Na	Na	Na	Nd	Control Population	United Kingdom	Nd	East Malling Research Station	False	Nd	Nd	Nd	Nd	Nd	False	Nd	Nd	Nd	Teric 12A23B 0.25%	Foliar Application	Nd	1984	Nd	Bramley	Na	M27	Apple	First Pink	57	Nd	Nd	Nd	Na	Nd	Nd	Nd
Coston, D C And Elkner, T E And Williamson, J G	1986	Mode Of Action Of Chemical Treatments For Peach Bloom Delay	10866471	34.67144	-82.8474	Nd	Peer Reviewed Journal	Greenhouse Experiment	3	5	Na	Na	Na	Na	Na	Na	5 Shoots Per Treatment Taken To Greenhouse	Control Population	United States	Na	Clemson Univeristy	False	Nd	Nd	Nd	Na	Na	False	Na	Nd	Nd	Cga-15281	Foliar Application	1977	1985	In Cold Chamber	Redglobe	Na	Nd	Peach	After790Chillhours	Na	Na	Na	Na	Na	-22	Bbch00	Na
Coston, D C And Elkner, T E And Williamson, J G	1986	Mode Of Action Of Chemical Treatments For Peach Bloom Delay	10866471	34.67144	-82.8474	Nd	Peer Reviewed Journal	Greenhouse Experiment	3	5	Na	Na	Na	Na	Na	Na	5 Shoots Per Treatment Taken To Greenhouse	Control Population	United States	Na	Clemson Univeristy	False	Nd	Nd	Nd	Na	Na	False	Na	Nd	Nd	Cga-15281	Foliar Application	1977	1985	In Cold Chamber	Redglobe	Na	Nd	Peach	After950 Chillhours	Na	Na	Na	Na	Na	-22	Bbch00	Na
Coston, D C And Elkner, T E And Williamson, J G	1986	Mode Of Action Of Chemical Treatments For Peach Bloom Delay	10866471	34.67144	-82.8474	Nd	Peer Reviewed Journal	Greenhouse Experiment	3	5	Na	Na	Na	Na	Na	Na	5 Shoots Per Treatment Taken To Greenhouse	Control Population	United States	Na	Clemson Univeristy	False	Nd	Nd	Nd	Na	Na	False	Na	Nd	Nd	Cga-15281	Foliar Application	1977	1985	In Cold Chamber	Redglobe	Na	Nd	Peach	After790Chillhours	Na	Na	Na	Na	Na	-22	Bbch00	Na
Coston, D C And Elkner, T E And Williamson, J G	1986	Mode Of Action Of Chemical Treatments For Peach Bloom Delay	10866471	34.67144	-82.8474	Nd	Peer Reviewed Journal	Greenhouse Experiment	3	5	Na	Na	Na	Na	Na	Na	5 Shoots Per Treatment Taken To Greenhouse	Control Population	United States	Na	Clemson Univeristy	False	Nd	Nd	Nd	Na	Na	False	Na	Nd	Nd	Ethephon	Foliar Application	1977	1985	In Cold Chamber	Redglobe	Na	Nd	Peach	After790Chillhours	Na	Na	Na	Na	Na	-22	Bbch00	Na
Coston, D C And Elkner, T E And Williamson, J G	1986	Mode Of Action Of Chemical Treatments For Peach Bloom Delay	10866471	34.67144	-82.8474	Nd	Peer Reviewed Journal	Greenhouse Experiment	3	5	Na	Na	Na	Na	Na	Na	5 Shoots Per Treatment Taken To Greenhouse	Control Population	United States	Na	Clemson Univeristy	False	Nd	Nd	Nd	Na	Na	False	Na	Nd	Nd	Etephon	Foliar Application	1977	1985	In Cold Chamber	Redglobe	Na	Nd	Peach	After950 Chillhours	Na	Na	Na	Na	Na	-22	Bbch00	Na
Coston, D C And Elkner, T E And Williamson, J G	1986	Mode Of Action Of Chemical Treatments For Peach Bloom Delay	10866471	34.67144	-82.8474	Nd	Peer Reviewed Journal	Greenhouse Experiment	3	5	Na	Na	Na	Na	Na	Na	5 Shoots Per Treatment Taken To Greenhouse	Control Population	United States	Na	Clemson Univeristy	False	Nd	Nd	Nd	Na	Na	False	Na	Nd	Nd	Cga-15281	Foliar Application	1977	1985	In Cold Chamber	Redglobe	Na	Nd	Peach	After790Chillhours	Na	Na	Na	Na	Na	-22	Bbch00	Na
Coston, D C And Elkner, T E And Williamson, J G	1986	Mode Of Action Of Chemical Treatments For Peach Bloom Delay	10866471	34.67144	-82.8474	Nd	Peer Reviewed Journal	Greenhouse Experiment	3	5	Na	Na	Na	Na	Na	Na	5 Shoots Per Treatment Taken To Greenhouse	Control Population	United States	Na	Clemson Univeristy	False	Nd	Nd	Nd	Na	Na	False	Na	Nd	Nd	Cga-15281	Foliar Application	1977	1985	In Cold Chamber	Redglobe	Na	Nd	Peach	After950 Chillhours	Na	Na	Na	Na	Na	-22	Bbch00	Na
Parsons, L R And Wheaton, T A And Whitney, J D	1981	Low Volume Microsprinkler Undertree Irrigation For Frost Protection Of Young Citrus Trees	10866474	28.10244	-81.712	Nd	Conference Paper	Field Experiment	1	24	Na	Na	Na	Na	Na	Na	4 Trees, 50 Sensors	Control Population	United States	Nd	Lake Alfred, Florida	False	3.1X3.4	3.1	3.4	Na	Na	False	Na	Na	Na	Micro Sprinkler	Water	Nd	1981	Other, Remote And On Tree	Hamlin	Radiative Frost	Flying Dragon (Poncirus Trifoliata Raf.)	Lemon	Na	Na	Na	Na	7	Na	-7	During January	Na
Parsons, L R And Wheaton, T A And Whitney, J D	1981	Low Volume Microsprinkler Undertree Irrigation For Frost Protection Of Young Citrus Trees	10866474	28.10244	-81.712	Nd	Conference Paper	Field Experiment	1	24	Na	Na	Na	Na	Na	Na	4 Trees, 50 Sensors	Control Population	United States	Nd	Lake Alfred, Florida	False	3.1X3.4	3.1	3.4	Na	Na	False	Na	Na	Na	Micro Sprinkler	Water	Nd	1981	Other, Remote And On Tree	Hamlin	Radiative Frost	Flying Dragon (Poncirus Trifoliata Raf.)	Lemon	Na	Na	Na	Na	7	Na	-7	During January	Na
Parsons, L R And Wheaton, T A And Whitney, J D	1981	Low Volume Microsprinkler Undertree Irrigation For Frost Protection Of Young Citrus Trees	10866474	28.10244	-81.712	Nd	Conference Paper	Field Experiment	1	24	Na	Na	Na	Na	Na	Na	4 Trees, 50 Sensors	Control Population	United States	Nd	Lake Alfred, Florida	False	3.1X3.4	3.1	3.4	Na	Na	False	Na	Na	Na	Micro Sprinkler	Water	Nd	1981	Other, Remote And On Tree	Hamlin	Radiative Frost	Flying Dragon (Poncirus Trifoliata Raf.)	Lemon	Na	Na	Na	Na	7	Na	-7	During January	Na
Parsons, L R And Wheaton, T A And Whitney, J D	1981	Low Volume Microsprinkler Undertree Irrigation For Frost Protection Of Young Citrus Trees	10866474	28.10244	-81.712	Nd	Conference Paper	Field Experiment	1	24	Na	Na	Na	Na	Na	Na	4 Trees, 50 Sensors	Control Population	United States	Nd	Lake Alfred, Florida	False	3.1X3.4	3.1	3.4	Na	Na	False	Na	Na	Na	Micro Sprinkler	Water	Nd	1981	Other, Remote And On Tree	Hamlin	Radiative Frost	Flying Dragon (Poncirus Trifoliata Raf.)	Lemon	Na	Na	Na	Na	7	Na	-7	During January	Na
Suranyi, D	1986	Apfros As A Post Frost Compound For Apricot Varieties	10866476	47.17565	19.8188	Nd	Peer Reviewed Journal	Field Experiment	1	120	Na	Na	Na	Na	Na	Na	120	Control Population	Hungary	Na	Cegled, Hungary	False	Nd	Na	Na	Na	Otherwise Mentioned Cultivars Gönci Magyar Kajszi; Magyae Kajszi C. 235; Andornaktalyani Magyar Kajszi; Ceglédi Óriá; Csorngrádi Magyar Kajszi; Paksi Magyar Kajszi	False	Na	Na	Na	M	Foliar Application	1963	1981	Na	Paks	Na	Myrobalan Seedling	Apricot	Na	Na	Na	Na	4	Na	-4	Na	Na
Suranyi, D	1986	Apfros As A Post Frost Compound For Apricot Varieties	10866476	47.17565	19.8188	Nd	Peer Reviewed Journal	Field Experiment	1	120	Na	Na	Na	Na	Na	Na	120	Control Population	Hungary	Na	Cegled, Hungary	False	Nd	Na	Na	Na	Otherwise Mentioned Cultivars Gönci Magyar Kajszi; Magyae Kajszi C. 235; Andornaktalyani Magyar Kajszi; Ceglédi Óriá; Csorngrádi Magyar Kajszi; Paksi Magyar Kajszi	False	Na	Na	Na	G	Foliar Application	1963	1981	Na	Gonc	Na	Myrobalan Seedling	Apricot	Na	Na	Na	Na	4	Na	-4	Na	Na
Suranyi, D	1986	Apfros As A Post Frost Compound For Apricot Varieties	10866476	47.17565	19.8188	Nd	Peer Reviewed Journal	Field Experiment	1	120	Na	Na	Na	Na	Na	Na	120	Control Population	Hungary	Na	Cegled, Hungary	False	Nd	Na	Na	Na	Otherwise Mentioned Cultivars Gönci Magyar Kajszi; Magyae Kajszi C. 235; Andornaktalyani Magyar Kajszi; Ceglédi Óriá; Csorngrádi Magyar Kajszi; Paksi Magyar Kajszi	False	Na	Na	Na	K	Foliar Application	1963	1981	Na	Gonc	Na	Myrobalan Seedling	Apricot	Na	Na	Na	Na	4	Na	-4	Na	Na
Suranyi, D	1986	Apfros As A Post Frost Compound For Apricot Varieties	10866476	47.17565	19.8188	Nd	Peer Reviewed Journal	Field Experiment	1	120	Na	Na	Na	Na	Na	Na	120	Control Population	Hungary	Na	Cegled, Hungary	False	Nd	Na	Na	Na	Otherwise Mentioned Cultivars Gönci Magyar Kajszi; Magyae Kajszi C. 235; Andornaktalyani Magyar Kajszi; Ceglédi Óriá; Csorngrádi Magyar Kajszi; Paksi Magyar Kajszi	False	Na	Na	Na	G	Foliar Application	1963	1981	Na	Giant	Na	Myrobalan Seedling	Apricot	Na	Na	Na	Na	4	Na	-4	Na	Na
Suranyi, D	1986	Apfros As A Post Frost Compound For Apricot Varieties	10866476	47.17565	19.8188	Nd	Peer Reviewed Journal	Field Experiment	1	120	Na	Na	Na	Na	Na	Na	120	Control Population	Hungary	Na	Cegled, Hungary	False	Nd	Na	Na	Na	Otherwise Mentioned Cultivars Gönci Magyar Kajszi; Magyae Kajszi C. 235; Andornaktalyani Magyar Kajszi; Ceglédi Óriá; Csorngrádi Magyar Kajszi; Paksi Magyar Kajszi	False	Na	Na	Na	G	Foliar Application	1963	1981	Na	Paks	Na	Myrobalan Seedling	Apricot	Na	Na	Na	Na	4	Na	-4	Na	Na
Suranyi, D	1986	Apfros As A Post Frost Compound For Apricot Varieties	10866476	47.17565	19.8188	Nd	Peer Reviewed Journal	Field Experiment	1	120	Na	Na	Na	Na	Na	Na	120	Control Population	Hungary	Na	Cegled, Hungary	False	Nd	Na	Na	Na	Otherwise Mentioned Cultivars Gönci Magyar Kajszi; Magyae Kajszi C. 235; Andornaktalyani Magyar Kajszi; Ceglédi Óriá; Csorngrádi Magyar Kajszi; Paksi Magyar Kajszi	False	Na	Na	Na	M	Foliar Application	1963	1981	Na	Csongred	Na	Myrobalan Seedling	Apricot	Na	Na	Na	Na	4	Na	-4	Na	Na
Suranyi, D	1986	Apfros As A Post Frost Compound For Apricot Varieties	10866476	47.17565	19.8188	Nd	Peer Reviewed Journal	Field Experiment	1	120	Na	Na	Na	Na	Na	Na	120	Control Population	Hungary	Na	Cegled, Hungary	False	Nd	Na	Na	Na	Otherwise Mentioned Cultivars Gönci Magyar Kajszi; Magyae Kajszi C. 235; Andornaktalyani Magyar Kajszi; Ceglédi Óriá; Csorngrádi Magyar Kajszi; Paksi Magyar Kajszi	False	Na	Na	Na	G	Foliar Application	1963	1981	Na	Csongred	Na	Myrobalan Seedling	Apricot	Na	Na	Na	Na	4	Na	-4	Na	Na
Suranyi, D	1986	Apfros As A Post Frost Compound For Apricot Varieties	10866476	47.17565	19.8188	Nd	Peer Reviewed Journal	Field Experiment	1	120	Na	Na	Na	Na	Na	Na	120	Control Population	Hungary	Na	Cegled, Hungary	False	Nd	Na	Na	Na	Otherwise Mentioned Cultivars Gönci Magyar Kajszi; Magyae Kajszi C. 235; Andornaktalyani Magyar Kajszi; Ceglédi Óriá; Csorngrádi Magyar Kajszi; Paksi Magyar Kajszi	False	Na	Na	Na	K	Foliar Application	1963	1981	Na	Csongred	Na	Myrobalan Seedling	Apricot	Na	Na	Na	Na	4	Na	-4	Na	Na
Suranyi, D	1986	Apfros As A Post Frost Compound For Apricot Varieties	10866476	47.17565	19.8188	Nd	Peer Reviewed Journal	Field Experiment	1	120	Na	Na	Na	Na	Na	Na	120	Control Population	Hungary	Na	Cegled, Hungary	False	Nd	Na	Na	Na	Otherwise Mentioned Cultivars Gönci Magyar Kajszi; Magyae Kajszi C. 235; Andornaktalyani Magyar Kajszi; Ceglédi Óriá; Csorngrádi Magyar Kajszi; Paksi Magyar Kajszi	False	Na	Na	Na	K	Foliar Application	1963	1981	Na	Giant	Na	Myrobalan Seedling	Apricot	Na	Na	Na	Na	4	Na	-4	Na	Na
Suranyi, D	1986	Apfros As A Post Frost Compound For Apricot Varieties	10866476	47.17565	19.8188	Nd	Peer Reviewed Journal	Field Experiment	1	120	Na	Na	Na	Na	Na	Na	120	Control Population	Hungary	Na	Cegled, Hungary	False	Nd	Na	Na	Na	Otherwise Mentioned Cultivars Gönci Magyar Kajszi; Magyae Kajszi C. 235; Andornaktalyani Magyar Kajszi; Ceglédi Óriá; Csorngrádi Magyar Kajszi; Paksi Magyar Kajszi	False	Na	Na	Na	M	Foliar Application	1963	1981	Na	G<F6>Nc	Na	Myrobalan Seedling	Apricot	Na	Na	Na	Na	4	Na	-4	Na	Na
Suranyi, D	1986	Apfros As A Post Frost Compound For Apricot Varieties	10866476	47.17565	19.8188	Nd	Peer Reviewed Journal	Field Experiment	1	120	Na	Na	Na	Na	Na	Na	120	Control Population	Hungary	Na	Cegled, Hungary	False	Nd	Na	Na	Na	Otherwise Mentioned Cultivars Gönci Magyar Kajszi; Magyae Kajszi C. 235; Andornaktalyani Magyar Kajszi; Ceglédi Óriá; Csorngrádi Magyar Kajszi; Paksi Magyar Kajszi	False	Na	Na	Na	K	Foliar Application	1963	1981	Na	Andornaktalya	Na	Myrobalan Seedling	Apricot	Na	Na	Na	Na	4	Na	-4	Na	Na
Suranyi, D	1986	Apfros As A Post Frost Compound For Apricot Varieties	10866476	47.17565	19.8188	Nd	Peer Reviewed Journal	Field Experiment	1	120	Na	Na	Na	Na	Na	Na	120	Control Population	Hungary	Na	Cegled, Hungary	False	Nd	Na	Na	Na	Otherwise Mentioned Cultivars Gönci Magyar Kajszi; Magyae Kajszi C. 235; Andornaktalyani Magyar Kajszi; Ceglédi Óriá; Csorngrádi Magyar Kajszi; Paksi Magyar Kajszi	False	Na	Na	Na	M	Foliar Application	1963	1981	Na	Best C235	Na	Myrobalan Seedling	Apricot	Na	Na	Na	Na	4	Na	-4	Na	Na
Suranyi, D	1986	Apfros As A Post Frost Compound For Apricot Varieties	10866476	47.17565	19.8188	Nd	Peer Reviewed Journal	Field Experiment	1	120	Na	Na	Na	Na	Na	Na	120	Control Population	Hungary	Na	Cegled, Hungary	False	Nd	Na	Na	Na	Otherwise Mentioned Cultivars Gönci Magyar Kajszi; Magyae Kajszi C. 235; Andornaktalyani Magyar Kajszi; Ceglédi Óriá; Csorngrádi Magyar Kajszi; Paksi Magyar Kajszi	False	Na	Na	Na	G	Foliar Application	1963	1981	Na	Best C235	Na	Myrobalan Seedling	Apricot	Na	Na	Na	Na	4	Na	-4	Na	Na
Suranyi, D	1986	Apfros As A Post Frost Compound For Apricot Varieties	10866476	47.17565	19.8188	Nd	Peer Reviewed Journal	Field Experiment	1	120	Na	Na	Na	Na	Na	Na	120	Control Population	Hungary	Na	Cegled, Hungary	False	Nd	Na	Na	Na	Otherwise Mentioned Cultivars Gönci Magyar Kajszi; Magyae Kajszi C. 235; Andornaktalyani Magyar Kajszi; Ceglédi Óriá; Csorngrádi Magyar Kajszi; Paksi Magyar Kajszi	False	Na	Na	Na	K	Foliar Application	1963	1981	Na	Best C235	Na	Myrobalan Seedling	Apricot	Na	Na	Na	Na	4	Na	-4	Na	Na
Suranyi, D	1986	Apfros As A Post Frost Compound For Apricot Varieties	10866476	47.17565	19.8188	Nd	Peer Reviewed Journal	Field Experiment	1	120	Na	Na	Na	Na	Na	Na	120	Control Population	Hungary	Na	Cegled, Hungary	False	Nd	Na	Na	Na	Otherwise Mentioned Cultivars Gönci Magyar Kajszi; Magyae Kajszi C. 235; Andornaktalyani Magyar Kajszi; Ceglédi Óriá; Csorngrádi Magyar Kajszi; Paksi Magyar Kajszi	False	Na	Na	Na	K	Foliar Application	1963	1981	Na	Paks	Na	Myrobalan Seedling	Apricot	Na	Na	Na	Na	4	Na	-4	Na	Na
Suranyi, D	1986	Apfros As A Post Frost Compound For Apricot Varieties	10866476	47.17565	19.8188	Nd	Peer Reviewed Journal	Field Experiment	1	120	Na	Na	Na	Na	Na	Na	120	Control Population	Hungary	Na	Cegled, Hungary	False	Nd	Na	Na	Na	Otherwise Mentioned Cultivars Gönci Magyar Kajszi; Magyae Kajszi C. 235; Andornaktalyani Magyar Kajszi; Ceglédi Óriá; Csorngrádi Magyar Kajszi; Paksi Magyar Kajszi	False	Na	Na	Na	M	Foliar Application	1963	1981	Na	Giant	Na	Myrobalan Seedling	Apricot	Na	Na	Na	Na	4	Na	-4	Na	Na
Suranyi, D	1986	Apfros As A Post Frost Compound For Apricot Varieties	10866476	47.17565	19.8188	Nd	Peer Reviewed Journal	Field Experiment	1	120	Na	Na	Na	Na	Na	Na	120	Control Population	Hungary	Na	Cegled, Hungary	False	Nd	Na	Na	Na	Otherwise Mentioned Cultivars Gönci Magyar Kajszi; Magyae Kajszi C. 235; Andornaktalyani Magyar Kajszi; Ceglédi Óriá; Csorngrádi Magyar Kajszi; Paksi Magyar Kajszi	False	Na	Na	Na	M	Foliar Application	1963	1981	Na	Andornaktalya	Na	Myrobalan Seedling	Apricot	Na	Na	Na	Na	4	Na	-4	Na	Na
Suranyi, D	1986	Apfros As A Post Frost Compound For Apricot Varieties	10866476	47.17565	19.8188	Nd	Peer Reviewed Journal	Field Experiment	1	120	Na	Na	Na	Na	Na	Na	120	Control Population	Hungary	Na	Cegled, Hungary	False	Nd	Na	Na	Na	Otherwise Mentioned Cultivars Gönci Magyar Kajszi; Magyae Kajszi C. 235; Andornaktalyani Magyar Kajszi; Ceglédi Óriá; Csorngrádi Magyar Kajszi; Paksi Magyar Kajszi	False	Na	Na	Na	G	Foliar Application	1963	1981	Na	Andornaktalya	Na	Myrobalan Seedling	Apricot	Na	Na	Na	Na	4	Na	-4	Na	Na
Gianfagna, T J And Durner, E F And Teiger, G S	1989	Reducing Low Temperature Injury To Peach Flower Buds With Ethephon	10866477	40.48112	-74.4366	Nd	Peer Reviewed Journal	Field Experiment	1	4 Trees	Na	Na	Na	Na	Na	Na	Na	Control Population	United States	Blocked Randomized Design	Rutgers University Horticulture Department	False	Nd	Nd	Nd	Nd	Nd	False	Nd	Nd	Nd	Bas111	Foliar Application	1979	1986	Nd	Cresthaven	Nd	Nd	Peach	Between Pink And Full Bloom Stages	65	Nd	-3	1	Nd	-3	Mid-October	Nd
Gianfagna, T J And Durner, E F And Teiger, G S	1989	Reducing Low Temperature Injury To Peach Flower Buds With Ethephon	10866477	40.48112	-74.4366	Nd	Peer Reviewed Journal	Field Experiment	1	4 Trees	Na	Na	Na	Na	Na	Na	Na	Control Population	United States	Blocked Randomized Design	Rutgers University Horticulture Department	False	Nd	Nd	Nd	Nd	Nd	False	Nd	Nd	Nd	Ethephon	Foliar Application	1979	1986	Nd	Cresthaven	Nd	Nd	Peach	Between Green And Pink Stage	55	Nd	-3	1	Nd	-3	Mid-October	Nd
Gianfagna, T J And Durner, E F And Teiger, G S	1989	Reducing Low Temperature Injury To Peach Flower Buds With Ethephon	10866477	40.48112	-74.4366	Nd	Peer Reviewed Journal	Field Experiment	1	4 Trees	Na	Na	Na	Na	Na	Na	Na	Control Population	United States	Blocked Randomized Design	Rutgers University Horticulture Department	False	Nd	Nd	Nd	Nd	Nd	False	Nd	Nd	Nd	Bas111+Ethephon	Foliar Application	1979	1986	Nd	Cresthaven	Nd	Nd	Peach	Between Green And Pink Stage	55	Nd	-3	1	Nd	-3	Mid-October	Nd
Gianfagna, T J And Durner, E F And Teiger, G S	1989	Reducing Low Temperature Injury To Peach Flower Buds With Ethephon	10866477	40.48112	-74.4366	Nd	Peer Reviewed Journal	Field Experiment	1	4 Trees	Na	Na	Na	Na	Na	Na	Na	Control Population	United States	Blocked Randomized Design	Rutgers University Horticulture Department	False	Nd	Nd	Nd	Nd	Nd	False	Nd	Nd	Nd	Dormex	Foliar Application	1979	1987	Nd	Cresthaven	Nd	Nd	Peach	Between Pink And Full Bloom Stages	65	Nd	-23	1	Nd	-3	Mid-October	Nd
Gianfagna, T J And Durner, E F And Teiger, G S	1989	Reducing Low Temperature Injury To Peach Flower Buds With Ethephon	10866477	40.48112	-74.4366	Nd	Peer Reviewed Journal	Field Experiment	1	4 Trees	Na	Na	Na	Na	Na	Na	Na	Control Population	United States	Blocked Randomized Design	Rutgers University Horticulture Department	False	Nd	Nd	Nd	Nd	Nd	False	Nd	Nd	Nd	Ethephon	Foliar Application	1979	1987	Nd	Cresthaven	Nd	Nd	Peach	Between Green And Pink Stage	55	Nd	-23	1	Nd	-3	Mid-October	Nd
Gianfagna, T J And Durner, E F And Teiger, G S	1989	Reducing Low Temperature Injury To Peach Flower Buds With Ethephon	10866477	40.48112	-74.4366	Nd	Peer Reviewed Journal	Field Experiment	1	4 Trees	Na	Na	Na	Na	Na	Na	Na	Control Population	United States	Blocked Randomized Design	Rutgers University Horticulture Department	False	Nd	Nd	Nd	Nd	Nd	False	Nd	Nd	Nd	Dormex+Ethephon	Foliar Application	1979	1987	Nd	Cresthaven	Nd	Nd	Peach	Between Green And Pink Stage	55	Nd	-23	1	Nd	-3	Mid-October	Nd
Gianfagna, T J And Durner, E F And Teiger, G S	1989	Reducing Low Temperature Injury To Peach Flower Buds With Ethephon	10866477	40.48112	-74.4366	Nd	Peer Reviewed Journal	Field Experiment	Na	4 Trees	Na	Na	Na	Na	Na	Na	Na	Control Population	United States	Blocked Randomized Design	Rutgers University Horticulture Department	False	Nd	Nd	Nd	Nd	Nd	False	Nd	Nd	Nd	Bas111	Foliar Application	1979	1986	Nd	Cresthaven	Nd	Nd	Peach	Between Pink And Full Bloom Stages	60	Nd	-3	1	Nd	-3	Mid-October	Nd
Gianfagna, T J And Durner, E F And Teiger, G S	1989	Reducing Low Temperature Injury To Peach Flower Buds With Ethephon	10866477	40.48112	-74.4366	Nd	Peer Reviewed Journal	Field Experiment	Na	4 Trees	Na	Na	Na	Na	Na	Na	Na	Control Population	United States	Blocked Randomized Design	Rutgers University Horticulture Department	False	Nd	Nd	Nd	Nd	Nd	False	Nd	Nd	Nd	Ethephon	Foliar Application	1979	1986	Nd	Cresthaven	Nd	Nd	Peach	Between Green And Pink Stage	55	Nd	-3	1	Nd	-3	Mid-October	Nd
Gianfagna, T J And Durner, E F And Teiger, G S	1989	Reducing Low Temperature Injury To Peach Flower Buds With Ethephon	10866477	40.48112	-74.4366	Nd	Peer Reviewed Journal	Field Experiment	Na	4 Trees	Na	Na	Na	Na	Na	Na	Na	Control Population	United States	Blocked Randomized Design	Rutgers University Horticulture Department	False	Nd	Nd	Nd	Nd	Nd	False	Nd	Nd	Nd	Bas111+Ethephon	Foliar Application	1979	1986	Nd	Cresthaven	Nd	Nd	Peach	Between Green And Pink Stage	55	Nd	-3	1	Nd	-3	Mid-October	Nd
Sutherland, R A And Hannah, H E And Cook, A F And Martsolf, J D	1981	Remote Sensing Of Thermal Radiation From An Aircraft - An Analysis And Evaluation Of Crop-Freeze Protection Methods	10866481	29.63705	-82.3612	Nd	Peer Reviewed Journal	Field Experiment	Na	Na	2	Na	Na	Na	Na	Na	West And And East Parts Seperated In Test And Control	Control Population	United States	Na	North Florida2550 Hull Road, Po Box 110690, Gainesville Fl 32611-0690	False	3.05X4.88	3.05	4.88	E-W	Nd	True	Nd	1.5	Kanapaha Fine Sand	Heaters (Spot-Scheu)	Heating	Nd	1978	Other	Nd	Radiative Frost	Nd	Lemon	Nd	Nd	Homogenous	Na	1	Radiative Frost	-6	Na	Nd
Sutherland, R A And Hannah, H E And Cook, A F And Martsolf, J D	1981	Remote Sensing Of Thermal Radiation From An Aircraft - An Analysis And Evaluation Of Crop-Freeze Protection Methods	10866481	29.63705	-82.3612	Nd	Peer Reviewed Journal	Field Experiment	Na	Na	2	Na	Na	Na	Na	Na	West And And East Parts Seperated In Test And Control	Control Population	United States	Na	North Florida2550 Hull Road, Po Box 110690, Gainesville Fl 32611-0690	False	3.05X4.88	3.05	4.88	E-W	Nd	True	Nd	1.5	Kanapaha Fine Sand	Wind And Heat	Heating, Wind	Nd	1978	Other	Nd	Radiative Frost	Nd	Lemon	Nd	Nd	Homogenous	Na	1	Radiative Frost	-6	Na	Nd
Sutherland, R A And Hannah, H E And Cook, A F And Martsolf, J D	1981	Remote Sensing Of Thermal Radiation From An Aircraft - An Analysis And Evaluation Of Crop-Freeze Protection Methods	10866481	29.63705	-82.3612	Nd	Peer Reviewed Journal	Field Experiment	Na	Na	2	Na	Na	Na	Na	Na	West And And East Parts Seperated In Test And Control	Control Population	United States	Na	North Florida2550 Hull Road, Po Box 110690, Gainesville Fl 32611-0690	False	3.05X4.88	3.05	4.88	E-W	Nd	True	Nd	1.5	Kanapaha Fine Sand	Wind Machine (4.7M Propeller)	Wind	Nd	1978	Other	Nd	Radiative Frost	Nd	Lemon	Nd	Nd	Homogenous	Na	1	Radiative Frost	-6	Na	Nd
Sutherland, R A And Hannah, H E And Cook, A F And Martsolf, J D	1981	Remote Sensing Of Thermal Radiation From An Aircraft - An Analysis And Evaluation Of Crop-Freeze Protection Methods	10866481	29.63705	-82.3612	Nd	Peer Reviewed Journal	Field Experiment	Na	Na	2	Na	Na	Na	Na	Na	West And And East Parts Seperated In Test And Control	Control Population	United States	Na	North Florida2550 Hull Road, Po Box 110690, Gainesville Fl 32611-0690	False	3.05X4.88	3.05	4.88	E-W	Nd	True	Nd	1.5	Kanapaha Fine Sand	Sprinkler	Water	Nd	1978	Other	Nd	Radiative Frost	Nd	Lemon	Nd	Nd	Homogenous	Na	1	Radiative Frost	-6	Na	Nd
Sharratt, B S And Glenn, D M	1988	Orchard Floor Management Utilizing Soil-Applied Coal Dust For Frost Protection. Part I. Potential Microclimate Modification On Radiation Frost Nights	10866482	39.35538	-77.8769	Nd	Peer Reviewed Journal	Field Experiment	1	108	Na	Na	Na	Na	Na	Na	Comaring Full Grass With Coal Dust Application. Grass Is Taken As 'Control'	Other	United States	Na	Appalachian Fruit Research Station Located In The Central Shenandoah Valley Of West Virginia.	False	Nd X 3	Na	Na	Ne-Sw	300 Trees/Ha, 3M Wide Soil Strips Or Full Grass	False	Na	2.8	Hagerstown Silt Loam	Bare Soil Strips Covered With Coal Dust	Cultivation Practice	1980	1986	Other, On Tree (2M)	Batsch	Na	Na	Peach	Na	Na	Slope <1%, Same Aspect	Na	1	Radiative Frost	-6	Nd	Na
Sharratt, B S And Glenn, D M	1988	Orchard Floor Management Utilizing Soil-Applied Coal Dust For Frost Protection. Part I. Potential Microclimate Modification On Radiation Frost Nights	10866482	39.35538	-77.8769	Nd	Peer Reviewed Journal	Field Experiment	1	108	Na	Na	Na	Na	Na	Na	Comaring Full Grass With Coal Dust Application. Grass Is Taken As 'Control'	Other	United States	Na	Appalachian Fruit Research Station Located In The Central Shenandoah Valley Of West Virginia.	False	Nd X 3	Na	Na	Ne-Sw	300 Trees/Ha, 3M Wide Soil Strips Or Full Grass	False	Na	2.8	Hagerstown Silt Loam	Bare Soil Strips Covered With Coal Dust	Cultivation Practice	1980	1986	Other, On Tree (2M)	Batsch	Na	Na	Peach	Na	Na	Slope <1%, Same Aspect	Na	1	Radiative Frost	2.8	Nd	Na
Sharratt, B S And Glenn, D M	1988	Orchard Floor Management Utilizing Soil-Applied Coal Dust For Frost Protection. Part I. Potential Microclimate Modification On Radiation Frost Nights	10866482	39.35538	-77.8769	Nd	Peer Reviewed Journal	Field Experiment	1	108	Na	Na	Na	Na	Na	Na	Comaring Full Grass With Coal Dust Application. Grass Is Taken As 'Control'	Other	United States	Na	Appalachian Fruit Research Station Located In The Central Shenandoah Valley Of West Virginia.	False	Nd X 3	Na	Na	Ne-Sw	300 Trees/Ha, 3M Wide Soil Strips Or Full Grass	False	Na	2.8	Hagerstown Silt Loam	Bare Soil Strips Covered With Coal Dust	Cultivation Practice	1980	1986	Other, On Tree (2M)	Batsch	Na	Na	Peach	Na	Na	Slope <1%, Same Aspect	Na	1	Radiative Frost	7.8	Nd	Na
Sharratt, B S And Glenn, D M	1988	Orchard Floor Management Utilizing Soil-Applied Coal Dust For Frost Protection. Part I. Potential Microclimate Modification On Radiation Frost Nights	10866482	39.35538	-77.8769	Nd	Peer Reviewed Journal	Field Experiment	1	108	Na	Na	Na	Na	Na	Na	Comaring Full Grass With Coal Dust Application. Grass Is Taken As 'Control'	Other	United States	Na	Appalachian Fruit Research Station Located In The Central Shenandoah Valley Of West Virginia.	False	Nd X 3	Na	Na	Ne-Sw	300 Trees/Ha, 3M Wide Soil Strips Or Full Grass	False	Na	2.8	Hagerstown Silt Loam	Bare Soil Strips Covered With Coal Dust	Cultivation Practice	1980	1986	Other, On Tree (2M)	Batsch	Na	Na	Peach	Na	Na	Slope <1%, Same Aspect	Na	1	Radiative Frost	9.7	Nd	Na
Sharratt, B S And Glenn, D M	1988	Orchard Floor Management Utilizing Soil-Applied Coal Dust For Frost Protection. Part I. Potential Microclimate Modification On Radiation Frost Nights	10866482	39.35538	-77.8769	Nd	Peer Reviewed Journal	Field Experiment	1	108	Na	Na	Na	Na	Na	Na	Comaring Full Grass With Coal Dust Application. Grass Is Taken As 'Control'	Other	United States	Na	Appalachian Fruit Research Station Located In The Central Shenandoah Valley Of West Virginia.	False	Nd X 3	Na	Na	Ne-Sw	300 Trees/Ha, 3M Wide Soil Strips Or Full Grass	False	Na	2.8	Hagerstown Silt Loam	Bare Soil Strips Covered With Coal Dust	Cultivation Practice	1980	1986	Other, On Tree (2M)	Batsch	Na	Na	Peach	Na	Na	Slope <1%, Same Aspect	Na	1	Radiative Frost	-1	Nd	Na
Sharratt, B S And Glenn, D M	1988	Orchard Floor Management Utilizing Soil-Applied Coal Dust For Frost Protection. Part I. Potential Microclimate Modification On Radiation Frost Nights	10866482	39.35538	-77.8769	Nd	Peer Reviewed Journal	Field Experiment	1	108	Na	Na	Na	Na	Na	Na	Comaring Full Grass With Coal Dust Application. Grass Is Taken As 'Control'	Other	United States	Na	Appalachian Fruit Research Station Located In The Central Shenandoah Valley Of West Virginia.	False	Nd X 3	Na	Na	Ne-Sw	300 Trees/Ha, 3M Wide Soil Strips Or Full Grass	False	Na	2.8	Hagerstown Silt Loam	Bare Soil Strips Covered With Coal Dust	Cultivation Practice	1980	1986	Other, On Tree (2M)	Batsch	Na	Na	Peach	Na	Na	Slope <1%, Same Aspect	Na	1	Radiative Frost	0	Nd	Na
Sharratt, B S And Glenn, D M	1988	Orchard Floor Management Utilizing Soil-Applied Coal Dust For Frost Protection. Part I. Potential Microclimate Modification On Radiation Frost Nights	10866482	39.35538	-77.8769	Nd	Peer Reviewed Journal	Field Experiment	1	108	Na	Na	Na	Na	Na	Na	Comaring Full Grass With Coal Dust Application. Grass Is Taken As 'Control'	Other	United States	Na	Appalachian Fruit Research Station Located In The Central Shenandoah Valley Of West Virginia.	False	Nd X 3	Na	Na	Ne-Sw	300 Trees/Ha, 3M Wide Soil Strips Or Full Grass	False	Na	2.8	Hagerstown Silt Loam	Bare Soil Strips Covered With Coal Dust	Cultivation Practice	1980	1986	Other, On Tree (2M)	Batsch	Na	Na	Peach	Na	Na	Slope <1%, Same Aspect	Na	1	Radiative Frost	-3	Nd	Na
Sharratt, B S And Glenn, D M	1988	Orchard Floor Management Utilizing Soil-Applied Coal Dust For Frost Protection. Part I. Potential Microclimate Modification On Radiation Frost Nights	10866482	39.35538	-77.8769	Nd	Peer Reviewed Journal	Field Experiment	1	108	Na	Na	Na	Na	Na	Na	Comaring Full Grass With Coal Dust Application. Grass Is Taken As 'Control'	Other	United States	Na	Appalachian Fruit Research Station Located In The Central Shenandoah Valley Of West Virginia.	False	Nd X 3	Na	Na	Ne-Sw	300 Trees/Ha, 3M Wide Soil Strips Or Full Grass	False	Na	2.8	Hagerstown Silt Loam	Bare Soil Strips Covered With Coal Dust	Cultivation Practice	1980	1986	Other, On Tree (2M)	Batsch	Na	Na	Peach	Na	Na	Slope <1%, Same Aspect	Na	1	Radiative Frost	-4	Nd	Na
Bates, E M	1971	Temperature Inversion And Freeze Protection By Wind Machine	10866488	45.58343	-121.184	Nd	Peer Reviewed Journal	Field Experiment	1	1	Na	Na	Na	Na	Na	Na	One Wind Machine Of Which The Effect Was Monitored By Two Temperature Measurement Towers	Control Population	United States	Nd	The Dalles, Oregon	False	Nd	Nd	Nd	Nd	Nd	False	Nd	Nd	Nd	Tower Mounted Wind Machine With Two Fans	Wind	Nd	1970	Other	Nd	Radiative Frost	Nd	Cherry	Nd	Nd	Narrow, Generally North-South Valley. Surrounding Area Consists Of A Series Of Rolling Hills And Valleys.	-8	10	Radiative Frost	-8	Nd	Nd
Bates, E M	1971	Temperature Inversion And Freeze Protection By Wind Machine	10866488	45.58343	-121.184	Nd	Peer Reviewed Journal	Field Experiment	1	1	Na	Na	Na	Na	Na	Na	One Wind Machine Of Which The Effect Was Monitored By Two Temperature Measurement Towers	Control Population	United States	Nd	The Dalles, Oregon	False	Nd	Nd	Nd	Nd	Nd	False	Nd	Nd	Nd	Tower Mounted Wind Machine With Two Fans	Wind	Nd	1970	Other	Nd	Radiative Frost	Nd	Cherry	Nd	Nd	Narrow, Generally North-South Valley. Surrounding Area Consists Of A Series Of Rolling Hills And Valleys.	-8	10	Radiative Frost	-8	Nd	Nd
Bates, E M	1971	Temperature Inversion And Freeze Protection By Wind Machine	10866488	45.58343	-121.184	Nd	Peer Reviewed Journal	Field Experiment	1	1	Na	Na	Na	Na	Na	Na	One Wind Machine Of Which The Effect Was Monitored By Two Temperature Measurement Towers	Control Population	United States	Nd	The Dalles, Oregon	False	Nd	Nd	Nd	Nd	Nd	False	Nd	Nd	Nd	Tower Mounted Wind Machine With Two Fans	Wind	Nd	1970	Other	Nd	Radiative Frost	Nd	Cherry	Nd	Nd	Narrow, Generally North-South Valley. Surrounding Area Consists Of A Series Of Rolling Hills And Valleys.	-8	10	Radiative Frost	-8	Nd	Nd
Bates, E M	1971	Temperature Inversion And Freeze Protection By Wind Machine	10866488	45.58343	-121.184	Nd	Peer Reviewed Journal	Field Experiment	1	1	Na	Na	Na	Na	Na	Na	One Wind Machine Of Which The Effect Was Monitored By Two Temperature Measurement Towers	Control Population	United States	Nd	The Dalles, Oregon	False	Nd	Nd	Nd	Nd	Nd	False	Nd	Nd	Nd	Tower Mounted Wind Machine With Two Fans	Wind	Nd	1970	Other	Nd	Radiative Frost	Nd	Cherry	Nd	Nd	Narrow, Generally North-South Valley. Surrounding Area Consists Of A Series Of Rolling Hills And Valleys.	-8	10	Radiative Frost	-8	Nd	Nd
Bates, E M	1971	Temperature Inversion And Freeze Protection By Wind Machine	10866488	45.58343	-121.184	Nd	Peer Reviewed Journal	Field Experiment	1	1	Na	Na	Na	Na	Na	Na	One Wind Machine Of Which The Effect Was Monitored By Two Temperature Measurement Towers	Control Population	United States	Nd	The Dalles, Oregon	False	Nd	Nd	Nd	Nd	Nd	False	Nd	Nd	Nd	Tower Mounted Wind Machine With Two Fans	Wind	Nd	1970	Other	Nd	Radiative Frost	Nd	Cherry	Nd	Nd	Narrow, Generally North-South Valley. Surrounding Area Consists Of A Series Of Rolling Hills And Valleys.	-8	10	Radiative Frost	-8	Nd	Nd
Bates, E M	1971	Temperature Inversion And Freeze Protection By Wind Machine	10866488	45.58343	-121.184	Nd	Peer Reviewed Journal	Field Experiment	1	1	Na	Na	Na	Na	Na	Na	One Wind Machine Of Which The Effect Was Monitored By Two Temperature Measurement Towers	Control Population	United States	Nd	The Dalles, Oregon	False	Nd	Nd	Nd	Nd	Nd	False	Nd	Nd	Nd	Tower Mounted Wind Machine With Two Fans	Wind	Nd	1970	Other	Nd	Radiative Frost	Nd	Cherry	Nd	Nd	Narrow, Generally North-South Valley. Surrounding Area Consists Of A Series Of Rolling Hills And Valleys.	-8	10	Radiative Frost	-8	Nd	Nd
Bates, E M	1971	Temperature Inversion And Freeze Protection By Wind Machine	10866488	45.58343	-121.184	Nd	Peer Reviewed Journal	Field Experiment	1	1	Na	Na	Na	Na	Na	Na	One Wind Machine Of Which The Effect Was Monitored By Two Temperature Measurement Towers	Control Population	United States	Nd	The Dalles, Oregon	False	Nd	Nd	Nd	Nd	Nd	False	Nd	Nd	Nd	Tower Mounted Wind Machine With Two Fans	Wind	Nd	1970	Other	Nd	Radiative Frost	Nd	Cherry	Nd	Nd	Narrow, Generally North-South Valley. Surrounding Area Consists Of A Series Of Rolling Hills And Valleys.	-8	10	Radiative Frost	-8	Nd	Nd
Bates, E M	1971	Temperature Inversion And Freeze Protection By Wind Machine	10866488	45.58343	-121.184	Nd	Peer Reviewed Journal	Field Experiment	1	1	Na	Na	Na	Na	Na	Na	One Wind Machine Of Which The Effect Was Monitored By Two Temperature Measurement Towers	Control Population	United States	Nd	The Dalles, Oregon	False	Nd	Nd	Nd	Nd	Nd	False	Nd	Nd	Nd	Tower Mounted Wind Machine With Two Fans	Wind	Nd	1970	Other	Nd	Radiative Frost	Nd	Cherry	Nd	Nd	Narrow, Generally North-South Valley. Surrounding Area Consists Of A Series Of Rolling Hills And Valleys.	-8	10	Radiative Frost	-8	Nd	Nd
Bates, E M	1971	Temperature Inversion And Freeze Protection By Wind Machine	10866488	45.58343	-121.184	Nd	Peer Reviewed Journal	Field Experiment	1	1	Na	Na	Na	Na	Na	Na	One Wind Machine Of Which The Effect Was Monitored By Two Temperature Measurement Towers	Control Population	United States	Nd	The Dalles, Oregon	False	Nd	Nd	Nd	Nd	Nd	False	Nd	Nd	Nd	Tower Mounted Wind Machine With Two Fans	Wind	Nd	1970	Other	Nd	Radiative Frost	Nd	Cherry	Nd	Nd	Narrow, Generally North-South Valley. Surrounding Area Consists Of A Series Of Rolling Hills And Valleys.	-8	10	Radiative Frost	-8	Nd	Nd
Bates, E M	1971	Temperature Inversion And Freeze Protection By Wind Machine	10866488	45.58343	-121.184	Nd	Peer Reviewed Journal	Field Experiment	1	1	Na	Na	Na	Na	Na	Na	One Wind Machine Of Which The Effect Was Monitored By Two Temperature Measurement Towers	Control Population	United States	Nd	The Dalles, Oregon	False	Nd	Nd	Nd	Nd	Nd	False	Nd	Nd	Nd	Tower Mounted Wind Machine With Two Fans	Wind	Nd	1970	Other	Nd	Radiative Frost	Nd	Cherry	Nd	Nd	Narrow, Generally North-South Valley. Surrounding Area Consists Of A Series Of Rolling Hills And Valleys.	-8	10	Radiative Frost	-8	Nd	Nd
Bates, E M	1971	Temperature Inversion And Freeze Protection By Wind Machine	10866488	45.58343	-121.184	Nd	Peer Reviewed Journal	Field Experiment	1	1	Na	Na	Na	Na	Na	Na	One Wind Machine Of Which The Effect Was Monitored By Two Temperature Measurement Towers	Control Population	United States	Nd	The Dalles, Oregon	False	Nd	Nd	Nd	Nd	Nd	False	Nd	Nd	Nd	Tower Mounted Wind Machine With Two Fans	Wind	Nd	1970	Other	Nd	Radiative Frost	Nd	Cherry	Nd	Nd	Narrow, Generally North-South Valley. Surrounding Area Consists Of A Series Of Rolling Hills And Valleys.	-8	10	Radiative Frost	-8	Nd	Nd
Bates, E M	1971	Temperature Inversion And Freeze Protection By Wind Machine	10866488	45.58343	-121.184	Nd	Peer Reviewed Journal	Field Experiment	1	1	Na	Na	Na	Na	Na	Na	One Wind Machine Of Which The Effect Was Monitored By Two Temperature Measurement Towers	Control Population	United States	Nd	The Dalles, Oregon	False	Nd	Nd	Nd	Nd	Nd	False	Nd	Nd	Nd	Tower Mounted Wind Machine With Two Fans	Wind	Nd	1970	Other	Nd	Radiative Frost	Nd	Cherry	Nd	Nd	Narrow, Generally North-South Valley. Surrounding Area Consists Of A Series Of Rolling Hills And Valleys.	-8	10	Radiative Frost	-8	Nd	Nd
Bates, E M	1971	Temperature Inversion And Freeze Protection By Wind Machine	10866488	45.58343	-121.184	Nd	Peer Reviewed Journal	Field Experiment	1	1	Na	Na	Na	Na	Na	Na	One Wind Machine Of Which The Effect Was Monitored By Two Temperature Measurement Towers	Control Population	United States	Nd	The Dalles, Oregon	False	Nd	Nd	Nd	Nd	Nd	False	Nd	Nd	Nd	Tower Mounted Wind Machine With Two Fans	Wind	Nd	1970	Other	Nd	Radiative Frost	Nd	Cherry	Nd	Nd	Narrow, Generally North-South Valley. Surrounding Area Consists Of A Series Of Rolling Hills And Valleys.	-8	10	Radiative Frost	-8	Nd	Nd
Bates, E M	1971	Temperature Inversion And Freeze Protection By Wind Machine	10866488	45.58343	-121.184	Nd	Peer Reviewed Journal	Field Experiment	1	1	Na	Na	Na	Na	Na	Na	One Wind Machine Of Which The Effect Was Monitored By Two Temperature Measurement Towers	Control Population	United States	Nd	The Dalles, Oregon	False	Nd	Nd	Nd	Nd	Nd	False	Nd	Nd	Nd	Tower Mounted Wind Machine With Two Fans	Wind	Nd	1970	Other	Nd	Radiative Frost	Nd	Cherry	Nd	Nd	Narrow, Generally North-South Valley. Surrounding Area Consists Of A Series Of Rolling Hills And Valleys.	-8	10	Radiative Frost	-8	Nd	Nd
Bates, E M	1971	Temperature Inversion And Freeze Protection By Wind Machine	10866488	45.58343	-121.184	Nd	Peer Reviewed Journal	Field Experiment	1	1	Na	Na	Na	Na	Na	Na	One Wind Machine Of Which The Effect Was Monitored By Two Temperature Measurement Towers	Control Population	United States	Nd	The Dalles, Oregon	False	Nd	Nd	Nd	Nd	Nd	False	Nd	Nd	Nd	Tower Mounted Wind Machine With Two Fans	Wind	Nd	1970	Other	Nd	Radiative Frost	Nd	Cherry	Nd	Nd	Narrow, Generally North-South Valley. Surrounding Area Consists Of A Series Of Rolling Hills And Valleys.	-8	10	Radiative Frost	-8	Nd	Nd
Bates, E M	1971	Temperature Inversion And Freeze Protection By Wind Machine	10866488	45.58343	-121.184	Nd	Peer Reviewed Journal	Field Experiment	1	1	Na	Na	Na	Na	Na	Na	One Wind Machine Of Which The Effect Was Monitored By Two Temperature Measurement Towers	Control Population	United States	Nd	The Dalles, Oregon	False	Nd	Nd	Nd	Nd	Nd	False	Nd	Nd	Nd	Tower Mounted Wind Machine With Two Fans	Wind	Nd	1970	Other	Nd	Radiative Frost	Nd	Cherry	Nd	Nd	Narrow, Generally North-South Valley. Surrounding Area Consists Of A Series Of Rolling Hills And Valleys.	-8	10	Radiative Frost	-8	Nd	Nd
Bates, E M	1971	Temperature Inversion And Freeze Protection By Wind Machine	10866488	45.58343	-121.184	Nd	Peer Reviewed Journal	Field Experiment	1	1	Na	Na	Na	Na	Na	Na	One Wind Machine Of Which The Effect Was Monitored By Two Temperature Measurement Towers	Control Population	United States	Nd	The Dalles, Oregon	False	Nd	Nd	Nd	Nd	Nd	False	Nd	Nd	Nd	Tower Mounted Wind Machine With Two Fans	Wind	Nd	1970	Other	Nd	Radiative Frost	Nd	Cherry	Nd	Nd	Narrow, Generally North-South Valley. Surrounding Area Consists Of A Series Of Rolling Hills And Valleys.	-8	10	Radiative Frost	-8	Nd	Nd
Bates, E M	1971	Temperature Inversion And Freeze Protection By Wind Machine	10866488	45.58343	-121.184	Nd	Peer Reviewed Journal	Field Experiment	1	1	Na	Na	Na	Na	Na	Na	One Wind Machine Of Which The Effect Was Monitored By Two Temperature Measurement Towers	Control Population	United States	Nd	The Dalles, Oregon	False	Nd	Nd	Nd	Nd	Nd	False	Nd	Nd	Nd	Tower Mounted Wind Machine With Two Fans	Wind	Nd	1970	Other	Nd	Radiative Frost	Nd	Cherry	Nd	Nd	Narrow, Generally North-South Valley. Surrounding Area Consists Of A Series Of Rolling Hills And Valleys.	-8	10	Radiative Frost	-8	Nd	Nd
Bates, E M	1971	Temperature Inversion And Freeze Protection By Wind Machine	10866488	45.58343	-121.184	Nd	Peer Reviewed Journal	Field Experiment	1	1	Na	Na	Na	Na	Na	Na	One Wind Machine Of Which The Effect Was Monitored By Two Temperature Measurement Towers	Control Population	United States	Nd	The Dalles, Oregon	False	Nd	Nd	Nd	Nd	Nd	False	Nd	Nd	Nd	Tower Mounted Wind Machine With Two Fans	Wind	Nd	1970	Other	Nd	Radiative Frost	Nd	Cherry	Nd	Nd	Narrow, Generally North-South Valley. Surrounding Area Consists Of A Series Of Rolling Hills And Valleys.	-8	10	Radiative Frost	-8	Nd	Nd
Bates, E M	1971	Temperature Inversion And Freeze Protection By Wind Machine	10866488	45.58343	-121.184	Nd	Peer Reviewed Journal	Field Experiment	1	1	Na	Na	Na	Na	Na	Na	One Wind Machine Of Which The Effect Was Monitored By Two Temperature Measurement Towers	Control Population	United States	Nd	The Dalles, Oregon	False	Nd	Nd	Nd	Nd	Nd	False	Nd	Nd	Nd	Tower Mounted Wind Machine With Two Fans	Wind	Nd	1970	Other	Nd	Radiative Frost	Nd	Cherry	Nd	Nd	Narrow, Generally North-South Valley. Surrounding Area Consists Of A Series Of Rolling Hills And Valleys.	-8	10	Radiative Frost	-8	Nd	Nd
Hewett, E W And Hawkins, J E	1968	Sprinkler Irrigation To Protect Apricots From Frost	10866489	-45.2553	169.3715	Nd	Peer Reviewed Journal	Field Experiment	1	1	Na	Na	Na	Na	Na	Na	Nd	Control Population	New Zealand	Nd	Earnscleugh Research Orchard, Alexandra R.D., Central Otago	False	5.5X5.5	5.5	5.5	Nd	20 Year Old Trees	False	Nd	0.135	Nd	Sprinkling	Water	1946	1967	At 1.5M, One Station On Each Field	Roxburgh Red	Nd	Nd	Apricot	Small Green Fruit (1.0Inch Diameter)	75	Nd	-4	1	Nd	-4	Na	Grass-Clover Sward
Hewett, E W And Hawkins, J E	1968	Sprinkler Irrigation To Protect Apricots From Frost	10866489	-45.2553	169.3715	Nd	Peer Reviewed Journal	Field Experiment	1	1	Na	Na	Na	Na	Na	Na	Nd	Control Population	New Zealand	Nd	Earnscleugh Research Orchard, Alexandra R.D., Central Otago	False	5.5X5.5	5.5	5.5	Nd	20 Year Old Trees	False	Nd	0.135	Nd	Sprinkling	Water	1946	1968	At 1.5M, One Station On Each Field	Roxburgh Red	Nd	Nd	Apricot	Petal Fall	67	Nd	-4	1	Nd	-4	Na	Grass-Clover Sward
Hewett, E W And Hawkins, J E	1968	Sprinkler Irrigation To Protect Apricots From Frost	10866489	-45.2553	169.3715	Nd	Peer Reviewed Journal	Field Experiment	1	1	Na	Na	Na	Na	Na	Na	Nd	Control Population	New Zealand	Nd	Earnscleugh Research Orchard, Alexandra R.D., Central Otago	False	5.5X5.5	5.5	5.5	Nd	60 Year Old Trees	False	Nd	0.135	Nd	Sprinkling	Water	1946	1967	At 1.5M, One Station On Each Field	Moorpark	Nd	Nd	Apricot	Small Green Fruit (1.0Inch Diameter)	75	Nd	-4	1	Nd	-4	Na	Grass-Clover Sward
Hewett, E W And Hawkins, J E	1968	Sprinkler Irrigation To Protect Apricots From Frost	10866489	-45.2553	169.3715	Nd	Peer Reviewed Journal	Field Experiment	1	1	Na	Na	Na	Na	Na	Na	Nd	Control Population	New Zealand	Nd	Earnscleugh Research Orchard, Alexandra R.D., Central Otago	False	5.5X5.5	5.5	5.5	Nd	60 Year Old Trees	False	Nd	0.135	Nd	Sprinkling	Water	1946	1968	At 1.5M, One Station On Each Field	Moorpark	Nd	Nd	Apricot	Petal Fall	67	Nd	-4	1	Nd	-4	Na	Grass-Clover Sward
Hewett, E W And Hawkins, J E	1968	Sprinkler Irrigation To Protect Apricots From Frost	10866489	-45.2553	169.3715	Nd	Peer Reviewed Journal	Field Experiment	1	1	Na	Na	Na	Na	Na	Na	Nd	Control Population	New Zealand	Nd	Earnscleugh Research Orchard, Alexandra R.D., Central Otago	False	5.5X5.5	5.5	5.5	Nd	12 Year Old Trees	False	Nd	0.135	Nd	Sprinkling	Water	1946	1967	At 1.5M, One Station On Each Field	Roxburgh Red	Nd	Nd	Apricot	Small Green Fruit (1.0Inch Diameter)	75	Nd	-4	1	Nd	-4	Na	Grass-Clover Sward
Hewett, E W And Hawkins, J E	1968	Sprinkler Irrigation To Protect Apricots From Frost	10866489	-45.2553	169.3715	Nd	Peer Reviewed Journal	Field Experiment	1	1	Na	Na	Na	Na	Na	Na	Nd	Control Population	New Zealand	Nd	Earnscleugh Research Orchard, Alexandra R.D., Central Otago	False	5.5X5.5	5.5	5.5	Nd	12 Year Old Trees	False	Nd	0.135	Nd	Sprinkling	Water	1946	1968	At 1.5M, One Station On Each Field	Roxburgh Red	Nd	Nd	Apricot	Petal Fall	67	Nd	-4	1	Nd	-4	Na	Grass-Clover Sward
Hewett, E W And Hawkins, J E	1968	Sprinkler Irrigation To Protect Apricots From Frost	10866489	-45.2553	169.3715	Nd	Peer Reviewed Journal	Field Experiment	1	1	Na	Na	Na	Na	Na	Na	Nd	Control Population	New Zealand	Nd	Earnscleugh Research Orchard, Alexandra R.D., Central Otago	False	5.5X5.5	5.5	5.5	Nd	12 Year Old Trees	False	Nd	0.135	Nd	Sprinkling	Water	1946	1968	At 1.5M, One Station On Each Field	Roxburgh Red	Nd	Nd	Apricot	Petal Fall	67	Nd	-4	1	Nd	-4	Na	Grass-Clover Sward
Valli, V J	1970	The Use Of Natural Gas Heating To Prevent Spring Freeze Damage In The Appalachian Fruit Region Of The United States	10866490	39.6937	-78.1461	Nd	Peer Reviewed Journal	Field Experiment	1	1	Na	Na	Na	Na	Na	Na	Nd	Control Population	United States	Nd	Hepburn Orchards, Hancock, Maryland	False	Nd	Nd	Nd	Nd	Nd	False	Nd	20.2	Nd	Natural Gas Heating System	Heating	Nd	1969	Other	Nd	Radiative Frost	Nd	Apple	Nd	Na	Nd	-5	1	Radiative Frost	-5	Na	Nd
Cary, J W	1974	An Energy-Conserving System For Orchard Cold Protection	10866491	42.87744	-114.472	Nd	Peer Reviewed Journal	Other	3	3	Na	Na	Na	Na	Na	Na	Field Setup Witout Trees, Artificial Twigs Were Made In The Form Of Stakes With Thermosensors Attached To The Ends	Control Population	United States	Blocked Randomized Design	South-Central Idaho	False	Nd	Nd	Nd	Nd	Na	False	Nd	Nd	Nd	Aluminum Window Screen Covering Combined With Sprinkling	Covering, Water	Na	1974	Remote And On Tree	Na	Both	Na	Na	Na	Na	Nd	-16	4	Both	-16	Na	Nd
Cary, J W	1974	An Energy-Conserving System For Orchard Cold Protection	10866491	42.87744	-114.472	Nd	Peer Reviewed Journal	Other	3	3	Na	Na	Na	Na	Na	Na	Field Setup Witout Trees, Artificial Twigs Were Made In The Form Of Stakes With Thermosensors Attached To The Ends	Control Population	United States	Blocked Randomized Design	South-Central Idaho	False	Nd	Nd	Nd	Nd	Na	False	Nd	Nd	Nd	Aluminum Window Screen Covering Combined With Sprinkling	Covering, Water	Na	1974	Remote And On Tree	Na	Both	Na	Na	Na	Na	Nd	-21	4	Both	-21	Na	Nd
Cary, J W	1974	An Energy-Conserving System For Orchard Cold Protection	10866491	42.87744	-114.472	Nd	Peer Reviewed Journal	Other	3	3	Na	Na	Na	Na	Na	Na	Field Setup Witout Trees, Artificial Twigs Were Made In The Form Of Stakes With Thermosensors Attached To The Ends	Control Population	United States	Blocked Randomized Design	South-Central Idaho	False	Nd	Nd	Nd	Nd	Na	False	Nd	Nd	Nd	Aluminum Window Screen Covering Combined With Sprinkling	Covering, Water	Na	1974	Remote And On Tree	Na	Both	Na	Na	Na	Na	Nd	-14	4	Both	-14	Na	Nd
Cary, J W	1974	An Energy-Conserving System For Orchard Cold Protection	10866491	42.87744	-114.472	Nd	Peer Reviewed Journal	Other	3	3	Na	Na	Na	Na	Na	Na	Field Setup Witout Trees, Artificial Twigs Were Made In The Form Of Stakes With Thermosensors Attached To The Ends	Control Population	United States	Blocked Randomized Design	South-Central Idaho	False	Nd	Nd	Nd	Nd	Na	False	Nd	Nd	Nd	Aluminum Window Screen Covering Combined With Sprinkling	Covering, Water	Na	1974	Remote And On Tree	Na	Both	Na	Na	Na	Na	Nd	-1	4	Both	-1	Na	Nd
Cary, J W	1974	An Energy-Conserving System For Orchard Cold Protection	10866491	42.87744	-114.472	Nd	Peer Reviewed Journal	Other	3	3	Na	Na	Na	Na	Na	Na	Field Setup Witout Trees, Artificial Twigs Were Made In The Form Of Stakes With Thermosensors Attached To The Ends	Control Population	United States	Blocked Randomized Design	South-Central Idaho	False	Nd	Nd	Nd	Nd	Na	False	Nd	Nd	Nd	Aluminum Window Screen Covering Combined With Sprinkling And Sprinkling Under Screen	Covering, Water	Na	1974	Remote And On Tree	Na	Both	Na	Na	Na	Na	Nd	-4	4	Both	-4	Na	Nd
Cary, J W	1974	An Energy-Conserving System For Orchard Cold Protection	10866491	42.87744	-114.472	Nd	Peer Reviewed Journal	Other	3	3	Na	Na	Na	Na	Na	Na	Field Setup Witout Trees, Artificial Twigs Were Made In The Form Of Stakes With Thermosensors Attached To The Ends	Control Population	United States	Blocked Randomized Design	South-Central Idaho	False	Nd	Nd	Nd	Nd	Na	False	Nd	Nd	Nd	Aluminum Window Screen Covering Combined With Sprinkling And Sprinkling Under Screen	Covering, Water	Na	1974	Remote And On Tree	Na	Both	Na	Na	Na	Na	Nd	-5	4	Both	-5	Na	Nd
Cary, J W	1974	An Energy-Conserving System For Orchard Cold Protection	10866491	42.87744	-114.472	Nd	Peer Reviewed Journal	Other	3	3	Na	Na	Na	Na	Na	Na	Field Setup Witout Trees, Artificial Twigs Were Made In The Form Of Stakes With Thermosensors Attached To The Ends	Control Population	United States	Blocked Randomized Design	South-Central Idaho	False	Nd	Nd	Nd	Nd	Na	False	Nd	Nd	Nd	Aluminum Window Screen Covering Combined With Sprinkling And Sprinkling Under Screen	Covering, Water	Na	1974	Remote And On Tree	Na	Both	Na	Na	Na	Na	Nd	-7	4	Both	-7	Na	Nd
Cary, J W	1974	An Energy-Conserving System For Orchard Cold Protection	10866491	42.87744	-114.472	Nd	Peer Reviewed Journal	Other	3	3	Na	Na	Na	Na	Na	Na	Field Setup Witout Trees, Artificial Twigs Were Made In The Form Of Stakes With Thermosensors Attached To The Ends	Control Population	United States	Blocked Randomized Design	South-Central Idaho	False	Nd	Nd	Nd	Nd	Na	False	Nd	Nd	Nd	Aluminum Window Screen Covering Combined With Sprinkling And Sprinkling Under Screen	Covering, Water	Na	1974	Remote And On Tree	Na	Both	Na	Na	Na	Na	Nd	-1	4	Both	-1	Na	Nd
Swarbrick, T	1945	Use Of Growth-Promoting Substances In The Prevention Of Apple Drop Following Frost [6]	10866497	51.42583	-2.67185	Nd	Peer Reviewed Journal	Field Experiment	Nd	Nd	Na	Na	Na	Na	Na	Na	Nd	Control Population	United Kingdom	Nd	Long Ashton Research Station	False	Nd	Nd	Nd	Nd	Nd	False	Nd	Nd	Nd	Spray With Beta Indole Butyric Acid, Alpha Naphthalene Acetic Acid, 2-4 Dichloro Phenoxy Acetic Acid And Beta Naphthoxy Acetic Acid	Foliar Application	1927	1945	Nd	Miller'S Seedling	Nd	Nd	Apple	Nd	Nd	Nd	Nd	1	Nd	Nd	After Frost Night (30 April 1940)	Nd
Swarbrick, T	1945	Use Of Growth-Promoting Substances In The Prevention Of Apple Drop Following Frost [6]	10866497	51.42583	-2.67185	Nd	Peer Reviewed Journal	Field Experiment	Nd	Nd	Na	Na	Na	Na	Na	Na	Nd	Control Population	United Kingdom	Nd	Long Ashton Research Station	False	Nd	Nd	Nd	Nd	Nd	False	Nd	Nd	Nd	Spray With Beta Indole Butyric Acid, Alpha Naphthalene Acetic Acid, 2-4 Dichloro Phenoxy Acetic Acid And Beta Naphthoxy Acetic Acid	Foliar Application	1927	1945	Nd	Cox'S Orange Pippin	Nd	Nd	Apple	Nd	Nd	Nd	Nd	1	Nd	Nd	After Frost Night (30 April 1940)	Nd
Fox, R. D. And Brazee, R. D. And Ferree, D. C.	1980	The Effect Of Orchard Heaters On Air Movement And Temperature	11161310	40.7818	-81.9305	Univeristy	Professional Journal	Field Experiment	1	1	Na	Na	Na	Na	Na	Na	Na	Control Population, Other	United States	Na	Wooster Campus, Ohio	Na	3.35X3.35	3.35	3.35	N-S	Na	True	Na	0.6	Na	Spot Heaters	Heating	Nd	1976	At 2M	Nd	Radiative Frost	Nd	Peach	Bbch09	9	5% Slope Eastward	Na	Na	Radiative Frost	-5	Na	Na
Fox, R. D. And Brazee, R. D. And Ferree, D. C.	1980	The Effect Of Orchard Heaters On Air Movement And Temperature	11161310	40.7818	-81.9305	Univeristy	Professional Journal	Field Experiment	1	1	Na	Na	Na	Na	Na	Na	Na	Control Population, Other	United States	Na	Wooster Campus, Ohio	Na	3.35X3.35	3.35	3.35	N-S	Na	True	Na	0.6	Na	Spot Heaters	Heating	Nd	1976	At 2M	Nd	Radiative Frost	Nd	Peach	Bbch09	9	5% Slope Eastward	Na	Na	Radiative Frost	-5	Na	Na
Vercammen, J. And Gomand, A. And Bylemans, D.	2015	Improving The Fruit Set Of 'Conference' With Gibberellins Or Regalis	11161311	50.77252	5.159218	Nd	Conference Paper	Field Experiment	3	5	Na	Na	Na	Na	Na	Na	One	Control Population	Belgium	Nd	Pcfruit, Sint Truiden	False	1.5X3.5	1.5	3.5	Nd	Gibb3 (3 Tablets Ha-1 Of 10 % Ga3	False	Na	Na	Na	Ga3	Foliar Application	2001	2011	Na	Conference	No Frost	Quince Adams	Pear	Na	Na	Na	Na	0	Na	Na	Na	Na
Vercammen, J. And Gomand, A. And Bylemans, D.	2015	Improving The Fruit Set Of 'Conference' With Gibberellins Or Regalis	11161311	50.77252	5.159218	Nd	Conference Paper	Field Experiment	3	5	Na	Na	Na	Na	Na	Na	One	Control Population	Belgium	Nd	Pcfruit, Sint Truiden	False	1.5X3.5	1.5	3.5	Nd	0.3 L Ha-1 Promalin (19 G L-1 Ga4/7 + 19 G L-1 6-Ba	False	Na	Na	Na	Promalin	Foliar Application	2001	2008	Na	Conference	Radiative	Quince Adams	Pear	Na	Na	Na	Na	1	Na	-4	Na	Na
Vercammen, J. And Gomand, A. And Bylemans, D.	2015	Improving The Fruit Set Of 'Conference' With Gibberellins Or Regalis	11161311	50.77252	5.159218	Nd	Conference Paper	Field Experiment	3	5	Na	Na	Na	Na	Na	Na	One	Control Population	Belgium	Nd	Pcfruit, Sint Truiden	False	1.5X3.5	1.5	3.5	Nd	0.3 L Ha-1 Promalin (19 G L-1 Ga4/7 + 19 G L-1 6-Ba	False	Na	Na	Na	Promalin	Foliar Application	2001	2008	Na	Conference	Radiative	Quince Adams	Pear	Na	Na	Na	Na	1	Na	-4	Na	Na
Vercammen, J. And Gomand, A. And Bylemans, D.	2015	Improving The Fruit Set Of 'Conference' With Gibberellins Or Regalis	11161311	50.77252	5.159218	Nd	Conference Paper	Field Experiment	4	5	Na	Na	Na	Na	Na	Na	One	Control Population	Belgium	Nd	Pcfruit, Sint Truiden	False	1.5X3.5	1.5	3.5	Nd	Na	False	Na	Na	Na	Regalis	Foliar Application	2001	2005	Na	Conference	No Frost	Quince Adams	Pear	Na	Na	Na	Na	0	Na	Na	Na	Na
Vercammen, J. And Gomand, A. And Bylemans, D.	2015	Improving The Fruit Set Of 'Conference' With Gibberellins Or Regalis	11161311	50.77252	5.159218	Nd	Conference Paper	Field Experiment	3	5	Na	Na	Na	Na	Na	Na	One	Control Population	Belgium	Nd	Pcfruit, Sint Truiden	False	1.5X3.5	1.5	3.5	Nd	Gibb3 (3 Tablets Ha-1 Of 10 % Ga3	False	Na	Na	Na	Ga3	Foliar Application	2001	2008	Na	Conference	Radiative	Quince Adams	Pear	Na	Na	Na	Na	1	Na	-4	Na	Na
Vercammen, J. And Gomand, A. And Bylemans, D.	2015	Improving The Fruit Set Of 'Conference' With Gibberellins Or Regalis	11161311	50.77252	5.159218	Nd	Conference Paper	Field Experiment	3	5	Na	Na	Na	Na	Na	Na	One	Control Population	Belgium	Nd	Pcfruit, Sint Truiden	False	1.5X3.5	1.5	3.5	Nd	0.3 L Ha-1 Promalin (19 G L-1 Ga4/7 + 19 G L-1 6-Ba	False	Na	Na	Na	Promalin	Foliar Application	2001	2011	Na	Conference	No Frost	Quince Adams	Pear	Na	Na	Na	Na	0	Na	Na	Na	Na
Vercammen, J. And Gomand, A. And Bylemans, D.	2015	Improving The Fruit Set Of 'Conference' With Gibberellins Or Regalis	11161311	50.77252	5.159218	Nd	Conference Paper	Field Experiment	4	5	Na	Na	Na	Na	Na	Na	One	Control Population	Belgium	Nd	Pcfruit, Sint Truiden	False	1.5X3.5	1.5	3.5	Nd	Na	False	Na	Na	Na	Regalis	Foliar Application	2001	2005	Na	Conference	No Frost	Quince Adams	Pear	Na	Na	Na	Na	0	Na	Na	Na	Na
Crassweller, R. M. And Ferree, D. C.	1980	The Effects Of Overtree Misting For Bloom Delay On Soil Water Status, Net Photosynthesis, Transpiration, And Carbohydrate Levels Of Apple Trees	11161312	40.7788	-81.9217	Nd	Peer Reviewed Journal	Field Experiment	2	10	Na	Na	Na	Na	Na	Na	Na	Control Population	United States	Nd	Ohio State Dep Agriculture	Na	Na	Na	Na	N-S	Nd	False	Nd	Nd	Silt Loam	Misting	Water	1972	1978	Na	Golden Delicious	Na	Mm111	Apple	Bbch71	65	Nd	Na	Na	Na	Na	Untikl Full Bloom When T >°8C	Nd
Crassweller, R. M. And Ferree, D. C.	1980	The Effects Of Overtree Misting For Bloom Delay On Soil Water Status, Net Photosynthesis, Transpiration, And Carbohydrate Levels Of Apple Trees	11161312	40.7788	-81.9217	Nd	Peer Reviewed Journal	Field Experiment	2	10	Na	Na	Na	Na	Na	Na	Na	Control Population	United States	Nd	Ohio State Dep Agriculture	Na	Na	Na	Na	N-S	Nd	False	Nd	Nd	Silt Loam	Misting	Water	1972	1979	Na	Golden Delicious	Na	Mm111	Apple	Bbch72	65	Nd	Na	Na	Na	Na	Untikl Full Bloom When T >°8C	Nd
Dami, I E And Beam, B A	2004	Response Of Grapevines To Soybean Oil Application	11161313	37.57876	-89.3215	Governmental	Peer Reviewed Journal	Field Experiment	4	3	Na	4	3	Na	Na	Na	It Had A 3 X 3 Factorial, Completely Randomized Design With Three Oil Treatments And Three Application Datesfour Replications Were Used With Three-Vine Plot Units.	Na	United States	Factorial Design, Randomised Design	Alto Vineyards In Alto Pass, Illinois	Na	2.4X2.7	2.4	2.7	Na	Nd	False	Nd	Nd	Nd	Amigo (Soybean)	Foliar Application	1985	2000	Na	Chambourcin	Na	Nd	Grapevine	Na	9	Nd	Nd	Nd	Na	Na	29 November 1999 (Date 1), 28 December 1999 (Date 2), And 3 February 2000 (Date 3)	Na
Dami, I E And Beam, B A	2004	Response Of Grapevines To Soybean Oil Application	11161313	37.57876	-89.3215	Governmental	Peer Reviewed Journal	Field Experiment	4	3	Na	4	3	Na	Na	Na	It Had A 3 X 3 Factorial, Completely Randomized Design With Three Oil Treatments And Three Application Datesfour Replications Were Used With Three-Vine Plot Units.	Na	United States	Factorial Design, Randomised Design	Alto Vineyards In Alto Pass, Illinois	Na	2.4X2.7	2.4	2.7	Na	Nd	False	Nd	Nd	Nd	Amigo (Soybean)	Foliar Application	1983	2000	Na	Chancellor	Na	Nd	Grapevine	Na	9	Nd	Nd	Nd	Na	Na	29 November 1999 (Date 1), 28 December 1999 (Date 2), And 3 February 2000 (Date 3)	Na
Dami, I E And Beam, B A	2004	Response Of Grapevines To Soybean Oil Application	11161313	37.57876	-89.3215	Governmental	Peer Reviewed Journal	Field Experiment	4	3	Na	4	3	Na	Na	Na	It Had A 3 X 3 Factorial, Completely Randomized Design With Three Oil Treatments And Three Application Datesfour Replications Were Used With Three-Vine Plot Units.	Na	United States	Factorial Design, Randomised Design	Alto Vineyards In Alto Pass, Illinois	Na	2.4X2.7	2.4	2.7	Na	Nd	False	Nd	Nd	Nd	Amigo (Soybean)	Foliar Application	1996	2000	Na	Chardonel	Na	Nd	Grapevine	Na	9	Nd	Nd	Nd	Na	Na	29 November 1999 (Date 1), 28 December 1999 (Date 2), And 3 February 2000 (Date 3)	Na
Dami, I E And Beam, B A	2004	Response Of Grapevines To Soybean Oil Application	11161313	37.57876	-89.3215	Governmental	Peer Reviewed Journal	Field Experiment	4	3	Na	4	3	Na	Na	Na	It Had A 3 X 3 Factorial, Completely Randomized Design With Three Oil Treatments And Three Application Datesfour Replications Were Used With Three-Vine Plot Units.	Na	United States	Factorial Design, Randomised Design	Alto Vineyards In Alto Pass, Illinois	Na	2.4X2.7	2.4	2.7	Na	Nd	False	Nd	Nd	Nd	Prime Oil	Foliar Application	1996	2000	Na	Chardonel	Na	Nd	Grapevine	Na	9	Nd	Nd	Nd	Na	Na	29 November 1999 (Date 1), 28 December 1999 (Date 2), And 3 February 2000 (Date 3)	Na
Dami, I E And Beam, B A	2004	Response Of Grapevines To Soybean Oil Application	11161313	37.57876	-89.3215	Governmental	Peer Reviewed Journal	Field Experiment	4	3	Na	4	3	Na	Na	Na	It Had A 3 X 3 Factorial, Completely Randomized Design With Three Oil Treatments And Three Application Datesfour Replications Were Used With Three-Vine Plot Units.	Na	United States	Factorial Design, Randomised Design	Alto Vineyards In Alto Pass, Illinois	Na	2.4X2.7	2.4	2.7	Na	Nd	False	Nd	Nd	Nd	Prime Oil	Foliar Application	1983	2000	Na	Chancellor	Na	Nd	Grapevine	Na	9	Nd	Nd	Nd	Na	Na	29 November 1999 (Date 1), 28 December 1999 (Date 2), And 3 February 2000 (Date 3)	Na
Dami, I E And Beam, B A	2004	Response Of Grapevines To Soybean Oil Application	11161313	37.57876	-89.3215	Governmental	Peer Reviewed Journal	Field Experiment	4	3	Na	4	3	Na	Na	Na	It Had A 3 X 3 Factorial, Completely Randomized Design With Three Oil Treatments And Three Application Datesfour Replications Were Used With Three-Vine Plot Units.	Na	United States	Factorial Design, Randomised Design	Alto Vineyards In Alto Pass, Illinois	Na	2.4X2.7	2.4	2.7	Na	Nd	False	Nd	Nd	Nd	Prime Oil	Foliar Application	1985	2000	Na	Chambourcin	Na	Nd	Grapevine	Na	9	Nd	Nd	Nd	Na	Na	29 November 1999 (Date 1), 28 December 1999 (Date 2), And 3 February 2000 (Date 3)	Na
Durner, E. F. And Gianfagna, T. J.	1990	Peach Pistil Growth Inhibition And Subsequent Bloom Delay By Midwinter Bud Whitewashing	11161314	40.11854	-74.5237	Nd	Peer Reviewed Journal	Field Experiment	3	50	Na	Na	Na	Na	Na	Na	Nd	Control Population	United States	Randomised Design (Splitplot), Factorial Design	Rutgers Fruit Research Center, New Jersey Agricultural Experiment Station	False	Na	Na	Na	Na	Na	Na	Na	Na	Na	Whitewash	Foliar Application, Cultivation Practice	1983	1988	Na	Jersey Dawn	Na	Lovell	Peach	Na	Na	Na	Na	Na	Na	Na	Na	Na
Durner, E. F. And Gianfagna, T. J.	1990	Peach Pistil Growth Inhibition And Subsequent Bloom Delay By Midwinter Bud Whitewashing	11161314	40.11854	-74.5237	Nd	Peer Reviewed Journal	Field Experiment	3	50	Na	Na	Na	Na	Na	Na	Nd	Control Population	United States	Randomised Design (Splitplot), Factorial Design	Rutgers Fruit Research Center, New Jersey Agricultural Experiment Station	False	Na	Na	Na	Na	Na	Na	Na	Na	Na	Regulaid (0.1% By Volume) , 2 Paint : 5 Water)	Foliar Application, Cultivation Practice	1983	1988	Na	Jersey Dawn	Na	Lovell	Peach	Na	Na	Na	Na	Na	Na	Na	Na	Na
Mittelstädt, H	1996	Reduction Of Frost Damage To Fruit Tree Blossoms And Corn Plants By Bactericides	11161315	52.4016	13.0118	Nd	Peer Reviewed Journal	Greenhouse Experiment	2	8	Na	Na	Na	Na	Na	Na	Control Only 1 Tree	Na	Germany	Randomised Design	Potsdam	False	Na	Na	Na	Na	Na	False	Na	Na	Nd	Kocide 101	Foliar Application	Na	1995	In Cool Chamber	Mixed	Artificial Conditions	Na	Peach	Bbch65	65	Na	Na	1	Artificial Conditions	-3	Na	Na
Mittelstädt, H	1996	Reduction Of Frost Damage To Fruit Tree Blossoms And Corn Plants By Bactericides	11161315	52.4016	13.0118	Nd	Peer Reviewed Journal	Greenhouse Experiment	2	8	Na	Na	Na	Na	Na	Na	Control Only 1 Tree	Na	Germany	Randomised Design	Potsdam	False	Na	Na	Na	Na	Na	False	Na	Na	Nd	Kocide 101	Foliar Application	Na	1995	In Cool Chamber	Stanley	Artificial Conditions	Na	Plum	Bbch65	65	Na	Na	1	Artificial Conditions	-3	Na	Na
Mittelstädt, H	1996	Reduction Of Frost Damage To Fruit Tree Blossoms And Corn Plants By Bactericides	11161315	52.4016	13.0118	Nd	Peer Reviewed Journal	Greenhouse Experiment	2	8	Na	Na	Na	Na	Na	Na	Control Only 1 Tree	Na	Germany	Randomised Design	Potsdam	False	Na	Na	Na	Na	Na	False	Na	Na	Nd	Ice + Bakterien	Foliar Application	Na	1995	In Cool Chamber	Mixed	Artificial Conditions	Na	Peach	Bbch65	65	Na	Na	1	Artificial Conditions	-3	Na	Na
Mittelstädt, H	1996	Reduction Of Frost Damage To Fruit Tree Blossoms And Corn Plants By Bactericides	11161315	52.4016	13.0118	Nd	Peer Reviewed Journal	Greenhouse Experiment	2	8	Na	Na	Na	Na	Na	Na	Control Only 1 Tree	Na	Germany	Randomised Design	Potsdam	False	Na	Na	Na	Na	Na	False	Na	Na	Nd	Ice + Bakterien	Foliar Application	Na	1995	In Cool Chamber	Stanley	Artificial Conditions	Na	Plum	Bbch65	65	Na	Na	1	Artificial Conditions	-3	Na	Na
Mittelstädt, H	1996	Reduction Of Frost Damage To Fruit Tree Blossoms And Corn Plants By Bactericides	11161315	52.4016	13.0118	Nd	Peer Reviewed Journal	Greenhouse Experiment	2	8	Na	Na	Na	Na	Na	Na	Control Only 1 Tree	Na	Germany	Randomised Design	Potsdam	False	Na	Na	Na	Na	Na	False	Na	Na	Nd	Kocide 101	Foliar Application	Na	1995	In Cool Chamber	Shampion', 'Pinova'	Artificial Conditions	Na	Apple	Bbch65	65	Na	Na	1	Artificial Conditions	-3	Na	Na
Mittelstädt, H	1996	Reduction Of Frost Damage To Fruit Tree Blossoms And Corn Plants By Bactericides	11161315	52.4016	13.0118	Nd	Peer Reviewed Journal	Greenhouse Experiment	2	8	Na	Na	Na	Na	Na	Na	Control Only 1 Tree	Na	Germany	Randomised Design	Potsdam	False	Na	Na	Na	Na	Na	False	Na	Na	Nd	Kocide 101	Foliar Application	Na	1995	In Cool Chamber	Williams Christ	Artificial Conditions	Na	Pear	Bbch65	65	Na	Na	1	Artificial Conditions	-3	Na	Na
Mittelstädt, H	1996	Reduction Of Frost Damage To Fruit Tree Blossoms And Corn Plants By Bactericides	11161315	52.4016	13.0118	Nd	Peer Reviewed Journal	Greenhouse Experiment	2	8	Na	Na	Na	Na	Na	Na	Control Only 1 Tree	Na	Germany	Randomised Design	Potsdam	False	Na	Na	Na	Na	Na	False	Na	Na	Nd	Ice + Bakterien	Foliar Application	Na	1995	In Cool Chamber	Pinova	Artificial Conditions	Na	Apple	Bbch65	65	Na	Na	1	Artificial Conditions	-3	Na	Na
Mittelstädt, H	1996	Reduction Of Frost Damage To Fruit Tree Blossoms And Corn Plants By Bactericides	11161315	52.4016	13.0118	Nd	Peer Reviewed Journal	Greenhouse Experiment	2	8	Na	Na	Na	Na	Na	Na	Control Only 1 Tree	Na	Germany	Randomised Design	Potsdam	False	Na	Na	Na	Na	Na	False	Na	Na	Nd	Ice + Bakterien	Foliar Application	Na	1995	In Cool Chamber	Williams Christ	Artificial Conditions	Na	Pear	Bbch65	65	Na	Na	1	Artificial Conditions	-3	Na	Na
Mittelstädt, H	1996	Reduction Of Frost Damage To Fruit Tree Blossoms And Corn Plants By Bactericides	11161315	52.4016	13.0118	Nd	Peer Reviewed Journal	Greenhouse Experiment	2	8	Na	Na	Na	Na	Na	Na	Control Only 1 Tree	Na	Germany	Randomised Design	Potsdam	False	Na	Na	Na	Na	Na	False	Na	Na	Nd	Antibiotika	Foliar Application	Na	1995	In Cool Chamber	Mixed	Artificial Conditions	Na	Peach	Bbch65	65	Na	Na	1	Artificial Conditions	-3	Na	Na
Mittelstädt, H	1996	Reduction Of Frost Damage To Fruit Tree Blossoms And Corn Plants By Bactericides	11161315	52.4016	13.0118	Nd	Peer Reviewed Journal	Greenhouse Experiment	2	8	Na	Na	Na	Na	Na	Na	Control Only 1 Tree	Na	Germany	Randomised Design	Potsdam	False	Na	Na	Na	Na	Na	False	Na	Na	Nd	Antibiotika	Foliar Application	Na	1995	In Cool Chamber	Stanley	Artificial Conditions	Na	Plum	Bbch65	65	Na	Na	1	Artificial Conditions	-3	Na	Na
Mittelstädt, H	1996	Reduction Of Frost Damage To Fruit Tree Blossoms And Corn Plants By Bactericides	11161315	52.4016	13.0118	Nd	Peer Reviewed Journal	Greenhouse Experiment	2	8	Na	Na	Na	Na	Na	Na	Control Only 1 Tree	Na	Germany	Randomised Design	Potsdam	False	Na	Na	Na	Na	Na	False	Na	Na	Nd	Antibiotika	Foliar Application	Na	1995	In Cool Chamber	Kelleris	Artificial Conditions	Na	Cherry	Bbch65	65	Na	Na	1	Artificial Conditions	-3	Na	Na
Mittelstädt, H	1996	Reduction Of Frost Damage To Fruit Tree Blossoms And Corn Plants By Bactericides	11161315	52.4016	13.0118	Nd	Peer Reviewed Journal	Greenhouse Experiment	2	8	Na	Na	Na	Na	Na	Na	Control Only 1 Tree	Na	Germany	Randomised Design	Potsdam	False	Na	Na	Na	Na	Na	False	Na	Na	Nd	Kocide 101	Foliar Application	Na	1995	In Cool Chamber	Kelleris	Artificial Conditions	Na	Cherry	Bbch65	65	Na	Na	1	Artificial Conditions	-3	Na	Na
Mittelstädt, H	1996	Reduction Of Frost Damage To Fruit Tree Blossoms And Corn Plants By Bactericides	11161315	52.4016	13.0118	Nd	Peer Reviewed Journal	Greenhouse Experiment	2	8	Na	Na	Na	Na	Na	Na	Control Only 1 Tree	Na	Germany	Randomised Design	Potsdam	False	Na	Na	Na	Na	Na	False	Na	Na	Nd	Kocide 101	Foliar Application	Na	1995	In Cool Chamber	Shampion	Artificial Conditions	Na	Apple	Bbch65	65	Na	Na	1	Artificial Conditions	-3	Na	Na
Mittelstädt, H	1996	Reduction Of Frost Damage To Fruit Tree Blossoms And Corn Plants By Bactericides	11161315	52.4016	13.0118	Nd	Peer Reviewed Journal	Greenhouse Experiment	2	8	Na	Na	Na	Na	Na	Na	Control Only 1 Tree	Na	Germany	Randomised Design	Potsdam	False	Na	Na	Na	Na	Na	False	Na	Na	Nd	Antibiotika	Foliar Application	Na	1995	In Cool Chamber	Williams Christ	Artificial Conditions	Na	Pear	Bbch65	65	Na	Na	1	Artificial Conditions	-3	Na	Na
Mittelstädt, H	1996	Reduction Of Frost Damage To Fruit Tree Blossoms And Corn Plants By Bactericides	11161315	52.4016	13.0118	Nd	Peer Reviewed Journal	Greenhouse Experiment	2	8	Na	Na	Na	Na	Na	Na	Control Only 1 Tree	Na	Germany	Randomised Design	Potsdam	False	Na	Na	Na	Na	Na	False	Na	Na	Nd	Natural Gas Heating System	Foliar Application	Na	1995	In Cool Chamber	Mixed	Artificial Conditions	Na	Peach	Bbch65	65	Na	Na	1	Artificial Conditions	-3	Na	Na
Mittelstädt, H	1996	Reduction Of Frost Damage To Fruit Tree Blossoms And Corn Plants By Bactericides	11161315	52.4016	13.0118	Nd	Peer Reviewed Journal	Greenhouse Experiment	2	8	Na	Na	Na	Na	Na	Na	Control Only 1 Tree	Na	Germany	Randomised Design	Potsdam	False	Na	Na	Na	Na	Na	False	Na	Na	Nd	6436	Foliar Application	Na	1995	In Cool Chamber	Stanley	Artificial Conditions	Na	Plum	Bbch65	65	Na	Na	1	Artificial Conditions	-3	Na	Na
Mittelstädt, H	1996	Reduction Of Frost Damage To Fruit Tree Blossoms And Corn Plants By Bactericides	11161315	52.4016	13.0118	Nd	Peer Reviewed Journal	Greenhouse Experiment	2	8	Na	Na	Na	Na	Na	Na	Control Only 1 Tree	Na	Germany	Randomised Design	Potsdam	False	Na	Na	Na	Na	Na	False	Na	Na	Nd	6436	Foliar Application	Na	1995	In Cool Chamber	Kelleris	Artificial Conditions	Na	Cherry	Bbch65	65	Na	Na	1	Artificial Conditions	-3	Na	Na
Mittelstädt, H	1996	Reduction Of Frost Damage To Fruit Tree Blossoms And Corn Plants By Bactericides	11161315	52.4016	13.0118	Nd	Peer Reviewed Journal	Greenhouse Experiment	2	8	Na	Na	Na	Na	Na	Na	Control Only 1 Tree	Na	Germany	Randomised Design	Potsdam	False	Na	Na	Na	Na	Na	False	Na	Na	Nd	Ice + Bakterien	Foliar Application	Na	1995	In Cool Chamber	Kelleris	Artificial Conditions	Na	Cherry	Bbch65	65	Na	Na	1	Artificial Conditions	-3	Na	Na
Mittelstädt, H	1996	Reduction Of Frost Damage To Fruit Tree Blossoms And Corn Plants By Bactericides	11161315	52.4016	13.0118	Nd	Peer Reviewed Journal	Greenhouse Experiment	2	8	Na	Na	Na	Na	Na	Na	Control Only 1 Tree	Na	Germany	Randomised Design	Potsdam	False	Na	Na	Na	Na	Na	False	Na	Na	Nd	Ice + Bakterien	Foliar Application	Na	1995	In Cool Chamber	Shampion	Artificial Conditions	Na	Apple	Bbch65	65	Na	Na	1	Artificial Conditions	-3	Na	Na
Mittelstädt, H	1996	Reduction Of Frost Damage To Fruit Tree Blossoms And Corn Plants By Bactericides	11161315	52.4016	13.0118	Nd	Peer Reviewed Journal	Greenhouse Experiment	2	8	Na	Na	Na	Na	Na	Na	Control Only 1 Tree	Na	Germany	Randomised Design	Potsdam	False	Na	Na	Na	Na	Na	False	Na	Na	Nd	6436	Foliar Application	Na	1995	In Cool Chamber	Williams Christ	Artificial Conditions	Na	Pear	Bbch65	65	Na	Na	1	Artificial Conditions	-3	Na	Na
Mittelstädt, H	1996	Reduction Of Frost Damage To Fruit Tree Blossoms And Corn Plants By Bactericides	11161315	52.4016	13.0118	Nd	Peer Reviewed Journal	Greenhouse Experiment	2	8	Na	Na	Na	Na	Na	Na	Control Only 1 Tree	Na	Germany	Randomised Design	Potsdam	False	Na	Na	Na	Na	Na	False	Na	Na	Nd	6151	Foliar Application	Na	1995	In Cool Chamber	Mixed	Artificial Conditions	Na	Peach	Bbch65	65	Na	Na	1	Artificial Conditions	-3	Na	Na
Mittelstädt, H	1996	Reduction Of Frost Damage To Fruit Tree Blossoms And Corn Plants By Bactericides	11161315	52.4016	13.0118	Nd	Peer Reviewed Journal	Greenhouse Experiment	2	8	Na	Na	Na	Na	Na	Na	Control Only 1 Tree	Na	Germany	Randomised Design	Potsdam	False	Na	Na	Na	Na	Na	False	Na	Na	Nd	6151	Foliar Application	Na	1995	In Cool Chamber	Stanley	Artificial Conditions	Na	Plum	Bbch65	65	Na	Na	1	Artificial Conditions	-3	Na	Na
Mittelstädt, H	1996	Reduction Of Frost Damage To Fruit Tree Blossoms And Corn Plants By Bactericides	11161315	52.4016	13.0118	Nd	Peer Reviewed Journal	Greenhouse Experiment	2	8	Na	Na	Na	Na	Na	Na	Control Only 1 Tree	Na	Germany	Randomised Design	Potsdam	False	Na	Na	Na	Na	Na	False	Na	Na	Nd	6151	Foliar Application	Na	1995	In Cool Chamber	Kelleris	Artificial Conditions	Na	Cherry	Bbch65	65	Na	Na	1	Artificial Conditions	-3	Na	Na
Mittelstädt, H	1996	Reduction Of Frost Damage To Fruit Tree Blossoms And Corn Plants By Bactericides	11161315	52.4016	13.0118	Nd	Peer Reviewed Journal	Greenhouse Experiment	2	8	Na	Na	Na	Na	Na	Na	Control Only 1 Tree	Na	Germany	Randomised Design	Potsdam	False	Na	Na	Na	Na	Na	False	Na	Na	Nd	6151	Foliar Application	Na	1995	In Cool Chamber	Shampion	Artificial Conditions	Na	Apple	Bbch65	65	Na	Na	1	Artificial Conditions	-3	Na	Na
Mittelstädt, H	1996	Reduction Of Frost Damage To Fruit Tree Blossoms And Corn Plants By Bactericides	11161315	52.4016	13.0118	Nd	Peer Reviewed Journal	Greenhouse Experiment	2	8	Na	Na	Na	Na	Na	Na	Control Only 1 Tree	Na	Germany	Randomised Design	Potsdam	False	Na	Na	Na	Na	Na	False	Na	Na	Nd	Antibiotika	Foliar Application	Na	1995	In Cool Chamber	Shampion	Artificial Conditions	Na	Apple	Bbch65	65	Na	Na	1	Artificial Conditions	-3	Na	Na
Mittelstädt, H	1996	Reduction Of Frost Damage To Fruit Tree Blossoms And Corn Plants By Bactericides	11161315	52.4016	13.0118	Nd	Peer Reviewed Journal	Greenhouse Experiment	2	8	Na	Na	Na	Na	Na	Na	Control Only 1 Tree	Na	Germany	Randomised Design	Potsdam	False	Na	Na	Na	Na	Na	False	Na	Na	Nd	Antibiotika	Foliar Application	Na	1995	In Cool Chamber	Pinova	Artificial Conditions	Na	Apple	Bbch65	65	Na	Na	1	Artificial Conditions	-3	Na	Na
Mittelstädt, H	1996	Reduction Of Frost Damage To Fruit Tree Blossoms And Corn Plants By Bactericides	11161315	52.4016	13.0118	Nd	Peer Reviewed Journal	Greenhouse Experiment	2	8	Na	Na	Na	Na	Na	Na	Control Only 1 Tree	Na	Germany	Randomised Design	Potsdam	False	Na	Na	Na	Na	Na	False	Na	Na	Nd	6158	Foliar Application	Na	1995	In Cool Chamber	Mixed	Artificial Conditions	Na	Peach	Bbch65	65	Na	Na	1	Artificial Conditions	-3	Na	Na
Mittelstädt, H	1996	Reduction Of Frost Damage To Fruit Tree Blossoms And Corn Plants By Bactericides	11161315	52.4016	13.0118	Nd	Peer Reviewed Journal	Greenhouse Experiment	2	8	Na	Na	Na	Na	Na	Na	Control Only 1 Tree	Na	Germany	Randomised Design	Potsdam	False	Na	Na	Na	Na	Na	False	Na	Na	Nd	6158	Foliar Application	Na	1995	In Cool Chamber	Stanley	Artificial Conditions	Na	Plum	Bbch65	65	Na	Na	1	Artificial Conditions	-3	Na	Na
Mittelstädt, H	1996	Reduction Of Frost Damage To Fruit Tree Blossoms And Corn Plants By Bactericides	11161315	52.4016	13.0118	Nd	Peer Reviewed Journal	Greenhouse Experiment	2	8	Na	Na	Na	Na	Na	Na	Control Only 1 Tree	Na	Germany	Randomised Design	Potsdam	False	Na	Na	Na	Na	Na	False	Na	Na	Nd	6158	Foliar Application	Na	1995	In Cool Chamber	Kelleris	Artificial Conditions	Na	Cherry	Bbch65	65	Na	Na	1	Artificial Conditions	-3	Na	Na
Mittelstädt, H	1996	Reduction Of Frost Damage To Fruit Tree Blossoms And Corn Plants By Bactericides	11161315	52.4016	13.0118	Nd	Peer Reviewed Journal	Greenhouse Experiment	2	8	Na	Na	Na	Na	Na	Na	Control Only 1 Tree	Na	Germany	Randomised Design	Potsdam	False	Na	Na	Na	Na	Na	False	Na	Na	Nd	6158	Foliar Application	Na	1995	In Cool Chamber	Shampion	Artificial Conditions	Na	Apple	Bbch65	65	Na	Na	1	Artificial Conditions	-3	Na	Na
Mittelstädt, H	1996	Reduction Of Frost Damage To Fruit Tree Blossoms And Corn Plants By Bactericides	11161315	52.4016	13.0118	Nd	Peer Reviewed Journal	Greenhouse Experiment	2	8	Na	Na	Na	Na	Na	Na	Control Only 1 Tree	Na	Germany	Randomised Design	Potsdam	False	Na	Na	Na	Na	Na	False	Na	Na	Nd	6436	Foliar Application	Na	1995	In Cool Chamber	Shampion	Artificial Conditions	Na	Apple	Bbch65	65	Na	Na	1	Artificial Conditions	-3	Na	Na
Mittelstädt, H	1996	Reduction Of Frost Damage To Fruit Tree Blossoms And Corn Plants By Bactericides	11161315	52.4016	13.0118	Nd	Peer Reviewed Journal	Greenhouse Experiment	2	8	Na	Na	Na	Na	Na	Na	Control Only 1 Tree	Na	Germany	Randomised Design	Potsdam	False	Na	Na	Na	Na	Na	False	Na	Na	Nd	6436	Foliar Application	Na	1995	In Cool Chamber	Pinova	Artificial Conditions	Na	Apple	Bbch65	65	Na	Na	1	Artificial Conditions	-3	Na	Na
Mittelstädt, H	1996	Reduction Of Frost Damage To Fruit Tree Blossoms And Corn Plants By Bactericides	11161315	52.4016	13.0118	Nd	Peer Reviewed Journal	Greenhouse Experiment	2	8	Na	Na	Na	Na	Na	Na	Control Only 1 Tree	Na	Germany	Randomised Design	Potsdam	False	Na	Na	Na	Na	Na	False	Na	Na	Nd	Semperfresh	Foliar Application	Na	1995	In Cool Chamber	Mixed	Artificial Conditions	Na	Peach	Bbch65	65	Na	Na	1	Artificial Conditions	-3	Na	Na
Mittelstädt, H	1996	Reduction Of Frost Damage To Fruit Tree Blossoms And Corn Plants By Bactericides	11161315	52.4016	13.0118	Nd	Peer Reviewed Journal	Greenhouse Experiment	2	8	Na	Na	Na	Na	Na	Na	Control Only 1 Tree	Na	Germany	Randomised Design	Potsdam	False	Na	Na	Na	Na	Na	False	Na	Na	Nd	Semperfresh	Foliar Application	Na	1995	In Cool Chamber	Stanley	Artificial Conditions	Na	Plum	Bbch65	65	Na	Na	1	Artificial Conditions	-3	Na	Na
Mittelstädt, H	1996	Reduction Of Frost Damage To Fruit Tree Blossoms And Corn Plants By Bactericides	11161315	52.4016	13.0118	Nd	Peer Reviewed Journal	Greenhouse Experiment	2	8	Na	Na	Na	Na	Na	Na	Control Only 1 Tree	Na	Germany	Randomised Design	Potsdam	False	Na	Na	Na	Na	Na	False	Na	Na	Nd	Semperfresh	Foliar Application	Na	1995	In Cool Chamber	Kelleris	Artificial Conditions	Na	Cherry	Bbch65	65	Na	Na	1	Artificial Conditions	-3	Na	Na
Mittelstädt, H	1996	Reduction Of Frost Damage To Fruit Tree Blossoms And Corn Plants By Bactericides	11161315	52.4016	13.0118	Nd	Peer Reviewed Journal	Greenhouse Experiment	2	8	Na	Na	Na	Na	Na	Na	Control Only 1 Tree	Na	Germany	Randomised Design	Potsdam	False	Na	Na	Na	Na	Na	False	Na	Na	Nd	Semperfresh	Foliar Application	Na	1995	In Cool Chamber	Shampion	Artificial Conditions	Na	Apple	Bbch65	65	Na	Na	1	Artificial Conditions	-3	Na	Na
Mittelstädt, H	1996	Reduction Of Frost Damage To Fruit Tree Blossoms And Corn Plants By Bactericides	11161315	52.4016	13.0118	Nd	Peer Reviewed Journal	Greenhouse Experiment	2	8	Na	Na	Na	Na	Na	Na	Control Only 1 Tree	Na	Germany	Randomised Design	Potsdam	False	Na	Na	Na	Na	Na	False	Na	Na	Nd	Semperfresh	Foliar Application	Na	1995	In Cool Chamber	Pinova	Artificial Conditions	Na	Apple	Bbch65	65	Na	Na	1	Artificial Conditions	-3	Na	Na
Mittelstädt, H	1996	Reduction Of Frost Damage To Fruit Tree Blossoms And Corn Plants By Bactericides	11161315	52.4016	13.0118	Nd	Peer Reviewed Journal	Greenhouse Experiment	2	8	Na	Na	Na	Na	Na	Na	Control Only 1 Tree	Na	Germany	Randomised Design	Potsdam	False	Na	Na	Na	Na	Na	False	Na	Na	Nd	Semperfresh	Foliar Application	Na	1995	In Cool Chamber	Williams Christ	Artificial Conditions	Na	Pear	Bbch65	65	Na	Na	1	Artificial Conditions	-3	Na	Na
Mittelstädt, H	1996	Reduction Of Frost Damage To Fruit Tree Blossoms And Corn Plants By Bactericides	11161315	52.4016	13.0118	Nd	Peer Reviewed Journal	Greenhouse Experiment	2	8	Na	Na	Na	Na	Na	Na	Control Only 1 Tree	Na	Germany	Randomised Design	Potsdam	False	Na	Na	Na	Na	Na	False	Na	Na	Nd	6158	Foliar Application	Na	1995	In Cool Chamber	Williams Christ	Artificial Conditions	Na	Pear	Bbch65	65	Na	Na	1	Artificial Conditions	-3	Na	Na
Mittelstädt, H	1996	Reduction Of Frost Damage To Fruit Tree Blossoms And Corn Plants By Bactericides	11161315	52.4016	13.0118	Nd	Peer Reviewed Journal	Greenhouse Experiment	2	8	Na	Na	Na	Na	Na	Na	Control Only 1 Tree	Na	Germany	Randomised Design	Potsdam	False	Na	Na	Na	Na	Na	False	Na	Na	Nd	6151	Foliar Application	Na	1995	In Cool Chamber	Pinova	Artificial Conditions	Na	Apple	Bbch65	65	Na	Na	1	Artificial Conditions	-3	Na	Na
Mittelstädt, H	1996	Reduction Of Frost Damage To Fruit Tree Blossoms And Corn Plants By Bactericides	11161315	52.4016	13.0118	Nd	Peer Reviewed Journal	Greenhouse Experiment	2	8	Na	Na	Na	Na	Na	Na	Control Only 1 Tree	Na	Germany	Randomised Design	Potsdam	False	Na	Na	Na	Na	Na	False	Na	Na	Nd	6151	Foliar Application	Na	1995	In Cool Chamber	Williams Christ	Artificial Conditions	Na	Pear	Bbch65	65	Na	Na	1	Artificial Conditions	-3	Na	Na
Mittelstädt, H	1996	Reduction Of Frost Damage To Fruit Tree Blossoms And Corn Plants By Bactericides	11161315	52.4016	13.0118	Nd	Peer Reviewed Journal	Greenhouse Experiment	2	8	Na	Na	Na	Na	Na	Na	Control Only 1 Tree	Na	Germany	Randomised Design	Potsdam	False	Na	Na	Na	Na	Na	False	Na	Na	Nd	6158	Foliar Application	Na	1995	In Cool Chamber	Pinova	Artificial Conditions	Na	Apple	Bbch65	65	Na	Na	1	Artificial Conditions	-3	Na	Na
Natali, S. And Guerriero, R. And Di Ciano, A. And Bianchi, M. L.	1987	Three Years' Results Of Winter Evaporative Cooling On Grapevines: Effects On Bud Opening And Crop Characterstics	11161316	43.66375	10.34838	Nd	Peer Reviewed Journal	Field Experiment	3	22	Na	Na	Na	Na	Na	Na	3 Blocks, 22 Plants Per Cultivar	Control Population	Italy	Na	Piero A Grado (Pisa Plain)	Na	1X2.75	1	2.75	Na	Multiple Guyot	Na	Na	Na	Sandy	Evaporative Cooling	Water	Na	1984	Na	Sangiovese	Na	Kober 5 Bb	Grapevine	Bbch08	8	Plain	Na	Na	Na	Na	When Chilling Requirement Was Met, And T > 8°C, Until Earliest Cultivar Reached Stage E, Or C In Later Years!!!	Na
Natali, S. And Guerriero, R. And Di Ciano, A. And Bianchi, M. L.	1987	Three Years' Results Of Winter Evaporative Cooling On Grapevines: Effects On Bud Opening And Crop Characterstics	11161316	43.66375	10.34838	Nd	Peer Reviewed Journal	Field Experiment	3	22	Na	Na	Na	Na	Na	Na	3 Blocks, 22 Plants Per Cultivar	Control Population	Italy	Na	Piero A Grado (Pisa Plain)	Na	1X2.75	1	2.75	Na	Multiple Guyot	Na	Na	Na	Sandy	Evaporative Cooling	Water	Na	1984	Na	White Mlvasia De Chianti	Na	Kober 5 Bb	Grapevine	Bbch08	8	Plain	Na	Na	Na	Na	When Chilling Requirement Was Met, And T > 8°C, Until Earliest Cultivar Reached Stage E, Or C In Later Years!!!	Na
Natali, S. And Guerriero, R. And Di Ciano, A. And Bianchi, M. L.	1987	Three Years' Results Of Winter Evaporative Cooling On Grapevines: Effects On Bud Opening And Crop Characterstics	11161316	43.66375	10.34838	Nd	Peer Reviewed Journal	Field Experiment	3	22	Na	Na	Na	Na	Na	Na	3 Blocks, 22 Plants Per Cultivar	Control Population	Italy	Na	Piero A Grado (Pisa Plain)	Na	1X2.75	1	2.75	Na	Multiple Guyot	Na	Na	Na	Sandy	Evaporative Cooling	Water	Na	1984	Na	Trebbiano Toscano	Na	Kober 5 Bb	Grapevine	Bbch08	8	Plain	Na	Na	Na	Na	When Chilling Requirement Was Met, And T > 8°C, Until Earliest Cultivar Reached Stage E, Or C In Later Years!!!	Na
Natali, S. And Guerriero, R. And Di Ciano, A. And Bianchi, M. L.	1987	Three Years' Results Of Winter Evaporative Cooling On Grapevines: Effects On Bud Opening And Crop Characterstics	11161316	43.66375	10.34838	Nd	Peer Reviewed Journal	Field Experiment	3	22	Na	Na	Na	Na	Na	Na	3 Blocks, 22 Plants Per Cultivar	Control Population	Italy	Na	Piero A Grado (Pisa Plain)	Na	1X2.75	1	2.75	Na	Multiple Guyot	Na	Na	Na	Sandy	Evaporative Cooling	Water	Na	1985	Na	Sangiovese	Na	Kober 5 Bb	Grapevine	Bbch08	8	Plain	Na	Na	Na	Na	When Chilling Requirement Was Met, And T > 8°C, Until Earliest Cultivar Reached Stage E, Or C In Later Years!!!	Na
Natali, S. And Guerriero, R. And Di Ciano, A. And Bianchi, M. L.	1987	Three Years' Results Of Winter Evaporative Cooling On Grapevines: Effects On Bud Opening And Crop Characterstics	11161316	43.66375	10.34838	Nd	Peer Reviewed Journal	Field Experiment	3	22	Na	Na	Na	Na	Na	Na	3 Blocks, 22 Plants Per Cultivar	Control Population	Italy	Na	Piero A Grado (Pisa Plain)	Na	1X2.75	1	2.75	Na	Multiple Guyot	Na	Na	Na	Sandy	Evaporative Cooling	Water	Na	1986	Na	Trebbiano Toscano	Na	Kober 5 Bb	Grapevine	Bbch08	8	Plain	Na	Na	Na	Na	When Chilling Requirement Was Met, And T > 8°C, Until Earliest Cultivar Reached Stage E, Or C In Later Years!!!	Na
Natali, S. And Guerriero, R. And Di Ciano, A. And Bianchi, M. L.	1987	Three Years' Results Of Winter Evaporative Cooling On Grapevines: Effects On Bud Opening And Crop Characterstics	11161316	43.66375	10.34838	Nd	Peer Reviewed Journal	Field Experiment	3	22	Na	Na	Na	Na	Na	Na	3 Blocks, 22 Plants Per Cultivar	Control Population	Italy	Na	Piero A Grado (Pisa Plain)	Na	1X2.75	1	2.75	Na	Multiple Guyot	Na	Na	Na	Sandy	Evaporative Cooling	Water	Na	1985	Na	White Mlvasia De Chianti	Na	Kober 5 Bb	Grapevine	Bbch08	8	Plain	Na	Na	Na	Na	When Chilling Requirement Was Met, And T > 8°C, Until Earliest Cultivar Reached Stage E, Or C In Later Years!!!	Na
Natali, S. And Guerriero, R. And Di Ciano, A. And Bianchi, M. L.	1987	Three Years' Results Of Winter Evaporative Cooling On Grapevines: Effects On Bud Opening And Crop Characterstics	11161316	43.66375	10.34838	Nd	Peer Reviewed Journal	Field Experiment	3	22	Na	Na	Na	Na	Na	Na	3 Blocks, 22 Plants Per Cultivar	Control Population	Italy	Na	Piero A Grado (Pisa Plain)	Na	1X2.75	1	2.75	Na	Multiple Guyot	Na	Na	Na	Sandy	Evaporative Cooling	Water	Na	1986	Na	Sangiovese	Na	Kober 5 Bb	Grapevine	Bbch08	8	Plain	Na	Na	Na	Na	When Chilling Requirement Was Met, And T > 8°C, Until Earliest Cultivar Reached Stage E, Or C In Later Years!!!	Na
Natali, S. And Guerriero, R. And Di Ciano, A. And Bianchi, M. L.	1987	Three Years' Results Of Winter Evaporative Cooling On Grapevines: Effects On Bud Opening And Crop Characterstics	11161316	43.66375	10.34838	Nd	Peer Reviewed Journal	Field Experiment	3	22	Na	Na	Na	Na	Na	Na	3 Blocks, 22 Plants Per Cultivar	Control Population	Italy	Na	Piero A Grado (Pisa Plain)	Na	1X2.75	1	2.75	Na	Multiple Guyot	Na	Na	Na	Sandy	Evaporative Cooling	Water	Na	1986	Na	White Mlvasia De Chianti	Na	Kober 5 Bb	Grapevine	Bbch08	8	Plain	Na	Na	Na	Na	When Chilling Requirement Was Met, And T > 8°C, Until Earliest Cultivar Reached Stage E, Or C In Later Years!!!	Na
Natali, S. And Guerriero, R. And Di Ciano, A. And Bianchi, M. L.	1987	Three Years' Results Of Winter Evaporative Cooling On Grapevines: Effects On Bud Opening And Crop Characterstics	11161316	43.66375	10.34838	Nd	Peer Reviewed Journal	Field Experiment	3	22	Na	Na	Na	Na	Na	Na	3 Blocks, 22 Plants Per Cultivar	Control Population	Italy	Na	Piero A Grado (Pisa Plain)	Na	1X2.75	1	2.75	Na	Multiple Guyot	Na	Na	Na	Sandy	Evaporative Cooling	Water	Na	1985	Na	Trebbiano Toscano	Na	Kober 5 Bb	Grapevine	Bbch08	8	Plain	Na	Na	Na	Na	When Chilling Requirement Was Met, And T > 8°C, Until Earliest Cultivar Reached Stage E, Or C In Later Years!!!	Na
Hamer, P. J. C.	1980	An Automatic Sprinkler System Giving Variable Irrigation Rates Matched To Measured Frost Protection Needs	11161319	51.28586	0.4533	Nd	Peer Reviewed Journal	Field Experiment	1	10	Na	Na	Na	Na	Na	Na	Na	Na	United Kingdom	Na2	Kent	False	Na	Na	Na	Na	Na	False	Na	Na	Na	Automated Sprinklter	Water	Na	1976	At 1M, At Bud	Golden Delicious	Radiative Frost	M9A	Apple	Bbch57	57	Na	Na	1	Radiative Frost	-3	Na	Na
Cervantes Flores, R. And López Jiménez, A. And Cortés Flores, J. I. And Gardea Béjar, A. A. And Acosta Hernández, R. And González Hernández, H.	2004	Soybean Oil As Bloom Delayer In Low Chilling Peaches	11161320	19.29	-98.53	Nd	Peer Reviewed Journal	Field Experiment	1	6	Na	6	Na	Na	Na	1	Na	Control Population	Mexico	Randomised Design (Blocked)	Montecillo, Texcoco, Mexico	False	Nd	Nd	Nd	Nd	Nd	True	Nd	Nd	Nd	Soy Oil	Foliar Application	1996	2000	Na	Cp 87-3	Na	Nd	Peach	Bbch65	65	Nd	Nd	Nd	Nd	Nd	11	Nd
Cervantes Flores, R. And López Jiménez, A. And Cortés Flores, J. I. And Gardea Béjar, A. A. And Acosta Hernández, R. And González Hernández, H.	2004	Soybean Oil As Bloom Delayer In Low Chilling Peaches	11161320	19.29	-98.53	Nd	Peer Reviewed Journal	Field Experiment	1	6	Na	6	Na	Na	Na	1	Na	Control Population	Mexico	Randomised Design (Blocked)	Montecillo, Texcoco, Mexico	False	Nd	Nd	Nd	Nd	Nd	True	Nd	Nd	Nd	Soy Oil	Foliar Application	1996	2000	Na	Cp 87-3	Na	Nd	Peach	Bbch65	65	Nd	Nd	Nd	Nd	Nd	11	Nd
Cervantes Flores, R. And López Jiménez, A. And Cortés Flores, J. I. And Gardea Béjar, A. A. And Acosta Hernández, R. And González Hernández, H.	2004	Soybean Oil As Bloom Delayer In Low Chilling Peaches	11161320	19.29	-98.53	Nd	Peer Reviewed Journal	Field Experiment	1	6	Na	6	Na	Na	Na	1	Na	Control Population	Mexico	Randomised Design (Blocked)	Montecillo, Texcoco, Mexico	False	Nd	Nd	Nd	Nd	Nd	True	Nd	Nd	Nd	Soy Oil	Foliar Application	1996	2000	Na	Cp 87-3	Na	Nd	Peach	Bbch65	65	Nd	Nd	Nd	Nd	Nd	24	Nd
Cervantes Flores, R. And López Jiménez, A. And Cortés Flores, J. I. And Gardea Béjar, A. A. And Acosta Hernández, R. And González Hernández, H.	2004	Soybean Oil As Bloom Delayer In Low Chilling Peaches	11161320	19.29	-98.53	Nd	Peer Reviewed Journal	Field Experiment	1	6	Na	6	Na	Na	Na	1	Na	Control Population	Mexico	Randomised Design (Blocked)	Montecillo, Texcoco, Mexico	False	Nd	Nd	Nd	Nd	Nd	True	Nd	Nd	Nd	Soy Oil	Foliar Application	1996	2000	Na	Cp 87-3	Na	Nd	Peach	Bbch65	65	Nd	Nd	Nd	Nd	Nd	7.1	Nd
Cervantes Flores, R. And López Jiménez, A. And Cortés Flores, J. I. And Gardea Béjar, A. A. And Acosta Hernández, R. And González Hernández, H.	2004	Soybean Oil As Bloom Delayer In Low Chilling Peaches	11161320	19.29	-98.53	Nd	Peer Reviewed Journal	Field Experiment	1	6	Na	6	Na	Na	Na	1	Na	Control Population	Mexico	Randomised Design (Blocked)	Montecillo, Texcoco, Mexico	False	Nd	Nd	Nd	Nd	Nd	True	Nd	Nd	Nd	Soy Oil	Foliar Application	1996	2000	Na	Cp 87-3	Na	Nd	Peach	Bbch65	65	Nd	Nd	Nd	Nd	Nd	11	Nd
Cervantes Flores, R. And López Jiménez, A. And Cortés Flores, J. I. And Gardea Béjar, A. A. And Acosta Hernández, R. And González Hernández, H.	2004	Soybean Oil As Bloom Delayer In Low Chilling Peaches	11161320	19.29	-98.53	Nd	Peer Reviewed Journal	Field Experiment	1	6	Na	6	Na	Na	Na	1	Na	Control Population	Mexico	Randomised Design (Blocked)	Montecillo, Texcoco, Mexico	False	Nd	Nd	Nd	Nd	Nd	True	Nd	Nd	Nd	Soy Oil	Foliar Application	1996	2000	Na	Cp 87-3	Na	Nd	Peach	Bbch65	65	Nd	Nd	Nd	Nd	Nd	24	Nd
Cervantes Flores, R. And López Jiménez, A. And Cortés Flores, J. I. And Gardea Béjar, A. A. And Acosta Hernández, R. And González Hernández, H.	2004	Soybean Oil As Bloom Delayer In Low Chilling Peaches	11161320	19.29	-98.53	Nd	Peer Reviewed Journal	Field Experiment	1	6	Na	6	Na	Na	Na	1	Na	Control Population	Mexico	Randomised Design (Blocked)	Montecillo, Texcoco, Mexico	False	Nd	Nd	Nd	Nd	Nd	True	Nd	Nd	Nd	Soy Oil	Foliar Application	1996	2000	Na	Cp 87-3	Na	Nd	Peach	Bbch65	65	Nd	Nd	Nd	Nd	Nd	24	Nd
Cervantes Flores, R. And López Jiménez, A. And Cortés Flores, J. I. And Gardea Béjar, A. A. And Acosta Hernández, R. And González Hernández, H.	2004	Soybean Oil As Bloom Delayer In Low Chilling Peaches	11161320	19.29	-98.53	Nd	Peer Reviewed Journal	Field Experiment	1	6	Na	6	Na	Na	Na	1	Na	Control Population	Mexico	Randomised Design (Blocked)	Montecillo, Texcoco, Mexico	False	Nd	Nd	Nd	Nd	Nd	True	Nd	Nd	Nd	Soy Oil	Foliar Application	1996	2000	Na	Cp 87-3	Na	Nd	Peach	Bbch65	65	Nd	Nd	Nd	Nd	Nd	7.1	Nd
Cervantes Flores, R. And López Jiménez, A. And Cortés Flores, J. I. And Gardea Béjar, A. A. And Acosta Hernández, R. And González Hernández, H.	2004	Soybean Oil As Bloom Delayer In Low Chilling Peaches	11161320	19.29	-98.53	Nd	Peer Reviewed Journal	Field Experiment	1	6	Na	6	Na	Na	Na	1	Na	Control Population	Mexico	Randomised Design (Blocked)	Montecillo, Texcoco, Mexico	False	Nd	Nd	Nd	Nd	Nd	True	Nd	Nd	Nd	Soy Oil	Foliar Application	1996	2000	Na	Cp 87-3	Na	Nd	Peach	Bbch65	65	Nd	Nd	Nd	Nd	Nd	7.1	Nd
Martsolf, J. D.	1989	Heated Irrigation Cold Protection	11161323	29.63444	-82.3648	Private Funder	Conference Paper	Field Experiment	1	Na	Na	Na	6	Na	Na	Na	Na	Control Population	United States	Nd	Gainsville, University Of Florida	False	6X6	6	6	N-S	Nd	False	Nd	2.1	Sandy	Heated Pulsating Sprinkler	Water, Heating	1986	1989	At 1.5M, Other	Na	Radiative Frost	Na	Na2	Nd	Nd	Nd	Nd	1	Na	-1	Na	Nd
Martsolf, J. D.	1989	Heated Irrigation Cold Protection	11161323	29.63444	-82.3648	Private Funder	Conference Paper	Field Experiment	1	Na	Na	Na	6	Na	Na	Na	Na	Control Population	United States	Nd	Gainsville, University Of Florida	False	6X6	6	6	N-S	Nd	False	Nd	2.1	Sandy	Heated Pulsating Sprinkler	Water, Heating	1986	1989	At 1.5M, Other	Na	Radiative Frost	Na	Na2	Nd	Nd	Nd	Nd	1	Na	-1	Na	Nd
Martsolf, J. D.	1989	Heated Irrigation Cold Protection	11161323	29.63444	-82.3648	Private Funder	Conference Paper	Field Experiment	1	Na	Na	Na	6	Na	Na	Na	Na	Control Population	United States	Nd	Gainsville, University Of Florida	False	6X6	6	6	N-S	Nd	False	Nd	2.1	Sandy	Heated Pulsating Sprinkler	Water, Heating	1986	1989	At 1.5M, Other	Na	Radiative Frost	Na	Na2	Nd	Nd	Nd	Nd	1	Na	-1	Na	Nd
Pérez Marín, J. L. And Mayoral Rodríguez, M.	1996	Spring Frosts In Vineyards	11161324	42.40166	-2.62818	Nd	Professional Journal	Field Experiment	2	40	Na	Na	Na	Na	Na	Na	66-80 Plants Per Row	Control Population	Spain	Nd	Consejera De Agricultura, Ganaderia Y Desarrollo Rural De La Rioja (Logrono)	False	1.30X2.9	1.3	2.9	Nd	V Shape	False	Nd	Nd	Loamy-Sandy	Pruning By Hand Of Frozen Branches	Cultivation Practice	1991	1995	Na	Tempranillo, Viura	Nd	Richter 110	Grapevine	Bbch61	61	Nd	-7	2	Nd	-7	10 Days After Frost	Na
Pérez Marín, J. L. And Mayoral Rodríguez, M.	1996	Spring Frosts In Vineyards	11161324	42.44676	-2.51127	Nd	Professional Journal	Field Experiment	2	40	Na	Na	Na	Na	Na	Na	66-80 Plants Per Row	Control Population	Spain	Nd	Consejera De Agricultura, Ganaderia Y Desarrollo Rural De La Rioja (Logrono)	False	1.30X2.9	1.3	2.9	Nd	In Line	False	Nd	Nd	Sandy	Pruning By Hand Of Frozen Branches	Cultivation Practice	1977	1995	Na	Tempranillo, Viura	Nd	Viura	Grapevine	Bbch61	61	Nd	-7	2	Nd	-7	10 Days After Frost	Na
Leumann, R And Boos, J	2004	Frostbekämpfung Bei Kirschen	11161325	47.50504	9.29695	Nd	Professional Journal	Field Experiment	3	Nd	Na	Na	Na	Na	Na	Na	Na	Control Population	Switzerland	Nd	Blidegg	False	Na	Na	Na	Nd	Nd	False	Na	Nd	Nd	Semperfresh	Foliar Application	Nd	2002	Remote Only	Kordia	Na	Na	Cherry	Bbch51	Na	Na	-4	1	Na	Na	12H Before Frost	Na
Leumann, R And Boos, J	2004	Frostbekämpfung Bei Kirschen	11161325	47.50504	9.29695	Nd	Professional Journal	Field Experiment	3	Nd	Na	Na	Na	Na	Na	Na	Na	Control Population	Switzerland	Nd	Blidegg	False	Na	Na	Na	Nd	Nd	False	Na	Nd	Nd	Semperfresh	Foliar Application	Nd	2002	Remote Only	Regina2	Na	Na	Cherry	Bbch51	Na	Na	-4	1	Na	Na	12H Before Frost	Na
Leumann, R And Boos, J	2004	Frostbekämpfung Bei Kirschen	11161325	47.58164	9.33961	Nd	Professional Journal	Field Experiment	3	Nd	Na	Na	Na	Na	Na	Na	Na	Control Population	Switzerland	Nd	Uttwil (Tg), Opfershofen (Tg) Und Blidegg (Tg)	False	Na	Na	Na	Nd	Nd	False	Na	Nd	Nd	Semperfresh	Foliar Application	Nd	2002	Remote Only	Kordia	Na	Na	Cherry	Bbch51	Na	Na	-4	0	Na	Na	12H Before Frost	Na
Leumann, R And Boos, J	2004	Frostbekämpfung Bei Kirschen	11161325	47.58164	9.33961	Nd	Professional Journal	Field Experiment	3	Nd	Na	Na	Na	Na	Na	Na	Na	Control Population	Switzerland	Nd	Uttwil (Tg), Opfershofen (Tg) Und Blidegg (Tg)	False	Na	Na	Na	Nd	Nd	False	Na	Nd	Nd	Semperfresh	Foliar Application	Nd	2002	Remote Only	Regina2	Na	Na	Cherry	Bbch51	Na	Na	-4	0	Na	Na	12H Before Frost	Na
Leumann, R And Boos, J	2004	Frostbekämpfung Bei Kirschen	11161325	47.777	8.66797	Nd	Professional Journal	Field Experiment	3	Nd	Na	Na	Na	Na	Na	Na	Na	Control Population	Switzerland	Nd	Opfershoven	False	Na	Na	Na	Nd	Nd	False	Na	Nd	Nd	Semperfresh	Foliar Application	Nd	2002	Remote Only	Regina2	Na	Na	Cherry	Bbch51	Na	Na	-4	1	Na	Na	12H Before Frost	Na
Leumann, R And Boos, J	2004	Frostbekämpfung Bei Kirschen	11161325	47.777	8.66797	Nd	Professional Journal	Field Experiment	3	Nd	Na	Na	Na	Na	Na	Na	Na	Control Population	Switzerland	Nd	Opfershofen	False	Na	Na	Na	Nd	Nd	False	Na	Nd	Nd	Semperfresh	Foliar Application	Nd	2002	Remote Only	Kordia	Na	Na	Cherry	Bbch51	Na	Na	-4	1	Na	Na	12H Before Frost	Na
Flick, J D And Hermann, L	1981	Effects Of Gibberellic-Acid On The Pear Variety Passe Crassane. Incidences On Fruit-Set After Frost Damage At Full Bloom	11161329	47.43774	-0.54063	Nd	Peer Reviewed Journal	Field Experiment	6	50	Na	Na	Na	Na	Na	Na	Na	Control Population	France	Na	Angers Fruit Research Centre	False	Na	Na	Na	Na	Na	False	Na	Na	Na	Acide Gibberillic Ga3	Foliar Application	1959	1977	One In The Middle Of The Field, At 1M	Passe Crassane	Na	Cognassier De Provence	Pear	Na	Na	Na	Na	1	Na	-4	-2	Na
Flick, J D And Hermann, L	1981	Effects Of Gibberellic-Acid On The Pear Variety Passe Crassane. Incidences On Fruit-Set After Frost Damage At Full Bloom	11161329	47.43774	-0.54063	Nd	Peer Reviewed Journal	Field Experiment	6	50	Na	Na	Na	Na	Na	Na	Na	Control Population	France	Na	Angers Fruit Research Centre	False	Na	Na	Na	Na	Na	False	Na	Na	Na	Acide Gibberillic Ga3	Foliar Application	1959	1977	One In The Middle Of The Field, At 1M	Passe Crassane	Na	Cognassier De Provence	Pear	Na	Na	Na	Na	1	Na	-4	-8	Na
Flick, J D And Hermann, L	1981	Effects Of Gibberellic-Acid On The Pear Variety Passe Crassane. Incidences On Fruit-Set After Frost Damage At Full Bloom	11161329	47.43774	-0.54063	Nd	Peer Reviewed Journal	Field Experiment	6	50	Na	Na	Na	Na	Na	Na	Na	Control Population	France	Na	Angers Fruit Research Centre	False	Na	Na	Na	Na	Na	False	Na	Na	Na	Acide Gibberillic Ga3	Foliar Application	1959	1977	One In The Middle Of The Field, At 1M	Passe Crassane	Na	Cognassier De Provence	Pear	Na	Na	Na	Na	1	Na	-4	2	Na
Flick, J D And Hermann, L	1981	Effects Of Gibberellic-Acid On The Pear Variety Passe Crassane. Incidences On Fruit-Set After Frost Damage At Full Bloom	11161329	47.43774	-0.54063	Nd	Peer Reviewed Journal	Field Experiment	6	50	Na	Na	Na	Na	Na	Na	Na	Control Population	France	Na	Angers Fruit Research Centre	False	Na	Na	Na	Na	Na	False	Na	Na	Na	Acide Gibberillic Ga3	Foliar Application	1959	1977	One In The Middle Of The Field, At 1M	Passe Crassane	Na	Cognassier De Provence	Pear	Na	Na	Na	Na	1	Na	-4	8	Na
Koc, A B And Heinemann, P H And Crassweller, R M And Morrow, C T	2000	Automated Cycled Sprinkler Irrigation System For Frost Protection Of Apple Buds	11161330	40.7097	-77.95	Nd	Peer Reviewed Journal	Field Experiment	3	Na	Na	Na	Na	Na	Na	Na	Na	Control Population	United States	Nd	Pennsylvania University	Na	3.5X5.5	3.5	5.5	Ne-Sw	Na	True	Waterbodies	0.4	Nd	Sprinkler	Water	1992	1997	Several On Tree And In Flower	Na	Radiative Frost	Na	Apple	Bbch57	57	Na	-3	3	Both	Na	8.5	Na
Koc, A B And Heinemann, P H And Crassweller, R M And Morrow, C T	2000	Automated Cycled Sprinkler Irrigation System For Frost Protection Of Apple Buds	11161330	40.7097	-77.95	Nd	Peer Reviewed Journal	Field Experiment	3	Na	Na	Na	Na	Na	Na	Na	Na	Control Population	United States	Nd	Pennsylvania University	Na	3.5X5.5	3.5	5.5	Ne-Sw	Na	True	Waterbodies	0.4	Nd	Sprinkler	Water	1992	1997	Several On Tree And In Flower	Na	Radiative Frost	Na	Apple	Bbch57	57	Na	-5	3	Both	Na	20	Na
O'Connell, N. V. And Snyder, R. L.	1999	Cover Crops, Mulch Lower Night Temperatures In Citrus	11161335	35.49372	-118.86	Nd	Peer Reviewed Journal	Field Experiment	1	1	Na	Na	Na	Na	Na	Na	Raking In 13.5M Around A Tree	Control Population	United States	Nd	California Kern County	False	6.7X 6.7	6.7	6.7	N-S	Herbicides For Weed Control	False	Na	Na	Na	Raking	Cultivation Practice	1985	1995	At 1.5M	Valencia	Na	Na	Orange	Na	Na	Na	0	1	Na	0	Na	Nd
O'Connell, N. V. And Snyder, R. L.	1999	Cover Crops, Mulch Lower Night Temperatures In Citrus	11161335	35.82532	-119.319	Nd	Peer Reviewed Journal	Field Experiment	1	1	Na	Na	Na	Na	Na	Na	Raking In 13.5M Around A Tree	Control Population	United States	Nd	California Kern County	False	6X6	6	6	N-S	Herbicides For Weed Control	False	Na	Na	Na	Removing Cover Crops	Cultivation Practice	1975	1995	At 1.5M	Navel	Na	Na	Orange	Na	Na	Na	0	2	Na	0	Na	Na
Alfaro, J F And Griffin, R E And Keller, J And Hanson, G R And Anderson, J L And Ashcroft, G L And Richardson, E A	1974	Preventive Freeze Protection By Preseason Sprinkling To Delay Bud Development	11161338	41.74068	-111.811	Producer Of Intervention, Univeristy	Conference Paper	Field Experiment	1	12	Na	Na	Na	Na	Na	Na	Rows Sprinkled	Na	United States	Nd	Utah State Agricultural Department	False	7.32X9.15	7.32	9.15	Nd	Na	False	Na	Nd	Nd	Sprinkler (Rain Bird Model 171). Appplication Of 2 Min, Then 2 Min Break	Water	1951	1973	Several On Tree And In Flower	Nd	Nd	Nd	Cherry	Bbch61	61	Nd	Na	0	Na	Na	When Temperaryre Was >7.22 °C But Not <5.56 °C	Na
Alfaro, J F And Griffin, R E And Keller, J And Hanson, G R And Anderson, J L And Ashcroft, G L And Richardson, E A	1974	Preventive Freeze Protection By Preseason Sprinkling To Delay Bud Development	11161338	41.74068	-111.811	Producer Of Intervention, Univeristy	Conference Paper	Field Experiment	1	4	Na	Na	Na	Na	Na	Na	Rows Sprinkled	Na	United States	Nd	Utah State Agricultural Department	False	7.32X9.15	7.32	9.15	Nd	Na	False	Na	Nd	Nd	Sprinkler (Rain Bird Model 171). Appplication Of 2 Min, Then 2 Min Break	Water	1951	1973	Several On Tree And In Flower	Nd	Nd	Nd	Apple	Bbch61	61	Nd	Na	0	Na	Na	When Temperaryre Was >7.22 °C But Not <5.56 °C	Na
Oswalt, C. And Atwood, R. And Spann, T.	2011	Air Temperatures Within A Florida Citrus Grove Using Microsprinkler Irrigation For Cold Protection	11161339	28.47212	-81.6422	Nd	Conference Paper	Field Experiment	3	Na	Na	Na	Na	Na	Na	Na	Comparioson Inside Grove, Outside Groce	Control Population	United States	Na	Mid Florida Citrus Foundation	Na	3.8X7.6	3.8	7.6	N-S	Na	Na	Na	10	Na	Na	Water	2000	2010	At 1.5M, Remote And On Tree	Valencia	Radiative Frost	Carrizo Citrange	Orange	Na	Na	Na	Na	Na	Advective Frost, Radiative Frost	-4	1	Na
Oswalt, C. And Atwood, R. And Spann, T.	2011	Air Temperatures Within A Florida Citrus Grove Using Microsprinkler Irrigation For Cold Protection	11161339	28.47212	-81.6422	Nd	Conference Paper	Field Experiment	3	Na	Na	Na	Na	Na	Na	Na	Comparioson Inside Grove, Outside Groce	Control Population	United States	Na	Mid Florida Citrus Foundation	Na	3.8X7.6	3.8	7.6	N-S	Na	Na	Na	10	Na	Na	Water	2000	2010	At 1.5M, Remote And On Tree	Valencia	Radiative Frost	Carrizo Citrange	Orange	Na	Na	Na	Na	Na	Advective Frost, Radiative Frost	0.5	3	Na
Oswalt, C. And Atwood, R. And Spann, T.	2011	Air Temperatures Within A Florida Citrus Grove Using Microsprinkler Irrigation For Cold Protection	11161339	28.47212	-81.6422	Nd	Conference Paper	Field Experiment	3	Na	Na	Na	Na	Na	Na	Na	Comparioson Inside Grove, Outside Groce	Control Population	United States	Na	Mid Florida Citrus Foundation	Na	3.8X7.6	3.8	7.6	N-S	Na	Na	Na	10	Na	Na	Water	2000	2010	At 1.5M, Remote And On Tree	Valencia	Radiative Frost	Carrizo Citrange	Orange	Na	Na	Na	Na	Na	Advective Frost, Radiative Frost	-3	2	Na
Vardar, A. And Taskin, O.	2014	An Experience Of Peach Orchard Frost Protection With Upward-Blowing Wind Machines In The East Of Bursa, Turkey	11161343	40.26	29.6	Nd	Peer Reviewed Journal	Field Experiment	1	1	Na	Na	Na	Na	Na	Na	Na	Control Population	Turkey	Nd	Bursa	Na	5X5	5	5	Na	Na	True	Na	1	Na	Upward Blowing Wind Machine	Wind	Na	2013	Even Grid, Remote Only	Na	Radiative Frost	Na	Peach	Bbch61	61	At Lowest Position	Na	1	Radiative Frost	Na	Na	Na
Vardar, A. And Taskin, O.	2014	An Experience Of Peach Orchard Frost Protection With Upward-Blowing Wind Machines In The East Of Bursa, Turkey	11161343	40.26	29.6	Nd	Peer Reviewed Journal	Field Experiment	1	1	Na	Na	Na	Na	Na	Na	Na	Control Population	Turkey	Nd	Bursa	Na	5X5	5	5	Na	Na	True	Na	1	Na	Upward Blowing Wind Machine	Wind	Na	2013	Even Grid, Remote Only	Na	Radiative Frost	Na	Peach	Bbch61	61	At Lowest Position	Na	1	Radiative Frost	Na	Na	Na
Bar-Noy, Y And Sofer-Arad, C And Perel, M And Cohen, H And Senesh, N And Noy, M And Rubinovich, L	2019	Frost Protection Efficiency Evaluation In Avocado With A Horizontal Wind Machine	11161352	32.58	35.08	Private Funder	Peer Reviewed Journal	Field Experiment	2	15	Na	Na	Na	Na	Na	Na	Blind Test! 15 Trees (20 Buds Each)	Control Population	Israel	Other	Beit Ha’Emek	True	4X5	4	5	Nw-Se	Canopy Height 3.5M	True	Orchards	5	Nd	Vertical Wind Machine	Wind	2007	2017	Other, Even Grid	Hass	Na	Na	Avocado	Bbch51	51	Na	Na	12	Na	-3	Na	Na
Bar-Noy, Y And Sofer-Arad, C And Perel, M And Cohen, H And Senesh, N And Noy, M And Rubinovich, L	2019	Frost Protection Efficiency Evaluation In Avocado With A Horizontal Wind Machine	11161352	32.58	35.08	Private Funder	Peer Reviewed Journal	Field Experiment	2	15	Na	Na	Na	Na	Na	Na	Blind Test! 15 Trees (20 Buds Each)	Control Population	Israel	Other	Beit Ha’Emek	True	4X5	4	5	Nw-Se	Canopy Height 3.5M	True	Orchards	5	Nd	Vertical Wind Machine	Wind	2007	2017	Other, Even Grid	Hass	Na	Na	Avocado	Bbch51	51	Na	Na	12	Na	-3	Na	Na
Bar-Noy, Y And Sofer-Arad, C And Perel, M And Cohen, H And Senesh, N And Noy, M And Rubinovich, L	2019	Frost Protection Efficiency Evaluation In Avocado With A Horizontal Wind Machine	11161352	32.58	35.08	Private Funder	Peer Reviewed Journal	Field Experiment	2	15	Na	Na	Na	Na	Na	Na	Blind Test! 15 Trees (20 Buds Each)	Control Population	Israel	Other	Beit Ha’Emek	True	4X5	4	5	N-S	Canopy Height 3.5M	True	Orchards	5	Nd	Vertical Wind Machine	Wind	2007	2017	Other, Even Grid	Hass	Na	Na	Avocado	Bbch51	51	Na	Na	12	Na	-3	Na	Na
Bar-Noy, Y And Sofer-Arad, C And Perel, M And Cohen, H And Senesh, N And Noy, M And Rubinovich, L	2019	Frost Protection Efficiency Evaluation In Avocado With A Horizontal Wind Machine	11161352	32.58	35.08	Private Funder	Peer Reviewed Journal	Field Experiment	2	15	Na	Na	Na	Na	Na	Na	Blind Test! 15 Trees (20 Buds Each)	Control Population	Israel	Other	Beit Ha’Emek	True	4X5	4	5	N-S	Canopy Height 3.5M	True	Orchards	5	Nd	Vertical Wind Machine	Wind	2007	2017	Other, Even Grid	Hass	Na	Na	Avocado	Bbch51	51	Na	Na	12	Na	-3	Na	Na
Bar-Noy, Y And Sofer-Arad, C And Perel, M And Cohen, H And Senesh, N And Noy, M And Rubinovich, L	2019	Frost Protection Efficiency Evaluation In Avocado With A Horizontal Wind Machine	11161352	32.58	35.08	Private Funder	Peer Reviewed Journal	Field Experiment	2	15	Na	Na	Na	Na	Na	Na	Blind Test! 15 Trees (20 Buds Each)	Control Population	Israel	Other	Beit Ha’Emek	True	4X5	4	5	N-S	Canopy Height 3.5M	True	Orchards	5	Nd	Vertical Wind Machine	Wind	2007	2017	Other, Even Grid	Hass	Na	Na	Avocado	Bbch51	51	Na	Na	12	Na	-3	Na	Na
Bar-Noy, Y And Sofer-Arad, C And Perel, M And Cohen, H And Senesh, N And Noy, M And Rubinovich, L	2019	Frost Protection Efficiency Evaluation In Avocado With A Horizontal Wind Machine	11161352	32.58	35.08	Private Funder	Peer Reviewed Journal	Field Experiment	2	15	Na	Na	Na	Na	Na	Na	Blind Test! 15 Trees (20 Buds Each)	Control Population	Israel	Other	Beit Ha’Emek	True	4X5	4	5	N-S	Canopy Height 3.5M	True	Orchards	5	Nd	Vertical Wind Machine	Wind	2007	2017	Other, Even Grid	Hass	Na	Na	Avocado	Bbch51	51	Na	Na	12	Na	-3	Na	Na
Bar-Noy, Y And Sofer-Arad, C And Perel, M And Cohen, H And Senesh, N And Noy, M And Rubinovich, L	2019	Frost Protection Efficiency Evaluation In Avocado With A Horizontal Wind Machine	11161352	32.58	35.08	Private Funder	Peer Reviewed Journal	Field Experiment	2	15	Na	Na	Na	Na	Na	Na	Blind Test! 15 Trees (20 Buds Each)	Control Population	Israel	Other	Beit Ha’Emek	True	4X5	4	5	Nw-Se	Canopy Height 3.5M	True	Orchards	5	Nd	Vertical Wind Machine	Wind	2007	2017	Other, Even Grid	Hass	Na	Na	Avocado	Bbch51	51	Na	Na	12	Na	-3	Na	Na
Bar-Noy, Y And Sofer-Arad, C And Perel, M And Cohen, H And Senesh, N And Noy, M And Rubinovich, L	2019	Frost Protection Efficiency Evaluation In Avocado With A Horizontal Wind Machine	11161352	32.58	35.08	Private Funder	Peer Reviewed Journal	Field Experiment	2	15	Na	Na	Na	Na	Na	Na	Blind Test! 15 Trees (20 Buds Each)	Control Population	Israel	Other	Beit Ha’Emek	True	4X5	4	5	Nw-Se	Canopy Height 3.5M	True	Orchards	5	Nd	Vertical Wind Machine	Wind	2007	2017	Other, Even Grid	Hass	Na	Na	Avocado	Bbch51	51	Na	Na	12	Na	-3	Na	Na
Wang, Hongrui And Dami, I. E.	2020	Evaluation Of Budbreak-Delaying Products To Avoid Spring Frost Injury In Grapevines	11161353	40.73839	-81.9025	Univeristy, Private Funder	Peer Reviewed Journal	Greenhouse Experiment	4	18	Na	Na	Na	Na	Na	Na	Na	Control Population	United States	Randomised Design (Blocked)	Ohio State 98 University Horticulture Research Unit 2	False	1.8X3	1.8	3	E-W	High Bilateral Cordon System	True	Na	Na	Silt-Loam	Protone	Foliar Application	2004	2018	In Greenhouse	Marquette	Na	Na	Grapevine	Bbch08	8	Na	Na	Na	Na	Na	Na	Na
Wang, Hongrui And Dami, I. E.	2020	Evaluation Of Budbreak-Delaying Products To Avoid Spring Frost Injury In Grapevines	11161353	40.73839	-81.9025	Univeristy, Private Funder	Peer Reviewed Journal	Greenhouse Experiment	4	18	Na	Na	Na	Na	Na	Na	Na	Control Population	United States	Randomised Design (Blocked)	Ohio State 98 University Horticulture Research Unit 2	False	1.8X3	1.8	3	E-W	High Bilateral Cordon System	True	Na	Na	Silt-Loam	Frostshield	Foliar Application	2004	2018	In Greenhouse	Marquette	Na	Na	Grapevine	Bbch08	8	Na	Na	Na	Na	Na	Na	Na
Wang, Hongrui And Dami, I. E.	2020	Evaluation Of Budbreak-Delaying Products To Avoid Spring Frost Injury In Grapevines	11161353	40.73839	-81.9025	Univeristy, Private Funder	Peer Reviewed Journal	Greenhouse Experiment	4	18	Na	Na	Na	Na	Na	Na	Na	Control Population	United States	Randomised Design (Blocked)	Ohio State 98 University Horticulture Research Unit 2	False	1.8X3	1.8	3	E-W	High Bilateral Cordon System	True	Na	Na	Silt-Loam	Frostshield	Foliar Application	2004	2018	In Greenhouse	La Crescent	Na	Na	Grapevine	Bbch08	8	Na	Na	Na	Na	Na	Na	Na
[truncated: 133 more rows]
[truncated: 50 more columns]
