# Supplementary material for: Strategies for managing spring frost risks in orchards: effectiveness and conditionality—a systematic review
Source: Environ Evid. 2022 Sep 1;11:29. doi: 10.1186/s13750-022-00281-z (PMC11378767; doi:10.1186/s13750-022-00281-z)
Supplement: Supplementary file 5 — Additional file 5: Table of all eligible articles and the database where an article was found. [file 13750_2022_281_MOESM5_ESM.xlsx]

## Sheet: Sheet1
	Database found	Item Type	Publication Year	Author	Title	Publication Title	ISBN	ISSN	DOI	Url	Abstract Note	Date	Date Added	Date Modified	Access Date	Pages	Num Pages	Issue	Volume	Number Of Volumes	Journal Abbreviation	Short Title	Series	Series Number	Series Text	Series Title	Publisher	Place	Language	Rights	Type	Archive	Archive Location	Library Catalog	Call Number	Extra	Notes	Automatic Tags	Editor	Series Editor	Translator	Contributor	Attorney Agent	Book Author	Cast Member	Commenter	Composer	Cosponsor	Counsel
0	Scopus	journalArticle	2002	Shaw, A B	A climatic assessment of the Niagara peninsula viticulture area of ontario for the application of wind machines	Journal of Wine Research		09571264 (ISSN)	10.1080/0957126022000017990	https://www.scopus.com/inward/record.uri?eid=2-s2.0-33144482250&doi=10.1080%2F0957126022000017990&partnerID=40&md5=db0402fa5253e333f65fc15d103cdfaf	Recurrent risk of freeze injury to Vitis vinifera vines limits the production to only a few favoured areas of the Niagara Region of southern Ontario. This study examined the characteristics of the inversions that would allow use of wind machines when freezing temperatures were exacerbated under clear calm conditions. The characteristics of the inversions were determined from the temperature data …	2002	2021-04-03 10:27:01	2022-03-25 14:07:13		143–164		2	13										English							Place: Department of Geography, Brock University, St Catharines, ON, L2S 3A1, Canada
1	Scopus	journalArticle	1989	Doesken, N J; McKee, T B; Renquist, A R	A climatological assessment of the utility of wind machines for freeze protection in mountain valleys	Journal of Applied Meteorology		08948763 (ISSN)	10.1175/1520-0450(1989)028<0194:ACAOTU>2.0.CO;2	https://www.scopus.com/inward/record.uri?eid=2-s2.0-0013765504&doi=10.1175%2F1520-0450%281989%29028%3C0194%3AACAOTU%3E2.0.CO%3B2&partnerID=40&md5=3aa697cb22a7c91e58a6753908c180e1	Results in Colorado showed that temperature inversions strong enough to be beneficial in the use of wind machines at the time of the lowest temperature occurred on 41% of all nights sampled, on 58% of nights with below freezing temperatures and on 73% of nights with damaging freezes. A weather typing scheme was then employed to separate objectively freeze events that were primarily local in natur…	1989	2021-04-03 10:27:03	2022-03-25 14:07:13		194–205		3	28										English							Place: Assistant State Climatologist, Dept of Atmospheric Sciences, Coloado State Univ., Fort Collins, CO 80523, USA, United States
2	Scopus	journalArticle	2020	Guillén-Navarro, M A; Martínez-España, R; Bueno-Crespo, A; Morales-García, J; Ayuso, B; Cecilia, J M	A decision support system for water optimization in anti-frost techniques by sprinklers	Sensors (Switzerland)		14248220 (ISSN)	10.3390/s20247129	https://www.scopus.com/inward/record.uri?eid=2-s2.0-85097650997&doi=10.3390%2Fs20247129&partnerID=40&md5=66a4c61ea42a795a791b46ddf291dc86	Precision agriculture is a growing sector that improves traditional agricultural processes through the use of new technologies. In southeast Spain, farmers are continuously fighting against harsh conditions caused by the effects of climate change. Among these problems, the great variability of temperatures (up to 20◦C in the same day) stands out. This causes the stone fruit trees to flower premat…	2020	2021-04-03 10:27:09	2022-03-25 14:07:13		1–15		24	20										English							Place: Computer Science Department, Universidad Católica de Murcia (UCAM), Murcia, 30107, Spain Computer Engineering Department (DISCA), Universitat Politècnica de València (UPV), Valencia, 46022, Spain
3	Scopus	journalArticle	2018	Ding, G X; Wang, B G M; Qin, G J; Chen, Y F; Wang, B G M; Wen, P F	A new technology for apricot frost disaster prevention	Acta Horticulturae			10.17660/ActaHortic.2018.1214.22	https://www.scopus.com/inward/record.uri?eid=2-s2.0-85056814543&doi=10.17660%2FActaHortic.2018.1214.22&partnerID=40&md5=82a6926dd56fa63863ca27506032dbb4	Plant frost damage is one of the major natural disasters in the world in the field of agriculture, especially in the production of fruits such as apricots, plums, pears, cherries, grapes, and walnuts, causing serious economic losses. The occurrence of late frosts presents a complex problem, affected by strong cold air flow, intense radiation cooling, and other factors, making it difficult to prev…	2018	2021-04-03 10:27:24	2022-03-25 14:07:13		131–136			1214				Acta Horticulturae						English										Liu, W; Liu, S; Ma, X
4	Scopus	journalArticle	2009	Smyth, M; Skates, H	A passive solar water heating system for vineyard frost protection	Solar Energy		0038092X (ISSN)	10.1016/j.solener.2008.08.014	https://www.scopus.com/inward/record.uri?eid=2-s2.0-59849125005&doi=10.1016%2Fj.solener.2008.08.014&partnerID=40&md5=e2d4a615bae1bea01aeafbd7d4e72b24	The threat of frost during spring time (after 'bud burst') is an ever present danger to the vineyard owner. To minimise the risk, in addition to good site selection and vineyard management, a number of active frost protection systems are available. Most active methods of frost protection are costly in monetary terms and can also have a detrimental effect on the environment. This work presents the…	2009	2021-04-03 10:27:25	2022-03-25 14:07:13		400–408		3	83										English							Place: Centre for Sustainable Technologies, School of the Built Environment, University of Ulster, Newtownabbey BT37 0QB, United Kingdom Environmental Engineering Research Centre, School of Planning, Architecture and Civil Engineering, Queen's University, Belfas
5	Agris	journalArticle	1987	Dauriach, J	A roof over the orchard [windbreak net, parahail net, anti-frost system with motor-driver propeller	Arboriculture Fruitiere				https://agris.fao.org/agris-search/search.do?recordID=FR19880038034		1987	2021-04-03 10:27:31	2022-03-25 14:07:13		49–54		394											French
6	Scopus	journalArticle	2011	Francko, D A; Wilson, K G; Li, Q Q S Q; Equiza, M A	A topical spray to enhance plant resistance to cold injury and mortality	Horttechnology		10630198 (ISSN)	10.21273/horttech.21.1.109	https://www.scopus.com/inward/record.uri?eid=2-s2.0-79952759334&doi=10.21273%2Fhorttech.21.1.109&partnerID=40&md5=dc29983efbf1ca37caca0cdae335d940	A novel topical spray was developed to increase resistance to both cold damage and cold mortality in plant foliage, flowers, and fruits. In environmental chamber experiments, application of the spray to monocot and dicot foliage lowered the environmental temperatures associated with the first onset of cold injury and with cold mortality from 2.2 to 9.4 degrees F, compared with controls sprayed wi…	2011	2021-04-03 10:27:40	2022-03-25 14:07:13		109–118		1	21										English							Place: Graduate School and Department of Biological Sciences, University of Alabama, Tuscaloosa, AL 35487, United States Department of Botany, Miami University, Oxford, OH 45056, United States Department of Renewable Resources, University of Alberta, Edmonton, A
7	Scopus	book	2017	Villar, L; Borghezan, M; Canton, M; Silva, T C; Welter, J F; Malinovski, L I; Silva, A L	Abscisic acid treatment to avoid late spring frosts damage during ‘Chardonnay' vines budbreak		05677572 (ISSN); 9789462611832 (ISBN)			https://www.scopus.com/inward/record.uri?eid=2-s2.0-85039432696&doi=10.17660%2FActaHortic.2017.1188.25&partnerID=40&md5=bcb6aa9523811255d1081ce79613d1bd	The production of early budbreak Vitis vinifera L. cultivars in southern Brazilian highlands has been limited by the occurrence of late spring frosts. This study aimed to evaluate the abscisic acid (ABA) application on different dates to delay 'Chardonnay' vines budbreak, avoiding periods of greatest probability of frost occurrence. Experiments were carried out in a commercial vineyard, in São Jo…	2017	2021-04-03 10:27:45	2022-03-25 14:07:13			189–196		1188								International Society for Horticultural Science	UFSC, Federal University of Santa Catarina, Florianópolis, Santa Catarina, Brazil EPAGRI/CIRAM, Information Center of Environmental Resources and Hydrometeorology of Santa Catarina, Florianópolis, Santa Catarina, Brazil	English							Publication Title: Acta Horticulturae DOI: 10.17660/ActaHortic.2017.1188.25			Pezzotti, M; Zenoni, S; Tornielli, G B
8	Web of Science Core collection	journalArticle	2005	Yarushnykov, V V; Blanke, M M	Alleviation of frost damage to pear flowers by application of gibberellin	Plant Growth Regulation		0167-6903	10.1007/s10725-004-6893-5	0	Adverse effects of gibberellin applications on pear trees after frost such as small fruit size, abnormal fruit shape and poor return bloom are often attributed both to the sole use of GA(3) and its overdose. It is unclear whether protection against spring frosts before flower opening is more efficient when GA is applied directly after frost, i.e. before flower opening, or at full bloom or both. I…	2005	2021-04-03 10:28:04	2022-03-25 14:07:13		21–27		1	45										English							Place: Univ Bonn, Dept Hort, Klein Altendorf Expt Fruit Stn, D-53359 Rheinbach, Germany. Blanke, MM (corresponding author), Univ Bonn, Dept Hort, Klein Altendorf Expt Fruit Stn, Meckenheimer Str 42, D-53359 Rheinbach, Germany. MMBLANKE@uni-bonn.de
9	Scopus	journalArticle	1993	Inomata, Y; Yaegaki, H; Suzuki, K	Alleviation of Frost Damages to Japanese Pear with Gibberellin Treatment	Journal of Agricultural Meteorology		00218588 (ISSN)	10.2480/agrmet.49.105	https://www.scopus.com/inward/record.uri?eid=2-s2.0-1342264891&doi=10.2480%2Fagrmet.49.105&partnerID=40&md5=6836974959d656393234639fdee666c8		1993	2021-04-03 10:28:05	2022-03-25 14:07:13		105–109		2	49										English							Place: Division of Pomology, Fruit Tree Research Station, 2-1, Fujimoto, Tsukuba, Ibaraki 305, Japan
10	Groene Kennis	journalArticle	1986	Janse, A J C	Als wapen tegen nachtvorst : beregenen fruitbomen kan zinvol zijn	De landbode / Drents Landbouw Genootschap 41 16: 29				http://na	De besluitvorming tot het al of niet toepassen van beregening tegen vorstschade is niet eenvoudig. Van groot belang in deze kwestie is de financiele draagkracht van de ondernemer. Na een uiteenzetting over het ontstaan van nachtvorst en de schade die deze kan veroorzaken, is een aantal punten genoemd waarop gelet moet worden voor een juiste wijze van beregenen	1986	2021-04-03 10:28:09	2021-04-13 21:01:06															Nederlands
11	Web of Science Core collection	journalArticle	2018	Rende, M; Kose, C; Kaya, O	AN ASSESSMENT OF THE RELATION BETWEEN COLD-HARDINESS AND BIOCHEMICAL CONTENTS OF WINTER BUDS OF GRAPEVINE CV. 'KARAERIK' IN ACCLIMATION-HARDENING-DEACCLIMATION PHASES	Mitteilungen Klosterneuburg		0007-5922		0	This study was conducted to evaluate the correlations between the low-temperature tolerance level of buds and biochemical parameters such as malondialdehyde (MDA) as a lipid peroxidation marker, total soluble carbohydrate content, total soluble protein content, peroxidase (POD), superoxide radical (O-2(center dot-)) and hydrogen peroxide (H2O2) in buds of Vitis vinifera cv. 'Karaerik'. For the ex…	2018	2021-04-03 10:28:14	2022-03-25 14:07:13		67–81		2	68										English							Place: [Rende, Merve; Kose, Cafer; Kaya, Ozkan] Ataturk Univ, Fac Agr, Dept Hort, TR-25240 Erzurum, Turkey. [Kaya, Ozkan] Erzincan Hort Res Inst, TR-24060 Erzincan, Turkey. Kose, C (corresponding author), Ataturk Univ, Fac Agr, Dept Hort, TR-25240 Erzurum, Turke
12	Scopus	journalArticle	1974	Cary, J W	An energy-conserving system for orchard cold protection	Agricultural Meteorology		00021571 (ISSN)	10.1016/0002-1571(74)90074-0	https://www.scopus.com/inward/record.uri?eid=2-s2.0-49549155769&doi=10.1016%2F0002-1571%2874%2990074-0&partnerID=40&md5=cb5697ef49dbe9d8eaa43fec9af79569	The possibility of protecting an orchard against cold by enclosing it under a screen cover was studied in a preliminary field test. At the onset of freezing temperatures, water was sprinkled on the screen, forming a continuous sheet of thin ice. The screen and ice cover effectively reduced heat loss from the experimental enclosure. Simulated twig temperatures were 2°-10°C warmer inside the enclos…	1974	2021-04-03 10:28:16	2022-03-25 14:07:13		339–348		3	13										English							Place: U.S. Department of Agriculture, Agricultural Research Service, Snake River Conservation Research Center, Kimberly, ID, United States
13	Agris	journalArticle	1999	Benito Calvo, A; Fabo Boneta, J M; Rodríguez Eguilaz, J J	Análisis técnico-económico de los sistemas antihelada""[Technic-economical analysis of frost defence systems]	Navarra Agraria (España)				https://scholar.google.com/scholar_lookup?title=%5BTechnic-economical+analysis+of+frost+defence+systems%5D&author=Benito+Calvo%2C+A.&publication_year=1999		1999	2021-04-03 10:28:21	2021-08-05 09:17:45		9–13		117											Spanish
14	Agris	journalArticle	1981	Blondel, L; Le Bourdelles, J	Antifrost protection of Citrus and avocado plantations in Corsica [temperature, frost control; France	Somivac				https://scholar.google.com/scholar_lookup?title=%5BAntifrost+protection+of+Citrus+and+avocado+plantations+in+Corsica+%5Btemperature%2C+frost+control%3B+France%5D%5D&author=Blondel%2C+L.+%28INRA%2C+San+Giuliano%2C+20+-+San+Nicolao+%28France%29.+Station+de+		1981	2021-04-03 10:28:38	2021-08-05 09:01:53		13–22		100											French
15	Web of Science Core collection	journalArticle	1993	Aoun, M F; Perry, K B; Swallow, W H; Werner, D J; Parker, M L	ANTITRANSPIRANT AND CRYOPROTECTANT DO NOT PREVENT PEACH FREEZING-INJURY	Hortscience		0018-5345	10.21273/hortsci.28.4.343	0		1993	2021-04-03 10:28:43	2022-03-25 14:07:13		343		4	28										English							Place: AOUN, MF (corresponding author), N CAROLINA STATE UNIV,DEPT HORT SCI,RALEIGH,NC 27695, USA.
16	Agris	journalArticle	1986	Suranyi, D	APFROS as a post frost compound for apricot varieties					https://scholar.google.com/scholar_lookup?title=APFROS+as+a+post+frost+compound+for+apricot+varieties&author=Suranyi%2C+D.+%28Horticultural+Research+Station%2C+Cegled+%28Hungary%29%29&publication_year=1986		1986	2021-04-03 10:28:45	2022-03-25 14:07:13				192											English
17	Web of Science Core collection	journalArticle	2006	Ribeiro, A C; De Melo-Abreu, J P; Snyder, R L	Apple orchard frost protection with wind machine operation	Agricultural and Forest Meteorology		0168-1923	10.1016/j.agrformet.2006.08.019	0	Research has shown that wind machines are more effective under conditions of strong thermal inversions. Quantitative relationships between the level of protection and inversion strength, however, are not well known, and there are few reports on the effect of fan operation on energy balance. Whether the wind machines should be started before surface cooling causes turbulence damping and atmospheri…	2006	2021-04-03 10:28:51	2022-03-25 14:07:13		71–81		2-4	141										English							Place: ESAB, CIMO, P-5300855 Braganca, Portugal. ISA, P-1305905 Lisbon, Portugal. Univ Calif Davis, LAWR, Davis, CA 95616 USA. Ribeiro, AC (corresponding author), ESAB, CIMO, Campus Sta Apolonia,Apt 172, P-5300855 Braganca, Portugal. antrib@ipb.pt; jpabreu@isa.u
18	Scopus	bookSection	2019	Odyntsova, V; Sushko, S; Bondarenko, L; Shcherbakova, N	Application of phenoclimatographic models in stone fruits protecting from spring frosts	Modern Development Paths of Agricultural Production: Trends and Innovations	9783030149185 (ISBN); 9783030149200 (ISBN)			https://www.scopus.com/inward/record.uri?eid=2-s2.0-85085820457&doi=10.1007%2F978-3-030-14918-5_28&partnerID=40&md5=b3f019dd30c88494d7e5c1080dbaef76	The study of the stages of morphogenesis in generative buds along with the quantitative accumulation of GDH made it possible to establish the influence of the interaction of two extreme environmental factors on the growth and development of the buds. The factors (minimum and maximum air temperatures) were considered as parameters for phenoclimatographic models. These indicators determined the ele…	2019	2021-04-03 10:28:59	2022-03-25 14:07:13		267–280											Springer International Publishing	Melitopol Experimental Gardening Station named after M.F. Sidorenko, Institute of Horticulture of the National Academy of Agrarian Sciences of Ukraine, Melitopol, 72311, Ukraine Tavria State Agrotechnological University, B. Khmelnitsky ave. 18, Melitopol,	English							DOI: 10.1007/978-3-030-14918-5_28
19	Scopus	journalArticle	2000	Moran, R E; Deyton, D E; Sams, C E; Cummins, J C	Applying soybean oil to dormant peach trees thins flower buds	HortScience		00185345 (ISSN)	10.21273/hortsci.35.4.615	https://www.scopus.com/inward/record.uri?eid=2-s2.0-0033916447&doi=10.21273%2Fhortsci.35.4.615&partnerID=40&md5=4d931602dc33f4006c47edc58ea409b8	Applications of soybean oil to dormant peach [Prunus persica (L.) Batsch] trees were tested for prebloom thinning of flower buds in five separate experiments. Data were combined from experiments in which 2.5% to 20% emulsified soybean oil was sprayed on 'Belle of Georgia' or 'Redhaven' trees. The number of dead flower buds was concentration-dependent with maximum bud kill of 53% occurring with ap…	2000	2021-04-03 10:29:00	2022-03-25 14:07:13		615–619		4	35										English							Place: Dept. of Plant and Soil Sciences, University of Tennessee, Knoxville, TN 37901-1071, United States
20	Web of Science Core collection	journalArticle	2000	Koc, A B; Heinemann, P H; Crassweller, R M; Morrow, C T	Automated cycled sprinkler irrigation system for frost protection of apple buds	Applied Engineering in Agriculture		0883-8542		0	An automated cycled overtree sprinkler irrigation system,was implemented and tested in a 0.4 ha (1 acre) dwarf apple orchard to protect apple buds from cold temperatures, The system reduced water usage compared to a more conventional approach of continuous sprinkling. The control scheme was based on a system that monitored the environmental parameters (air temperature, wind speed, relative humidi…	2000	2021-04-03 10:29:27	2022-03-25 14:07:13		231–240		3	16										English							Place: Penn State Univ, Dept Agr & Biol Engn, University Pk, PA 16802 USA. Penn State Univ, Dept Hort, University Pk, PA 16802 USA. Heinemann, PH (corresponding author), Penn State Univ, Dept Agr & Biol Engn, 220 Agr Engn Bldg, University Pk, PA 16802 USA.
21	Scopus	journalArticle	1994	Heisey, L W; Heinemann, P H; Morrow, C T; Crassweller, R M	Automation of an intermittent overhead irrigation frost protection system for an apple orchard	Applied Engineering in Agriculture		08838542 (ISSN)		https://www.scopus.com/inward/record.uri?eid=2-s2.0-0028508205&partnerID=40&md5=bb4c3857ce15b498e92ed2edfd7486bc	An automated sprinkling frost protection system was developed and tested to reduce the environmental damage caused by excess irrigation. A computer algorithm made the initial `turn-on' decision, cycled the irrigation, and turned off the system when the frost event ended. The sprinkling turn-on decision is based on bud stage of development, air temperature, wind speed, relative humidity, and rate …	1994	2021-04-03 10:29:29	2022-03-25 14:07:13		669–675		5	10										English							Place: Perdue Farms Inc, Salisbury, United States
22	Groene Kennis	journalArticle	1999	van Leth, P	Beregenen hoort er bij	De fruitteelt : weekblad van de Nederlandse Fruittelers Organisatie 89 5: 9 - 10				http://na	Onderdeel van het bedrijfsplan is een beregeningsplan tegen nachtvorst: een bedrijfsreportage	1999	2021-04-03 10:29:43	2022-03-25 14:07:13															Nederlands
23	Groene Kennis	journalArticle	1986	Janse, A J C	Beregenen van fruitpercelen tegen nachtvorst kan zinvol zijn	Boer en tuinder : weekblad van de Katholieke Nederlandse boeren en tuindersbond K.N.B.T.B. 40 1978: 54 - 55				http://na	In het kort wordt ingegaan op het ontstaan van nachtvorst, de schade aan bloemen en knoppen en praktische tips ten aanzien van het gebruik van een regeninstallatie	1986	2021-04-03 10:29:43	2021-09-24 09:56:56															Nederlands
24	Groene Kennis	journalArticle	1992	Wiedenhoff, H; Wartena, L	Beregening biedt zekerheid tegen nachtvorst	De fruitteelt : weekblad van de Nederlandse Fruittelers Organisatie 82 1: 20 - 21				http://na		1992	2021-04-03 10:29:44	2022-03-25 14:07:13															Nederlands
25	Agris	journalArticle	1998	Goergens, M; Meyer, G	Betriebswirtschaftliche Daten zur Frostschutzberegnung beim Apfel""[Economics by frost protection irrigation]	Obstbau				https://scholar.google.com/scholar_lookup?title=%5BEconomics+by+frost+protection+irrigation%5D&author=Goergens%2C+M.&publication_year=1998		1998	2021-04-03 10:29:45	2021-12-13 10:38:20		157–162		4	53										German
26	Scopus	journalArticle	2018	Alhamid, J O; Mo, C K; Zhang, X; Wang, P P; Whiting, M D; Zhang, Q	Cellulose nanocrystals reduce cold damage to reproductive buds in fruit crops	Biosystems Engineering		15375110 (ISSN)	10.1016/j.biosystemseng.2018.06.006	https://www.scopus.com/inward/record.uri?eid=2-s2.0-85049058319&doi=10.1016%2Fj.biosystemseng.2018.06.006&partnerID=40&md5=bf1d3c7bee8d1218e7fadb738024f43c	Every year tree fruit and grape growers suffer significant economic losses from cold damage to reproductive buds. A combination of pre-planned passive and active frost protection methods has been prevalently used to achieve some level of protection. Herein, we describe a new effective approach to protecting reproductive fruit buds from cold damage. Electrostatic application of cellulose nanocryst…	2018	2021-04-03 10:30:30	2022-03-25 14:07:13		124–133			172										English							Place: [Alhamid, Jassim O.; Mo, Changki] WSU Tri Cities, Sch Mech & Mat Engn, Richland, WA 99354 USA. [Zhang, Xiao; Wang, Peipei] WSU Tri Cities, Sch Chem Engn & Bioengn, Richland, WA USA. [Whiting, Matthew D.] WSU, Dept Hort, Ctr Precis & Automated Agr Syst, Pu		CNC; Low-temperature exotherms
27	Web of Science Core collection	journalArticle	1988	Evert, D R	CENTER-PIVOT IRRIGATION FOR FROST PROTECTION OF A PEACH ORCHARD	Hortscience		0018-5345		0		1988	2021-04-03 10:30:31	2021-04-16 09:07:57		700–701		4	23										English							Place: EVERT, DR (corresponding author), UNIV GEORGIA,COASTAL PLAIN EXPT STN,DEPT HORT,TIFTON,GA 31793, USA.
28	Agris	journalArticle	1992	Holubowicz, T	Chemical sprays as the method of fruit tree flowers protection against spring frost injuries	Fruit Sci. Rep.		0137-1479		https://scholar.google.com/scholar_lookup?title=Chemical+sprays+as+the+method+of+fruit+tree+flowers+protection+against+spring+frost+injuries&author=Holubowicz%2C+T.+%28Agriculture+University%2C+Poznan+%28Poland%29%29&publication_year=1992	The main goal of studies was to evaluate the effectiveness of Teric 12A23B, Brij 35 and Frostgard in the protection of fruit tree flower buds and flowers against the spring frost injury. The chemicals were used as foliage spray. It was found that application before spring frost made possible to protect flowers in the most years of the experiments, however the effects of applications were not alwa…	1992	2021-04-03 10:31:08	2021-08-02 13:07:44		95–103		3	19										English
29	Web of Science Core collection	journalArticle	1985	Parsons, L R; Combs, B S; Tucker, D P H	CITRUS FREEZE PROTECTION WITH MICROSPRINKLER IRRIGATION DURING AN ADVECTIVE FREEZE	Hortscience		0018-5345		0		1985	2021-04-03 10:31:27	2021-04-13 21:07:30		1078–1080		6	20										English							Place: UNIV FLORIDA,CTR AGR RES & EDUC,LAKE ALFRED,FL 33850.
30	Web of Science Core collection	bookSection	1992	Martsolf, J D	COLD PROTECTION MECHANISMS	Proceedings of the 105th Annual Meeting of the Florida State Horticultural Society				0		1992	2021-04-03 10:32:21	2022-03-25 14:07:13		91–94			105				Proceedings of the Florida State Horticultural Society				Florida State Horticultural Soc	UNIV FLORIDA,IFAS,DEPT HORT SCI,GAINESVILLE,FL 32611.	English										Childers, N F
31	Web of Science Core collection	journalArticle	2003	Sekozawa, Y; Sugaya, S; Gemma, H; Iwahori, S	Cold tolerance in 'Kousui' Japanese pear and possibility for avoiding frost injury by treatment with n-propyl dihydrojasmonate	Hortscience		0018-5345	10.21273/hortsci.38.2.288	0	Effects of n-propyl dihydrojasmonate (PDJ) treatment on flowers of Japanese pear 'Kousui' (Pyrus pyrifolia Nakai cv. Kousui) during spring frost were investigated to study mechanisms for avoiding spring frost injury. PDJ applied during the flowering period resulted in a lower injury index for the ovules and pistils after freezing tests. Average ion leakage in control flowers was 37.9% during the …	2003	2021-04-03 10:32:23	2022-03-25 14:07:13		288–292		2	38										English							Place: Univ Tsukuba, Inst Agr & Forestry, Tsukuba, Ibaraki 3058572, Japan. Sekozawa, Y (corresponding author), Univ Tsukuba, Inst Agr & Forestry, Tsukuba, Ibaraki 3058572, Japan.
32	Scopus	journalArticle	2019	Mertoğlu, K; Evrenosoğlu, Y; Polat, M	Combined effects of ethephon and mepiquat chloride on late blooming, fruit set, and phytochemical characteristics of black diamond plum	Turkish Journal of Agriculture and Forestry		1300011X (ISSN)	10.3906/tar-1811-65	https://www.scopus.com/inward/record.uri?eid=2-s2.0-85076491295&doi=10.3906%2Ftar-1811-65&partnerID=40&md5=7cb50a5c939f8bf7f8cb7f9ad3379cc3	This study was carried out in 2015 and 2016 to investigate the use of ethephon and mepiquat chloride for reduction of damage to flowering and fruit set caused by late spring frosts in Black Diamond plum. The single treatment of mepiquat chloride delayed full blooming by 5 days, while the ethephon treatment delayed blooming by 7 days. The interactive effect of the chemicals yielded more positive r…	2019	2021-04-03 10:32:30	2022-03-25 14:07:13		544–553		6	43										English							Place: Department of Horticulture, Faculty of Agriculture, Eskişehir Osmangazi University, Eskişehir, Turkey Department of Horticulture, Faculty of Agricultural Sciences and Technology, Sciences University of Isparta, Isparta, Turkey
33	Scopus	journalArticle	2015	Hu, Y G; Wu, W Y; De Melo-Abreu, J P; Shapland, T M; Zhang, H; Snyder, R L; Hong, Z; Snyder, R L	Comparative experiments and effectiveness evaluation on vertical blowing fans (VBF) for frost protection	International Journal of Agricultural and Biological Engineering		19346344 (ISSN)	10.3965/j.ijabe.20150805.1419	https://www.scopus.com/inward/record.uri?eid=2-s2.0-84946023677&doi=10.3965%2Fj.ijabe.20150805.1419&partnerID=40&md5=d6b67790eb2aaba59483d923a46b1d40	Experiments were conducted to evaluate the performance of vertical blowing fans (VBF) for frost protection in a vineyard on a steep slope near Napa Valley in Northern California, USA, and a tea plantation located on undulating terrain in Zhenjiang, China. Minimum temperature comparisons from within the grape vineyard on nights with and without VBF operation with control station minimum temperatur…	2015	2021-04-03 10:32:34	2022-03-25 14:07:13		36–42		5	8										English							Place: School of Agricultural Equipment Engineering, Jiangsu University, Zhenjiang, 212013, China Instituto Superior de Agronomia, Universidade de Lisboa, Lisbon, 1349-017, Portugal Department of Viticulture and Enology, University of California, Davis, Davis, C
34	Scopus	journalArticle	1984	Jackson, L K; Buchanan, D W; Rippetoe, L W	COMPARISONS OF WRAPS AND BANKS FOR CITRUS COLD PROTECTION	The Citrus industry		00097594 (ISSN)		https://www.scopus.com/inward/record.uri?eid=2-s2.0-0021691526&partnerID=40&md5=76965e913dac336418b6c0fd2ef89e62	Two previously untested types of insulating tree wraps were compared with fiberglass wraps and soil banks for protection of young citrus trees. Data were collected on six nights with below freezing temperatures in Gainesville during the Winter of 1982-83. Trees in soil banks were an average of 10. 5 degree F warmer than unprotected trees while fiberglass wraps furnished an average of 2. 5 degree …	1984	2021-04-03 10:32:49	2022-03-25 14:07:13		15–16,19		12	64										English
35	Web of Science Core collection	journalArticle	2018	Muntean, L T	CONSIDERATIONS REGARDING THE USE OF ANTI-HAIL NETS FOR THE PROTECTION OF TABLE GRAPE PLANTATIONS IN HINOVA VITICULTURAL AREA, MEHEDINTI COUNTY	Scientific Papers-Series B-Horticulture		2285-5653		0	This paper aims to present the benefits of implementing a protection system with nets against hail in table grape vineyards, as well as the problems that may occur. The study was carried out between 2013 and 2017, in a table grape vineyard. in Hinova, Mehedinti County. It was possible to analyze during the 5 years of study the behavior of vegetative phenophases of the Victoria vineyard grown in a…	2018	2021-04-03 10:32:55	2022-03-25 14:07:13		327–330			62										English							Place: [Muntean, Liviu Teodor] Univ Craiova, Fac Hort, AI Cuza St 13, Craiova, Dolj County, Romania. Muntean, LT (corresponding author), Univ Craiova, Fac Hort, AI Cuza St 13, Craiova, Dolj County, Romania. viorel_muntean@yahoo.com
36	Scopus	journalArticle	1947	Smith, W H	Control of low-temperature injury in the Victoria plum [11]	Nature		00280836 (ISSN)	10.1038/159541c0	https://www.scopus.com/inward/record.uri?eid=2-s2.0-51149203064&doi=10.1038%2F159541c0&partnerID=40&md5=d27580f8fb19c8f3127c5eb742875e80		1947	2021-04-03 10:32:59	2022-03-25 14:07:13		541–542		4042	159										English							Place: Ditton Laboratory, East Malling, Kent
37	Scopus	journalArticle	1978	White, G M; Barfield, B J; Chaplin, C	CONTROLLER TO MINIMIZE WATER USE IN SPRINKLING PEACH TREES TO DELAY BUD DEVELOPMENT	Pap ASAE for Winter Meet		01450166 (ISSN)		https://www.scopus.com/inward/record.uri?eid=2-s2.0-85069378476&partnerID=40&md5=f02206920e8c4527dc36986729632073	Considerable interest has been generated recently relative to the use of sprinkler irrigation to delay the development of fruit buds in order to maintain their cold hardiness until there is less danger of freeze damage. This paper describes the operation and the circuit of a controller to operate a sprinkling system for this paper. Control parameters were bud temperature and cooling potential. Th…	1978	2021-04-03 10:33:01	2021-12-13 11:24:52
38	Scopus	journalArticle	2006	Drogoudi, P; Tsipouridis, C; Thomidis, T; Terzis, T; Tsipouridis, G; Thomidis, T; Terzis, T	Covering of peach (Prunus persica) flowers for early spring frost protection	New Zealand Journal of Crop and Horticultural Science		01140671 (ISSN)	10.1080/01140671.2006.9514387	https://www.scopus.com/inward/record.uri?eid=2-s2.0-33646825795&doi=10.1080%2F01140671.2006.9514387&partnerID=40&md5=b09408b7f7f10d3f45c7a850d46cecb5	The aim of this study was to investigate the covering of peach (Prunus persica) flowers by single and double layered polyethylene foil bag, foam (starch-based foam), thin vermiculite, perlite, or sawdust as methods of protection from early spring frost. Compared with uncovered flowers, the results showed that using a double bag or foam significantly reduced the percentage of damaged flowers cause…	2006	2021-04-03 10:33:05	2022-03-25 14:07:13		51–53		1	34										English							Place: thomi-1@otenet.gr
39	Web of Science Core collection	journalArticle	1987	Parsons, L R; Wheaton, T A	COVERS AND MICROSPRINKLER IRRIGATION IMPROVE YOUNG CITRUS TREE FROST PROTECTION	Hortscience		0018-5345		0		1987	2021-04-03 10:33:06	2021-04-13 21:07:36		1148		5	22										English							Place: UNIV FLORIDA,CTR AGR RES & EDUC,CTR CITRUS RES & EDUC,LAKE ALFRED,FL 33850.
40	Web of Science Core collection	journalArticle	1991	Himelrick, D G; Pool, R M; McInnis, P J	CRYOPROTECTANTS INFLUENCE FREEZING RESISTANCE OF GRAPEVINE BUD AND LEAF TISSUE	Hortscience		0018-5345	10.21273/hortsci.26.4.406	0	Several cryoprotectant chemicals were tested for their ability to increase the freeze resistance of grapevine (Vitis labruscana Bailey) leaf and dormant bud tissue. DuPont Surfactant WK, ethylene glycol, and BRIJ 35 were effective in lowering the low-temperature exotherm (LTE) in 'Concord' grape buds below controls by 5.4, 5.1, and 3.9C, respectively, in March. Measurements taken in April showed …	1991	2021-04-03 10:33:15	2022-03-25 14:07:13		406–407		4	26										English							Place: CORNELL UNIV,DEPT INSERM,NEW YORK STATE AGR EXPT STN,GENEVA,NY 14456. AUBURN UNIV,ALABAMA AGR EXPT STN,AUBURN,AL 36849. HIMELRICK, DG (corresponding author), AUBURN UNIV,DEPT HORT,AUBURN,AL 36849, USA.
41	Scopus	bookSection	2008	Blanke, M M; Balmer, M	Cultivation of sweet cherry under rain covers	Proceedings of the Vth International Cherry Symposium, Vols 1 and 2	978-90-6605-551-3			https://www.scopus.com/inward/record.uri?eid=2-s2.0-58049202181&doi=10.17660%2FActaHortic.2008.795.72&partnerID=40&md5=f106aee47c743bd482f7c97f283820fb	'Burlat', 'Earlise', 'Samba', 'Souvenir des Charmes' and clone M sweet cherry (Prunus avium L.) trees, all with early ripening, large and dark red-black fruit, were grown at 3.8 x 1.75 in under a complete cover from rain in April-May 2004 and 2005 at the Klein-Altendorf Research Station near Bonn, Germany. The results included: 1) Flowering was 6 to 13 days earlier and fruit ripened 12 to 19 days…	2008	2021-04-03 10:33:17	2022-03-25 14:07:13		479–484			795 PART 2				Acta Horticulturae				International Society for Horticultural Science	Klein-3Altendorf Research Station, University of Bonn, Meckenheimer Str. 42, D-53359 Rheinbach, Germany Dienstleistungszentrum Ländlicher Raum (DLR), Kompetenzzentrum Gartenbau, Walporzheimer Str. 48, D-53474 Bad Neuenahr-Ahrweiler, Germany	English							DOI: 10.17660/ActaHortic.2008.795.72			Burak, M; Lang, G A; Gulen, H; Ipek, A
42	Agris	journalArticle	1992	Grunow, J	Decision aids for frost protection irrigation	Mitteilungen des Obstbauversuchsringes des Alten Landes				https://scholar.google.com/scholar_lookup?title=%5BDecision+aids+for+frost+protection+irrigation%5D&author=Grunow%2C+J.+%28Obstbauversuchsring+Jork+%28Germany%29%29&publication_year=1992		1992	2021-04-03 10:33:31	2021-12-13 10:38:20		105–109		3	47										German
43	Scopus	journalArticle	2005	Zago, M; Ropelato, E; Gobber, M; Franchini, S	Defence against late frost with frost protection candles	Laimburg Journal		16168577 (ISSN)		https://www.scopus.com/inward/record.uri?eid=2-s2.0-33646482927&partnerID=40&md5=76c7e05acd809f012e1936b041baf819	Late frosts in spring can damage sweet cherry blossoms and thus strongly affect the yield of the cherry culture. In a sweet cherry culture of the variety 'Kordia', located in an area of high risk for late frosts, increases of air temperature caused by the burning of frost protection candles were determined. Air temperature increases were measured with the aid of sensors located at two different h…	2005	2021-04-03 10:33:33	2022-03-25 14:07:13		58–61		1-2	2										German							Place: Land- und Forstwirtschaftliches Versuchszentrum Laimburg, Italy Associazione Produttori Agricoli, Sant' Orsola, Pergine, Italy Centro Assistenza Tecnica, San Michele all' Adige, Italy Land- und Forstwirtschaftliches Versuchszentrum Laimburg, Pfatten, I-39
44	Scopus	journalArticle	2020	Kaya, O	Defoliation alleviates cold-induced oxidative damage in dormant buds of grapevine by up-regulating soluble carbohydrates and decreasing ROS	Acta Physiologiae Plantarum		01375881 (ISSN)	10.1007/s11738-020-03093-1	https://www.scopus.com/inward/record.uri?eid=2-s2.0-85086170474&doi=10.1007%2Fs11738-020-03093-1&partnerID=40&md5=0d5c0814b4226515bf3f1aae29b638e4	The number of pre-bloom, bloom and fruit-set source leaves are the most important determinant of tolerance of buds to low temperatures during winter. In this study, we tested whether pre-bloom (LR-PB), bloom (LR-FB) and fruit-set (LR-FS) hand defoliation are effective in interacting the cold hardiness and biochemical parameters in dormant buds (basal-medium and apical buds) of a high-yielding cul…	2020	2021-04-03 10:33:34	2022-03-25 14:07:13				7	42										English							Place: Erzincan Horticultural Research Institute, Erzincan, 24060, Turkey
45	Scopus	journalArticle	2013	Qrunfleh, I M; Read, P E	Delaying bud break in ‘Edelweiss' grapevines to avoid spring frost injury by NAA and vegetable oil applications	Advances in Horticultural Science		03946169 (ISSN)		https://www.scopus.com/inward/record.uri?eid=2-s2.0-84939796421&partnerID=40&md5=8509cca0b64bd80f6e6275af1a742f9f	Delaying bud break is an approach to avoid spring frost damage. Field experiments were conducted during the winters of 2009 and 2010 at James Arthur Vineyards in Raymond, Nebraska to study the effect of spraying naphthaleneacetic acid (NAA) and Amigo Oil to delay bud break in ‘Edelweiss' grapevines to avoid such damage. In 2009, the experiment consisted of five treatments: NAA (500, 750, and 1000…	2013	2021-04-03 10:33:39	2022-03-25 14:07:13		18–24		1-2	27										English							Place: Department of Plant Production and Protection, Al-Balqa' Applied University, Al-Salt, 19117, Jordan Department of Agronomy and Horticulture, University of Nebraska-Lincoln, 377J PLSH, Lincoln, NE 68583-0724, United States
46	Web of Science Core collection	journalArticle	1977	Reeder, B D; Bowen, H H	DELAYING PEACH BLOOM TO MINIMIZE LATE SPRING FREEZE DAMAGE	Hortscience		0018-5345		0		1977	2021-04-03 10:33:39	2021-04-13 21:08:12		230		3	12										English							Place: TEXAS AGR EXPT STN,MONTAGUE,TX. TEXAS A&M UNIV,COLLEGE STN,TX 77843.
47	Agris	journalArticle	1999	Molina V, Leonardo Alejandro; Universidad Catolica de Valparaiso, Quillota Fac de Agronomia	Descripcion tecnica y evaluacion economica de diferentes metodos de control de heladas en palto (Persea americana Mill.)""[Technical description and economic evaluation of different methods to control frost damage in avocado (Persea americana Mill.)]					https://scholar.google.com/scholar_lookup?title=%5BTechnical+description+and+economic+evaluation+of+different+methods+to+control+frost+damage+in+avocado+%28Persea+americana+Mill.%29%5D&author=Molina+V%2C+Leonardo+Alejandro&publication_year=1999	El palto (Persea americana Mill.) corresponde a un cultivo de zonas sub-tropicales, de buena rentabilidad y gran superficie en la zona central de Chile. En esta zona productora se ve afectado por bajas temperaturas, y dentro de sus variedades, el palto Hass (corresponde al de mayor superficie plantada) es el de mayor suceptibilidad a éstas. Estas bajas temperaturas pueden mermar notoriamente la p…	1999	2021-04-03 10:33:42	2021-05-31 07:38:47															Spanish
48	Scopus	journalArticle	2019	丁皓; 张晓辉; 范国强; Ding, H; Zhang, X; Fan, G	Design of fuzzy control system for orchard frost protection wind machine and experiments of frost protection effect	Transactions of the Chinese Society of Agricultural Engineering TA - Ding, Hao		10026819 (ISSN)	10.11975/j.issn.1002-6819.2019.05.009	https://www.scopus.com/inward/record.uri?eid=2-s2.0-85066431667&doi=10.11975%2Fj.issn.1002-6819.2019.05.009&partnerID=40&md5=fffdbd030d33e0a8db17c154221ebd80	In order to prevent the frost damage of fruit trees and improve the management method in orchard, an orchard frost protection wind machine and control method based on fuzzy control was designed in this paper. The control system contained micro controller STM32, temperature and wind speed sensors, touch screen, inverter and power supply device. Temperature and wind speed sensors collect the enviro…	2019	2021-04-03 10:33:44	2022-03-25 14:07:13		73–80		5	35										English			https://www.google.com/url?sa=t&rct=j&q=&esrc=s&source=web&cd=&ved=2ahUKEwjK7oLmlYXwAhWgahUIHQUYDHkQFjAAegQIBhAD&url=http%3A%2F%2Fwww.tcsae.org%2Fch%2Freader%2Fdownload_pdf_file.aspx%3Fjournal_id%3Dnygcxb%26file_name%3DB3147901C258E4908E58CA04942DE8F85DBA588CB0A512C60A8849E9A5E56CC87026D151AD4F91681090A7AC44BE18B37EA384DDF493A54E%26open_type%3Dself%26file_no%3D20190509&usg=AOvVaw1HG1y9qqHZbAJhl_N…				Place: College of Mechanical and Electronic Engineering, Shandong Agricultural University, Tai'an, 271018, China Shandong Provincial Key Laboratory of Horticultural Machinery and Equipment, Tai'an, 271018, China			Zhang, Xiaohui; Fan, Guoqiang
49	Agris	journalArticle	2011	Massah, J University of Tehran; Noorolahi, S; Torki, Z	Design, development and evaluation of an electrical heater for protecting tree from winter injury					https://scholar.google.com/scholar_lookup?title=Design%2C+development+and+evaluation+of+an+electrical+heater+for+protecting+tree+from+winter+injury&author=Massah%2C+J.%2C+University+of+Tehran+%28Iran%29&publication_year=2011	When woody plants are subjected to a sudden large drop in temperature, injury or even death of plants can occur. An electrical heater unit designed for cold protection tree in winter. It made up from three layers. Material of middle layers was from glass wool and two outer layers were from waterproof rubber covering. Thermal wires were placed inside the layers. Electrical heater of tree could be …	2011	2021-04-03 10:33:45	2022-03-25 14:07:13		17–21		1145											English
50	Scopus	bookSection	2010	Stigter, K; Mariani, L; Failla, O	Designs of (changes in) protection measures against extreme climate in agroforestry	Applied Agrometeorology	9783540746973 (ISBN)			https://www.scopus.com/inward/record.uri?eid=2-s2.0-84885398410&doi=10.1007%2F978-3-540-74698-0_73&partnerID=40&md5=f113c0e9354d3776d946457cc9407acf	We want to discuss here the protection of non-forest trees against hail and frost. Parts of these stories can be much more generally applied, because protection principles in agroforestry are quite often not system specific. Hail is a severe disaster with strong effects on quantity and quality of tree and crop production. Hail storms are generated by cumulonimbus clouds and give hail grains rangi…	2010	2021-04-03 10:33:46	2022-03-25 14:07:13		689–691											Springer Berlin Heidelberg	Groenestraat 13, 5314 AJ Bruchem, Netherlands Agromet Vision, P.O. Box 16, 68208 Bondowoso, Indonesia Agromet Vision, Bruchem, Netherlands Department of Crop Science, University of Milan, Milan, Italy Osvaldo Failla Department of Crop Science, University	English							DOI: 10.1007/978-3-540-74698-0_73
51	Web of Science Core Collection	journalArticle	2010	Lehner, F	Determine the effectiveness of the "Frost Busters" as frost protection for apricots	Mitteilungen Klosterneuburg		0007-5922		https://www.weinobst.at/service/klosterneuburger-mitteilungen/archiv/jahresverzeichnis-2010.html		2010	2021-04-03 10:33:53	2022-03-25 14:07:13		106–107		1	60										German
52	Agris	journalArticle	1978	Lorry, C; Michels, G; Zimmermann, E; Dynamit Nobel A.G, Troisdorf	Device for frost protection of vines					https://scholar.google.com/scholar_lookup?title=%5BDevice+for+frost+protection+of+vines%5D&author=Lorry%2C+C.&publication_year=1978		1978	2021-04-03 10:34:00	2021-08-05 09:12:29		576		4											German
53	Scopus	journalArticle	1984	Jarrett, A R; Morrow, C T	DISTRIBUTION OF FROST PROTECTION WATER APPLIED TO APPLE TREES DURING BUD AND LEAF DEVELOPMENT	Transactions of the American Society of Agricultural Engineers		00012351 (ISSN)		https://www.scopus.com/inward/record.uri?eid=2-s2.0-0021141981&partnerID=40&md5=9c33eb32a61bc4890a6fc85fb8ec2693	Two types of overhead frost protection sprinkler systems were evaluated to determine how the uniformity of distribution is changed by developing apple tree foliage. Uniformity coefficients in the upper third of the tree remained nearly equal to those computed when the tree was not present independent of the stage of bud and leaf development. Uniformity coefficients computed in the lower half of t…	1984	2021-04-03 10:34:16	2022-03-25 14:07:13		89–92,98		1	27										English
54	Agris	journalArticle	1983	Hurter, J; Umiker, T; Tanner, H; Pfammatter, W	Does application of gibberellic acid [to prevent frost damage] reduce the quality of William pears?	Schweizerische Zeitschrift fuer Obst- und Weinbau einschliesslich Verwertung (Switzerland)				https://scholar.google.com/scholar_lookup?title=%5BDoes+application+of+gibberellic+acid+%5Bto+prevent+frost+damage%5D+reduce+the+quality+of+William+pears%3F%5D&author=Hurter%2C+J.&publication_year=1983		1983	2021-04-03 10:34:20	2021-12-13 10:38:20		517-521		19											German
55	Scopus	bookSection	2010	Deyton, D E; Sams, C E; Cummins, J C	Effect of abscisic acid and soybean oil on delay of peach flowering	Acta Horticulturae	05677572 (ISSN); 9789066056534 (ISBN)			https://www.scopus.com/inward/record.uri?eid=2-s2.0-80053255287&doi=10.17660%2Factahortic.2010.884.56&partnerID=40&md5=37f10b0fea66e18986d5c4dd86f09fcd	Freezes during cold deacclimation of peach buds can drastically reduce yields. Our previous research showed that sprays of soybean oil in late January or early February can delay peach (Prunus persica) bloom by up to seven days, reducing the potential of freeze damage to flower buds. Various experiments have associated elevated levels of abscisic acid (ABA) in tree buds and twigs with cold dorman…	2010	2021-04-03 10:34:43	2022-03-25 14:07:13		449–454			884				Acta Horticulturae				International Society for Horticultural Science	Department of Plant Sciences, University of Tennessee, Knoxville, TN 37996-4561, United States	English							DOI: 10.17660/actahortic.2010.884.56			Costa, G
56	Web of Science Core collection	journalArticle	2011	Friend, A P; Trought, M C T; Stushnoff, C; Wells, G H	Effect of delaying budburst on shoot development and yield of Vitis vinifera L. Chardonnay 'Mendoza' after a spring freeze event	Australian Journal of Grape and Wine Research		1322-7130	10.1111/j.1755-0238.2011.00162.x	0	Background and Aims: Spring freeze events can result in substantial grapevine yield losses in many parts of the world. Understanding vine responses following early spring freeze events will aid in the development of decision support systems for vineyards damaged by freezing temperatures. Methods and Results: The date of budburst of spur-pruned Chardonnay vines was manipulated by pruning time and/…	2011	2021-04-03 10:34:53	2022-03-25 14:07:13		378–382		3	17										English							Place: [Friend, A. P.; Trought, M. C. T.; Wells, G. H.] Lincoln Univ, Agr & Life Sci Div, Canterbury 7647, New Zealand. [Stushnoff, C.] Colorado State Univ, Dept Hort & Landscape Architecture, Ft Collins, CO 80523 USA. Friend, AP (corresponding author), New Zeal
57	Scopus	bookSection	1996	Deckers, T; Daemen, E	Effect of GA3, GA4/7 on fruit set and fruit quality of the pear cultivars conference and durondeau	Acta Horticulturae	05677572 (ISSN); 9789066059283 (ISBN)			https://www.scopus.com/inward/record.uri?eid=2-s2.0-84879216613&doi=10.17660%2FActaHortic.1996.423.29&partnerID=40&md5=c7fa29fcb0f731577a679433f01895f5	The use of gibberellins on pear trees after spring frost is an important factor in orchard management. The results of trials on GA3, GA4/7 and Promalin applications for the pear cultivars Conference and Durondeau are presented.	1996	2021-04-03 10:35:05	2022-03-25 14:07:13		229–236			423				Acta Horticulturae				International Society for Horticultural Science	Research Station of Gorsem, Brede Akker 3, 3800 Sint-Truiden, Belgium	English							DOI: 10.17660/ActaHortic.1996.423.29			Tromp, J; Wertheim, S J; Kemp, H; Keulemans, J
58	Scopus	book	1996	Szücs, E	Effect of nutrient supply on frost hardiness and fruit set of sour cherry flowers and on yield		05677572 (ISSN)			https://www.scopus.com/inward/record.uri?eid=2-s2.0-25944440307&doi=10.17660%2Factahortic.1996.410.90&partnerID=40&md5=866fff27f4e01f8356655544edf46fb1	Nitrogen and phosphorus had only small effects on leaf nutrient content. Potassium fertilization was positively correlated with leaf-K content and negatively related to leaf-Mg. Nitrogen and potassium fertilization had a favourable effect on fruit set, but yield was increased only by potassium. Positive effects of K and slightly negative effects of N on the frost hardiness of flowers were shown i…	1996	2021-04-03 10:35:21	2022-03-25 14:07:13			551–553		410								International Society for Horticultural Science	Enterprise for Research and Extension in Fruit Growing and Ornamentals, Budapest, Hungary	English							Publication Title: Acta Horticulturae DOI: 10.17660/actahortic.1996.410.90
59	Scopus	journalArticle	2017	Zhang, B B; Guo, L; Song, Z Z; Yu, M L; Ma, R J	Effect of salicylic acid on freezing injury in peach floral organs and the expressions of CBF genes	Biologia Plantarum		00063134 (ISSN)	10.1007/s10535-017-0730-y	https://www.scopus.com/inward/record.uri?eid=2-s2.0-85013771500&doi=10.1007%2Fs10535-017-0730-y&partnerID=40&md5=2efaf03ec308a081c82a9a194e6a3dcd	We used flowering branches at the budding stage of two peach cultivars Xiahui 6 and Xiacui with different cold resistance to explore the effect of exogenous salicylic acid (SA) on the freezing injury of peach floral organs and the molecular mechanism. Using water application as the negative control, the effects of spraying with SA at concentrations of 20 or 100 mg dm-3 on stigma receptivity, fros…	2017	2021-04-03 10:35:29	2022-03-25 14:07:13		622–630		4	61										English							Place: Institute of Horticulture, Jiangsu Academy of Agricultural Sciences and Jiangsu Key Laboratory of Horticultural Crop Genetic Improvement, Nanjing, 210014, China
60	Scopus	bookSection	2010	Deyton, D E; Sams, C E; Cummins, J C	Effect of soybean oil and abscisic acid analogs on early season grape growth	Acta Horticulturae	05677572 (ISSN); 9789066056534 (ISBN)			https://www.scopus.com/inward/record.uri?eid=2-s2.0-80053235467&doi=10.17660%2FActaHortic.2010.884.57&partnerID=40&md5=668187b63012c07a144d8a26f57998eb	Research has shown that spraying petroleum-derived or botanical oils during cold deacclimation of peach buds can delay bud phenology and potentially reduce cold damage. Researchers recently suggested that winter-time applications of oil may minimize cold damage to grape after budburst. Elevated levels of abscisic acid (ABA) in tree buds have been associated with cold dormancy in trials. 'Niagara'…	2010	2021-04-03 10:35:35	2022-03-25 14:07:13		455–460			884				Acta Horticulturae				International Society for Horticultural Science	Department of Plant Sciences, University of Tennessee, Knoxville, TN, 37996-4561, United States	English							DOI: 10.17660/ActaHortic.2010.884.57			Costa, G
61	Web of Science Core collection	journalArticle	2006	Tsipouridis, C; Thomidis, T; Xatzicharisis, I	Effect of sprinkler irrigation system on air temperatures and use of chemicals to protect cherry and peach trees from early spring frost	Australian Journal of Experimental Agriculture		0816-1089	10.1071/ea04014	0	The use of some chemicals including vitamins C and E, copper hydroxide, gibberellic acid, pinolene, urea, captan, ethephon, chlormequat chloride and paclobutrazol for early spring frost protection of cherry and peach trees was studied. Applications before frost of urea, copper hydroxide and a mix of glycerine or captan + vitamins C and E reduced the damage to flowers (at rates up to 40-60%), whil…	2006	2021-04-03 10:35:35	2021-06-10 14:14:51		697–700		5	46										English							Place: Pomol Inst, Imathia 59200, Greece. Thomidis, T (corresponding author), Pomol Inst, Imathia 59200, Greece. thomi-1@otenet.gr
62	Agris	journalArticle	2004	Holubowicz, T; Basak, A; Pacholak, E	Effectiveness of HELP application on the protection of fruit plant flowers against frost					https://scholar.google.com/scholar_lookup?title=Effectiveness+of+HELP+application+on+the+protection+of+fruit+plant+flowers+against+frost&author=Holubowicz%2C+T.&publication_year=2004	In the years 2001-02 at the Department of Pomology at the Agricultural University of Poznan (Poland) the investigations were carried out on 8-9 year old peach trees of Reliance and on 26-27 year old apple trees Idared on the effectiveness of the protective spraying with HELP (mixture based on vitamin E and C with glicerol) against low temperature damages of flower buds, flowers and fruitlets. The…	2004	2021-04-03 10:35:46	2022-03-25 14:07:13		65–69		162											English
63	Web of Science Core collection	journalArticle	2015	Charrier, G; Ngao, J; Saudreau, M; Ameglio, T	Effects of environmental factors and management practices on microclimate, winter physiology, and frost resistance in trees	Frontiers in Plant Science		1664-462X	10.3389/fpls.2015.00259	0	Freezing stress is one of the most important limiting factors determining the ecological distribution and production of tree species. Assessment of frost risk is, therefore, critical for forestry, fruit production, and horticulture. Frost risk is substantial when hazard (i.e., exposure to damaging freezing temperatures) intersects with vulnerability (i.e., frost sensitivity). Based on a large num…	2015	2021-04-03 10:36:00	2022-03-25 14:07:13		18			6										English							Place: [Charrier, Guillaume] Univ Innsbruck, Dept Bot, Sternwartestr 15, A-6020 Innsbruck, Austria. [Ngao, Jerome; Saudreau, Marc; Ameglio, Thierry] INRA, Clermont Ferrand, France. [Ngao, Jerome; Saudreau, Marc; Ameglio, Thierry] Univ Blaise Pascal, Clermont Uni
64	Web of Science Core collection	journalArticle	1970	Burns, R M	EFFECTS OF FOLIAR SPRAYS FOR FROST PROTECTION IN TESTS WITH YOUNG CITRUS TREES	California Agriculture		0008-0845		0		1970	2021-04-03 10:36:06	2022-03-25 14:07:13		10–&		11	24										English
65	Web of Science Core collection	journalArticle	1981	Flick, J D; Hermann, L	EFFECTS OF GIBBERELLIC-ACID ON THE PEAR VARIETY PASSE CRASSANE .2. INCIDENCES ON FRUIT-SET AFTER FROST DAMAGE AT FULL BLOOM	Agronomie		0249-5627	10.1051/agro:19810511	0		1981	2021-04-03 10:36:10	2022-03-25 14:07:13		405–407		5	1										French							Place: FLICK, JD (corresponding author), INRA,ARBORICULTURE FRUITIERE STN,BEAUCOUZE,F-49000 ANGERS,FRANCE.
66	Scopus	bookSection	1998	Fujisawa, H; Koshiyama, M; Seto, H; Yoshida, S; Kamuro, Y	Effects of jasmonic acid compound on fruit setting, fruit growth, ripening and cold-resistance	Acta Horticulturae	05677572 (ISSN); 9789066059597 (ISBN)			https://www.scopus.com/inward/record.uri?eid=2-s2.0-0343835656&doi=10.17660%2FActaHortic.1998.463.31&partnerID=40&md5=4f23a7d0f84a1cd957ab933417ab2106	We studied on relationship between the chemical structures of jasmonic acid derivatives and plant growth promoting effects in field trials, and found that n-propyl dihydrojasmonate (PDJ, see Fig. I) was the most hopeful candidate for agricultural uses at present (Fujisawa et al. 1996). In fruit production, PDJ showed the practical effects for flower thinning, promotion of fruit thickening growth,…	1998	2021-04-03 10:36:15	2022-03-25 14:07:13		261–266			463				Acta Horticulturae				International Society for Horticultural Science	Nippon Zeon Co., Ltd., Marunouchi, Chiyoda-ku, Tokyo 100, Japan Inst, of Physical and Chemical Research, Wako, Saitama 351-01, Japan BAL Planning Co., Ltd., Hanaike, Ichinomiya, Aichi 491, Japan	English							DOI: 10.17660/ActaHortic.1998.463.31			Guardiola, J L; Martinez, J L G
67	Scopus	journalArticle	2019	Haghi, H; Rabiei, V; Ershadi, A; Razavi, F	Effects of late season foliar application of calcium chloride on cold hardiness in grapevines (Vitis vinifera ‘thompson seedless')	Horticulture Journal		21890102 (ISSN)	10.2503/hortj.UTD-056	https://www.scopus.com/inward/record.uri?eid=2-s2.0-85071657358&doi=10.2503%2Fhortj.UTD-056&partnerID=40&md5=c34aa6960104fa06aeba9d26107021b3	As a major growth limitation, low temperature-induced injuries may adversely affect grape production in many areas. Ten-year-old grapevines ‘Thompson Seedless' were sprayed with calcium chloride (CaCl2) three times at 10-day intervals from 19th September to 8th October 2015 and again in 2016 in a commercial vineyard. Bud samples were collected in December 2015 and 2016, January 2015 and 2016 and …	2019	2021-04-03 10:36:16	2022-03-25 14:07:13		347–353		3	88										English							Place: Department of Horticultural Science, Faculty of Agriculture, University of Zanjan, Zanjan, Iran Department of Horticultural Science, Faculty of Agriculture, Bu-Ali Sina University, Hamedan, Iran
68	Scopus	bookSection	2006	Ozturk, K; Olmez, H A; Colak, S; Celik, B	Effects of potassium nitrate on cold resistance of 'Cataloglu' apricot variety	Acta Horticulturae	05677572 (ISSN); 9066053275 (ISBN); 9789066053274 (ISBN)			https://www.scopus.com/inward/record.uri?eid=2-s2.0-33745058471&doi=10.17660%2FActaHortic.2006.701.127&partnerID=40&md5=866f0bcdff7cc2fe6219da17b5d8d96a	In this study, we investigated the effects of foliar spray containing potassium nitrate on cold resistance in 'Cataloglu' apricot cultivar. Foliar spray was applied at three concentrations: 1%, 1.5% and 2% by comparison with a control in 1999-2000. The application has been performed at three different stages of the crop: 1. At the end of April, when the seed size reaches that of an olive seed. 2.…	2006	2021-04-03 10:36:25	2022-03-25 14:07:13		713–718			701 II				Acta Horticulturae				International Society for Horticultural Science	Malatya Fruit Research Institute, Tecde Yolu, 44110, Malatya, Turkey	English							DOI: 10.17660/ActaHortic.2006.701.127			Audergon, J M
69	Scopus	journalArticle	2015	Habibi, G	Effects of soil- and foliar-applied silicon on the resistance of grapevine plants to freezing stress	Acta Biologica Szegediensis		1588385X (ISSN)		https://www.scopus.com/inward/record.uri?eid=2-s2.0-84957889298&partnerID=40&md5=a2c2cd5eb08f64f9aada5a21a3036435	Grapes are frequently injured by freezing stress. Silicon (Si) is reported to reduce the effects of freezing on various crops. The main objective of this study was to elucidate the role of foliar- and soil-applied Si in enhancing grape (Vitis vinifera L.) tolerance to cold stress. The results indicated that the freezing stress dramatically decreased leaf fresh mass, relative water content, and ca…	2015	2021-04-03 10:36:28	2022-03-25 14:07:13		109–117		2	59										English							Place: Department of Biology, Payame Noor University, Tehran, Iran
70	Web of Science Core collection	journalArticle	1974	Burns, R M	EFFECTS OF SPRAYING CHEMICALS ON YOUNG CITRUS TREES FOR FROST PROTECTION	California Agriculture		0008-0845		0		1974	2021-04-03 10:36:29	2022-03-25 14:07:13		13–14		2	28										English							Place: UNIV CALIF,AGR EXTENSION FARM,RIVERSIDE,CA 92502.
71	Scopus	book	2020	Küpe, M; Köse, C	Effects of trellising and baran systems on frost tolerance in Üzümlü (Erzincan) vineyards		05677572 (ISSN)			https://www.scopus.com/inward/record.uri?eid=2-s2.0-85083732023&doi=10.17660%2FActaHortic.2020.1276.12&partnerID=40&md5=09be2c8abd394819a3ee4d4211041dd6	In this study, the effects of Trellising and Baran systems on the frost tolerance of the dormant buds of the ‘Karaerik' were determined. In the research, after the winter cold, the one-year old cuttings of the ‘Karaerik' were taken before the pruning in the spring. The viability rate of primary, secondary and tertiary buds of the first 4 effective bud was determined under a binocular microscope b…	2020	2021-04-03 10:36:32	2022-03-25 14:07:13			87–92		1276								International Society for Horticultural Science	Department of Horticulture, Faculty of Agriculture, Ataturk University, Erzurum, 25240, Turkey	English							Publication Title: Acta Horticulturae DOI: 10.17660/ActaHortic.2020.1276.12
72	Agris	journalArticle	1981	Flick, Jean Daniel; Hermann, L	Effets de l'acide gibbérellique sur le poirier « Passe Crassane ». I. - Influence de 5 applications annuelles consécutives dans des conditions de floraison réalisées hors gel""Effects of gibberellic acid on the pear variety « Passe Crassane ». I. - Study					https://scholar.google.com/scholar_lookup?title=Effects+of+gibberellic+acid+on+the+pear+variety+«+Passe+Crassane+».+I.+-+Study+of+the+effects+of+five++consecutive+annual+sprays+at+full+bloom+without+frost+damage&author=Flick+%2C+Jean+Daniel%0A++++++++%28I	Experiments over 5 years with gibberellic acid (GA3) on pear variety « Passe Crassane » allow a better understanding of the spring spray effects on vegetative growth, floral induction, fruit setting related to the level of natural parthenocarpy of the tree. With 15 ppm of gibberellic acid (GA3) no adverse effect on floral induction or beneficial effect on vegetative growth was observed. The benef…	1981	2021-04-03 10:36:34	2022-03-25 14:07:13															French
73	Web of Science Core collection	journalArticle	2009	Lamb, D W	Electrically heated cables protect vines from frost damage at early flowering	Australian Journal of Grape and Wine Research		1322-7130	10.1111/j.1755-0238.2008.00034.x	0	Current methods of frost protection in vineyards involve fans, air heaters or sprinklers; each is limited by environmental constraints or available water. An alternative, all-electrical technique offers growers wider choice to match options with their vineyard operations. This study evaluates the ability of electrical heating cables, wrapped around the vine cordons, to protect inflorescences from…	2009	2021-04-03 10:36:38	2022-03-25 14:07:13		79–84		1	15										English							Place: Univ New England, Sch Sci & Technol, Precis Agr Res Grp, Armidale, NSW 2351, Australia. Lamb, DW (corresponding author), Univ New England, Sch Sci & Technol, Precis Agr Res Grp, Armidale, NSW 2351, Australia. dlamb@une.edu.au
74	Web of Science Core collection	journalArticle	1991	Parsons, L R; Wheaton, T A; Faryna, N D; Jackson, J L	ELEVATED MICROSPRINKLERS IMPROVE PROTECTION OF CITRUS TREES IN AN ADVECTIVE FREEZE	Hortscience		0018-5345	10.21273/hortsci.26.9.1149	0	The severe advective freeze of 23-26 Dec. 1989 killed most nonprotected trees in Florida's northern citrus region. Minimum temperatures reached -8.3C with \textgreater 43 hours below freezing. Microsprinklers elevated to a height of 0.6 or 0.9 m and placed inside the canopy of young 'Hamlin' and navel orange trees [Citrus sinensis (L.) Osb.] provided excellent protection to heights well above 1 m…	1991	2021-04-03 10:36:39	2022-03-25 14:07:13		1149–1151		9	26										English							Place: PARSONS, LR (corresponding author), UNIV FLORIDA,CTR AGR RES & EDUC,INST FOOD & AGR SCI,CTR CITRUS RES & EDUC,700 EXPT STN RD,LAKE ALFRED,FL 33850, USA.
75	Web of Science Core collection	journalArticle	2006	Mickelbart, M V; Chapman, P; Collier-Christian, L	Endogenous levels and exogenous application of glycinebetaine to grapevines	Scientia Horticulturae		0304-4238	10.1016/j.scienta.2006.07.031	0	Glycinebetaine (GB) plays a role in stress tolerance in many plant species that synthesize this compatible solute; however, many plants are unable to naturally synthesize GB or synthesize very low levels. In an effort to increase stress tolerance, there have been attempts to artificially increase the concentration of GB in plants by selection for high accumulating species, genetic engineering, or…	2006	2021-04-03 10:36:40	2022-03-25 14:07:13		7–16		1	111										English							Place: Lincoln Univ, Dept Agr & Life Sci, Christchurch, New Zealand. Mickelbart, MV (corresponding author), Purdue Univ, Dept Hort & Landscape Architecture, 625 Agr Mall Dr, W Lafayette, IN 47907 USA. mickelbart@purdue.edu
76	Web of Science Core collection	journalArticle	1992	Bourgeois, W J; Adams, A J	EVALUATION OF 13 NAVEL ORANGE CULTIVARS UNDER SCAFFOLD BRANCH IRRIGATION FREEZE PROTECTION DURING THE 1989 FREEZE	Florida State Horticultural Society. Meeting (USA)		: 0886-7283		0		1992	2021-04-03 10:37:01	2021-08-05 10:24:01		142-144			104										English							Publication Title: Proceedings of the 104th Annual Meeting of the Florida State Horticultural Society			Childers, N F
77	Scopus	conferencePaper	1997	Koc, A B; Heinemann, P H; Morrow, C T; Crassweller, R M	Evaluation of an automated irrigation system for frost protection of apple buds	Proceedings of the 1997 ASAE Annual International Meeting. Part 1 (of 3)	01450166 (ISSN)			https://www.scopus.com/inward/record.uri?eid=2-s2.0-0031341685&partnerID=40&md5=c4fff76c3393a3125491b591d0b538fb	An automated irrigation system was refined and tested on a 0.4 ha. orchard for protection of apple buds from cold while reducing water usage. For three out of six frost events, the air temperature dropped below the critical temperature. The automated irrigation system successfully protected buds from cold during these three nights. The intermittent sprinkler irrigation system control was simulate…	1997	2021-04-03 10:37:03	2022-03-25 14:07:13					1								ASAE	Pennsylvania State Univ, University Park, United States	English										Anon
78	Web of Science Core collection	journalArticle	1993	Gardea, A A; Lombard, P B; Crisosto, C H; Moore, L W; Fuchigami, L H; Gusta, L V	EVALUATION OF FROSTGARD AS AN ANTIFREEZE, INHIBITOR OF ICE NUCLEATORS, AND CRYOPROTECTANT ON PINOT-NOIR LEAF TISSUE	American Journal of Enology and Viticulture		0002-9254	https://www.ajevonline.org/content/44/2/232.article-info	0	Laboratory procedures were developed to determine the effectiveness of Frostgard (FG). Specific experiments tested its antifreeze, anti-ice nucleation, and cryoprotection properties in grapes. The freezing point of water was related to the amount of impurities in the water and less with FG concentration. FG at 1% (v/v) depressed the ice nucleation temperature (INT) of water solutions by 1-degrees…	1993	2021-04-03 10:37:12	2021-05-30 21:48:57		232–235		2	44										English							Place: OREGON STATE UNIV,DEPT HORT,CORVALLIS,OR 97331. UNIV SASKATCHEWAN,SASKATOON S7N 0W0,SASKATCHEWAN,CANADA. KEARNEY AGR CTR,PARLIER,CA 93648. OREGON STATE UNIV,DEPT BOT & PLANT PATHOL,CORVALLIS,OR 97331.
79	Scopus	journalArticle	2014	McArtney, S; Greene, D; Robinson, T; Wargo, J	Evaluation of Ga4+7 plus 6-benzyladenine as a frost-rescue treatment for apple	HortTechnology		10630198 (ISSN)	10.21273/horttech.24.2.171	https://www.scopus.com/inward/record.uri?eid=2-s2.0-84899437224&doi=10.21273%2Fhorttech.24.2.171&partnerID=40&md5=c437dcc9e8b8b6e7f9d98fb4e7e5752d	Freeze events during bloom can be a relatively frequent occurrence in many apple (Malus ×domestica) production areas in the United States that significantly reduce orchard productivity and profitability. This study investigated the potential for a proprietary mixture of gibberellin A 4 + A7 and 6-benzyladenine (GA 4+7 plus 6-BA) to increase fruit set and cropping of apple following freeze events …	2014	2021-04-03 10:37:13	2022-03-25 14:07:13		171–176		2	24										English							Place: Department of Horticultural Science, North Carolina State University, Mountain Horticultural Crops Research and Extension Center, 455 Research Drive, Mills River, NC 28759, United States Stockbridge School of Agriculture, University of Massachusetts, Bowd
80	Scopus	journalArticle	2000	Jolivet, Y; Dubois, J M M	Evaluation of hilling efficiency as a method of protection of vine against winter cold in Québec	Journal International des Sciences de la Vigne et du Vin		11510285 (ISSN)	10.20870/oeno-one.2000.34.3.1001	https://www.scopus.com/inward/record.uri?eid=2-s2.0-0346629828&doi=10.20870%2Foeno-one.2000.34.3.1001&partnerID=40&md5=3c3a4ee06c1f2693a7fea55169ade0d1	Extreme minimum temperatures during wintertime sometimes dropping to -35°C can damage the latent buds of hybrid vines whose tolerance to cold temperatures is between -20°C and -30°C and accordingly can compromise their survival. To counter these adverse effects, the majority of winegrowers in Québec cover their vine stocks with 40 to 60 cm of earth taken between the rows. Based on temperature mea…	2000	2021-04-03 10:37:14	2022-03-25 14:07:13		83–92		3	34										French							Place: Dept. de Geogr. et Teledetection, Université de Sherbrooke, Sherbrooke, Que. J1K 2R1, Canada
81	Web of Science Core collection	journalArticle	2011	Yadollahi, A	Evaluation of reduction approaches on frost damages of grapes grown in moderate cold climate	African Journal of Agricultural Research		1991-637X	10.5897/ajar11.1036	0	This study was done to investigate passive and active protective methods on reduction of losses from frost stresses in grapes cultivated in Shahrekord (Iran) during 2006 to 2008. Data analysis was done based on randomized block design, 3 replicates and five treatments including control without operate, Bordeaux mixture, increasing garden soil moisture up to field capacity, sprinkler irrigation up…	2011	2021-04-03 10:37:20	2022-03-25 14:07:13		6289–6295		29	6										English							Place: [Yadollahi, A.] Payame Noor Univ Shahrkord, Sch Agr, Shahrekord, Iran. [Yadollahi, A.] Agr & Food Consultants Ltd, Loughborough LE11 2PH, Leics, England. Yadollahi, A (corresponding author), Payame Noor Univ Shahrkord, Sch Agr, Shahrekord, Iran. hi.a@live
82	Scopus	journalArticle	1999	Jolivet, Y; Dubois, J M M; Granberg, H	Evaluation of the efficiency of the polystyrene cone and geotextile fabric for the protection of the vine against late spring frosts in québec for small exploitations and tree plantations	Journal International des Sciences de la Vigne et du Vin		11510285 (ISSN)	10.20870/oeno-one.1999.33.3.1026	https://www.scopus.com/inward/record.uri?eid=2-s2.0-0347867065&doi=10.20870%2Foeno-one.1999.33.3.1026&partnerID=40&md5=85c3abe4629f6691bb154b3c21a1e21f	Based on temperature measurements recorded within the aerial portions of the Vitis vinifera L. var. Melon vine variety during spring frosts, it was possible to evaluate the efficiency of two methods of phytoprotection : the polystyrene cone and geotextib fabric. Experimentation was carried out in a vineyard located near the City of Sherbrooke in Québec during the critical hours (3 h00 and 6 h00, …	1999	2021-04-03 10:37:25	2022-03-25 14:07:13		99–104		3	33										French							Place: Dept. de Geogr. et Teledetection, Université de Sherbrooke, Sherbrooke, Que., Canada
83	Scopus	journalArticle	2003	Telebak, T; Jolivet, Y; Dubois, J M	Evaluation of the productivity of the hybrid vine Seyval blanc in function of several types of protection against frost in Québec	Journal International des Sciences de la Vigne et du Vin		11510285 (ISSN)	10.20870/oeno-one.2003.37.1.1686	https://www.scopus.com/inward/record.uri?eid=2-s2.0-2442498566&doi=10.20870%2Foeno-one.2003.37.1.1686&partnerID=40&md5=be59ce21ec84b86c1a7476754ee80d39	In Quebec, winter frost is one of the determining factors influencing vine survival and yield. To evaluate the quality of the different types of winter protection, ground temperature data under different covers (ground knolls, leaf mounds, carried over snow and natural snow) and ambient air temperatures were recorded. Results show that the Seyval blanc, if not protected against winter frost, can …	2003	2021-04-03 10:37:26	2022-03-25 14:07:13		1–13		1	37										French							Place: Dept. de Geogr. et Teledetection, Université de Sherbrooke, Sherbrooke, Que. J1K 2R1, Canada
84	Web of Science Core collection	bookSection	1993	Martsolf, J D	EVAPORATION AND WIND - FRIEND OR FOE IN COLD PROTECTION	Proceedings of the 106th Annual Meeting of the Florida State Horticultural Society				0		1993	2021-04-03 10:37:34	2022-03-25 14:07:13		65–70							Proceedings of the Florida State Horticultural Society				Florida State Horticultural Soc	UNIV FLORIDA,IFAS,DEPT HORT SCI,GAINESVILLE,FL 32611.	English										Childers, N F
85	Groene Kennis	journalArticle	1992	Buchter - Weisbrodt, H	Existenzsicherung durch Bewaesserung : 23. Pfaelzer Obstbaumtag in Neustadt/Weinstrasse	Obstbau 17 3: 126 - 152				http://na	Adviezen voor irrigatie in verband met vorstbestrijding, waterbehoefte van de fruitbomen en voeding (middels druppelirrigatie)	1992	2021-04-03 10:37:37	2021-07-05 20:47:14															Duits
86	WOS RSCI	journalArticle	2013	Bayat, Hassan; Noghondar Morteza, Alirezaie; Neamati, Hossein; Nezami, Ahmad; Noghondar, Morteza Alirezaie; Neamati, Hossein; Nezami, Ahmad	Exogenous application of ascorbic acid alleviates chilling injury in apricot (Prunus armeniaca L. cv. Shahroudi) flowers	Journal of Stress Physiology & Biochemistry		1997-0838		internal-pdf://218.40.28.209/JSPB_2013_3_199-206.pdf	One of the most important limiting factors in spread of apricot in Iran is late spring frost, which damages flower bud and decrease total yield of crop. It has been found that ascorbic acid (AA) plays a beneficial role during plant response to chilling and freezing stresses. To evaluate the effects of AA on alleviating of cold stress, the flower buds of Prunus armeniaca L. cv. Shahroudi were spra…	2013	2021-04-03 10:37:38	2022-03-25 14:07:13		199–206		3	9/n.3										English							Place: [Bayat, Hassan; Noghondar, Morteza Alirezaie; Neamati, Hossein] Department of Horticultural science, Faculty of Agriculture, Ferdowsi University of Mashhad, Mashhad, Iran. [Nezami, Ahmad] Department of Agronomy and Plant Breeding, Faculty of Agriculture,
87	Scopus	journalArticle	2014	Melgoza, F J; Kusakabe, A; Nelson, S D; Melgar, J C	Exogenous Applications of Abscisic Acid Increase Freeze Tolerance in Citrus Trees	International Journal of Fruit Science		15538362 (ISSN)	10.1080/15538362.2014.899138	https://www.scopus.com/inward/record.uri?eid=2-s2.0-84905082544&doi=10.1080%2F15538362.2014.899138&partnerID=40&md5=51efe9118776a3c18f4865af21db3927	The exogenous application of the plant hormone abscisic acid (ABA) may provide a new approach for preventing freeze damage to fruit tree crops. Exogenous ABA (1 mM) was foliarly applied to citrus trees under different irrigation regimes: well-irrigated trees or drought-stressed trees. Foliar applications of ABA increased the endogenous leaf ABA concentrations, and drought-stressed trees sprayed w…	2014	2021-04-03 10:37:38	2022-03-25 14:07:13		376–387		4	14										English							Place: Texas AandM University-Kingsville, Citrus Center, Weslaco, TX, United States
88	Scopus	journalArticle	2017	Kurlus, R; Świerczyński, S; Rutkowski, K; Ratajkiewicz, H; Malinowska, A; Wyrwa\l, A	Exogenus ‘GA3' and ‘GA4+7' effects on phenological indices, frost hardiness and quality properties of ‘English Morello' sour cherry (Prunus cerasus L.)	Acta Scientiarum Polonorum, Hortorum Cultus		16440692 (ISSN)	10.24326/asphc.2017.6.9	https://www.scopus.com/inward/record.uri?eid=2-s2.0-85040926363&doi=10.24326%2Fasphc.2017.6.9&partnerID=40&md5=80db3b49784afd5a096f2d2d0a9dbc63	Exogenous gibberellins GA3 and GA4+7 treatments on ‘English Morello' sour cherry trees 58 days after anthesis were evaluated in relation to their effect on fruit firmness, size distribution, colour development, titratable acidity to firmness ratio, yield, efficiency indices as well as leaf fall senescence. Moreover in the season following the applications their effect on flower bud characteristic…	2017	2021-04-03 10:37:41	2022-03-25 14:07:13		99–109		6	16										English							Place: Department of Dendrology, Pomology and Nursery, Poznan University of Life Sciences, D\c abrowskiego 159, Poznań, 60-594, Poland Department of Entomology and Environmental Protection, Poznan University of Life Sciences, D\c abrowskiego 159, Poznań, 60-594, Polan
89	Agris	journalArticle	1991	Rueger, H	Experiences with frost protection on South Tyrol	Rheinische Monatsschrift fuer Gemuese, Obst, Zierpflanzen				https://scholar.google.com/scholar_lookup?title=%5BExperiences+with+frost+protection+on+South+Tyrol%5D&author=Rueger%2C+H.+%28Lehr-+und+Versuchsanstalt+Auweiler-Friesdorf%2C+Koeln+%28Germany%29%29&publication_year=1991		1991	2021-04-03 10:37:44	2021-12-13 10:42:39		608–609		12	79										German
90	Scopus	conferencePaper	2018	Perry, J; Debuisson, S; Descôtes, A	Experimental training systems in Champagne: An overview of agronomical and qualitative parameters	12th Congreso Internacional Terroir	22671242 (ISSN)		10.1051/e3sconf/20185001042	https://www.scopus.com/inward/record.uri?eid=2-s2.0-85055007416&doi=10.1051%2Fe3sconf%2F20185001042&partnerID=40&md5=022f6800011434e31e649151ecec3e44	Vine implantation in Champagne is strictly regulated. Row spacing is limited to 1,50 meter and the canopy height can not exceed 1,40 m. The traditional training system is therefore characterized by narrow spaced vines. From the late eighties, different vine training systems, such as lyres, have been tested in the Champagne area. The aim is to assess their interests in the terroir of Champagne, wh…	2018	2021-04-03 10:37:46	2022-03-25 14:07:13					50								EDP Sciences	CIVC, Comité Interprofessionnel du Vin de Champagne, 5 rue Henri-Martin, CS 30 135, Epernay, 51204, France	English										Burgos, A M
91	Groene Kennis	journalArticle	2003	Kepers, L	Flipper beregent doelgerichter : appel	Groenten + fruit : weekblad voor de voedingstuinbouw. Algemeen 5: 48				http://na	Doelgericht beregenen tegen nachtvorst vraagt veel minder water, is goedkoper en effectiever. Kosten en werking van een nieuwe regeninstallatie krijgen in dit artikel extra aandacht	2003	2021-04-03 10:38:05	2021-07-05 20:47:14															Nederlands
92	Agris	thesis	1996	Benitez Molina, Gaudencio; Universidad Autonoma Chapingo, Chapingo Mex Departamento de Fitotecnia	Flowering induction and freezing resistance by foliar nutrition and rings in juvenile trees of peach segregates 86-28C x 88-11N (Prunus persica (L.) Batsch) in Montecillo, Mexico State					https://scholar.google.com/scholar_lookup?title=%5BFlowering+induction+and+freezing+resistance+by+foliar+nutrition+and+rings+in+juvenile+trees+of+peach+segregates+86-28C+x+88-11N+%28Prunus+persica+%28L.%29+Batsch%29+in+Montecillo%2C+Mexico+State%5D&author		1996	2021-04-03 10:38:09	2021-06-07 13:10:32															Spanish		PhD Thesis
93	Groene Kennis	journalArticle	1995	Faby, R; Themann, O	Foerderung der Frosthaerte von Apfelbluehten - aus der Versuchsarbeit der V.B.O.G. Langfoerden	Obstbau 20 3: 134 - 137				http://na	Onderzoek naar de werking van groeibeinvloedende stoffen op de weerstand tegen nachtvorst	1995	2021-04-03 10:38:11	2021-07-05 20:47:14															Duits
94	Agris	journalArticle	1993	Holubowicz, T	Foliage sprays with frostgard, teric 12A23B and BRIJ 35 as a method to increase fruit tree flowers resistance to spring frost					https://scholar.google.com/scholar_lookup?title=Foliage+sprays+with+frostgard%2C+teric+12A23B+and+BRIJ+35+as+a+method+to+increase+fruit+tree+flowers+resistance+to+spring+frost&author=Holubowicz%2C+T.+%28Agricultural+Univ.%2C+Poznan+%28Poland%29.+Dept.+of+		1993	2021-04-03 10:38:11	2022-03-25 14:07:13				329											English
95	Scopus	journalArticle	2014	Sarikhani, H; Haghi, H; Ershadi, A; Esna-Ashari, M; Pouya, M	Foliar application of potassium sulphate enhances the cold-hardiness of grapevine (Vitis vinifera l.)	Journal of Horticultural Science and Biotechnology		14620316 (ISSN)	10.1080/14620316.2014.11513060	https://www.scopus.com/inward/record.uri?eid=2-s2.0-84903371245&doi=10.1080%2F14620316.2014.11513060&partnerID=40&md5=9e09ecd6dbe448a78faf7ce12a964dcf	Winter freezing injury is one of the most important factors limiting grapevine production. The main purpose of this study was to investigate the effects of foliar potassium sulphate (K2SO4) fertilisation on the cold-hardiness of 'Bidaneh Sefid' grapevine (Vitis vinifera L.). Four concentrations of potassium sulphate [0.0, 0.5, 1.0, or 2.0% (w/v)] were sprayed to run-off on all leaves of each plan…	2014	2021-04-03 10:38:12	2022-03-25 14:07:13		141–146		2	89										English							Place: Department of Horticultural Sciences, Bu-Ali Sina University, Hamedan 6517833131, Iran Department of Agricultural Extension and Education, University of Nahavand, Nahavand, Hamedan 6517873173, Iran
96	Scopus	journalArticle	1996	Zilkah, S; Wiesmann, Z; Klein, I; David, I	Foliar applied urea improves freezing protection to avocado and peach	Scientia Horticulturae		03044238 (ISSN)	10.1016/0304-4238(96)00883-7	https://www.scopus.com/inward/record.uri?eid=2-s2.0-0030250424&doi=10.1016%2F0304-4238%2896%2900883-7&partnerID=40&md5=3ac688022212fc2ad855d2cfaafdc3ee	The effect of foliar applied urea on freeze hardiness was evaluated under orchard and laboratory conditions. Freezing injury and senescence of avocado (Persea americana Mill.) cv. 'Hass' leaves in the orchard was inversely correlated to N content. Three foliar applications of 2% low- biuret urea caused a 26% nitrogen enrichment of leaves. Consequently, leaf freezing hardiness was increased and se…	1996	2021-04-03 10:38:13	2022-03-25 14:07:13		85–92		1-2	66										English							Place: Inst. of Hort. and Ornamental Plants, Agricultural Research Organization, Volcani Center, P.O.B. 6, Bet Dagan 50250, Israel
97	Scopus	journalArticle	2005	Balmer, M; Kunz, A; Blanke, M	Forced cultivation of sweet cherries with overall cover from rain	Erwerbs-Obstbau		00140309 (ISSN)	10.1007/s10341-005-0062-5	https://www.scopus.com/inward/record.uri?eid=2-s2.0-29244449836&doi=10.1007%2Fs10341-005-0062-5&partnerID=40&md5=0ad83ab9ead7932d95bb34d3b76a333c	The sweet cherry cvs. 'Burlat', 'Earlise', 'Samba', 'Souvenir', and clone M, all with early ripening, large, dark, red-black fruit, were cultivated at a spacing of 3.80x1.75 m under complete rain cover in a whole orchard at the Klein-Altendorf Research Station near Bonn, Germany during April and May 2004. Under such cover, these sweet cherry trees flowered 6-13 days earlier and their fruit ripene…	2005	2021-04-03 10:38:16	2022-03-25 14:07:13		78–86		4	47										German							Place: DLR Rheinpfalz, KoGa Ahrweiler, Walporzheimer Straße 48, 53474 Bad Neuenahr-Ahrweiler, Germany Obstversuchsanlage Klein-Altendorf, Institut für Gartenbauwissenschaft, Meckenheimer Straße 42, 53359 Rheinbach, Germany
98	Scopus	journalArticle	2007	Dekova, O; Blanke, M	Forcing of sweet cherries in polytunnels	Erwerbs-Obstbau		00140309 (ISSN)	10.1007/s10341-006-0025-5	https://www.scopus.com/inward/record.uri?eid=2-s2.0-33847414514&doi=10.1007%2Fs10341-006-0025-5&partnerID=40&md5=c1356ec3656aa43d4f94bc4861669ecc	Early ripening sweet cherry cvs 'Burlat', 'Earlise', 'Samba', 'Souvenir des Charmes' and clone M, which are all characterised by large fruit size and dark red fruit, on GiSelA 5 rootstock were forced - by closing a polytunnel from 24 March to 20 April 2006 - at Klein-Altendorf research station of Bonn University. A portable gas heater was used for automated frost protection in April. An adjacent …	2007	2021-04-03 10:38:17	2022-03-25 14:07:13		10–17		1	49										German							Place: INRES - Institut für Nutzpflanzenwissenschaften und Ressourcenschutz, Lehr- und Forschungsstation für Obstbau, Klein-Altendorf der Universität Bonn, Meckenheimer Str. 42, 53359 Rheinbach, Germany
99	Web of Science Core collection	journalArticle	2018	Kose, C; Gunes, A; Kaya, O; Kitir, N; Turan, M; Sahin, F	Freeze Injure and Antioxidant Enzyme Activity of Grapevine (Vitis Vinifera) Under Bio-Boron Fertilizer Applications	Erwerbs-Obstbau		0014-0309	10.1007/s10341-018-0370-1	0	This study was conducted to determine the effects of plant growth promoting bacteria (PGPR) and boron (Bio-B) on the plant freeze injury, antioxidant enzyme activity and fruit yield of grapevine cultivar. The experimental plot was acompletely randomized design with 5replicates. As atrial model Bio-B and control were used as fertilizer agent. Bio-B fertilizer has been applied in different ways as …	2018	2021-04-03 10:38:22	2022-03-25 14:07:13		3–10			60										English							Place: [Kose, Cafer] Ataturk Univ, Dept Hort, Fac Agr, Erzurum, Turkey. [Gunes, Adem] Erciyes Univ, Dept Soil Sci & Plant Nutr, Fac Agr, Kayseri, Turkey. [Kaya, Ozkan] Erzincan Hort Res Inst, Erzincan, Turkey. [Kitir, Nurgul; Turan, Metin; Sahin, Fikrettin] Yedi
100	Web of Science Core collection	journalArticle	1983	Seeley, S D; Damavandy, H	FREEZE PROTECTION FOR UTAH ORCHARDS	Utah Science		0042-1502		0		1983	2021-04-03 10:38:23	2022-03-25 14:07:13		80–83		3	44										English							Place: SEELEY, SD (corresponding author), UTAH STATE UNIV,UTAH AGR EXPT STN,DEPT PLANT SCI,LOGAN,UT 84322, USA.
101	Web of Science Core collection	book	1995	Parsons, L R; Wheaton, T A	Freeze protection of Florida citrus with microsprinkler irrigation		0-929355-62-8			0		1995	2021-04-03 10:38:23	2021-06-07 13:10:44			25–30		95								Amer Soc Agricultural Engineers	UNIV FLORIDA,CTR CITRUS RES & EDUC,IFAS,LAKE ALFRED,FL 33850.	English							Publication Title: Microirrigation for a Changing World: Conserving Resources/Preserving the Environment			Lamm, F R
102	Web of Science Core collection	journalArticle	1977	Lipe, W N; Wilke, O; Newton, O	FREEZE PROTECTION OF PEACHES BY EVAPORATIVE COOLING IN POST-REST, PRE-BLOOM PERIOD	Journal of the American Society for Horticultural Science		0003-1062		0		1977	2021-04-03 10:38:24	2021-07-05 20:47:14		370–372		3	102										English							Place: NATL WEATHER SERV,TEXAS AGR EXPT STN,LUBBOCK,TX 79401.
103	Web of Science Core collection	journalArticle	1988	Martsolf, J D; Hannah, H E; Fernandez, R T	FREEZE PROTECTION WITH AN ORCHARD COVER	Hortscience		0018-5345		0		1988	2021-04-03 10:38:24	2021-04-13 21:06:29		723		3	23										English							Place: UNIV FLORIDA,INST FOOD & AGR SCI,DEPT FRUIT CROPS,GAINESVILLE,FL 32611.
104	Scopus	journalArticle	2008	Ebel, R C; Nesbitt, M; Dozier, W A; Dane, F; Dozier Jr, W A; Dane, F	Freeze risk and protection measures of satsuma mandarins grown in the southeastern United States	HortScience		0018-5345	10.21273/hortsci.43.2.287	https://www.scopus.com/inward/record.uri?eid=2-s2.0-41149163743&doi=10.21273%2Fhortsci.43.2.287&partnerID=40&md5=2d809d25391313347006a93d4ad57994	The northern fringe of the Gulf of Mexico has an excellent climate for growing high-quality satsumas that are available in U.S. retail chain stores before most other citrus. In part because of high fruit quality, satsuma mandarin production grew into a major industry in Alabama, Louisiana, Mississippi, and the panhandle of Florida in the early 1900s. Freeze protection measures were not sufficient…	2008	2021-04-03 10:38:25	2022-03-25 14:07:13		287–289		2	43										English							Place: Department of Horticulture, Auburn University, 101 Funchess Hall, Auburn, AL 36849, United States Southwest Florida Research and Education Center, University of Florida, IFAS, 2686 Hwy. 29 N., Immokalee, FL 34142, United States
105	Scopus	journalArticle	1977	Mihara, Y; Tsuruta, K; Nemoto, O	Frost Damage Increased by the Windbreak	Journal of Agricultural Meteorology		00218588 (ISSN)	10.2480/agrmet.33.67	https://www.scopus.com/inward/record.uri?eid=2-s2.0-0017423174&doi=10.2480%2Fagrmet.33.67&partnerID=40&md5=f16b379f72b4989f0ed1e695d49b8105	A large orchard of satsuma mandarin located nearest the sea coast of the southern end of Kyushu was completely destroyed by the early frost on the two successive nights in November, 1968. The orchard of 72 hectare area in an artificially flattened dune, 5 m above sea level, is divided into 60 rectangular sections; each section, 100m wide and 120m long, is surrounded by a pine-tree hedge 6-8 m hig…	1977	2021-04-03 10:38:39	2022-03-25 14:07:13		67–74		2	33										English							Place: College of Horticulture, Chiba University, Japan
106	Web of Science Core collection	journalArticle	1981	Lindow, S E	FROST DAMAGE TO PEAR REDUCED BY ANTAGONISTIC BACTERIA, BACTERICIDES, AND ICE NUCLEATION INHIBITORS	Phytopathology		0031-949X		0		1981	2021-04-03 10:38:41	2021-04-16 09:10:53		237		2	71										English							Place: UNIV CALIF BERKELEY, DEPT PLANT PATHOL, BERKELEY, CA 94720 USA.
107	Agris	journalArticle	1991	Jourdain, J M	Frost damage: how orchards can cope (France)	Infos CTIFL		0758-5373		https://scholar.google.com/scholar_lookup?title=Frost+damage%3A+how+orchards+can+cope+%28France%29&author=Jourdain%2C+J.M.+%28Centre+Technique+Interprofessionnel+des+Fruits+et+Legumes%2C+Montauban+%28France%29.+Centre+d%27Experimentation+Fruits+et+Legumes		1991	2021-04-03 10:38:41	2021-12-13 10:38:20		30–32													French
108	Groene Kennis	journalArticle	1987	John, P	Frost protection : Fruitful sprinkling directly against frost	Grower 107 17: 23 - 27				https://library.wur.nl/link/resolve?sid=WUR:CLC&spage=23&epage=27&pages=5&pid=%3Cisn%3E714515%3C/isn%3E&genre=article&auinit=P&aulast=John&issn=0017-4785&volume=107&issue=17&date=1987&atitle=Frost%20protection%20%3A%20Fruitful%20sprinkling%20directly%20against%20frost&title=Grower&id=info:oclcnum/3147150		1987	2021-04-03 10:38:54	2021-12-13 10:42:39															Engels
109	Scopus	journalArticle	2019	Bar-Noy, Y; Sofer-Arad, C; Perel, M; Cohen, H; Senesh, N; Noy, M; Rubinovich, L	Frost protection efficiency evaluation in avocado with a horizontal wind machine	Fruits		02481294 (ISSN)	10.17660/th2019/74.3.4 10.13031/aim.20141907096; Yazdanpanah, H., Stigter, C.J., Selective inverted sink efficiency for spring frost protection in almond orchards northwest of Isfahan, Iran (2011) Theor. Appl. Climatol., 105, pp. 27-35. , https://doi.org/10.1007/s00704-010-0367-7; Ziv, D., Zviran, T., Zezak, O., Samach, A., Irihimovitch, V., Expression profiling of FLOWERING LOCUS T-like gene in …	https://www.scopus.com/inward/record.uri?eid=2-s2.0-85067297049&doi=10.17660%2Fth2019%2F74.3.4&partnerID=40&md5=5eefa86db72f131fc131a1f7c218935a	Introduction – Frost damage is an important factor in reducing avocado (Persea americana Mill.) yields, especially of the commercially important cultivar, ‘Hass'. To mitigate frost, horizontal wind machines (HWM) are used, although little is known about their efficacy in protecting avocado orchards. Materials and methods – Here, we evaluated the frost mitigation efficiency of an HWM in a ‘Hass' a…	2019	2021-04-03 10:38:56	2022-03-25 14:07:13		124–129		3	74										English							Place: Western Galilee Agricultural R and D, Acre, 1032900, Israel Northern R and D, MIGAL – Galilee Research Institute, P.O. Box 831, Kiryat-Shmona, 11016, Israel Soil Conservation and Drainage Department, Israel Ministry of Agriculture and Rural Development, B
110	Web of Science Core collection	journalArticle	1979	Oswalt, T W	FROST PROTECTION IN CITRUS	Citrus Industry		0009-7594		0		1979	2021-04-03 10:38:57	2022-03-25 14:07:13		13–14		1	60										English							Place: OSWALT, TW (corresponding author), FLORIDA COOPERAT EXTENS SERV,BARTOW,FL 33830, USA.
111	Scopus	journalArticle	1998	Peleg, Arie	Frost protection in high density orchards	International Water and Irrigation		03345807 (ISSN)		https://www.scopus.com/inward/record.uri?eid=2-s2.0-0032312497&partnerID=40&md5=243d5879373208daa0c710d04fbdc0ad	Targeted frost protection for high density planting was compared to conventional method in the experimental apple orchard of the Catholic Highschool in Geel, Belgium. Three types of sprinklers were compared: impact brass sprinklers; Dan 2001 microsprinklers; Dan 7955 strip microsprinklers. All treatments were turned on at 20:00 and turned off at 08:00 next morning. The temperature at the protecte…	1998	2021-04-03 10:38:58	2021-12-13 11:24:52		40–41		4	18										English							Place: Dan Sprinklers, Israel
112	Web of Science Core collection	journalArticle	1980	Wainwright, H	FROST PROTECTION IN ORCHARDS	Scientific Horticulture		0080-7737		0		1980	2021-04-03 10:38:58	2022-03-25 14:07:13		106–110			31										English							Place: WAINWRIGHT, H (corresponding author), UNIV BATH,SCH BIOL SCI,BATH BA2 7AY,AVON,ENGLAND.
113	Scopus	journalArticle	1951	Frith, H J	Frost protection in orchards using air from the temperature inversion layer, (1951). Aust. Jour. Agri. Res, 2(1): 24'42	Journal of Agricultural Meteorology		00218588 (ISSN)	10.2480/agrmet.6.178	https://www.scopus.com/inward/record.uri?eid=2-s2.0-85007904216&doi=10.2480%2Fagrmet.6.178&partnerID=40&md5=d2fbab2ca994927b273a99947734007c		1951	2021-04-03 10:38:59	2022-03-25 14:07:13		178			6										English
114	Agris	journalArticle	1992	Leprat, G	Frost protection in spring [Champagne vineyard, France	Arboriculture Fruitiere				https://scholar.google.com/scholar_lookup?title=%5BFrost+protection+in+spring+%5BChampagne+vineyard%2C+France%5D%5D&author=Leprat%2C+G.&publication_year=1992		1992	2021-04-03 10:39:00	2022-03-25 14:07:13		35–37			455										French
115	Web of Science Core collection	journalArticle	1987	Evert, D R	FROST PROTECTION WITH A CENTER PIVOT OVER A PEACH ORCHARD	Hortscience		0018-5345		0		1987	2021-04-03 10:39:02	2021-04-16 09:07:50		1147–1148		5	22										English							Place: UNIV GEORGIA,DEPT HORT,TIFTON,GA 31793.
116	Groene Kennis	journalArticle	2004	Leumann, R; Boos, J	Frostbekämpfung bei Kirschen	Obst- und Weinbau 140 4: 11 - 13				https://library.wur.nl/WebQuery/groenekennis/1714637	Verslag van een onderzoek naar twee methoden om vorstschade bij kersenteelt te voorkomen: verwarming en vorstbeschermende middelen	2004	2021-04-03 10:39:12	2022-03-25 14:07:13															Duits
117	Groene Kennis	journalArticle	2002	Kepers, L	'Frostbuster verdient zich terug'	Groenten + fruit : weekblad voor de voedingstuinbouw. Algemeen 18: 53				http://na	Nachtvorstbestrijding in de fruitteelt met hete lucht: met de 'Frostbuster'is een nieuwe techniek ontwikkeld	2002	2021-04-03 10:39:13	2021-07-05 20:47:14															Nederlands
118	Web of Science Core collection	journalArticle	1986	Perry, K B	FROSTPRO, A MODEL OF OVERHEAD IRRIGATION RATES FOR FROST FREEZE PROTECTION OF APPLE ORCHARDS	Hortscience		0018-5345		0		1986	2021-04-03 10:39:14	2021-04-13 21:08:01		1060–1061		4	21										English							Place: PERRY, KB (corresponding author), N CAROLINA STATE UNIV,DEPT HORT SCI,RALEIGH,NC 27695, USA.
119	Groene Kennis	journalArticle	1998	Zech, J	Frostschutz durch Raeuchern mit Stroh	Obstbau 23 4: 217 - 219				http://na	Met rook nachtvorstschade voorkomen in boomgaarden: voorlichting over materiaalgebruik en uitvoering	1998	2021-04-03 10:39:14	2021-07-05 20:47:14															Duits
120	Groene Kennis	journalArticle	1989	Kolodziejczak, P	Frostschutz in polnischen Obstanlagen	Der Erwerbsobstbau : Berichte aus Wissenschaft und Praxis 31 3: 74 - 76				http://na	5-jarig onderzoek naar mogelijkheden ter voorkoming van nachtvorstschade. Het meest geschikt lijkt het verbranden van steenkoolbriketten te zijn, tijdens nachten waarbij nachtvorst in het late voorjaar kan optreden. Hoopvol zijn proeven met chemische middelen ter bescherming van knoppen, bloemen en jonge vruchten	1989	2021-04-03 10:39:16	2021-04-13 21:02:59															Duits
121	Groene Kennis	journalArticle	1998	Braun, P; Engel, A	Frostschutzberegnung : wie sinnvoll ist der Einsatz von Mikrosprinklern?	Obstbau 23 4: 215 - 217				http://na	Beregeningssystemen tegen nachtvorst worden vergeleken	1998	2021-04-03 10:39:16	2021-07-05 20:47:14															Duits
122	Agris	journalArticle	1991	Jourdain, J M	Fruit trees crop management after frost	Arboriculture Fruitiere				https://scholar.google.com/scholar_lookup?title=%5BFruit+trees+crop+management+after+frost%5D&author=Jourdain%2C+J.M.+%28Centre+Technique+Interprofessionnel+des+Fruits+et+Legumes%2C+Montauban+%28France%29.+Centre+d%27Experimentation+Fruits+et+Legumes+de+M		1991	2021-04-03 10:39:28	2021-12-13 10:38:20		26–27			441			s: "Une conduite de bon sens [apres des degats dus au gel].							French
123	Scopus	bookSection	2016	Meyer, G D A; Talamini, J; Bueno, M E; Rufato, L; Kretzschmar, A A; Rufato, A D R	Gradual release of growth regulators for a delay in budding and growth of 'Chardonnay' and 'Pinot Gris' in Southern Brazil	Acta Horticulturae	05677572 (ISSN); 9789462611108 (ISBN)			https://www.scopus.com/inward/record.uri?eid=2-s2.0-84973550308&doi=10.17660%2FActaHortic.2016.1115.35&partnerID=40&md5=100d002bd135b71dd6ea38086067ecf6	The wine industry in southern Brazil is affected by late frosts that cause losses in earlier varieties such as 'Chardonnay' and 'Pinot Gris'. The aim of this study was to develop a new form of application of growth regulators to delay budding of 'Chardonnay' and 'Pinot Gris'. The experiment was conducted in a commercial vineyard in Vacaria, RS, (28°32'11” S and 50°50'04” W and 972 m). The branche…	2016	2021-04-03 10:40:07	2022-03-25 14:07:13		237–241			1115				Acta Horticulturae				International Society for Horticultural Science	Santa Catarina State University, UDESC, Lages, SC, Brazil Agroveterinary Science Center, CAV, Lages, SC, Brazil Embrapa Grape and Wine, Vacaria, RS, Brazil	English							DOI: 10.17660/ActaHortic.2016.1115.35			Read, P E
124	Scopus	bookSection	2017	Atam, E; Arteconi, A	Green Energy-assisted Frost Prevention: A Conceptual Framework	4th International Conference on Power and Energy Systems Engineering, CPESE 2017	18766102 (ISSN)			https://www.scopus.com/inward/record.uri?eid=2-s2.0-85040009385&doi=10.1016%2Fj.egypro.2017.11.029&partnerID=40&md5=3a1fae5ddfa3b81e894b4915b1efa574	Solar photovoltaics (PV) is a popular method of green energy-based electricity generation for regions with rich solar radiation. In this paper, we introduce a conceptual framework where PV can be used for multi-purposes: electricity generation and frost prevention, specifically for frost prevention of apricot orchards. After introduction of the conceptual framework, the system modelling, optimiza…	2017	2021-04-03 10:40:12	2022-03-25 14:07:13		155–159			141				Energy Procedia				Elsevier Science Bv	[Atam, Ercan] Bogazici Univ, Dept Ind Engn, Istanbul, Turkey. [Arteconi, Alessia] Univ ECampus, Novedrate, Italy. Atam, E (corresponding author), Bogazici Univ, Dept Ind Engn, Istanbul, Turkey. ercan.atam@boun.edu.tr	English										Bevrani, H
125	Groene Kennis	journalArticle	2016	Gomand, A	Groeiregulatoren helpen bij de vruchtzetting	Management&techniek 21 7: 37 - 39				https://edepot.wur.nl/378849	De bloei blijft een cruciale periode voor elke fruitteler. Bij mooi weer zal de natuur zorgen voor een mooie opbrengst, maar in jaren met wisselvallig weer of bij nachtvorst tijdens de bloei zien we de productie vaak sterk dalen.	2016	2021-04-03 10:40:13	2022-03-25 14:07:13															Nederlands
126	Scopus	book	2000	Deckers, T; Daemen, E	Growth regulation in IFF production systems		05677572 (ISSN); 9789066059122 (ISBN)			https://www.scopus.com/inward/record.uri?eid=2-s2.0-84879353751&doi=10.17660%2Factahortic.2000.525.21&partnerID=40&md5=8c997bba08dcd6ce300608d03b571a4d	Growth regulation in fruit growing can be devided into different fields of application: they can be applied to improve fruit set, to reduce vegetative shoot growth in the post floral period or they can be applied before harvest to reduce fruitfall and improve fruit quality. Some growth regulators can be applied during season to improve the fruit skin quality on apple or pear cultivars that are su…	2000	2021-04-03 10:40:20	2022-03-25 14:07:13			179–183		525								International Society for Horticultural Science	Royal Research Station of Gorsem, Brede Akker 3, 3800 Sint-Truiden, Belgium	English							Publication Title: Acta Horticulturae DOI: 10.17660/actahortic.2000.525.21
127	Scopus	journalArticle	1976	Miles, J A; Hinz, W W	HELICOPTERS AS FROST PROTECTION DEVICES	Transactions of the American Society of Agricultural Engineers		00012351 (ISSN)		https://www.scopus.com/inward/record.uri?eid=2-s2.0-0016972867&partnerID=40&md5=7f9e73d4215287e27193629df54554ba	A 3270 kg helicopter was used to move warm air through an inversion layer to provide frost protection. The most effective treatment, approximately equivalent to that achievable with wind machines, was found to be repeated traverses across the orchard at a forward speed of 40 km/hr. The effective swath width was approximately 75 m. The traverse was repeated every 10 min.	1976	2021-04-03 10:40:36	2022-03-25 14:07:13		672–674,677		4	19																	https://elibrary.asabe.org/abstract.asp?aid=36093&t=1&redir=aid=36093&confalias=&redir=[volume=19&issue=4&conf=aeaj&orgconf=t1976]&redirType=toc_journals.asp&redirType=toc_journals.asp
128	Groene Kennis	journalArticle	1986	Janse, A J C	Het waarom en het hoe van beregenen tegen nachtvorst	De fruitteelt : weekblad van de Nederlandse Fruittelers Organisatie 12: 362 - 363				http://na	De volgende aspecten zijn uiteengezet: het ontstaan van nachtvorstschade, nachtvorstschade aan bloemen en knoppen, water als bestrijder van nachtvorstschade, bij welke temperaturen te beginnen en eindigen met beregenen en het klaarmaken van de regeninstallatie	1986	2021-04-03 10:40:40	2022-03-25 15:58:33															Nederlands
129	Scopus	journalArticle	2019	Yao, S R; Guldan, S; Heyduck, R	High tunnel apricot production in frost-prone northern New Mexico	Horttechnology		10630198 (ISSN)	10.21273/HORTTECH04315-19	https://www.scopus.com/inward/record.uri?eid=2-s2.0-85073448094&doi=10.21273%2FHORTTECH04315-19&partnerID=40&md5=90f113edcbed0a92d50266c9ec1bfff7	Late frost is the number one issue challenging fruit production in northern New Mexico. We had apricot (Prunus armeniaca) trees in an open field planting at Alcalde, NM, and not a single fruit was harvested from 2001 through 2014. Apricot trees in surrounding communities produce sporadic crops. In 2012, we planted apricots in two 16 ☓ 40-ft high tunnels (9.5-ft high point). Trees were trained to …	2019	2021-04-03 10:40:44	2022-03-25 14:07:13		457–460		4	29										English							Place: [Yao, Shengrui; Guldan, Steve] New Mexico State Univ, Dept Plant & Environm Sci, Alcalde, NM 87511 USA. [Yao, Shengrui; Guldan, Steve; Heyduck, Robert] New Mexico State Univ, Sustainable Agr Sci Ctr Alcalde, Alcalde, NM 87511 USA. Yao, SR (corresponding a
130	Groene Kennis	journalArticle	1992	Edelenbosch, J	Hooikanon als wapen tegen nachtvorst verkeert nog in experimentele fase : Emmeloorder fruitteler Jan Elshof moet uitvinding nog beproeven	Boer en bedrijf : agrarisch bulletin uitgave voor: Noordoostpolder, Oost- en Zuid-Flevoland en Wieringermeer 8 13: 11				http://na	Met een omgebouwd hooikanon kan men warmere lucht uit de hogere luchtlagen aanzuigen en vervolgens over de (koudere) grond weer uitblazen	1992	2021-04-03 10:40:49	2021-04-13 20:58:46															Nederlands
131	Agris	journalArticle	1991	Suranyi, D	Hormonal control of frost injuries on apricot trees					https://scholar.google.com/scholar_lookup?title=Hormonal+control+of+frost+injuries+on+apricot+trees&author=Suranyi%2C+D.+%28Station+of+Enterprise+for+Research+and+Extension+in+Fruit+Growing+and+Ornamentals%2C+Cegled+%28Hungary%29%29&publication_year=1991		1991	2021-04-03 10:40:49	2022-03-25 14:07:13				293											English
132	Agris	journalArticle	1988	Grunow, J	How to avoid frost damage in young orchards	Erwerbsobstbau				https://scholar.google.com/scholar_lookup?title=How+to+avoid+frost+damage+in+young+orchards&author=Grunow%2C+J.&publication_year=1988		1988	2021-04-03 10:40:56	2021-12-13 10:38:20		53–55		2	30										German
133	Scopus	journalArticle	2018	Centinari, M; Gardner, D M; Smith, D E; Smith, M S	Impact of amigo oil and KDL on grapevine postbudburst freeze damage, yield components, and fruit and wine composition	American Journal of Enology and Viticulture		00029254 (ISSN)	10.5344/ajev.2017.17030	https://www.scopus.com/inward/record.uri?eid=2-s2.0-85039859549&doi=10.5344%2Fajev.2017.17030&partnerID=40&md5=cf33965a80722dbe58fbb774db7b6518	Field studies were conducted in 2014 and 2015 on Vitis vinifera cvs. Lemberger and Riesling and on interspecific hybrid cvs. Noiret and Traminette to evaluate the effectiveness of two sprayable products for reducing postbudburst freeze damage without impacting grape production, fruit composition, wine chemistry, or sensory perception. The treatments consisted of a) one application of a vegetable …	2018	2021-04-03 10:41:16	2022-03-25 14:07:13		77–88		1	69										English							Place: The Pennsylvania State University, Department of Plant Science, 107 Tyson Building, University Park, PA 16802, United States The Pennsylvania State University, Department of Food Science, 202 Rodney A. Erickson Food Science Building, University Park, PA 1		sensory discrimination
134	Scopus	journalArticle	2017	Chouinard, G; Veilleux, J; Pelletier, F; Larose, M; Philion, V; Cormier, D	Impact of exclusion netting row covers on arthropod presence and crop damage to ‘Honeycrisp' apple trees in North America: A five-year study	Crop Protection		02612194 (ISSN)	10.1016/j.cropro.2017.04.008	https://www.scopus.com/inward/record.uri?eid=2-s2.0-85018288828&doi=10.1016%2Fj.cropro.2017.04.008&partnerID=40&md5=d25f5f773279e3781214a755873468a5	Exclusion nets have been used successfully in France against codling moth Cydia pomonella (L.) since the early 2000s. Such a system has been adapted for North American conditions and was tested in an experimental apple orchard (‘Honeycrisp') in southern Quebec, Canada from 2012 to 2016. Evaluation of insect and disease damage, as well as physical and physiological damage, was made in complete exc…	2017	2021-04-03 10:41:19	2022-03-25 14:07:13		248–254			98										English							Place: Research and Development Institute for the Agri-Environment (IRDA), Saint-Bruno-de-Montarville, QC J3V 0G7, Canada
135	Web of Science Core collection	conferencePaper	1992	Parsons, L R; Wheaton, T A; Faryna, N D; Jackson, J L	IMPROVED CITRUS FREEZE PROTECTION WITH ELEVATED MICROSPRINKLERS					0		1992	2021-04-03 10:41:32	2021-08-05 09:50:42		144-147			104								Florida State Horticultural Soc	Winter Haven	English							Publication Title: Proceedings of the 104th Annual Meeting of the Florida State Horticultural Society			Childers, N F
136	Scopus	bookSection	2010	Vercammen, J; Gomand, A; Denruyter, L	Improvement of the Fruit Set of 'Jonagold'	Acta Horticulturae	05677572 (ISSN); 9789066056534 (ISBN)			https://www.scopus.com/inward/record.uri?eid=2-s2.0-80053273611&doi=10.17660%2FActaHortic.2010.884.42&partnerID=40&md5=4fcd3ab6d4fddc2a71480e3f73ad9f27	Each year, around flowering time most (apple) growers get nervous. After all, this is a crucial period, because a good yield is based on a good fruit set. Even abundant flower buds are no guarantee of a good yield. The quality of the flower buds and the weather during and after flowering are very important factors. Consequently, growers want to exploit all the possibilities that can contribute to…	2010	2021-04-03 10:41:35	2022-03-25 14:07:13		357–362			884				Acta Horticulturae				International Society for Horticultural Science	Pcfruit-Proeftuin pit- en Steenfruit, Fruittuinweg 1, 3800 Sint-Truiden, Belgium	English							DOI: 10.17660/ActaHortic.2010.884.42			Costa, G
137	Scopus	journalArticle	2012	Zhang, Y; Dami, I	Improving freezing tolerance of 'chambourcin' grapevines with exogenous abscisic acid	HortScience		00185345 (ISSN)	10.21273/hortsci.47.12.1750	https://www.scopus.com/inward/record.uri?eid=2-s2.0-84871877720&doi=10.21273%2Fhortsci.47.12.1750&partnerID=40&md5=f4f63258053ec80690df268cf8710580	The purpose of this study was to develop a protocol to increase freezing tolerance of field-grown 'Chambourcin' grapevines (Vitis spp.) using exogenous abscisic acid (ABA). The specific objectives were to determine the optimum concentration and timing for ABA foliar application in 'Chambourcin' and to evaluate morphological and physiological changes that lead to increased freezing tolerance in re…	2012	2021-04-03 10:41:36	2022-03-25 14:07:13		1750–1757		12	47										English							Place: Department of Horticulture and Crop Science, Ohio Agricultural Research and Development Center, The Ohio State University, 1680 Madison Avenue, Wooster, OH 44691, United States
138	Agris	journalArticle	1986	Dumartin, P; Camman, B	Incidences of the no-tillage on the winter frost damages of January 1985 [Bordelais area, France]					https://scholar.google.com/scholar_lookup?title=Incidences+of+the+no-tillage+on+the+winter+frost+damages+of+January+1985+%5BBordelais+area%2C+France%5D&author=Dumartin%2C+P.+%28Institut+Technique+de+la+Vigne+et+du+Vin%2C+Bordeaux+%28France%29%29&publicati		1986	2021-04-03 10:41:41	2021-04-17 13:42:31				1											French
139	Web of Science Core collection	journalArticle	1982	Garnsey, S M	INCREASED FREEZE DAMAGE ASSOCIATED WITH EXOCORTIS INFECTION IN NAVEL ORANGES ON CARRIZO CITRANGE ROOTSTOCK	Proceedings of the Florida State Horticultural Society		0097-1219		https://journals.flvc.org/fshs/article/view/95797/91811		1982	2021-04-03 10:41:43	2022-03-25 14:07:13		3–7			95										English							Place: GARNSEY, SM (corresponding author), US ARS,2120 CAMDEN RD,ORLANDO,FL 32803, USA.
140	Scopus	journalArticle	1964	Kuiper, P J C	Inducing resistance to freezing and desiccation in plants by decenylsuccinic acid	Science		00368075 (ISSN)	10.1126/science.146.3643.544	https://www.scopus.com/inward/record.uri?eid=2-s2.0-37049252900&doi=10.1126%2Fscience.146.3643.544&partnerID=40&md5=b11b03bc769368cc489a60c133d84368	Decenylsuccinic acid induces resistance to desiccation, cold, and frost in young bean plants. When decenylsuccinic acid is sprayed on flowering peach, apple, and pear trees, most of the flowers are resistant to a frost of -6°C.	1964	2021-04-03 10:41:46	2022-03-25 14:07:13		544–546		3643	146										English							Place: Department of Soils and Climatology, Connecticut Agriculture Experiment Station, New Haven
141	Web of Science Core collection	journalArticle	2020	Dobrei, A; Nistor, E; Babau, P D; Dobrei, A	INFLUENCE OF COPPER SPRAYING ON PHOTOSYNTHETIC PERFORMANCE, GRAPE RIPENING, WOOD MATURATION AND FROST RESISTANCE IN GRAPEVINE	Scientific Papers-Series B-Horticulture		2285-5653		0	The research was carried out in a family vineyard from Arad County, Buteni village, during 2018-2019, on Cardinal, Victoria, and Merlot, varieties. In the experimental versions, 1 or 2 copper treatments were added in the normal scheme of phytosanitary treatments for diseases and pest control. Copper is essential in grapevine growing, for grapevine downy mildew (Plasmopara viticola) control. The r…	2020	2021-04-03 10:41:51	2022-03-25 14:07:13		278–286		1	64										English							Place: [Dobrei, Alin; Nistor, Eleonora; Babau, Pavel Danut; Dobrei, Alina] Banat Univ Agr Sci & Vet Med King Michael I Roman, Fac Hort & Forestry, 119 Calea Aradului, Timisoara, Romania. Dobrei, A (corresponding author), Banat Univ Agr Sci & Vet Med King Michael
142	Agris	journalArticle	1985	Holubowicz, T	Influence of growth regulator application on frost resistance of fruit tree shoots, spurs, flowers and fruitlets					https://scholar.google.com/scholar_lookup?title=Influence+of+growth+regulator+application+on+frost+resistance+of+fruit+tree+shoots%2C+spurs%2C+flowers+and+fruitlets&author=Holubowicz%2C+T.+%28Academy+of+Agriculture%2C+Poznan+%28Poland%29.+Dept.+of+Pomolog		1985	2021-04-03 10:41:56	2022-03-25 14:07:13				168											English
143	Web of Science Core collection	journalArticle	2010	Karakurt, H; Kotan, R; Aslantas, R; Dadasoglu, F; Karagoz, K	INOCULATION EFFECTS OF PANTOEA AGGLOMERANS STRAINS ON GROWTH AND CHEMICAL COMPOSITION OF PLUM	Journal of Plant Nutrition		0190-4167	10.1080/01904167.2010.512057	0	In this study, five non-pathogenic Pantoea agglomerans strains were utilized. The objective of this study was to test for biochemical characteristics of these strains, and to evaluate their inoculation effects on fruit set rate, fruit pomological traits, fruit chemical compositions and some vegetative parameters of plum cultivar 'Stanley'. The results showed that some of the tested strains had be…	2010	2021-04-03 10:42:12	2022-03-25 14:07:13		1998–2009		13	33										English							Place: [Kotan, Recep] Ataturk Univ, Fac Agr, Dept Plant Protect, TR-25240 Erzurum, Turkey. [Karakurt, Halil; Aslantas, Rafet] Ataturk Univ, Dept Hort, TR-25240 Erzurum, Turkey. Kotan, R (corresponding author), Ataturk Univ, Fac Agr, Dept Plant Protect, TR-25240
144	Scopus	journalArticle	2020	Di Giuseppe, A; Gambelli, A M; Rossi, F; Nicolini, A; Ceccarelli, N; Palliotti, A	Insulating organic material as a protection system against late frost damages on the vine shoots	Sustainability (Switzerland)		20711050 (ISSN)	10.3390/SU12156279	0	Late frosts are one of the major impact factors on agriculture worldwide with large economic losses for agricultural crops, with a significant impact also in wine production. Given the importance of the wine sector in the world, more and more efforts are being made to identify innovative techniques capable of creating a low-cost and effective protection for vine shoots, as well as reducing energy…	2020	2021-04-03 10:42:14	2022-03-25 14:07:13				15	12										English							Place: CIRIAF, Università degli Studi di Perugia, Via G. Duranti n. 63, Perugia, 06125, Italy Dipartimento di Ingegneria, Università degli Studi di Perugia, Via G. Duranti n. 67, Perugia, 06125, Italy Dipartimento di Scienze Agrarie Alimentari e Ambientali, Univ
145	Web of Science Core collection	journalArticle	1982	Lindow, S E	INTEGRATED CONTROL OF FROST INJURY AND FIRE BLIGHT OF PEAR WITH ANTAGONISTIC EPIPHYTIC BACTERIA	Phytopathology		0031-949X		https://apsjournals.apsnet.org/action/doSearch?AllField=INTEGRATED+CONTROL+OF+FROST+INJURY+AND+FIRE+BLIGHT+OF+PEAR+WITH+ANTAGONISTIC+EPIPHYTIC+BACTERIA		1982	2021-04-03 10:42:14	2021-04-17 10:57:22		946		7	72										English							Place: UNIV CALIF BERKELEY,DEPT PLANT PATHOL,BERKELEY,CA 94720.
146	Web of Science Core collection	journalArticle	1992	Durner, E F; Gianfagna, T J	INTERACTIONS OF ETHEPHON, WHITEWASHING, AND DORMANT OIL ON PEACH PISTIL GROWTH, HARDINESS, AND YIELD	Hortscience		0018-5345	10.21273/hortsci.27.2.104	0	Six-year-old peach trees [Prunus persica (L.) Batsch] were sprayed with ethephon (100 mg.liter-1) in Oct. 1989, whitewashed in Jan. 1990, and sprayed with dormant oil on one or two dates in Mar. 1990 to study possible interactive effects on flower bud hardiness, pistil growth, time of bloom, and yield. Flower buds from ethephon-treated trees supercooled to a lower temperature [mean low temperatur…	1992	2021-04-03 10:42:17	2022-03-25 14:07:13		104–105		2	27										English							Place: DURNER, EF (corresponding author), RUTGERS STATE UNIV,COOK COLL,NEW JERSEY AGR EXPT STN,RUTGERS FRUIT RES CTR,RD 2 BOX 38,CREAM RIDGE,NJ 08514, USA.
147	Web of Science Core collection	journalArticle	1987	Davies, F S; Rippetoe, L W; Jackson, L K	INTERMITTENT MICROSPRINKLER IRRIGATION AND TREE WRAPS FOR FREEZE PROTECTION OF YOUNG HAMLIN ORANGE TREES	Hortscience		0018-5345		0		1987	2021-04-03 10:42:18	2021-04-16 09:07:19		206–208		2	22										English							Place: DAVIES, FS (corresponding author), UNIV FLORIDA,DEPT FRUIT CROPS,GAINESVILLE,FL 32611, USA.
148	Web of Science Core collection	book	1992	Martsolf, J D; Hannah, H E	IN-TREE VERSUS UNDER-TREE SPRINKLING FOR PROTECTION OF YOUNG CITRUS TREES FROM COLD DAMAGE					0		1992	2021-04-03 10:42:21	2022-03-25 14:07:13			139–142		104								Florida State Horticultural Soc	Winter Haven	English							Publication Title: Proceedings of the 104th Annual Meeting of the Florida State Horticultural Society			Childers, N F
149	Agris	journalArticle	1999	Gorgens, M	Irrigation for frost control on apples. Economical data from the fruit growing region Lower Elbe river]""Frostschutzberegnung beim Apfel. Betriebswirtschaftliche Daten von der Niederelbe	Obstbau				https://scholar.google.com/scholar_lookup?title=%5BIrrigation+for+frost+control+on+apples.+Economical+data+from+the+fruit+growing+region+Lower+Elbe+river%5D&author=Gorgens%2C+M.&publication_year=1999		1999	2021-04-03 10:42:34	2021-12-13 10:38:20		225-228		4	24										German
150	Scopus	journalArticle	1938	Cornford, C E	Katabatic winds and the prevention of frost damage	Quarterly Journal of the Royal Meteorological Society		00359009 (ISSN)	10.1002/qj.49706427702	https://rmets-onlinelibrary-wiley-com.kuleuven.ezproxy.kuleuven.be/doi/pdfdirect/10.1002/qj.49706427702	A new instrument for recording air movements of low velocity and air temperature fluctuations, and a portable anti‐radiation screen, suitable for a grass minimum thermometer, are described. Experiments are described showing that certain conditions must be fulfilled in making a just comparison between the air temperature in an orchard‐heated plantation and in an unheated plantation. Observations o…	1938	2021-04-03 10:42:40	2022-03-25 14:07:13		553–592		277	64										English							Place: East Malling Research Station, Kent, United Kingdom
151	Agricola	journalArticle	1999	Kallsen, C	Keeping central valley citrus from freezing	California grower: avocados, citrus, subtropicals.				https://scholar.google.com/scholar_lookup?title=Keeping+central+valley+citrus+from+freezing.&author=Kallsen%2C+C.&publication_year=1999		1999	2021-04-03 10:42:40	2021-08-05 09:14:52		7–9		10	23										English
152	Agris	journalArticle	2010	Ortega López, V Universidad de Burgos Escuela Politécnica Superior; Sáez Saiz, L Junta de Castilla y León Pedrosa de Duero Burgos Estación de Avisos	Las heladas en el cultivo de la vid: tipos, daños y sistemas de control""[Frosts in grapevine growing: types, damages and control systems]	Tierras de Castilla y León. Agricultura				https://scholar.google.com/scholar_lookup?title=%5BFrosts+in+grapevine+growing%3A+types%2C+damages+and+control+systems%5D&author=Ortega+López%2C+V.%2C+Universidad+de+Burgos+%28España%29.+Escuela+Politécnica+Superior&publication_year=2010		2010	2021-04-03 10:42:47	2021-08-05 09:12:11		121–125		168											Spanish
153	Groene Kennis	journalArticle	1994	Dekens, M	Les gelees printanieres en vergers : conditions d'apparition et methodes de lutte passive	Le Fruit belge 62 448: 38 - 42				https://library.wur.nl/link/resolve?sid=WUR:CLC&spage=38&epage=42&pages=5&pid=%3Cisn%3E847407%3C/isn%3E&genre=article&auinit=M&aulast=Dekens&issn=0016-2248&volume=62&issue=448&date=1994&atitle=Les%20gelees%20printanieres%20en%20vergers%20%3A%20conditions%20d%27apparition%20et%20methodes%20de%20lutte%20passive&title=Le%20Fruit%20belge&id=info:oclcnum/2833415	Artikel over de nachtvorstgevoeligheid van bloemknoppen van fruitgewassen in verschillende stadia. Cultuurmaatregelen kunnen de temperatuur in de boomgaard in gunstige zin beinvloeden	1994	2021-04-03 10:42:52	2021-12-13 10:42:39															Frans
154	Scopus	journalArticle	1992	Edling, R J; Constantin, R J; Bourgeois, W J	Louisiana citrus frost protection with enclosures and microsprinklers	Agricultural and Forest Meteorology		01681923 (ISSN)	10.1016/0168-1923(92)90077-H	https://www.scopus.com/inward/record.uri?eid=2-s2.0-38249008782&doi=10.1016%2F0168-1923%2892%2990077-H&partnerID=40&md5=b9c6cffdd8eae7d7a99140bef1aa4958	Recent major citrus freeze damage in Louisiana prompted expanded research in frost protection methods. Tests with tree enclosures and water and protection of the tree trunk and main scaffold limbs with water were initiated in 1987 and 1988 and data were taken during the Christmas freeze of 1989. The morning low air temperature was below -8°C for 3 consecutive days and a wind of approximately 13 m…	1992	2021-04-03 10:43:02	2022-03-25 14:07:13		101–110		1-2	60										English							Place: Department of Agricultural Engineering LSU, Baton Rouge, LA 70803, United States Hammond Research Station, Hammond, LA 70403, United States Citrus Research Station, Port Sulphur, LA 70083, United States
155	Web of Science Core collection	journalArticle	1981	Parsons, L R; Wheaton, T A; Whitney, J D	LOW VOLUME MICROSPRINKLER UNDERTREE IRRIGATION FOR FROST PROTECTION OF YOUNG CITRUS TREES	Proceedings of the Florida State Horticultural Society		0097-1219		0		1981	2021-04-03 10:43:09	2022-03-25 14:07:13		55–59			94										English							Place: PARSONS, LR (corresponding author), UNIV FLORIDA,CTR AGR RES & EDUC,INST FOOD & AGR SCI,LAKE ALFRED,FL 33850, USA.
156	Web of Science Core collection	journalArticle	1987	Bourgeois, W J; Adams, A J	LOW-VOLUME SCAFFOLD BRANCH IRRIGATION FOR CITRUS FREEZE PROTECTION	Hortscience		0018-5345		0		1987	2021-04-03 10:43:11	2021-04-13 20:57:28		48–50		1	22										English							Place: BOURGEOIS, WJ (corresponding author), LOUISIANA STATE UNIV,CTR AGR,LOUISIANA AGR EXPT STN,CITRUS RES STN,PORT SULPHUR,LA 70083, USA.
157	Scopus	bookSection	2016	Bound, S A; Miller, P	Manipulating time of bud break, flowering and crop development of sweet cherry with the dormancy breaker Waiken®	Acta Horticulturae	05677572 (ISSN); 9789462611443 (ISBN)			https://www.scopus.com/inward/record.uri?eid=2-s2.0-85007296506&doi=10.17660%2FActaHortic.2016.1130.42&partnerID=40&md5=b6832fdae9b634d5f9906f7b642caee3	Trials were conducted over two seasons to determine the effect of late winter applications of the rest breaker Waiken® (an emulsified vegetable oil compound, SST Australia Pty Ltd) on flowering and spring growth of sweet cherry cultivars 'Vista' and 'Sylvia'. Trial design in all trials was a randomised complete block with 10 single tree replicates. An untreated control was included in all trials …	2016	2021-04-03 10:43:19	2022-03-25 14:07:13		285–291			1130				Acta Horticulturae				International Society for Horticultural Science	Tasmanian Institute of Agriculture, University of Tasmania, Private Bag 98, Hobart, TAS 7008, Australia Paul Miller and Assoc., 50 Middlesex Road, Surrey Hills, VIC 3127, Australia	English							DOI: 10.17660/ActaHortic.2016.1130.42			Tustin, D S; van Hooijdonk, B M
158	Web of Science Core collection	journalArticle	1974	Brewer, R F; Burns, R M; Opitz, K W	MAN-MADE FOG FOR FROST PROTECTION OF CITRUS IN CALIFORNIA	California Agriculture		0008-0845		0		1974	2021-04-03 10:43:20	2022-03-25 14:07:13		3–5		5	28										English							Place: UNIV CALIF,PLANT SCI DEPT,RIVERSIDE,CA 92502.
159	Groene Kennis	journalArticle	1994	Mittelstaedt, H	Massnahmen zum Schutz vor Spaetfroesten / Teil 2	Der Erwerbsobstbau : Berichte aus Wissenschaft und Praxis 36 1: 4 - 10				http://na	Onderzoek naar vermindering van nachtvorstschade in de fruitteelt door het toedienen van isolaten van bacteriestammen van Pseudomones syringae. Voor dit onderzoek werd mais als proefplant ingezet	1994	2021-04-03 10:43:23	2021-04-13 21:06:50															Duits
160	Scopus	journalArticle	2007	Briassoulis, D; Mistriotis, A; Eleftherakis, D	Mechanical behaviour and properties of agricultural nets-Part I: Testing methods for agricultural nets	Polymer Testing		01429418 (ISSN)	10.1016/j.polymertesting.2007.05.007	https://www.scopus.com/inward/record.uri?eid=2-s2.0-34547682284&doi=10.1016%2Fj.polymertesting.2007.05.007&partnerID=40&md5=257ac59ed434b1214a02587639011559	Agricultural nets are extensively used in certain types of cultivation, such as fruit-tree farming, for protection against birds and insects as well as anti-hail and anti-frost shields or windbreaks. However, the design, quality assessment and use of the agricultural nets are more or less empirical. In the present paper, the most critical properties of the nets with regard to the agricultural app…	2007	2021-04-03 10:43:27	2022-03-25 14:07:13		822–832		6	26										English							Place: Agricultural University of Athens, Department of Agricultural Engineering, Iera Odos 75, 11855 Athens, Greece
161	Groene Kennis	journalArticle	2002	van Assche, C	Mechanisatie : eerste praktijkresultaten met Frostbuster zijn hoopvol	De fruitteelt : weekblad van de Nederlandse Fruittelers Organisatie 92 16: 10				http://na	Voor telers die niet kunnen beschikken over geschikt water voor nachtvorstbestrijding is een nieuwe techniek ontwikkeld, de Frostbuster. In dit artikel adviezen over de toepassing	2002	2021-04-03 10:43:28	2022-03-25 14:07:13															Nederlands
162	Groene Kennis	journalArticle	2002	van Assche, C	Mechanisatie : nieuwe systemen nachtvorst bestrijding waterbesparend	De fruitteelt : weekblad van de Nederlandse Fruittelers Organisatie 92 3: 18 - 19				http://na	Presentatie van geavanceerde apparatuur voor nachtvorstbestrijding in de fruitteelt middels strokenberegening en de Frostbuster	2002	2021-04-03 10:43:28	2022-03-25 14:07:13															Nederlands
163	Agris	journalArticle	1993	Mittelstaedt, H	Methods of preventing spring frost injury, pt. 1	Erwerbsobstbau (				https://scholar.google.com/scholar_lookup?title=Methods+of+preventing+spring+frost+injury%2C+pt.+1&author=Mittelstaedt%2C+H.&publication_year=1993		1993	2021-04-03 10:43:37	2021-12-13 10:38:20		204–209		8	35										German
164	Scopus	journalArticle	2019	Beyá-Marshall, V; Herrera, J; Santibáñez, F; Fichet, T	Microclimate modification under the effect of stationary and portable wind machines	Agricultural and Forest Meteorology		01681923 (ISSN)	10.1016/j.agrformet.2019.01.042	0	Frosts are one of the most harmful weather events, causing recurrent and great damage in agriculture. Active control methods, such as wind machines, must be implemented to reduce the impact on crops. A new portable wind machine (PM) has been marketed for use in frost control; however, there are no reports on its effectiveness or its performance relative to a stationary wind machine (SM). Thus, th…	2019	2021-04-03 10:43:40	2022-03-25 14:07:13		351–363			269-270										English							Place: Departamento de Producción Agrícola, Facultad de Ciencias Agronómicas, Universidad de Chile, Santiago, 8820808, Chile Departamento de Cs. Ambientales y Recursos Naturales Renovables, Facultad de Ciencias Agronómicas, Universidad de Chile, Santiago, 882080		Thermal inversion strength
165	Scopus	journalArticle	2000	Logan, J; Mueller, M A; Searcy, M J	Microclimates, peach bud phenology, and freeze risks in a topographically diverse orchard	HortTechnology		10630198 (ISSN)	10.21273/horttech.10.2.337	https://www.scopus.com/inward/record.uri?eid=2-s2.0-0034025081&doi=10.21273%2Fhorttech.10.2.337&partnerID=40&md5=5b78eb915563cf75ac77cbb8b485e84b	Peach [Prunus persica (L.) Batsch.] production in the southeastern United States, has suffered a decline in the past several decades due to late and severe spring freezes. Much of the peach production in Tennessee is located on topographically diverse sites. Peach producers do not have adequate information about the effects of microclimates within their orchards on peach bud development and subse…	2000	2021-04-03 10:43:41	2022-03-25 14:07:13		337–340		2	10										English							Place: Dept. of Plant and Soil Sciences, University of Tennessee, Knoxville, TN 37901-1071, United States
166	Web of Science Core collection	bookSection	2015	Vahid, I; Karem, C; Caroline, T; Martin, F; Rainvill, E; Hardy, G	Micrometeorological Observations for the Evaluation of the Selective Inverted Sink against Radiation Frost and the Potential of a New Hybrid System	World Multidisciplinary Earth Sciences Symposium, Wmess 2015				0	For the radiation frost in agricultural fields, it is difficult to determine a satisfactory solution. To solve this problem, Selective Inverted Sink (SIS) is proposed as a new active frost protection method. However, the interactions of the SIS (also known as tower less wind machine) with some topo climatic effects such as cold air drainage and inversion strength are not well known. Consequently,…	2015	2021-04-03 10:43:43	2022-03-25 14:07:13		920–927			15				Procedia Earth and Planetary Science				Elsevier Science Bv	[Vahid, Ikani; Hardy, Granberg] Univ Sherbrooke, Ctr Applicat & Rech Teledetect CAR℡, Dept Geomat Appl, Sherbrooke, PQ J1K 2R1, Canada. [Karem, Chokmani] INRS, Quebec City, PQ, Canada. [Caroline, Turcotte] Minist Agr Pecheries & Alimentat Quebec, Quebec	English							DOI: 10.1016/j.proeps.2015.08.147			Drusa, M; Marschalko, M; Yilmaz, I; Segallini, A; Ferrero, A M; Bednarik, M
167	Scopus	journalArticle	2002	Anconelli, S; Facini, O; Marletto, V; Pitacco, A; Rossi, F; Zinoni, F	Micrometeorological test of microsprinklers for frost protection of fruit orchards in Northern Italy	Physics and Chemistry of the Earth		14747065 (ISSN)	10.1016/S1474-7065(02)00146-8	https://www.scopus.com/inward/record.uri?eid=2-s2.0-0036431326&doi=10.1016%2FS1474-7065%2802%2900146-8&partnerID=40&md5=480613b0d8f291cbcc0831a1c0d6f05e	Microclimate modification induced by intermittent water sprinkling at ground level has proven to be suitable to enhance protection against spring hoarfrosts in orchards. This research investigates about the efficiency of different sprinkler types and water volumes in enhancing air temperature in the canopy layer and to optimise the amount and the cycling of the water applied. Tests have been done…	2002	2021-04-03 10:43:43	2022-03-25 14:07:13		1103–1107		23-24	27										English							Place: CER, Bologna, Italy CNR - Inst Ecofisiologia Piante Arboree Da Frutto, via P Gobetti 101, Bologna 40129, Italy ARPA-SMR, Bologna, Italy Università Di Padova, Italy
168	Scopus	journalArticle	1999	Boman, B J; Parsons, L R	Microsprinkler experiences in Florida citrus	Applied Engineering in Agriculture		08838542 (ISSN)		https://www.scopus.com/inward/record.uri?eid=2-s2.0-0033276724&partnerID=40&md5=22b3cc7d84f740eb422c4919a2594a6f	Microirrigation is by far the most common method of irrigating citrus in Florida. Typically, citrus trees are irrigated with microsprinklers on stake assemblies. Research and experience have shown that there are several important factors to consider when designing, installing, operating, and maintaining a microsprinkler system in Florida. This article summarizes some of the more important aspects…	1999	2021-04-03 10:43:46	2022-03-25 14:07:13		465–475		5	15										English							Place: Univ of Florida, Ft. Pierce, United States
169	Scopus	bookSection	2015	Parsons, L R	Microsprinkler irrigation for frost protection of citrus in Florida	Microsprinkler irrigation for frost protection of citrus in Florida	05677572 (ISSN)			https://www.scopus.com/inward/record.uri?eid=2-s2.0-84983465090&doi=10.17660%2FActaHortic.2015.1065.182&partnerID=40&md5=b9df270ad79e032d6c3016ed4b4d9d2a	In 1979, it was not known if microsprinkler irrigation could provide any frost protection for citrus, and some assumed that this irrigation method would not. Tests during freezes between 1980 and 2010 showed that microsprinklers were effective in protecting the lower 0.9 m of young citrus trees, thereby saving the bud union and allowing later regrowth. Microsprinklers also benefit mature trees. T…	2015	2021-04-03 10:43:47	2022-03-25 14:07:13					1065				Acta Horticulturae				International Society for Horticultural Science	Horticultural Sciences Department, University of Florida, Institute of Food and Agricultural Sciences, Citrus Research and Education Center (UF-IFAS-CREC), Lake Alfred, FL, United States	English							DOI: 10.17660/ActaHortic.2015.1065.182			SabaterMunoz, B; Moreno, P; Pena, L; Navarro, L
170	Agris	journalArticle	1986	Coston, D C; Elkner, T E; Williamson, J G	Mode of action of chemical treatments for peach bloom delay					https://scholar.google.com/scholar_lookup?title=Mode+of+action+of+chemical+treatments+for+peach+bloom+delay&author=Coston%2C+D.C.+%28Clemson+Univ.%2C+Clemson%2C+SC+%28USA%29.+Dept.+of+Horticulture%29&publication_year=1986		1986	2021-04-03 10:43:51	2022-03-25 14:07:13				179											English
171	Agris	journalArticle	2012	Balmer, M	Modern sweet cherry production in Germany					internal-pdf://0610278624/Zbornik radova 14. kongres vocara i vinogradar.pdf	The importance and the geographical extent of the German sweet cherry industry is described. Only the widespread introduction of dwarfing rootstocks, especially Gisela 5, has led to a successful increase of planting density on current 888-1388 trees / ha (single row). New tree forms are tested on a small scale. The standard assortment is dominated by 3 varieties: Schneiders späte Knorpel, Kordia …	2012	2021-04-03 10:44:03	2022-03-25 14:07:13		39													English
172	Groene Kennis	journalArticle	1987	Wiedenhoff, H	Nachtvorst schade ... er is iets tegen te doen	De fruitteelt : weekblad van de Nederlandse Fruittelers Organisatie 77 14: 16 - 17				http://na		1987	2021-04-03 10:44:19	2022-03-25 14:07:13															Nederlands
173	Groene Kennis	journalArticle	2011	Vliegen-Verschure, A; van Gessel, G	Nachtvorstbestrijding, alternatieven met minder watergebruik : resultaten een jaar na toepassing Frozil	De fruitteelt : weekblad van de Nederlandse Fruittelers Organisatie 12: 10 - 11				http://na	In diverse gebieden wil men nachtvorstbestrijding met veel minder water mogelijk maken. Ook nachtvorstbestrijding onder hagelnetten is een vraagstuk. Na de eerste positieve geluiden op basis van semi-labtests van PC Fruit, is Frozil het afgelopen jaar op praktijkbedrijven toegepast. Wat zijn de resultaten nu een jaar later?	2011	2021-04-03 10:44:21	2022-03-25 14:07:13															Nederlands
174	Groene Kennis	journalArticle	1993	van Hartingsveldt, H	Nachtvorstrisico niet groter bij gronddoek	De fruitteelt : weekblad van de Nederlandse Fruittelers Organisatie 83 17: 23				http://na	In de tabel gegevens over de gemiddelde temperatuur op 50 cm boven kale bodem en gronddoek bij windstille uren voor zonsopkomst	1993	2021-04-03 10:44:21	2022-03-25 14:07:13															Nederlands
175	Groene Kennis	journalArticle	1995	de Sauvage, G	Nachtvorstschade bestrijden met vitamine E	De fruitteelt : weekblad van de Nederlandse Fruittelers Organisatie 85 17: 23				http://na	Onderzoek naar de invloed van het tijdstip van spuiten met vitamine E (4, 24 en 48 uur voor de nachtvorst) op de nachtvorstbestrijding	1995	2021-04-03 10:44:22	2022-03-25 14:07:13															Nederlands
176	Agris	journalArticle	1986	Weber, H J	Natural frost protection - Hardening of trees	Rheinische Monatsschrift fuer Gemuese Obst Zierpflanzen				https://scholar.google.com/scholar_lookup?title=%5BNatural+frost+protection+-+Hardening+of+trees%5D&author=Weber%2C+H.-J.&publication_year=1986		1986	2021-04-03 10:44:23	2021-12-13 10:42:39		144–145		3	74										German
177	Web of Science Core collection	journalArticle	1979		NEW CITRUS INSULATOR PROVIDES FREEZE PROTECTION	Citrus & Vegetable Magazine		0009-7586		0		1979	2021-04-03 10:44:28	2021-04-13 21:12:22		52–53		3	43										English
178	Groene Kennis	journalArticle	2001	Kepers, L	Niet over een nacht ijs bij aanschaf windmachine	Groenten + fruit : weekblad voor de voedingstuinbouw. Algemeen 11 17: 22 - 23				http://na	Techische beschrijving en werking van een windmachine voor nachtvorstbestrijding in de fruitteelt	2001	2021-04-03 10:44:33	2021-07-05 20:47:14															Nederlands
179	Groene Kennis	journalArticle	1991	van Rossum, A	Niet over een nacht ijs gaan bij aanleg beregeningsinstallatie	De fruitteelt : weekblad van de Nederlandse Fruittelers Organisatie 81 4: 12 - 13				http://na		1991	2021-04-03 10:44:33	2022-03-25 14:07:13															Nederlands
180	Agris	journalArticle	1983	Keulemans, J	Night frosts: effect of the site of the orchard on damage manifestations	Fruit belge				https://scholar.google.com/scholar_lookup?title=%5BNight+frosts%3A+effect+of+the+site+of+the+orchard+on+damage+manifestations+%5D&author=Keulemans%2C+J.&publication_year=1983		1983	2021-04-03 10:44:33	2021-07-06 07:39:35		293–298		404	51										French
181	Scopus	journalArticle	1987	Lahav, E; Kalmar, D; Bar, Y	Nitrogen fertilization, a guarantee for relative resistance of avocado trees to frost	Journal of Plant Nutrition		01904167 (ISSN)	10.1080/01904168709363727	0	A direct relationship was found between N-deficiency and frost damage to avocado trees. Lack of N resulted in typical N-deficiency symptoms expressed by restricted growth, pale small-sized leaves, and early leaf shedding; in addition the total number of fruits and fruit size were significantly reduced. Gradual increase in N level was followed by gradual decrease in frost damage. Reduced N fertili…	1987	2021-04-03 10:44:35	2022-03-25 14:07:13		1859–1868		9-16	10										English							Place: Agricultural Research Organization, Volcani Center, Bet Dagan, Israel
182	Agris	journalArticle	1986	Graf, H; Prigge, H	Observations and trials on winter frost damages of apple trees in the Niederelbe fruit growing region	Mitteilungen des Obstbauversuchsringes des Alten Landes				https://scholar.google.com/scholar_lookup?title=%5BObservations+and+trials+on+winter+frost+damages+of+apple+trees+in+the+Niederelbe+fruit+growing+region%5D&author=Graf%2C+H.&publication_year=1986		1986	2021-04-03 10:44:45	2021-12-13 10:38:20		166-171		4	41										German
183	Scopus	journalArticle	1998	Van Leeuwen, C; Guigal, Ph; Pieri, Ph	Observations on the influence of vine covering by means of a transparent plastic sheet on berry ripening and wine quality (Saint-Émilion, 1995 and 1996)	Journal International des Sciences de la Vigne et du Vin		11510285 (ISSN)	10.20870/oeno-one.1998.32.3.1048	https://www.scopus.com/inward/record.uri?eid=2-s2.0-3643121354&doi=10.20870%2Foeno-one.1998.32.3.1048&partnerID=40&md5=872a34ba7fda509f3439743a37e2d9bb	Given the climat of the Bordeaux area, major climatic accidents can affect both the yield and the quality of the crop. Spring frost can destroy the future harvest, as happened in 1977 and 1991. Heavy rain in September can compromise a promising grape potential, evaluated at the end of August, and cause major Botrytis problems, as happened in 1963, 1965, 1968, and, more recently, in 1993. In this …	1998	2021-04-03 10:44:47	2022-03-25 14:07:13		129–136		3	32										French							Place: ENITA de Bordeaux, 1 Cours du Gen. de Gaulle, 33175 Gradignan Cedex, France Faculté d'øenologie, Univ. Victor Segalen Bordeaux 2, 351 cours de la Libération, 33405 Talence Cedex, France Inst. Univ. Vigne du Vin Jules Guyot, Faculté des Sciences Mirande, BP
184	Scopus	journalArticle	1956		On experiment of Prevention against frost damage by heavy-oil-burning in apple-garden	Journal of Agricultural Meteorology		00218588 (ISSN)	10.2480/agrmet.12.57	https://www.scopus.com/inward/record.uri?eid=2-s2.0-85008048024&doi=10.2480%2Fagrmet.12.57&partnerID=40&md5=598430cf8765b106b44cb2cfd27b695b	The experiments of prevention against frost damage by “heavy-oil-burning” in apple orchard were carried out at Suzaka in Nagano Prefecture at the nights of 20∼21 April, 13∼14 May, 1955. The area of experimental field was about 36×33sq. meters and oil-burning was continued from 3 : 02 a. m. to 5 : 00 a. m. on 14 May, 1955. The results obtained are as follows : 1) Before burning the inversion level…	1956	2021-04-03 10:44:54	2022-03-25 14:07:13		57–60		2	12										English
185	Scopus	journalArticle	1955	Tsuboi, Y; Honda, I; Hatagoshi, K; Yamato, M	On experiments of protection against frost damage by oil-burning in vineyard	Journal of Agricultural Meteorology		00218588 (ISSN)	10.2480/agrmet.10.109	https://www.scopus.com/inward/record.uri?eid=2-s2.0-85007915461&doi=10.2480%2Fagrmet.10.109&partnerID=40&md5=7919c4cae2caa059b990420a9360c090	In order to get an effective and economical burning method, especially that of a spacing of oil-burners in a vineyard, we investigated horizontal and vertical distributions of air temperature in the experimental field before and after lighting. The experiments were carried out at Kikyogahara in Nagano Prefecture on May 19-23, 1953. In the results of the experiments, we found a good, uniform distr…	1955	2021-04-03 10:44:55	2022-03-25 14:07:13		109–112			10										English							Place: National Institute of Agricultural Sciences, Japan Nagano Agricultural Experiment Station Kikyōgahara Branch, Japan
186	Groene Kennis	journalArticle	2012	van Assche, C	Onderzoek werking FrostGuard met infrarood camera : alternatieve methoden voor nachtvorstbestrijding in Klein Altendorf	De fruitteelt : weekblad van de Nederlandse Fruittelers Organisatie 102 37: 9				http://na	Op de proeftuin Klein Altendorf bij Rheinbach nemen onderzoekers diverse alternatieve methoden ter bestrijding van nachtvorst onder de loep. In het voorjaar werden temperatuurmetingen met een infrarood camera gedaan aan de FrostGuard. De resultaten kwamen op de open dag eind augustus naar buiten. Daarnaast demonstreerden zij de Amarillo windturbine en toonde Klein Altendorf verscheidene typen spr…	2012	2021-04-03 10:45:00	2022-03-25 14:07:13		9		37	102										Nederlands
187	Scopus	journalArticle	2015	Wu, W Y; Hu, Y G; Yang, S; Mao, K Q; Zhu, X Y; Li, P P	Optimal design of wind machine impeller for frost protection based on CFD and its field test on airflow disturbance	International Journal of Agricultural and Biological Engineering		19346344 (ISSN)	10.3965/j.ijabe.20150805.1415	https://www.scopus.com/inward/record.uri?eid=2-s2.0-84946025336&doi=10.3965%2Fj.ijabe.20150805.1415&partnerID=40&md5=e9276fe08510c4eeb86c5a410e198d86	Wind machines have been increasingly applied to prevent frost damage through airflow disturbance in tea fields and orchards. An impeller is the most important component of the machine. However, there are few studies on customized impeller design or airflow disturbance performance. The objective of this study was to design a new impeller for frost protection wind machines based on reverse engineer…	2015	2021-04-03 10:45:12	2022-03-25 14:07:13		43–49		5	8										English							Place: School of Agricultural Equipment Engineering, Jiangsu University, Zhenjiang, 212013, China College of Biology and the Environment, Nanjing Forestry University, Nanjing, 210037, China
188	Web of Science Core collection	journalArticle	1975	Paterson, A M	ORANGES, SOOT, AND SCIENCE - DEVELOPMENT OF FROST PROTECTION IN CALIFORNIA	Technology and Culture		0040-165X	10.2307/3103031	0		1975	2021-04-03 10:45:21	2022-03-25 14:07:13		360–376		3	16										English							Place: UNIV CALIF,DAVIS,CA 95616.
189	Web of Science Core collection	journalArticle	2013	Harrison, M R; Spiers, J D; Coneva, E D; Dozier, W; Woods, F M	Orchard Design Influences Fruit Quality, Canopy Temperature, and Yield of Satsuma Mandarin (Citrus unshiu 'Owari')	International Journal of Fruit Science		1553-8362	10.1080/15538362.2013.748376	0	Satsuma growers in Alabama have used various orchard designs to minimize freeze damage. These designs include interplanting between pecan and pine trees, and planting behind windbreaks. Interplanting satsuma trees with pine trees resulted in warmer temperatures within the orchard, while the other orchard designs did not moderate orchard temperature during severe freeze events. Satsuma fruit harve…	2013	2021-04-03 10:45:23	2022-03-25 14:07:13		334–344		3	13										English							Place: [Harrison, Michael R.; Spiers, James D.; Coneva, Elina D.; Dozier, William; Woods, Floyd M.] Auburn Univ, Dept Hort, Auburn, AL 36849 USA. Spiers, JD (corresponding author), Auburn Univ, Dept Hort, Auburn, AL 36849 USA. jds0017@auburn.edu
190	Scopus	journalArticle	1988	Sharratt, B S; Glenn, D M	Orchard floor management utilizing soil-applied coal dust for frost protection. Part I. Potential microclimate modification on radiation frost nights	Agricultural and Forest Meteorology		01681923 (ISSN)	10.1016/0168-1923(88)90007-X	https://www.scopus.com/inward/record.uri?eid=2-s2.0-0024224014&doi=10.1016%2F0168-1923%2888%2990007-X&partnerID=40&md5=c0854be5f74dbdb9dec451ead8f9f70f https://scholar.google.com/scholar_lookup?title=Orchard+floor+management+utilizing+soil-applied+coal+du	Little is known of the microclimate differences in orchards posed by different floor management systems. Comparisons were made of microclimatic factors on eight radiation frost nights in the spring of 1986 between two adjacent 1.4 ha peach (Prunus persica (l.) Batsch) plots in the Shenandoah Valley of West Virginia. The two plots were under different floor management systems; one plot with a comp…	1988	2021-04-03 10:45:24	2022-03-25 14:07:13		71–82		1	43										English							Place: Subarctic Agricultural Research Unit, USDA-ARS, Fairbanks, AK, United States Appalachian Fruit Research Station, USDA-ARS, Kearneysville, WV, United States
191	Web of Science Core collection	journalArticle	1987	Renquist, A R; Doesken, N J; McKee, T B	ORCHARD FREEZE PROTECTION IN RELATION TO OVERLYING WEATHER, SURFACE AIR-FLOW, AND TEMPERATURE INVERSIONS	Hortscience		0018-5345		0		1987	2021-04-03 10:45:26	2022-03-25 14:07:13		1059		5	22										English							Place: COLORADO STATE UNIV,DEPT HORT,FT COLLINS,CO 80523.
192	Scopus	journalArticle	1986	Sharratt, B S; Glenn, D M	Orchard microclimatic observations in using soil-applied coal dust for frost protection	Agricultural and Forest Meteorology		01681923 (ISSN)	10.1016/0168-1923(86)90057-2	https://www.scopus.com/inward/record.uri?eid=2-s2.0-0022844411&doi=10.1016%2F0168-1923%2886%2990057-2&partnerID=40&md5=3e0fc325fa73d1428fa7bd3d46dd0987	This study was conducted at the Appalachian Fruit Research Station, Kearneysville, West Virginia, to determine the effectiveness of using soil-applied coal dust in modifying the orchard microclimate. Coal dust was applied on 5 April 1985 at a rate of 18.1 Mg ha-1 to the bare soil surface of a 1.4-ha peach (Prunus persica (L.) Batsch) planting. An adjoining 1.4-ha planting served as a control to w…	1986	2021-04-03 10:45:28	2022-03-25 14:07:13		181–192		1-3	38										English							Place: USDA-ARS, Appalachian Fruit Research Station, Kearneysville, WV 25430, United States
193	Web of Science Core collection	journalArticle	1975		ORCHARD PROTECTION - LOW-ENERGY FROST PROTECTION	Agricultural Research		0002-161X		0		1975	2021-04-03 10:45:28	2021-04-13 21:12:20		16		9	23										English
194	Agris	journalArticle	1993	Solanelles, F; Planas, S	Overhead microsprinkling irrigation for cold protection of apple and pear trees					https://scholar.google.com/scholar_lookup?title=Overhead+microsprinkling+irrigation+for+cold+protection+of+apple+and+pear+trees&author=Solanelles%2C+F.+%28Estacio+de+Mecanica+Agricola%2C+Lleida+%28Spain%29%29&publication_year=1993		1993	2021-04-03 10:45:38	2022-03-25 14:07:13				335											English
195	Web of Science Core collection	journalArticle	1973	Weston, L H	OVERHEAD SPRINKLER IRRIGATION - FROST PROTECTION IN ORCHARD	New Zealand Journal of Agriculture		0028-8241		0		1973	2021-04-03 10:45:39	2021-04-13 21:11:22		64–&		3	127										English							Place: MINIST AGR & FISHERIES,DUNEDIN,NEW ZEALAND.
196	Web of Science Core collection	journalArticle	1990	Rieger, M; Myers, S C	OVER-TREE MICROSPRINKLER IRRIGATION FOR SPRING FREEZE PROTECTION OF PEACHES	Hortscience		0018-5345	10.21273/hortsci.25.6.632	0		1990	2021-04-03 10:45:39	2022-03-25 14:07:13		632–635		6	25										English							Place: RIEGER, M (corresponding author), UNIV GEORGIA,DEPT HORT,ATHENS,GA 30602, USA.
197	Agris	journalArticle	1975	Bestvater, C R; Castro, H; Baez, C R; de Vermeulen, M Ch	Pear and apple tolerance to spray irrigation with saline waters for spring frost prevention [Argentina	Investigacion Agropecuaria				https://scholar.google.com/scholar_lookup?title=%5BPear+and+apple+tolerance+to+spray+irrigation+with+saline+waters+for+spring+frost+prevention+%5BArgentina%5D%5D&author=Bestvater%2C+C.R.&publication_year=1975		1975	2021-04-03 10:45:56	2021-08-04 13:26:26		8–12		1											Spanish
198	Scopus	journalArticle	2000	Nesbitt, M L; McDaniel, N R; Ebel, R C; Dozier, W A; Himelricks, D G; Himelrick, D G	Performance of satsuma mandarin protected from freezing temperatures by microsprinkler irrigation	HortScience		0018-5345	10.21273/hortsci.35.5.856	https://www.scopus.com/inward/record.uri?eid=2-s2.0-0033831898&doi=10.21273%2Fhortsci.35.5.856&partnerID=40&md5=a792ec4f01a640b70d36ce6d3fa32d27	Several microsprinkler treatments were tested on 5-year-old satsuma mandarin orange (Citrus unshiu Marc,) trees to compare survivability of trunks and scaffold limbs in severe freezes. Three damaging freeze events occurred during winter, with two in 1995-96 and one in 1996-97, Air temperature dropped to -9.4, -5.6, and -6.7 degrees C, respectively. Almost 90 % of the foliage was dead on the contr…	2000	2021-04-03 10:46:08	2022-03-25 14:07:13		856–859		5	35										English							Place: Auburn Univ, Dept Hort, Auburn, AL 36849 USA. Alabama Agr Expt Stn, Gulf Coast Reg Res & Extens Ctr, Fairhope, AL 36532 USA. Ebel, RC (corresponding author), Auburn Univ, Dept Hort, 101 Funchess Hall, Auburn, AL 36849 USA.
199	WOS SCIELO	journalArticle	2020	Valenzuela-Villar, Miguel; Bastías, Richard M; Rodriguez, Saddys; Sabando, Constanza	POLÍMERO DE PVA COMO HERRAMIENTA PARA PREVENIR EL DAÑO POR HELADAS EN YEMAS FLORALES DEL CEREZO Prunus avium L TT - PVA POLYMER AS A TOOL TO PREVENT FROST DAMAGE ON CHERRY Prunus avium L. FLOWER BUDS	Chilean journal of agricultural & animal sciences		0719-3890	10.29393/chjaas36-7pm40007	0	ABSTRACT Frost damage on fruit trees occurs when temperature below 0°C induces ice crystallization in plant tissue. Polyvinyl alcohol (PVA) based polymer has been used to inhibit ice crystallization under laboratory conditions. The objective of this study was to evaluate the effectiveness of a PVA-based polymer to prevent frost damage on cherry Prunus avium L. flower buds. The following treatment…	2020	2021-04-03 10:46:52	2022-03-25 14:07:13		97–109		2	36										Spanish							Place: [Rodriguez, Saddys; Sabando, Constanza] Centro de Investigación de Polímeros Avanzados, Chile. [Valenzuela-Villar, Miguel; Bastías, Richard M.] Universidad de Concepción, Chile.
200	Scopus	journalArticle	2015	McCartney, L; Lefsrud, M	Portable frost-protection misting system: Trial on tomato and sweet orange crops	HortTechnology		10630198 (ISSN)	10.21273/horttech.25.3.313	https://www.scopus.com/inward/record.uri?eid=2-s2.0-84937690555&doi=10.21273%2Fhorttech.25.3.313&partnerID=40&md5=0831494b5497329b2d08d2fae122c96d	During the North American crop-growing season, although daytime temperatures may remain well above freezing point, nighttime temperatures can easily drop below 0 ˚C for a few hours. The effects of frost are felt in small operations, such as residential gardens, or in specific areas of a larger operation. Various large-scale measures exist for crop frost protection but they are neither portable no…	2015	2021-04-03 10:46:54	2022-03-25 14:07:13		313–321		3	25										English							Place: Department of Bioresource Engineering, McGill University, 21111 Lakeshore Road, Ste-Anne-de-Bellevue, QC H9X 3V9, Canada
201	Scopus	journalArticle	2017	Karimi, R	Potassium-induced freezing tolerance is associated with endogenous abscisic acid, polyamines and soluble sugars changes in grapevine	Scientia Horticulturae		03044238 (ISSN)	10.1016/j.scienta.2016.12.018	https://www.scopus.com/inward/record.uri?eid=2-s2.0-85007504287&doi=10.1016%2Fj.scienta.2016.12.018&partnerID=40&md5=4715bb8f402d78a9e28a366ff4bbad28	Crop nutrition is a practical method against freezing injury which may improves grapevine freezing tolerance (FT) potential by increasing bud nitrogenous and carbohydrates storages. In this study the effect of foliar application of potassium sulfate (PS; K2SO4; 0, 1, 2 and 3%) on some physico-chemical properties of fruit and leaf mineral contents of ‘Sultana' grapevine (Vitis vinifera L.) were st…	2017	2021-04-03 10:47:07	2022-03-25 14:07:13		184–194			215										English							Place: Department of Landscape Engineering, Faculty of Agriculture, Malayer University, Iran Grapevine Production and Genetic Improvement Department, Iranian Grape and Raisin Institute, Malayer University, Iran
202	Groene Kennis	journalArticle	1997	van Assche, C	Praktijk probeert Amerikaanse methode uit	Vakdeel hard- en zachtfruit : gespecialiseerd vakdeel bij Groenten + fruit 23: 12 - 13				http://na	In de Amerikaanse staat Washington bestrijden fruittelers nachtvorst met windmachines. Enkele Nederlandse telers testen dat systeem	1997	2021-04-03 10:47:12	2021-07-05 20:47:14															Nederlands
203	Web of Science Core collection	journalArticle	1999	Stover, E; Fargione, M; Risio, R; Stiles, W; Iungerman, K	Prebloom foliar boron, zinc, and urea applications enhance cropping of some 'Empire' and 'McIntosh' apple orchards in New York	Hortscience		0018-5345	10.21273/hortsci.34.2.210	0	This study was initiated to determine if prebloom sprays of B, Zn, and urea would enhance cropping of apple (Malus xdomestica Borkh.) after cold injury, hypothesizing that they may accelerate recovery of damaged vascular tissue. The following foliar nutrient treatments were applied prebloom to 'McIntosh) and 'Empire' trees at two sites in 1994 and 1995: 1) control; 2) B (22.8 mM) at half-inch-gre…	1999	2021-04-03 10:47:12	2022-03-25 14:07:13		210–214		2	34										English							Place: Cornell Univ, Hudson Valley Lab, Dept Hort Sci, New York Agr Exp Stn, Highland, NY 12528 USA. Cornell Univ, Dept Fruit & Vegetable Sci, Ithaca, NY 14853 USA. Cornell Cooperat Extens, Ballson Spa, NY 12020 USA. Stover, E (corresponding author), Univ Florid
204	Web of Science Core collection	journalArticle	1983	Phillips, J R; Sastry, S K; Morrow, C T	PREDICTION OF SPRINKLER OFF-TIMES DURING FROST PROTECTION OF APPLE BUDS - A HEAT-TRANSFER MODEL	Transactions of the Asae		0001-2351		0		1983	2021-04-03 10:47:18	2022-03-25 14:07:13		1430–1434		5	26										English							Place: PHILLIPS, JR (corresponding author), PENN STATE UNIV,DEPT AGR ENGN,UNIVERSITY PK,PA 16802, USA.
205	Scopus	journalArticle	2000	Jolivet, Y; Dubois, J M	Preliminary evalution of artificial snow cover as a method for the protection of the vine during winter in Québec	Journal International des Sciences de la Vigne et du Vin		11510285 (ISSN)	10.20870/oeno-one.2000.34.4.998	https://www.scopus.com/inward/record.uri?eid=2-s2.0-0347243567&doi=10.20870%2Foeno-one.2000.34.4.998&partnerID=40&md5=c444fe02bbb5c86f502c556c2e66b076	The sensitivity of the vine to cold temperatures makes it a high risk crop in Québec. Winter colds during January and February can reach through the course of several days - 30°C and consequently the intense cold can damage the buds. However, during this same period, the snow cover normally present on the ground insures a certain protection to the aerial portions of the vine by insulating them fr…	2000	2021-04-03 10:47:23	2022-03-25 14:07:13		155–167		4	34										French							Place: Dept. de Geogr. et Teledetection, Université de Sherbrooke, Sherbrooke, Que. J1K 2R1, Canada
206	Agris	journalArticle	1985	Kolodziejczak, P; Hamer, P J	Preliminary results of effect of some chemicals on spring frost tolerance and fruit set of apple trees and blackcurrant bushes					https://scholar.google.com/scholar_lookup?title=Preliminary+results+of+effect+of+some+chemicals+on+spring+frost+tolerance+and+fruit+set+of+apple+trees+and+blackcurrant+bushes&author=Kolodziejczak%252C+P.+%2528Fruit+Experiment+Station+Brzezna%252C+Podegrodzie+%252		1985	2021-04-03 10:47:24	2022-03-25 14:07:13				168											English
207	Scopus	bookSection	1998	Balmer, M	Preliminary results on planting densities and rain covering for sweet cherry on dwarfing rootstock	Acta Horticulturae	05677572 (ISSN); 9789066058606 (ISBN)			https://www.scopus.com/inward/record.uri?eid=2-s2.0-0012167925&doi=10.17660%2Factahortic.1998.468.53&partnerID=40&md5=91db0096f11b27b4b6753b2a4a3e23d3	An intensive sweet cherry orchard was planted in early spring 1994 at Ahrweiler (western Germany) with the objectives to compare the performance of planting densities between 1666 and 5000 trees per ha where the trees were trained in a V-shaped 30° spindle system and a V-shaped 60° trellis system. The trial included four cultivars: 'Starking Hardy Giant', 'Noire de Meched', 'Fercer' and 'Lapins',…	1998	2021-04-03 10:47:24	2022-03-25 14:07:13		433–439			468				Acta Horticulturae				International Society for Horticultural Science	Staatliche Lehr- und Versuchsanstalt für Landwirtschaft, Weinbau und Gartenbau, Walporzheimer Straße 48, D-53474 Bad Neuenahr-Ahrweiler, Germany	English							DOI: 10.17660/actahortic.1998.468.53			Ystaas, J; Callesen, O
208	Web of Science Core collection	journalArticle	2015	Loseke, B A; Read, P E; Blankenship, E E	Preventing spring freeze injury on grapevines using multiple applications of Amigo Oil and naphthaleneacetic acid	Scientia Horticulturae		0304-4238	10.1016/j.scienta.2015.07.025	0	'Edelweiss' is an important grape cultivar grown in the Midwestern part of the USA. It is one of the earliest cultivars in the vineyard to break bud, making it very susceptible to late spring freezes. 'Edelweiss' primary buds produce a significant amount of fruit, while unlike many other hybrids, the secondary and tertiary buds will have little to no yields, thus making it important to protect th…	2015	2021-04-03 10:47:34	2022-03-25 14:07:13		294–300			193										English							Place: [Loseke, Benjamin A.; Read, Paul E.] Univ Nebraska, Dept Agron & Hort, Lincoln, NE 68583 USA. [Blankenship, Erin E.] Univ Nebraska, Dept Stat, Lincoln, NE 68583 USA. Loseke, BA (corresponding author), Univ Nebraska, Dept Agron & Hort, 377 Plant Sci Hall,
209	Scopus	journalArticle	1974	Alfaro, J F; Griffin, R E; Keller, J; Hanson, G R; Anderson, J L; Ashcroft, G L; Richardson, E A	PREVENTIVE FREEZE PROTECTION BY PRESEASON SPRINKLING TO DELAY BUD DEVELOPMENT	Transactions of the American Society of Agricultural Engineers		00012351 (ISSN)		https://www.scopus.com/inward/record.uri?eid=2-s2.0-0016129821&partnerID=40&md5=7d8c92a0310d82b3602ecf9d08108645	A new procedure was developed by an interdisciplinary team at Utah State University to delay fruit bud development, until the major danger of spring freeze is past, by using omicron evaporative cooling to decrease the energy available for plant growth. Sprinkler irrigation has been successfully used to modify the environment for both frost protection and crop cooling. The experimental plot consis…	1974	2021-04-03 10:47:37	2022-03-25 14:07:13		1025–1028		6	17
210	Scopus	journalArticle	2008	Nesbitt, M L; Ebel, R C; Dozier Jr, W A; Dozier, W A	Production practices for satsuma mandarins in the southeastern United States	HortScience		0018-5345	10.21273/hortsci.43.2.290	0	Satsuma mandarin is presently the primary citrus crop for citrus growers in south Alabama, south Mississippi, and for certain new plantings in northwest Florida. Current growth in satsuma mandarin hectarage in Alabama is similar to the historical hectarage expansion that occurred during decades or clusters of years with a low incidence of lethal, freezing temperatures. Commercial groves currently…	2008	2021-04-03 10:47:44	2022-03-25 14:07:13		290–292		2	43										English							Place: [Nesbitt, Monte L.] Auburn Univ, Dept Hort, Gulf Coast Res & Extens Ctr, Agr Program Associate 2, Fairhope, AL 36532 USA. [Ebel, Robert C.; Dozier, William A., Jr.] Auburn Univ, Dept Hort, Auburn, AL 36849 USA. Nesbitt, ML (corresponding author), Auburn U
211	Groene Kennis	journalArticle	1982	Witteveen, B	Proef tegen nachtvorstschade	De fruitteelt : weekblad van de Nederlandse Fruittelers Organisatie 72 24: 773 - 774				http://na	Een van de proeven naar aanleiding van de ernstige nachtvorst op 23 april 1981. De proefopzet tot wering van nachtvorstschade bij fruitbomen bestond uit het aanbrengen van stroken zwart-wit reflecterende folie onder de bomenrij, waardoor wering van de zonnestralen op de zwarte bodem zou plaatsvinden, waardoor de bodem onder het plastic dan minder snel zou opwarmen en daardoor de wortelwerking ver…	1982	2021-04-03 10:47:46	2022-03-25 14:07:13															Nederlands
212	Agris	journalArticle	1994	Prakash, S; Nautiyal, M C	Protect pome and stone fruit orchards from frost and hailstorm damages	Indian Horticulture (India)		0019-4875		https://scholar.google.com/scholar_lookup?title=Protect+pome+and+stone+fruit+orchards+from+frost+and+hailstorm+damages&author=Prakash%2C+S.&publication_year=1994		1994	2021-04-03 10:47:53	2021-08-05 09:09:32		17–19		1											English
213	Scopus	journalArticle	1991	Huang, S B	Protecting citrus trees from freezing injury by use of topoclimate in China	Agricultural and Forest Meteorology		01681923 (ISSN)	10.1016/0168-1923(91)90024-K	https://www.scopus.com/inward/record.uri?eid=2-s2.0-0026292034&doi=10.1016%2F0168-1923%2891%2990024-K&partnerID=40&md5=314ffce8d621f34a412333ce00cc94da	Citrus trees (Citrus Linn.) are tropical and subtropical plants. Injury to citrus from freezing weather in the winter is the main problem for citrus cultivation in the northern part of the citrus-growing regions in China. Mountainous and hilly regions cover a vast area of China. Differences in their landforms, altitudes, direction and slope result in considerable variations in the topoclimate and…	1991	2021-04-03 10:47:54	2022-03-25 14:07:13		95–108		1-2	55										English							Place: Division of Basic Courses, Zhejiang Agricultural University, Hangzhou, China
214	Scopus	journalArticle	1994	Willett, M J; Proebsting, E L; Redman, R E I I	Protecting stone fruit flower buds from winter freeze damage	HortTechnology		10630198 (ISSN)	10.21273/horttech.4.1.16	https://www.scopus.com/inward/record.uri?eid=2-s2.0-0028005026&doi=10.21273%2Fhorttech.4.1.16&partnerID=40&md5=07493ec335244bbeaeae721c150713cf		1994	2021-04-03 10:47:55	2022-03-25 14:07:13		16–20		1	4										English							Place: WA SU Coop.Extens., Yakima,WA 98901, United States
215	Scopus	book	2019	Vávra, R; Jonáš, M; Kadlecová, V; Bílková, A; Ždárská, I; Falta, V; Litschmann, T	Protection against radiation frost damage of sweet cherries in the bloom stage by use of rain covers		05677572 (ISSN)			https://www.scopus.com/inward/record.uri?eid=2-s2.0-85064347413&doi=10.17660%2FActaHortic.2019.1235.70&partnerID=40&md5=7d2ee272e34b4e33b5200cbd84a44ee8	Covering systems are used in sweet cherry orchards to avoid fruit cracking and rotting damage during rains. An additional advantage of using covers is the reduction of the risk of spring frost damage. The effect of rain covers on radiation frost damage was evaluated in covered and uncovered orchards during the bloom stage on 11 sweet cherry genotypes ('Adélka', 'Aranka', HL 13420, HL 15463 (Elza)…	2019	2021-04-03 10:47:56	2022-03-25 14:07:13			503–506		1235								International Society for Horticultural Science	Research and Breeding Institute of Pomology Holovousy Ltd., Hořice, Czech Republic Crop Research Institute, Prague, Czech Republic Amet, Velké Bílovice, Czech Republic	English							Publication Title: Acta Horticulturae DOI: 10.17660/ActaHortic.2019.1235.70
216	Agris	journalArticle	1991	Jourdain, J M	Protection against spring frost damage	ARBORICULTURE FRUITIERE (L')				https://scholar.google.com/scholar_lookup?title=%5BProtection+against+spring+frost+damage%5D&author=Jourdain%2C+J.M.+%28Centre+Technique+Interprofessionnel+des+Fruits+et+Legumes%2C+Montauban+%28France%29.+Centre+d%27Experimentation+Fruits+et+Legumes+de+Mi		1991	2021-04-03 10:47:56	2021-05-31 12:02:43		19–29													French
217	Agris	journalArticle	2000	Langellier, F; Panigai, L	Protection against spring frosts: prospects in 2000 [Champagne vineyard (France)]]""Protection contre les gelees de printemps: les perspectives en 2000 [vignoble de Champagne (France)	Vigneron Champenois (France)		0049-643X		https://scholar.google.com/scholar_lookup?title=%5BProtection+against+spring+frosts%3A+prospects+in+2000+%5BChampagne+vineyard+%28France%29%5D%5D&author=Langellier%2C+F.+%28Comite+Interprofessionnel+du+Vin+de+Champagne%2C+Epernay+%28France%29.+Service+Tec	Les methodes de lutte contre le gel, en vignobles, sont: rechauffer l'air avec un combustible, aspersion d'eau, brassage de l'air, chauffage par fil, baches	2000	2021-04-03 10:47:57	2021-08-05 09:13:10		29–44													French
218	Agris	journalArticle	1997	Cardinale, C; Texier, Y	Protection antigel sur cerisier: aspersion ou micro-aspersion""[Frost control by sprinkler irrigation on cherry tree]	Arboriculture Fruitiere (France)				https://scholar.google.com/scholar_lookup?title=%5BFrost+control+by+sprinkler+irrigation+on+cherry+tree%5D&author=Cardinale%2C+C.+%28Chambre+d%27Agriculture+du+Vaucluse+%28France%29%29&publication_year=1997		1997	2021-04-03 10:47:57	2022-03-25 14:07:13		29–32		511	44										French
219	Agris	journalArticle	2003	Hennion, B; Breisch, H; Osaer, A; Gleizer, B	Protection methods against spring frosts""Face au gel printanier : les méthodes de lutte	Infos Ctifl (France)				https://scholar.google.com/scholar_lookup?title=Protection+methods+against+spring+frosts&author=Hennion%2C+B.+%28%28Centre+Technique+Interprofessionnel+des+Fruits+et+Légumes%2C+Paris+%28France%29%29%29&publication_year=2003	Les gelées printanières survenant lors de la floraison ou de la nouaison des arbres fruitiers ont des conséquences importantes sur les résultats économiques des exploitations. On peut distinguer différents types de gels: - le gel de rayonnement- le gel d'advection- le gel d'évaporation. La lutte contre les gelées passe par la mise en oeuvre de divers types de moyens: - des moyens de lutte passive…	2003	2021-04-03 10:47:58	2021-12-13 10:38:20		32–37		196											French
220	Web of Science Core collection	journalArticle	2009	Evans, R G; Alshami, A S	PULSE JET ORCHARD HEATER SYSTEM DEVELOPMENT: PART I. DESIGN, CONSTRUCTION, AND OPTIMIZATION	Transactions of the Asabe		0001-2351		0	The objective of this six-year project was to develop a more efficient and effective supplemental orchard field heater technology. In addition to being low-cost and mobile, these devices should be useable with or without wind machines, reduce labor requirements, and greatly reduce air pollutants compared to conventional orchard heating systems. The new generation orchard heaters that were develop…	2009	2021-04-03 10:48:10	2022-03-25 14:07:13		331–343		2	52										English							Place: [Evans, R. G.] ARS, USDA, No Plains Agr Res Lab, Sidney, MT 59270 USA. [Alshami, A. S.] Pace Int LLC, Wapato, WI USA. Evans, RG (corresponding author), ARS, USDA, No Plains Agr Res Lab, Sidney, MT 59270 USA. Robert.Evans@ars.usda.gov
221	Scopus	journalArticle	2009	Alshami, A S; Evans, R G	Pulse jet orchard heater system development: Part II. system Scaling and application	Transactions of the ASABE		21510032 (ISSN)		https://www.scopus.com/inward/record.uri?eid=2-s2.0-67049119369&partnerID=40&md5=941c359b1225ca7630da2921d28fdc5e	This article reports the results of a six-year project in which an efficient and effective supplemental orchard field heater system was successfully developed. In addition to being low-cost and mobile, the criteria met by this system design included: (1) usage with or without wind machines or as stand-alone units, (2) reduced labor requirements, and (3) reduced air pollutants compared to conventi…	2009	2021-04-03 10:48:11	2022-03-25 14:07:13		345–355		2	52										English							Place: Pace International LLC., Wapato, WA, United States USDA-ARS Northern Plains Agricultural Research Laboratory, Sidney, MT, United States USDA-ARS Northern Plains Agricultural Research Laboratory, Sidney, MT 59270, United States
222	Agris	journalArticle	1989	Gianfagna, T J; Durner, E F; Teiger, G S	Reducing low temperature injury to peach flower buds with ethephon					https://scholar.google.com/scholar_lookup?title=Reducing+low+temperature+injury+to+peach+flower+buds+with+ethephon&author=Gianfagna%2C+T.J.+%28Rutgers+Univ.%2C+New+Brunswick%2C+NJ+%28USA%29.+Dept.+of+Horticulture%29&publication_year=1989		1989	2021-04-03 10:48:39	2022-03-25 14:07:13															English
223	Scopus	journalArticle	1978	Braud, H J; Davidson, Paul; Hawthorne, P L	REDUCTION OF FREEZE DAMAGE TO CITRUS WITH WATER	Pap ASAE for Winter Meet		01450166 (ISSN)		https://www.scopus.com/inward/record.uri?eid=2-s2.0-85069378576&partnerID=40&md5=f44099fc4bb52b404994ce571b2f4d3c	The paper reports on a study in which direct water spray upward from 1. 19 mm diameter holes in PVC plastic lateral lines reduced damage to seven and four year old W. Navel and Satsuma varieties in freezes to minus 9 degree C and minus 11 degree C. The vertical spray was most effective in building a self-supporting ice mass. The survival of trees in a hard freeze was greater with this method due …	1978	2021-04-03 10:48:42	2021-12-13 11:24:52
224	Scopus	journalArticle	1996	Mittelstädt, H	Reduction of frost damage to fruit tree blossoms and corn plants by bactericides	Archives of Phytopathology and Plant Protection		03235408 (ISSN)	10.1080/03235409609383170	https://www.scopus.com/inward/record.uri?eid=2-s2.0-79960503810&doi=10.1080%2F03235409609383170&partnerID=40&md5=57d9587ca1ce9bd806c9a8f6c472d63e	Blüten von Pfirsich, Pflaume, Sauerkirsche, Apfel und Birne sowie im Freiland herangezogene Maispflanzen wurden nach Inokulation mit Ice + Pseudomonas fluorescens, Isolat 533, mit Antinukleationsagenzien unterschiedlicher chemischer Zusammensetzung tropfnaß besprüht und künstlichen Frostbelastungen bis ‐3,5 °C ausgesetzt. Der Anteil der überlebenden Blüten bzw. Maisblätter von jeder Variante wurd…	1996	2021-04-03 10:48:43	2022-03-25 14:07:13		191–199		3	30										German							Place: Institut für Biochemie und Molekulare Physiologie, Projekt “Eiskeimbildner”, Universität Potsdam, Potsdam, 14415, United Kingdom
225	Scopus	journalArticle	1981	Sutherland, R A; Hannah, H E; Cook, A F; Martsolf, J D	REMOTE SENSING OF THERMAL RADIATION FROM AN AIRCRAFT - AN ANALYSIS AND EVALUATION OF CROP-FREEZE PROTECTION METHODS	Journal of applied meteorology		00218952 (ISSN)	10.1175/1520-0450(1981)020<0813:RSOTRF>2.0.CO;2	https://www.scopus.com/inward/record.uri?eid=2-s2.0-0019587414&doi=10.1175%2F1520-0450%281981%29020%3C0813%3ARSOTRF%3E2.0.CO%3B2&partnerID=40&md5=0229207fbda439396e95dba7ee28e5c6	Thermal images from an aircraft-mounted scanner are used to evaluate the effectiveness of crop-freeze protection devices. Data from flights made while using fuel oil heaters, a wind machine and an undercanopy irrigation system are compared. Results show that the overall protection provided by irrigation is comparable to the less energy-efficient heater-wind machine combination. Protection provide…	1981	2021-04-03 10:49:11	2022-03-25 14:07:13		813–820		7	20
226	Web of Science Core collection	journalArticle	2004	Dami, I E; Beam, B A	Response of grapevines to soybean oil application	American Journal of Enology and Viticulture		0002-9254		https://www.ajevonline.org/content/55/3/269	Chancellor, Chambourcin, and Chardonel grapevines were treated with soybean oil-based adjuvants and then compared to untreated (control) vines for phytotoxicity, date of budbreak, yield components, and fruit composition. The purpose of dormant oil application was to delay budbreak without affecting date of fruit ripening, yield, or fruit composition. In the first year, Prime Oil and Amigo were ap…	2004	2021-04-03 10:49:36	2022-03-25 14:07:13		269–275		3	55										English							Place: Ohio State Univ, Ohio Agr Res & Dev Ctr, Dept Hort & Crop Sci, Wooster, OH 44691 USA. Univ Minnesota, Dept Hort Sci, Excelsior, MN 55331 USA. Dami, IE (corresponding author), Ohio State Univ, Ohio Agr Res & Dev Ctr, Dept Hort & Crop Sci, 1680 Madison Ave,
227	Scopus	journalArticle	2015	Santiago-Mejía, H; Cortés-Flores, J I; Turrent-Fernández, A; Livera-Muñoz, M; García-Moya, E; Zavaleta-Mancera, H A; Volke-Haller, V H	Response of peach [Prunus persica (L.) Batsch] trees composed by two cultivars in an environment of frost incidence: Bloom and fruit set	Agrociencia		14053195 (ISSN)		https://www.scopus.com/inward/record.uri?eid=2-s2.0-84938945628&partnerID=40&md5=07cba41cad0541fddc488948a4611d2f	In Mexico, the frosts matching with the blooming and fruit set of peach plants [Prunus persica (L.) Batsch] affect their productivity; nevertheless the use of early cultivars grafted on late ones (bi-cultivar composition) can reduce the frost damages on flowers and fruits, unlike early uni-cultivar trees alternated with late cultivars. Because of this, two early (CP-Precoz and Puebla) and two lat…	2015	2021-04-03 10:49:37	2022-03-25 14:07:13		573–592		5	49										English; Spanish							Place: Universidad Intercultural del Estado de México, División de Desarrollo Sustentable, Libramiento Francisco Villa S/N, Centro, San Felipe del Progreso, Estado de México, 50640, Mexico Edafología, Colegio de Postgraduados, Campus Montecillo, Carretera Mexico
228	Scopus	journalArticle	2016	Li, S M; Dami, I E	Responses of Vitis vinifera 'Pinot gris' Grapevines to Exogenous Abscisic Acid (ABA): I. Yield, Fruit Quality, Dormancy, and Freezing Tolerance	Journal of Plant Growth Regulation		07217595 (ISSN)	10.1007/s00344-015-9529-2	https://www.scopus.com/inward/record.uri?eid=2-s2.0-84959175545&doi=10.1007%2Fs00344-015-9529-2&partnerID=40&md5=3aa7438b5ad37909f90fd7ed9c23b13d	Economic losses due to cold weather events are a major constraint to the expansion of premium but cold-sensitive winegrape cultivars in colder regions, such as Ohio (USDA) Plant Hardiness Zones 6b–5b (−17.8 to −26.1 °C) (ARS-USDA 2012). The purpose of this study was to determine whether a foliar application of abscisic acid (ABA) could increase the freezing tolerance (FT) of field-grown ‘Pinot gr…	2016	2021-04-03 10:49:47	2022-03-25 14:07:13		245–255		1	35										English							Place: Department of Horticulture and Crop Science, Ohio Agricultural Research and Development Center, The Ohio State University, Wooster, OH 44691, United States
229	Agris	journalArticle	2015	Mohammadi, Hamideh; Pakkish, Zahra; Saffari, Vahidreza	Role of methyl jasmonate and salicylic acid applications on bloom delay, flowering and fruiting of ‘Elberta' Peach					https://ijhst.ut.ac.ir/article_54266.html	Peach (Prunus persica L. Batsch.) is produced in most areas of Iran, where flowering is hindered by temperature. Using plant growth regulators to delay bloom is a suggestive measure to avoid frost damage. The objective of this study was to determine the effects of methyl jasmonate (MJ) and salicylic acid (SA) on peach bloom delay and yield. This study evaluated the applications of MJ 0 (control, …	2015	2021-04-03 10:50:11	2022-03-25 14:07:13															English
230	Agris	journalArticle	2002	Torrecilla Pita, J L	Sistemas antihelada en el viñedo""[Frost defence systems in vineyard]	Boletín Agrario - Comunidad de Madrid, Consejería de Economía e Innovación Tecnológica (España)		1575-7501		https://scholar.google.com/scholar_lookup?title=%5BFrost+defence+systems+in+vineyard%5D&author=Torrecilla+Pita%2C+J.L.&publication_year=2002		2002	2021-04-03 10:51:05	2021-08-05 09:08:48		31–33		35											Spanish
231	Scopus	journalArticle	1997	Cooper, H J; Smith, E A; Martsolf, J D	Spray irrigation effects on surface-layer stability in an experimental citrus orchard during winter freezes	Journal of Applied Meteorology		08948763 (ISSN)	10.1175/1520-0450(1997)036<0155:SIEOSL>2.0.CO;2	https://www.scopus.com/inward/record.uri?eid=2-s2.0-0030732110&doi=10.1175%2F1520-0450%281997%29036%3C0155%3ASIEOSL%3E2.0.CO%3B2&partnerID=40&md5=f1583e57d04e86110208065627cb0ab1	Observations taken by two surface radiation and energy budget stations deployed in the University of Florida/ Institute for Food and Agricultural Service experimental citrus orchard in Gainesville, Florida, have been analyzed to identify the effects of sprayer irrigation on thermal stability and circulation processes within the orchard during three 1992 winter freeze episodes. Lapse rates of temp…	1997	2021-04-03 10:51:31	2022-03-25 14:07:13		155–166		2	36										English							Place: Department of Meteorology, Supercomputer Computations Res. I., Florida State University, Tallahassee, FL, United States Horticultural Sciences Department, Inst. for Food and Agric. Sciences, University of Florida, Gainesville, FL, United States Dept. of M
232	Scopus	journalArticle	2008	Poling, E B	Spring cold injury to winegrapes and protection strategies and methods	HortScience		00185345 (ISSN)	10.21273/hortsci.43.6.1652	0	Active frost protection methods may be expensive, but a correctly selected and operated system can provide more consistent crops and improved cash flow in years of potentially damaging cold events at postbudbreak stages of grape development. The selection of an active frost protection system depends on a number of factors, including the prevailing climatic conditions that occur during the spring …	2008	2021-04-03 10:51:34	2022-03-25 14:07:13		1652–1662		6	43										English							Place: Department of Horticultural Science, NC State University, Campus Box 7609, Raleigh, NC 27695-7609, United States
233	Agris	journalArticle	1999	Langellier, F; Panigai, L	Spring frost control, new data [Champagne vineyard, France]]""Lutte contre les gelees de printemps: nouveaux acquis [Champagne, France	Vigneron Champenois (France)				https://scholar.google.com/scholar_lookup?title=%5BSpring+frost+control%2C+new+data+%5BChampagne+vineyard%2C+France%5D%5D&author=Langellier%2C+F.+%28Comite+Interprofessionnel+du+Vin+de+Champagne%2C+Epernay+%28France%29.+Services+Techniques%29&publication_	Sur le plan de la protection contre les gelees, peu de nouveautes mais ces deux dernieres annees ont ete mises a profit pour mieux etudier certains dispositifs: les baches et les fils electriques chauffants	1999	2021-04-03 10:51:37	2021-08-05 09:14:00		65–79													French
234	Agris	journalArticle	1998	Osaer, A	Spring frost: using wind machines to mix air layers in frost protection""Gel de printemps: protection par brassage d'air avec les tours a vent	Infos CTIFL (France)		0758-5373		https://scholar.google.com/scholar_lookup?title=Spring+frost%3A+using+wind+machines+to+mix+air+layers+in+frost+protection&author=Osaer%2C+A.+%28Centre+Technique+Interprofessionnel+des+Fruits+et+Legumes%2C+Paris+%28France%29%29&publication_year=1998	Dans certaines situations, le brassage d'air permet d'augmenter la temperature au niveau des organes sensibles en melangeant la couche d'air froid pres du sol et celle d'air chaud situee au-dessus de la couche d'inversion. Les tours a vent sont utilisees pour effectuer ce brassage d'air. L'article en decrit le principe, le mode de fonctionnement et l'installation dans le verger avec les precautio…	1998	2021-04-03 10:51:41	2021-12-13 10:38:20		30–31													French
235	Agris	journalArticle	1991	Comite Interprofessionnel du Vin de Champagne, Epernay Services Techniques	Spring frosts in vineyards [systems against frost: direct heating of air, smudge pots, fuel spraying, control by water spraying, air circulation					https://scholar.google.com/scholar_lookup?q=%5BSpring+frosts+in+vineyards+%5Bsystems+against+frost%3A+direct+heating+of+air%2C+smudge+pots%2C+fuel+spraying%2C+control+by+water+spraying%2C+air+circulation%5D%5D		1991	2021-04-03 10:51:44	2021-08-04 13:27:19				2											French
236	Agris	journalArticle	1997	Langellier, F; Moncomble, D	Spring frosts. New experiments in the Champagne vineyard (France)	Vigneron Champenois		0049-643X		https://scholar.google.com/scholar_lookup?title=%5BSpring+frosts.+New+experiments+in+the+Champagne+vineyard+%28France%29%5D&author=Langellier%2C+F.+%28Comite+Interprofessionnel+du+Vin+de+Champagne%2C+Epernay+%28France%29%29&publication_year=1997	Materiels utilises contre les gelees de printemps: combustibles solides, contenant paraffine et copeaux ou sciure de feuillus ou de resineux; baches antigel (tissees ou non, en textiles synthetiques); et cables electriques chauffants	1997	2021-04-03 10:51:44	2021-08-05 09:14:28		13–28		4	118										French
237	Scopus	journalArticle	1968	Hewett, E W; Hawkins, J E	Sprinkler Irrigation to Protect Apricots From Frost	New Zealand Journal of Agricultural Research		00288233 (ISSN)	10.1080/00288233.1968.10422426	https://www.scopus.com/inward/record.uri?eid=2-s2.0-84945610684&doi=10.1080%2F00288233.1968.10422426&partnerID=40&md5=582c64f1a90fc4abb09696a650ebe366	Water sprinkling is a successful means of protecting apricot buds, blossoms, and young fruits from frost. Three rates of precipitation (0.10, 0.12, and 0.15 in. per hour) have been used at all stages of blossom and fruit development. Pre-bloom sprinkling could be justified only in those years when a period of warm temperatures in late July-early August is followed by a period of low temperatures,…	1968	2021-04-03 10:51:50	2022-03-25 14:07:13		927–938		4	11										English							Place: Earnscleugh Research Orchard, Fruit Research Division, Department of Scientific and Industrial Research, Alexandra R.D., Central Otago, New Zealand
238	Scopus	report	1983	Carran, P S	SPRINKLER PERFORMANCE FOR FROST PROTECTION SYSTEMS					https://www.scopus.com/inward/record.uri?eid=2-s2.0-0020648018&partnerID=40&md5=f89d72fe223f6bd4462e712999b66503	Frost protection using overhead sprinkler systems has become increasingly important in New Zealand horticulture since the mid-1970's. The reasons for this change and the problems created by the rapidity with which it occurred have been examined. The design requirements of sprinkler frost protection systems are considered. A performance parameter which is based on the percentage of the area receiv…	1983	2021-04-03 10:51:51	2021-12-13 11:24:52															English							Publication Title: Project Report - New Zealand Agricultural Engineering Institute
239	Scopus	book	2010	Boman, B; Sanden, B; Peters, T; Parsons, L	Status of microsprinkler system design, operation, and maintenance in 2010		9781617822735 (ISBN)			https://www.scopus.com/inward/record.uri?eid=2-s2.0-79955140540&partnerID=40&md5=fff35f8e8388e35ef8d13b4eabf0a061	Microsprinkler irrigation is often the preferred method of irrigation for tree and vine crops since it provides a greater degree of freeze protection than drip irrigation and provides water and energy savings over sprinkler and flood irrigation methods. With chemigation, microirrigation also provides an economical method of applying fertilizer and other agricultural chemicals on a timely basis. H…	2010	2021-04-03 10:52:00	2021-12-13 11:24:52			861–873		2									University of Florida, Indian River Research and Education Center, 2199 South Rock Road, Fort Pierce, FL 34945, United States University of California Cooperative Extension, 1031 S. Mt. Vernon Ave., Bakersfield, CA 93307, United States Washington State Un	English							Publication Title: 5th National Decennial Irrigation Conference 2010, Held in Conjunction with Irrigation Show 2010			Biological, Engineers; Irrigation, Association
240	Web of Science Core collection	journalArticle	1985	Samorodov, V N; Golubinsky, I N	STIMULATION OF FRUIT FORMATION AND PARTHENOCARPY IN PEARS BY PROLINE AND GIBBERELLIN TREATMENT OF FLOWERS INJURED BY FROSTS	Dopovidi Akademii Nauk Ukrainskoi Rsr Seriya B-Geologichni Khimichni Ta Biologichni Nauki		0002-3523		0		1985	2021-04-03 10:52:05	2021-04-13 21:08:29		55–58		12											Ukrainian							Place: SAMORODOV, VN (corresponding author), POLTAVA AGR INST,POLTAVA,UKRAINE,USSR.
241	Scopus	journalArticle	2014	Liu, Y; Wang, J; Liu, D B; Li, Z G; Zhang, G S; Tao, Y; Xie, J; Pan, J F; Chen, F	Straw mulching reduces the harmful effects of extreme hydrological and temperature conditions in citrus orchards	Plos One		19326203 (ISSN)	10.1371/journal.pone.0087094	https://www.scopus.com/inward/record.uri?eid=2-s2.0-84900344145&doi=10.1371%2Fjournal.pone.0087094&partnerID=40&md5=964f174dbfc8795cd22a5368f1588920	Extreme weather conditions with negative impacts can strongly affect agricultural production. In the Danjiangkou reservoir area, citrus yields were greatly influenced by cold weather conditions and drought stress in 2011. Soil straw mulching (SM) practices have a major effect on soil water and thermal regimes. A two-year field experiment was conducted to evaluate whether the SM practices can help…	2014	2021-04-03 10:52:10	2022-03-25 14:07:13		9		1	9										English							Place: Laboratory of Aquatic Botany and Watershed Ecology, Wuhan Botanical Garden, Chinese Academy of Sciences China, Wuhan, China Institute of Plant Protection and Soil Fertilizer, Hubei Academy of Agricultural Sciences, Wuhan, China China Program, Internationa
242	Scopus	book	2000	Akća, Y; Murat Asma, B; Ayhan, C	Studies on the effect of NPK fertilization on frost tolerance in the hacihalilodlu apricot (prunus armenica l.) cultivar		05677572 (ISSN); 9789066059122 (ISBN)			https://www.scopus.com/inward/record.uri?eid=2-s2.0-84879390206&doi=10.17660%2FActaHortic.2000.525.60&partnerID=40&md5=7bd5ed1b7c36102952f3af87b7cdcdac	This study was conducted to determine the effect of NPK fertilization on the frost tolerance in the HacyhaliloSlu apricot cultivar in the years 1996-1997. The fertilizer treatments comprised all factorial combinations of 4 levels of N (No=0.0, N1=0.2, N2=0.4 and N3=0.6 kg of N per tree per year), 3 levels of P (P,=0.2 P2=0..4 and P3=0.6 kg of P2O5 and 3 levels of K (Ki=0.4, K2=0.8 and K3= 1.6 kg …	2000	2021-04-03 10:52:28	2022-03-25 14:07:13			413–420		525								International Society for Horticultural Science	Department of Horticulture, Faculty of Agriculture, University of Gaziosmanpapa, Tokat, Turkey Fruit Research Station, Malatya, Turkey Department of Horticulture, Faculty of Agriculture, University of Yüzüncü Yýl, Van, Turkey	English							Publication Title: Acta Horticulturae DOI: 10.17660/ActaHortic.2000.525.60
243	Scopus	journalArticle	1963	Takechi, O; Haseba, T; Tomari, I	Studies on the prevention from cold wind injuries to citrus trees (1)	Journal of Agricultural Meteorology		00218588 (ISSN)	10.2480/agrmet.19.1	https://www.scopus.com/inward/record.uri?eid=2-s2.0-85007894930&doi=10.2480%2Fagrmet.19.1&partnerID=40&md5=8044b685d35c364d3140c3ec0135f17b	A micro-meteorological observation in a citrus orchard was carried out to clarify the effect of wrapping the crown of citrus trees in straw mats upon the cold wind prevention. Such wrapping method is usually employed for the protection against cold wind injuries to citrus trees. The temperatures of leaf and the surrounding air were continuously measured for two months together with humidity, wind…	1963	2021-04-03 10:52:30	2022-03-25 14:07:13		1–6		1	19										English							Place: College of Agriculture, Ehime University, Japan
244	Scopus	journalArticle	1973	Konakahara, M; Watanabe, Y	Studies on the Protection against Cold Damage to Citrus Trees. V. Heating Effect of the Combustion Method using Solid Fuel	Journal of Agricultural Meteorology		00218588 (ISSN)	10.2480/agrmet.28.237	https://www.scopus.com/inward/record.uri?eid=2-s2.0-84998225406&doi=10.2480%2Fagrmet.28.237&partnerID=40&md5=1c5dab5346b6ded94b3fd7043b3eadad	A series of experiment was carried out to clarify the heating effect of a solid-fuel heater which has been developed for cold protection of citrus trees. The results obtained are as follows: 1) The heater is formed into a brick and its size is 8cm in width, 20cm in length, 12cm in height and 1.5kg in weight. They burn for approximately six to eight hours. 2) The air temperature rise of heated ove…	1973	2021-04-03 10:52:31	2022-03-25 14:07:13		237–243		4	28										English							Place: Shizuoka Prefectural Citrus Experiment Station Izu-Branch, Higashiizu, Shizuoka, Japan Shizuoka Prefectural Agricultural and Horticultural Section, Shizuoka, Japan National Fruit Tree Research Station, Hiratsuka, Kanagawa, Japan
245	Scopus	bookSection	2014	Sadeghi, H	Summer pruning can postpone return bloom to avoid frost damage of plums	Acta Horticulturae	05677572 (ISSN); 9789462610484 (ISBN)			https://www.scopus.com/inward/record.uri?eid=2-s2.0-84921473758&doi=10.17660%2FActaHortic.2014.1058.39&partnerID=40&md5=4c2339bf251ed7fd1f7962dbb2cc92aa	Late spring frost damage to European plum (Prunus domestica) flowers has been the cause of its irregular and uncertain fruit production in Mazandaran, Iran. Low temperatures in early winter fulfill the chilling requirements of plums and, after mild temperatures, induce flowering in mid winter. The objective of this project, which started in 2011 and will be continued until 2015, is to postpone fl…	2014	2021-04-03 10:53:06	2022-03-25 14:07:13		327–334			1058				Acta Horticulturae				International Society for Horticultural Science	Sari Agricultural Sciences and Natural Resources University, Sari, Iran	English							DOI: 10.17660/ActaHortic.2014.1058.39			Theron, K
246	Scopus	report	1986	Anon	TARGETED FROST PROTECTION - ORCHARD TRIALS					https://www.scopus.com/inward/record.uri?eid=2-s2.0-0022730210&partnerID=40&md5=0643c125ad72ea53f57daed049390e3f	This study investigates the viability of targeting water onto fruit trees for frost protection, thus virtually eliminating unnecessary application to inter-row areas. An orchard trial was carried out in Central Otago, in which the performance of a minisprinkler-based targeted system was compared with that of the conventionally used impact-drive approach. In the targeted system, the minisprinklers…	1986	2021-04-03 10:53:43	2021-12-13 11:24:52															English							ISBN: 00779547 (ISSN) Publication Title: Project Report - New Zealand Agricultural Engineering Institute
247	Groene Kennis	journalArticle	2005	Lorsheijd, F	Teelt van tafeldruif vraagt typische aanpak	De fruitteelt : weekblad van de Nederlandse Fruittelers Organisatie 95 29: 14 - 15				http://na	Tafeldruif heeft een andere aanpak nodig dan wijndruif. Hoe kunnen de planten het beste gesnoeid en geleid worden, wanneer moeten de trossen geoogst worden, voor welke ziekten zijn de planten het meest vatbaar en hoe kunnen ze beschermd worden tegen nachtvorst?	2005	2021-04-03 10:53:45	2022-03-25 14:07:13															Nederlands
248	Scopus	journalArticle	1971	Bates, E M	Temperature inversion and freeze protection by wind machine	Agricultural Meteorology		00021571 (ISSN)	10.1016/0002-1571(71)90032-X	https://www.scopus.com/inward/record.uri?eid=2-s2.0-49649155021&doi=10.1016%2F0002-1571%2871%2990032-X&partnerID=40&md5=f86270009fa279eee7cf22418e66d151	Two years of observation in a cherry orchard at The Dalles, Oregon show that temperature inversions occur nightly except under such conditions as rain. Inversions between 4 and 60 ft. varied from 1° to 9° in the spring of 1970. It is shown statistically that an inversion of at least 5° can be anticipated each night with 99% confidence. A tower mounted wind machine with two fans was used in this o…	1971	2021-04-03 10:53:50	2022-03-25 14:07:13		335–346		C	9										English							Place: Agricultural Weather Service, Farm Crops Department, Oregon State University, Corvallis, United States
249	Scopus	book	2016	Lang, G A; Sage, L; Wilkinson, T	Ten years of studies on systems to modify sweet cherry production environments: Retractable roofs, high tunnels, and rain-shelters		05677572 (ISSN); 9789462611443 (ISBN)			https://www.scopus.com/inward/record.uri?eid=2-s2.0-85007308983&doi=10.17660%2FActaHortic.2016.1130.12&partnerID=40&md5=5671da8000cbb501ddd3302d4673102f	Sweet cherry (Prunus avium) production is limited in many areas of the world by key climatic factors. The most important is untimely rain during the growing season, which can cause fruit cracking during Stage III development and ripening as well as providing critical environmental conditions for cherry leaf spot (Blumeriella jaapii) infection and dissemination of Pseudomonas syringae, the causal …	2016	2021-04-03 10:53:57	2022-03-25 14:07:13					1130				Acta Horticulturae				International Society for Horticultural Science	Michigan State University, Dept. of Horticulture, East Lansing, MI 48824, United States	English							DOI: 10.17660/ActaHortic.2016.1130.12			Tustin, D S; VanHooijdonk, B M
250	Agris	journalArticle	1997	Bilavcik, A; Kokoskova, B; Zamecnik, J	The apple blossoms frost damage decreased by biological control agents of INA+ Pseudomonas syringae					https://scholar.google.com/scholar_lookup?title=The+apple+blossoms+frost+damage+decreased+by+biological+control+agents+of+INA%2B+Pseudomonas+syringae&author=Bilavcik%2C+A.&publication_year=1997	About 25 % of 71 screened bacterial strains produced antibiotic substances which inhibited the growth of INA+ strain Ps (Pseudomonas syringae) CCM 4073 in vitro. The selected antagonistic strains were non-pathogenic and also ice nucleation non-active (INA-), The three selected INA- antagonistic strains with the highest antibiosis in vitro were tested in experiments on detached flowering shoots of…	1997	2021-04-03 10:54:10	2021-04-13 20:57:10				2											English
251	Web of Science Core collection	journalArticle	1981	Koo, R C J	THE EFFECT OF FALL IRRIGATION ON FREEZE DAMAGE TO CITRUS	Proceedings of the Florida State Horticultural Society		0097-1219		0		1981	2021-04-03 10:54:41	2022-03-25 14:07:13		37–39			94										English							Place: KOO, RCJ (corresponding author), UNIV FLORIDA,CTR AGR RES & EDUC,INST FOOD & AGR SCI,LAKE ALFRED,FL 33850, USA.
252	Web of Science Core collection	journalArticle	1986	Bourgeois, W J; Adams, A J	THE EFFECTS OF LOW-VOLUME SPRINKLER IRRIGATION ON FREEZE PROTECTION OF CITRUS	Hortscience		0018-5345		0		1986	2021-04-03 10:55:00	2021-04-13 20:57:27		937		4	21										English							Place: LOUISIANA STATE UNIV,LOUISIANA AGR EXPT STN,CITRUS RES STN,PORT SULPHUR,LA 70083.
253	Scopus	book	2020	Çelik, M; Sönmez, B; Şahin, G; Barlaş, M; Karaagaç, K; Coşkun, E	The effects of winter pruning time on bud break time, flowering time and shoot length on some table grapes		05677572 (ISSN)			https://www.scopus.com/inward/record.uri?eid=2-s2.0-85083703034&doi=10.17660%2FActaHortic.2020.1276.26&partnerID=40&md5=df32c1c475ed2d75c874b478bbbe09ee	Late spring frosts have been occurred in most grape growing areas such as Aegean region in Turkey. One of the indirect measures to protect vineyards against to spring late frost is late winter pruning. The aim of this research is to determine the effects of early and late winter pruning times on bud break time, flowering time and shoot length of on ‘Red Globe', ‘Alphonse Lavallée', ‘Gelinöldüren'…	2020	2021-04-03 10:55:03	2022-03-25 14:07:13			183–188		1276								International Society for Horticultural Science	Horticulture Department, Agriculture Faculty, Adnan Menderes Univ., Aydın, Turkey	English							Publication Title: Acta Horticulturae DOI: 10.17660/ActaHortic.2020.1276.26
254	Scopus	journalArticle	1985	Renquist, A R	The extent of fruit bud radiant cooling in relation to freeze protection with fans	Agricultural and Forest Meteorology		01681923 (ISSN)	10.1016/0168-1923(85)90060-7	https://www.scopus.com/inward/record.uri?eid=2-s2.0-0142150872&doi=10.1016%2F0168-1923%2885%2990060-7&partnerID=40&md5=c646a1d40b2f4773fc91f24ebabf3d4a	Whether or not fruit buds in orchards can be protected from freezing by the use of fans, when no temperature inversion exists, depends upon the degree of bud radiant cooling at such times. Nighttime bud cooling in apple and peach orchards was estimated by comparing the temperature of buds and the adjacent air. The extent of radiant cooling was usually less than 0.6°C below ambient. Even this mode…	1985	2021-04-03 10:55:06	2022-03-25 14:07:13		1–6		1	36										English							Place: Orchard Mesa Research Center, Department of Horticulture, Colorado State University, 3168 B 1 2 Road, Grand Junction, CO 81503, United States
255	Scopus	journalArticle	1940	Grainger, J	THE INTERNAL TEMPERATURES OF FRUIT TREE BUDS: III. TRIALS WITH HUMIDIFIED HEAT FOR THE CONTROL OF FROST DAMAGE	Annals of Applied Biology		00034746 (ISSN)	10.1111/j.1744-7348.1940.tb07473.x	https://www.scopus.com/inward/record.uri?eid=2-s2.0-84946385140&doi=10.1111%2Fj.1744-7348.1940.tb07473.x&partnerID=40&md5=8f62f31d6e63aa5de27719f35d3d6203	An account is given of the distributions of heat and relative humidity from three methods of orchard heating, together with the results of experiments with a simple type of humidified heating. Ignited balls of papier mache which had been soaked in crude oil, were humidified with saturated garden refuse, such as long grass or lawn clippings. This arrangement heats the air, and at the same time eit…	1940	2021-04-03 10:55:31	2022-03-25 14:07:13		1–4		1	27										English							Place: Tolson Memorial Museum, Ravensknowle, Huddersfield, United Kingdom
256	Scopus	journalArticle	1970	Valli, V J	The use of natural gas heating to prevent spring freeze damage in the appalachian fruit region of the United States	Agricultural Meteorology		00021571 (ISSN)	10.1016/0002-1571(70)90048-8	https://www.scopus.com/inward/record.uri?eid=2-s2.0-49849118238&doi=10.1016%2F0002-1571%2870%2990048-8&partnerID=40&md5=059ab24458117cdf2a1faaf93dbc2094	A natural gas heating system covering 50 acres of apples in Hancock, Maryland, was used to prevent freeze damage during the night of April 19-20, 1969. Simple wind proof burners with cones are installed 40/acre. Each heater's B.T.U. output ranges from about 38,000/h at about 5 p.s.i. to 180,000/h at 20 p.s.i. This provides a maximum B.T.U./acre of 7 million. By starting at 5 p.s.i. at 23.30 E.S.T…	1970	2021-04-03 10:56:15	2022-03-25 14:07:13		481–486		C	7										English							Place: Weather Bureau Agricultural Service Office, ESSA, West Virginia University Experiment Station, Kearneysville, United States
257	Web of Science Core collection	journalArticle	2009	Ghaemi, A A; Rafiee, M R; Sepaskhah, A R	Tree-Temperature Monitoring for Frost Protection of Orchards in Semi-Arid Regions Using Sprinkler Irrigation	Agricultural Sciences in China		1671-2927	10.1016/s1671-2927(09)60014-6	0	Automated over-tree sprinkler irrigation systems were developed and tested in two orchards located in two separate locations in southern Iran (a 0.17 ha peach orchard and a 0.24 ha orange orchard) to protect peach blossoms and orange trees leaves and fruits from low temperature damage. The experiment used a system that monitored the trees and air temperatures using two thermistors. The water appl…	2009	2021-04-03 10:56:54	2022-03-25 14:07:13		98–107		1	8										English							Place: [Ghaemi, Ali Asghar; Rafiee, Mohammad Rafie; Sepaskhah, Ali Reza] Shiraz Univ, Coll Agr, Irrigat Dept, Shiraz, Iran. Ghaemi, AA (corresponding author), Shiraz Univ, Coll Agr, Irrigat Dept, Shiraz, Iran. ghaemi@shirazu.ac.ir; Rafiee@yahoo.com; sepas@shiraz
258	Scopus	journalArticle	1955	Frith, H J	Trials of a wind machine for frost protection in citrus	Australian Journal of Agricultural Research		00049409 (ISSN)	10.1071/AR9550903	https://www.scopus.com/inward/record.uri?eid=2-s2.0-84970614004&doi=10.1071%2FAR9550903&partnerID=40&md5=383d849e4733363331fa76167d164bee	A horizontal axis wind machine for prevention of frost damage, built in Australia, has been tested under local conditions in a citrus grove. It was shown to be effective in raising orchard temperature by 2°F over an area of up to 10 acres at a power expenditure of 12 h.p. (electrical input) per acre, which is comparable to results obtained with similar machines in California and with the low spee…	1955	2021-04-03 10:56:56	2021-12-13 11:24:52		903–912		6	6										English							Place: Irrigation Research Station, C.S.I.R.O, Griffith, NSW, Australia
259	Scopus	bookSection	2010	Arias, M; Arbiza, H; Mendina, M	Two experiences of frost damage control in vineyards with selectively extraction of coldest air: Alto Valle, Argentina and Napa Valley, California, USA	Acta Horticulturae	05677572 (ISSN); 9789066055339 (ISBN)			https://www.scopus.com/inward/record.uri?eid=2-s2.0-78650913171&doi=10.17660%2FActaHortic.2010.872.58&partnerID=40&md5=17c53cabc0d5c0ce5d71309a12294985	Temperatures below 0°C during spring is a restrictive factor for the production in temperate zone for fruit species with early budbreak. Temperatures below-2°C during the first grapevine developing leaves, results in a significant loss of yield for that season. The SIS - Selective Inverted Sink - operates during nights with radiation frosts, by selectively extracting the cold air. Due to its high…	2010	2021-04-03 10:56:59	2022-03-25 14:07:13		407–414			872				Acta Horticulturae				International Society for Horticultural Science	Facultad de Agronomía, CP 12900, Garzón 780, Uruguay Facultad de Ingeniería, J. Herera y Reissig 565, Uruguay	English							DOI: 10.17660/ActaHortic.2010.872.58			Herter, F G; Leite, G B; Raseira, Mdcb
260	Agris	conferencePaper		Seguin, B	Use of evaporative cooling to delay blooming [fruit trees, frost control: latest researches in USA					https://scholar.google.com/scholar_lookup?title=%5BUse+of+evaporative+cooling+to+delay+blooming+%5Bfruit+trees%2C+frost+control%3A+latest+researches+in+USA%5D%5D&author=Seguin%2C+B.+%28INRA+Centre+de+Recherches+d%27Avignon%2C+84+-+Montfavet+%28France%29.+			2021-04-03 10:57:15	2021-06-07 13:14:44															French
261	Scopus	journalArticle	2008	Ouma, G	Use of gibberellins to improve fruit set in pears after frost damage	Journal of Biological Sciences		17273048 (ISSN)	10.3923/jbs.2008.213.216	https://www.scopus.com/inward/record.uri?eid=2-s2.0-42449089324&doi=10.3923%2Fjbs.2008.213.216&partnerID=40&md5=d8fdf2dc880b250416aa46f7df143611	The objectives of this study were to investigate the effect of applied bioregulators on fruit set after this frost in April 2002, growth, yield and the incidence of Pseudomonas syringae and the understanding of the underlying mechanisms of fruit set by applying bioregulators shortly after full bloom at the Klein-Altendorf experimental station near Bonn, Germany with the following results. The bes…	2008	2021-04-03 10:57:15	2022-03-25 14:07:13		213–216		1	8										English							Place: Department of Botany and Horticulture, Maseno University, P.O. Box 333, Maseno, Kenya
262	Scopus	journalArticle	1945	Swarbrick, T	Use of growth-promoting substances in the prevention of apple drop following frost [6]	Nature		00280836 (ISSN)	10.1038/156691a0	https://www.scopus.com/inward/record.uri?eid=2-s2.0-51149205707&doi=10.1038%2F156691a0&partnerID=40&md5=c4760c68938ee71276fad3cb8576ff96		1945	2021-04-03 10:57:16	2022-03-25 14:07:13		691–692		3971	156										English							Place: Research Station, University of Bristol, Long Ashton, Bristol
263	Scopus	journalArticle	1973	Kotovich, I N; Markholiya, A Sh	USE OF METALLISED FILM FOR PROTECTION OF PLANTS FROM FROST	Sov Plast				https://www.scopus.com/inward/record.uri?eid=2-s2.0-0015746187&partnerID=40&md5=8650fbd5ba667059e856a3ff6e038ad9	Good results and prospects are claimed for the use of PE film metallized with aluminum, in the protection of lemon bushes and other plants from frost.	1973	2021-04-03 10:57:20	2021-12-13 11:24:52		17–18		11
264	Scopus	journalArticle	2004	Albrecht, E; Schmitz-Eiberger, M; Brauckmann, M; Rademacher, W; Noga, G	Use of prohexadione-calcium, vitamin E, and glycerine for the reduction of frost injury in apple (Malus domestica) flowers and leaves	European Journal of Horticultural Science		16114434 (ISSN)		https://www.scopus.com/inward/record.uri?eid=2-s2.0-2942620075&partnerID=40&md5=66fbee714ab3307ee370bfef60956521	The protective effects of the growth regulator prohexadione-calcium and a mixture of the antioxidant α-tocopherol with the cryoprotector glycerol against freezing injury were examined in leaves of apple (Malus domestica Borkh.) seedlings and in flowering branches of various apple varieties. Apple seedlings were treated with prohexadione-Ca two and nine days before freezing incidences. The results…	2004	2021-04-03 10:57:22	2022-03-25 14:07:13		59–65		2	69										English							Place: Department of Horticultural Science, Bonn University, Bonn, Germany BASF Agricultural Center, Limburgerhof, Germany Department of Horticultural Science, Bonn University, Auf dem Hügel 6, 53121 Bonn, Germany BASF Agricultural Center, 67114 Limburgerhof, Ge
265	Scopus	bookSection	2017	Brighenti, A F; Allebrandt, R; Cipriani, R; Malinovski, L I; De Bem, B P; Feldberg, N P; Silva, A L	Using delayed winter pruning to prevent spring frost damage in 'Chardonnay' cultivar	Acta Horticulturae	05677572 (ISSN); 9789462611535 (ISBN)			https://www.scopus.com/inward/record.uri?eid=2-s2.0-85019934966&doi=10.17660%2FActaHortic.2017.1157.54&partnerID=40&md5=3cbc7a6664b784bf1d54d4f0065cfb04	'Chardonnay' is an early cultivar, that can be damaged by early spring frosts. In this sense, agronomic practices are necessary to protect the plants without causing losses in plant productivity and grape quality. The objective of this study was to investigate the effect of delayed winter pruning on the phenology and yield components of 'Chardonnay' grapevines. The experiment was conducted in Vil…	2017	2021-04-03 10:57:26	2022-03-25 14:07:13		389–392			1157				Acta Horticulturae				International Society for Horticultural Science	Santa Catarina Federal University (UFSC), Florianópolis, SC, Brazil Brazilian Agricultural Research Corporation (EMBRAPA), Canoinhas, SC, Brazil	English							DOI: 10.17660/ActaHortic.2017.1157.54			Pinto, M
266	Scopus	book	1996	Bubán, T	Using plant growth regulators to increase fruit set in sour cherry trees		05677572 (ISSN)			https://www.scopus.com/inward/record.uri?eid=2-s2.0-84879091343&doi=10.17660%2FActaHortic.1996.410.47&partnerID=40&md5=38d723fd1ef80bba241569453b30229a	A product with the trade name 'Phyl-Set', containing 2-NOXA and gibberellic acid as active ingredients, has been developed jointly by the factory PHYLAXIA (at Budapest) and the Station of Enterprise for Research and Extension in Fruit Growing and Ornamentals at Újfehértó. It is formulated as pills, which are easy to prepare into a spray solution. For best effects trees should be treated first at …	1996	2021-04-03 10:57:30	2022-03-25 14:07:13			307–310		410								International Society for Horticultural Science	Station of Enterprise for Research and Extension in Fruit Growing and Ornamentals, P.O. Box 38, H-4244 Újfehértó, Hungary	English							Publication Title: Acta Horticulturae DOI: 10.17660/ActaHortic.1996.410.47
267	Web of Science Core collection	journalArticle	2007	Stockwell, V O; Stack, J P	Using Pseudomonas spp. for integrated biological control	Phytopathology		0031-949X	10.1094/phyto-97-2-0244	0	Pseudomonas spp. have been studied for decades as model organisms for biological control of plant disease. Currently, there are three commercial formulations of pseudomonads registered with the U.S. Environmental Protection Agency for plant disease suppression, Bio-Save 10 LP, Bio-Save I I LP, and BlightBan A506. Bio-Save 10 LP and Bio-Save 11 LP, products of Jet Harvest Solutions, Longwood, FL, …	2007	2021-04-03 10:57:31	2022-03-25 14:07:13		244–249		2	97										English							Place: Oregon State Univ, Dept Bot & Plant Pathol, Corvallis, OR 97331 USA. Kansas State Univ, Dept Plant Pathol, Manhattan, KS 66506 USA. Stockwell, VO (corresponding author), Oregon State Univ, Dept Bot & Plant Pathol, Corvallis, OR 97331 USA. stockwev@science
268	Web of Science Core collection	journalArticle	2012	Battany, M C	Vineyard frost protection with upward-blowing wind machines	Agricultural and Forest Meteorology		0168-1923	10.1016/j.agrformet.2012.01.009	0	Upward-blowing wind machines have been commercialized for use in frost protection but little quantitative information exists regarding how their operation alters site temperatures. In particular, their performance relative to conventional wind machines has been debated. To address this need, experiments were conducted on 12 spring frost nights in 2010 and 2011 in a commercial winegrape vineyard w…	2012	2021-04-03 10:58:02	2022-03-25 14:07:13		39–48			157										English							Place: Univ Calif Cooperat Extens, San Luis Obispo, CA 93401 USA. Battany, MC (corresponding author), Univ Calif Cooperat Extens, 2156 Sierra Way,Suite C, San Luis Obispo, CA 93401 USA. mcbattany@ucdavis.edu
269	Groene Kennis	journalArticle	2001	van Assche, C	Voor het eerst op grote schaal in Zeeland beregend	De fruitteelt : weekblad van de Nederlandse Fruittelers Organisatie 91 18: 12 - 13				http://na	Ook in Zeeland is nachtvorstbestrijding bij fruitbomen middels beregening mogelijk	2001	2021-04-03 10:58:14	2022-03-25 14:07:13															Nederlands
270	Groene Kennis	journalArticle	2001	Poldervaart, G	Voorkom verrassingen bij nachtvorstwering	De fruitteelt : weekblad van de Nederlandse Fruittelers Organisatie 91 11: 18				http://na	Schade is te voorkomen door in te spelen op weersomstandigheden	2001	2021-04-03 10:58:14	2022-03-25 14:07:13															Nederlands
271	Groene Kennis	journalArticle	1999	van Leth, P	Vorstschadedrempels zijn niet altijd betrouwbaar : nachtvorstberegening	De fruitteelt : weekblad van de Nederlandse Fruittelers Organisatie 89 5: 12 - 13				http://na		1999	2021-04-03 10:58:23	2022-03-25 14:07:13															Nederlands
272	Web of Science Core collection	journalArticle	1999	Smith, R G	Wax glands, wax production and the functional significance of wax use in three aphid species (Homoptera : Aphididae)	Journal of Natural History		0022-2933	10.1080/002229399300227	0	The structural details of wax glands and the physical form of the secreted wax is described for the apterae of three aphid species-beech woolly aphid, spruce root aphid and woolly apple aphid. The glands are composed of greatly enlarged epidermal cells underlying a modified cuticle that forms distinctive wax gland plates. Secreted wax in the form of threads passes out of the cuticle as filaments,…	1999	2021-04-03 10:58:37	2022-03-25 14:07:13		513–530		4	33										English							Place: Univ E London, Dept Life Sci, London E15 4LZ, England. Smith, RG (corresponding author), Univ E London, Dept Life Sci, Romford Rd, London E15 4LZ, England.
273	Agris	journalArticle	1974	Nikiforova, L	Ways of protecting vineyards against winter and spring frost	Bulletin de l'OIV (IWO)				https://scholar.google.com/scholar_lookup?title=%5BWays+of+protecting+vineyards+against+winter+and+spring+frost%5D&author=Nikiforova%2C+L.&publication_year=1974		1974	2021-04-03 10:58:38	2021-08-05 09:11:22		751-757		524	47										French
274	Web of Science Core collection	journalArticle	1993	Donaldson, D R; Snyder, R L; Elmore, C; Gallagher, S	WEED-CONTROL INFLUENCES VINEYARD MINIMUM TEMPERATURES	American Journal of Enology and Viticulture		0002-9254		0	In a field experiment, post-emergence herbicides, disking, and mowing were used to control weeds between the vine rows in four vineyards, in the Napa and Sonoma Valleys evaluated over a three year period. Herbicide treated vineyards had minimum temperatures 0.3 degrees C to 0.6 degrees C higher than disked or mowed vineyards on most nights during the spring freeze season. Mowed vineyards had mini…	1993	2021-04-03 10:58:41	2022-03-25 14:07:13		431–434		4	44										English							Place: UNIV CALIF DAVIS,DEPT LAND AIR & WATER RESOURCES,DAVIS,CA 95616. UNIV CALIF DAVIS,DEPT AGR BOT,DAVIS,CA 95616. DONALDSON, DR (corresponding author), UC COOPERAT EXTENS NAPA CTY,1710 SOSCOL AVE,4,NAPA,CA 94459, USA.
275	Groene Kennis	journalArticle	1992	Zech, J	Weitere Moeglichkeiten der Spaetfrostbekaemfung im Obstbau	Obstbau 17 3: 153 - 154				http://na	Schade aan fruitbomen door nachtvorst kan worden voorkomen door roken. Het mengen van luchtlagen is een andere methode, waarbij de omgevingstemperatuur boven de schadegrens wordt gebracht. Beide methodes worden beschreven	1992	2021-04-03 10:58:41	2021-07-05 20:47:14															Duits
276		journalArticle	1991	Rueger, H	Wissenwertes ueber die Frostschutzberegnung	Rheinische Monatsschrift fuer Gemuese-, Obst- und Zierpflanzen 79 7: 396 - 398				0		1991	2021-04-03 10:59:17	2021-04-17 11:09:50															Duits
277	Agris	journalArticle	2001	Schwizer, T	Witterungsschutz bei Suesskirschen""Protection of sweet cherries against bad weather""Protection des cerises douces contre les intemperies					https://scholar.google.com/scholar_lookup?title=Protection+of+sweet+cherries+against+bad+weather&author=Schwizer%2C+T.+%28Eidgenoessische+Forschungsanstalt+fuer+Obst-%2C+Wein-+und+Gartenbau+%28FAW%29%2C+Waedenswil+%28Switzerland%29%29&publication_year=200		2001	2021-04-03 10:59:18	2022-03-25 14:07:13		326–329		12	137										German
278	Scopus	journalArticle	2007	Yarushnykov, V V; Blanke, M M; Hrotko, K	Alleviation of frost damage to pear flowers by gibberellin	Acta Horticulturae		05677572 (ISSN)		https://www.scopus.com/inward/record.uri?eid=2-s2.0-71049180929&doi=10.17660%2FActaHortic.2007.732.99&partnerID=40&md5=13df0876e952aba533b4ec1ef2b42a21	Late spring frosts are on the increase. They occur earlier, more frequently and more severely from year to year, thereby damaging fruit crops throughout Europe. In April 2003, early spring frosts damaged ca. 88% of the flowers of the early flowering 'Alexander Lucas' pear. Gibberellins may be used to increase fruit set after late spring frosts in many crops, including pear. However, adverse effec…	2007	2021-04-13 20:38:19	2022-03-25 14:07:13		659-663			732				Acta Horticulturae						English							Place: Artemovsk Research Station, Artemovsk, Ukraine Klein-Altendorf Research Station, Dept. of Horticulture, University of Bonn, Germany Publisher: International Society for Horticultural Science
279	Scopus	conferencePaper	1990	von Bernuth, R D; Asae, Anon A4 -; Irrigation Assoc, Silver Spring M D U S A	Undertree sprinkler systems for frost protection					https://www.scopus.com/inward/record.uri?eid=2-s2.0-0025547781&partnerID=40&md5=49ca3431c8af535b376af91aaac60e2c	Guidelines for undertree frost protection system design have been developed to take into consideration wind and humidity. The average application rate sets the level of heat transfer into the plant environment, and the uniformity of the system can affect local temperatures. Furthermore, the rate of rotation of the sprinkler is important because it affects momentary local temperatures. The most im…	1990	2021-04-03 10:57:06	2022-03-25 14:07:13		577-582											Publ by ASAE		English
280	Groene Kennis	journalArticle	2009	Smeets, H	Zaai rogge in tegen vorstschade : teeltadvies	De boomkwekerij : waarin opgenomen "De plantenbeurs" 11: 13				https://library.wur.nl/link/resolve?sid=WUR:CLC&spage=13&epage=&pages=NaN&pid=%3Cisn%3E1901100%3C/isn%3E&genre=article&auinit=H&aulast=Smeets&issn=0923-2443&issue=11&date=2009&atitle=Zaai%20rogge%20in%20tegen%20vorstschade%20%3A%20teeltadvies&title=De%20boomkwekerij%20%3A%20waarin%20opgenomen%20%22De%20plantenbeurs%22&id=info:oclcnum/72983827&id=info:oclcnum/437253043	Adviseur Hans Smeets adviseert vruchtboomkwekers rogge in te zaaien tegen vorstschade	2009	2021-04-03 10:59:27	2021-12-13 10:42:39															Nederlands
281	CAB abstracts	journalArticle	1998	Wölfel, D.; Noga, G.	THE EFFECT OF ALPHA-TOCOPHEROL AND GLYCEROL ON PREVENTING BLOSSOM FREEZING INJURY	Acta Horticulturae		0567-7572, 2406-6168	10.17660/ActaHortic.1998.466.16	https://www.actahort.org/books/466/466_16.htm		1998-05	2021-04-16 08:20:31	2022-03-25 14:07:13	2021-04-16 08:20:31	95-102		466			Acta Hortic.													DOI.org (Crossref)
282	CAB Abstracts	journalArticle	1981		Results of measurements of the effectiveness of an air agitator device as a means of protection against Spring frosts	Bulletin d'Information du CEMAGREF			https://hal.inrae.fr/hal-02604038	https://www.cabdirect.org/cabdirect/abstract/19812412605	A report on experiments carried out in a pear orchard is presented. Five pylons, 12 m high were erected, one near the rotating blower and the other 222 m away outside the orchard acting as a control. The pylons had temperature sensors at 0.50, 1.50, 2.50, 6.0 and 12.0 m above the ground and the control pylon carried an anemometer and a psychrometer. Five further temperature sensors were set up at…	1981	2021-06-07 13:17:22	2021-12-13 11:24:26		33-52		No. 286											French			CABDirect
283	CAB Abstracts	journalArticle	2008		Equipment: the latest novelties	Arboriculture Fruitière		0003-794X		https://www.cabdirect.org/cabdirect/abstract/20083260737	This dossier gives a brief overview of the latest equipment available to fruit growers. Individual articles deal with (a) award-winning new equipment at the MIFFEL 2008 show, including electric working platforms for orchards; (b) protective clothing and gear, including suits, gloves, masks and filters, for operatives working with plant protection chemicals, as well as equipment for cabs of tracto…	2008	2021-06-07 13:17:30	2021-12-13 11:24:26		16-27		No.630											French			CABDirect
284	CAB Abstracts	book	2019	Albrigo, L. G.; Stelinski, L. L.; Timmer, L. W.	Citrus		978-1-84593-815-4			https://www.cabdirect.org/cabdirect/abstract/20193326569	This second edition of Citrus, like the original by F.S. Davies and L.G. Albrigo, intends to provide the reader with an updated overview of citriculture from a worldwide perspective. Current theories and technological advances in citriculture are emphasized, citing specific examples of how and where they are used. The text begins with a discussion of major production areas with figures and curren…	2019	2021-06-07 13:17:36	2022-03-25 14:07:13			viii + 314 pp.										CABI	Wallingford	English			CABDirect				DOI: 10.1079/9781845938154.0000
285	CAB Abstracts	journalArticle	1974	Anderson, J. L.	Cool it! Prevent freeze damage	American Fruit Grower		0002-8568		https://www.cabdirect.org/cabdirect/abstract/19740321592	In studies on frost damage prevention in a mature apple orchard temperature-controlled overhead sprinkling was begun as soon as the trees had completed their winter rest period (4 April) and was discontinued on 21 May. The sprinklers were automatically turned on when the air temperature rose to 45 deg F and operated on a cycle of 2 min on and 2 min off until temperatures fell to below 45 deg . Sp…	1974	2021-06-07 13:17:46	2021-12-13 11:24:26		17		5	94										English			CABDirect
286	CAB Abstracts	journalArticle	2004	Berthoumleu, J. F.; Lavoisier, C.; Edin, M.; Lemontey, J. M.; Mery, D.; Pouzoulet, D.; St Hilary, J. F.; Crete, X.; Tronel, C.; Ramel, J. P.; Borloli, P.; Charton, P.	Spring frost. The question of control techniques	Arboriculture Fruitière		0003-794X		https://www.cabdirect.org/cabdirect/abstract/20043032681	The results are presented of observations on the damage caused to fruit trees by frosts in France in April 2003 and techniques for reducing such damage are discussed. Three kinds of spring frosts and their causes are recognised. Passive control measures discussed include choice of plot, choice of variety, and soil maintenance. Methods for recognising the longer and shorter-term risks are discusse…	2004	2021-06-07 13:19:00	2021-12-13 11:24:26		19-26		No.579											French			CABDirect
287	CAB Abstracts	journalArticle	1995	Blank, S. C.; Venner, R.	Evaluating the cost-effectiveness of risk-reducing inputs: wind machines for citrus	HortTechnology				https://www.cabdirect.org/cabdirect/abstract/19950314752	A method of estimating wind machine effectiveness was developed. The method captures the important variables affecting cost-effectiveness and can be applied at little cost. The present-value method outlined may be applied when evaluating frost protection for other crops and other risk-reducing inputs, such as irrigation equipment. Oranges in California are presented as a case study. The empirical…	1995	2021-06-07 13:19:07	2022-03-25 14:07:13		165-170		2	5										English			CABDirect
288	CAB Abstracts	journalArticle	1991	Bockstedte, W.	Irrigating beneath the crown of the tree using circular sprinklers	Mitteilungen des Obstbauversuchsringes des Alten Landes				https://www.cabdirect.org/cabdirect/abstract/19912451185	Sprinkling the underside of the crown of fruit trees for frost protection and irrigation purposes is discussed. Concepts relating to sprinkler usage are defined and operating principles such as overlapping of the circular areas irrigated, water distribution and water consumption are outlined. Specifications of a number of circular sprinklers for under-crown irrigation are presented in tables.	1991	2021-06-07 13:19:13	2021-12-13 11:24:26		359-367		10	46										German			CABDirect
289	CAB Abstracts	journalArticle	2004	Cervantes Flores, R.; López Jiménez, A.; Cortés Flores, J. I.; Gardea Béjar, A. A.; Acosta Hernández, R.; González Hernández, H.	Soybean oil as bloom delayer in low chilling peaches	Revista Fitotecnia Mexicana		0187-7380		https://www.cabdirect.org/cabdirect/abstract/20043162643	A possible method to reduce or avoid frost damage during bloom in low chilling requirement peach cultivars (Prunus persica), is based on sprays of bioregulators to delay bloom, however the results have not been consistent. Oils from different plant species have been used with promising results, because they delay bloom at low rates on late blooming cultivars. The objective of this research was to…	2004	2021-06-07 13:19:58	2022-03-25 14:07:13		77-84		1	27										Spanish			CABDirect
290	CAB Abstracts	journalArticle	1980	Crassweller, R. M.; Ferree, D. C.	The effects of overtree misting for bloom delay on soil water status, net photosynthesis, transpiration, and carbohydrate levels of apple trees	Research Circular, Ohio Agricultural Research and Development Center				https://www.cabdirect.org/cabdirect/abstract/19810392061	A block of Golden Delicious trees was misted (for frost protection) for 1 minute out of 6 from 23 March to 24 May in 1978 and 20 March to 10 May in 1979, ceasing when non-misted trees reached full bloom. Measurements taken included flower bud temperature, soil water content (SWC) and net photosynthesis and transpiration. Full bloom was delayed by 6 days in both seasons. SWC was increased in miste…	1980	2021-06-07 13:20:47	2022-03-25 14:07:13		11-15		No.259											English			CABDirect
291	CAB Abstracts	journalArticle	1998	Daele, G. van; Vercammen, J.; Demeyere, A.; Flusu, F.; Lamont, R.	Improving the fruit set of Jonagold with severe late spring frost damage	Fruitteelt-nieuws		1370-0235		https://www.cabdirect.org/cabdirect/abstract/19980310145	The effects were compared of several growth substances and growth suppressant fungicides on the fruit set and cropping of 8-year-old apple trees of the Novajo colour mutant of Jonagold, with severe frost damage, in trials at the Nationale Proeftuin voor Grootfruit, Belgium, in 1996/97. The growth substances comprised Amid-Thin [naphthaleneacetamide], applied once at 0.75 or 1.5 kg/ha, and GA4+7 (…	1998	2021-06-07 13:20:52	2022-03-25 14:07:13		30-31		7	11										Dutch			CABDirect
292	CAB Abstracts	conferencePaper	1997	Dami, I.; Stushnoff, C.; Hamman, R. A., Jr.	Overcoming spring frost injury and delaying bud break in Vitis vinifera cv. Chardonnay grapevines					https://www.cabdirect.org/cabdirect/abstract/19980308818	Cryoprotective treatments were investigated in the laboratory and in the field in Colorado, USA, for their capacity to increase freezing resistance by slowing deacclimatization and delaying bud break of dormant Chardonnay grapevines. Late-winter/early-spring field applications increased freezing resistance of treated primary bud and cane tissues by 5 and 6.5°C, respectively, compared with untreat…	1997	2021-06-07 13:21:01	2021-12-13 11:24:26		II-67-II-70											Communications Services	New York	English			CABDirect
293	CAB Abstracts	journalArticle	2001	Deckers, T.; Schoofs, H.	First experiences with the frostbuster to protect agianst frost in orchards	Fruitteelt-nieuws		1370-0235		https://www.cabdirect.org/cabdirect/abstract/20013131670	The frostbuster is described, with is based on the blowing of heated air between fruit trees (thus producing a hot air bubble above trees). The machine, developed in Chile, was tested in apple (cv. Jonagold) and pear (cv. Conference) orchards in Belgium on 13-14 April 2001 (temperature of -2 and -5.3°C). Temperature data are presented during both nights, as well as data on damage to flowers of pe…	2001	2021-06-07 13:21:13	2022-03-25 14:07:13		6-11		17/18	14										Dutch			CABDirect
294	CAB Abstracts	journalArticle	2003	Deckers, T.; Schoofs, H.	Results with the Frostbuster in 2003	Fruitteelt-nieuws		1370-0235		https://www.cabdirect.org/cabdirect/abstract/20033152179	The Frostbuster machine was used to protect 1 ha apple (cv. Jonagold), 1 ha young Conference pears, 0.3 ha of 3-year-old Conference, and 7 ha old Conference and Doyenné pears in Vegi, Belgium. Temperatures were recorded at 1.5 m height between 5:00 and 8:00 h during 6-14 April 2003. Data are tabulated on temperatures at distances of 0, 10, 20, and 30 m of the machine, as well as 40-60 m for Jonag…	2003	2021-06-07 13:21:16	2022-03-25 14:07:13		24-28		17/18	16										Dutch			CABDirect
295	CAB Abstracts	journalArticle	2004	Deckers, T.; Schoofs, H.	Results obtained with the Frostbuster in 2003	Fruit Belge		0016-2248		https://www.cabdirect.org/cabdirect/abstract/20053003204	The control of frost damage using a Frostbuster was studied in pear and apple orchards in Belgium during April 2003. The Frostbuster consists of a propane gas heater and a fan which blows warm air into trees from a certain distance. Temperature was measured over a period of 5 nights with and without the Frostbuster. The difference in temperature with and without the Frostbuster was 2.8°C near the…	2004	2021-06-07 13:21:18	2021-12-13 11:24:26		165-170		512	72										French			CABDirect
296	CAB Abstracts	journalArticle	2006	Deckers, T.; Schoofs, H.	Frostguard: a new technique of frost control in small orchards?	Fruitteelt-nieuws		1370-0235		https://www.cabdirect.org/cabdirect/abstract/20063067859	A small machine was developed in Belgium, based on a propane gas cylinder with a ventilator. One machine could protect 0.3-0.5 ha against frost. Field test were carried out during 21-22 April 2005 in an orchard (2 ha) with Jonagold apples. Four machines were used. The temperature in the unheated control plot dropped to -1.2°C, while temperatures in heated plots varied between 0.6 and 1.4°C at dis…	2006	2021-06-07 13:21:20	2022-03-25 14:07:13		26-30		6	19										Dutch			CABDirect
297	CAB Abstracts	journalArticle	1990	Durner, E. F.; Gianfagna, T. J.	Peach pistil growth inhibition and subsequent bloom delay by midwinter bud whitewashing	HortScience		0018-5345		https://www.cabdirect.org/cabdirect/abstract/19910302451	Autumn-applied ethephon (100 p.p.m.) delayed flowering in peach cv. Jerseydawn on Lovell rootstocks by 6 d. Whitewashing entire trees in Jan. further delayed flowering by 1-2 d. It also delayed pistil elongation in quiescent buds from control trees, but not in buds from trees treated with ethephon. Pistils from ethephon-treated trees were significantly smaller than those from control trees from j…	1990	2021-06-07 13:21:58	2022-03-25 14:07:13		1222-1224		10	25										English			CABDirect
298	CAB Abstracts	journalArticle	1976	Eifert, A.; Eifert, J.	Relationships between potassium supply, yield of grapes, and frost resistance in vines	Potash Review		0032-5546		https://www.cabdirect.org/cabdirect/abstract/19771932284	Five-year investigations at an intensive vineyard at Balatonboglar led to the following conclusions. At a given level of K supply, the degree of K deficiency was closely related to the number of bunches produced per vine. Visual assessment of deficiency symptoms corresponded well with foliar K levels. With continued high rates of K fertilizer, the yield level (bunches produced per vine) at which …	1976	2021-06-07 13:22:08	2021-12-13 11:24:26		6pp.					Potash Review								English			CABDirect
299	CAB Abstracts	journalArticle	1999	Ferree, D. C.; Scurlock, D. M.; Evans, R.	Influence of growth regulators, cropping, and number on replacement trunks of winter-injured 'Vidal Blanc' grapes	Research Circular - Ohio Agricultural Research and Development Center		0078-396X		https://www.cabdirect.org/cabdirect/abstract/20000307028	After significant winter injury to a vineyard of the cultivars Vidal Blanc, in the midwestern part of the USA in 1994, a series of studies were undertaken to investigate the effects of growth regulators, removing the top and shoot numbers on replacement trunks of the vines. Injured trunks and the entire vine tops were removed in May 1994. In June, July and August 1994, vines with 1-4 shoots were …	1999	2021-06-07 13:22:50	2021-12-13 11:24:26		100-106		No. 299											English			CABDirect
300	CAB Abstracts	journalArticle	1980	Fox, R. D.; Brazee, R. D.; Ferree, D. C.	The effect of orchard heaters on air movement and temperature	Research Circular, Ohio Agricultural Research and Development Center				https://www.cabdirect.org/cabdirect/abstract/19810392063	Air movement and temperature measurements were taken in a heated peach orchard and an unheated dwarf apple orchard on 4 May 1976 during the day and on 12 April during the night. Profiles are presented and the day and night air movement patterns are compared.	1980	2021-06-07 13:23:15	2022-03-25 14:07:13		20-24		No.259											English			CABDirect
301	CAB Abstracts	journalArticle	1979	Fucik, J. E.	Protecting citrus from freezing with insulating wraps	Modification of the aerial environment of crops.				https://www.cabdirect.org/cabdirect/abstract/19802405979	Polyurethane wrapping materials treated with a fungicide and insecticide have been used successfully to protect the trunk and lowest branches of young citrus trees from freezing for 3 - 4 yr, temp. under the tightly bound wrap averaging 8 deg C above the min. air temp.	1979	2021-06-07 13:23:27	2021-12-13 11:24:26		364 - 367					Modification of the aerial environment of crops.								English			CABDirect
302	CAB Abstracts	journalArticle	1979	Gerber, J. F.	Mixing the bottom of the atmosphere to modify temperatures on cold nights	Modification of the aerial environment of crops.				https://www.cabdirect.org/cabdirect/abstract/19802405974	Wind machines for frost protection in orchards are described, and factors affecting their performance such as wind speed and degree of foliation of the trees are discussed. They use considerably less energy than heaters for the same degree of protection.	1979	2021-06-07 13:23:49	2021-12-13 11:24:26		315 - 324					Modification of the aerial environment of crops.								English			CABDirect
303	CAB Abstracts	journalArticle	2004	Gomand, A.	A high dose of gibberellins is no guarantee for a high production	Fruitteelt-nieuws		1370-0235		https://www.cabdirect.org/cabdirect/abstract/20043058017	A study was initiated in 2003 in Belgium with 2-year-old pear cv. Conference grafted on Kwee Adams [quince Adams]. Heavy frost on 8 April meant that some trees were treated immediately (8 April) and other trees were treated on 16 April. Promalin (GA4/7, 0.3 or 0.6 litre/ha) and GA3 (3 or 8 pills/ha) were used, alone or in combination. The best result was obtained with 0.3 litre Promalin/ha + 3 pi…	2004	2021-06-07 13:24:21	2022-03-25 14:07:13		27-28		6	17										Dutch			CABDirect
304	CAB Abstracts	journalArticle	2008	Gomand, A.; Goossens, H.	Stimulation of fruit setting in pear	Fruitteelt-nieuws		1370-0235		https://www.cabdirect.org/cabdirect/abstract/20083086156	Belgian data (2004-07) are presented on the effects of GA3 and GA4/7 on flower bud formation in cv. Conference. Distinction is made between years with frost damage and years without. In years with frost damage and many buds, immediate treatment with half a dose of GA4/7 or 3 pills is recommened. For medium-good and poor-medium bud formation, this treatment is combined with 2 application of 0.5 kg…	2008	2021-06-07 13:24:24	2022-03-25 14:07:13		26-27		6	21										Dutch			CABDirect
305	CAB Abstracts	journalArticle	1980	Hamer, P. J. C.	An automatic sprinkler system giving variable irrigation rates matched to measured frost protection needs	Agricultural Meteorology				https://www.cabdirect.org/cabdirect/abstract/19800385621	Sprinkler systems supplying water at a fixed rate are commonly used for protection of fruit crops from frost. Calculations plants controlled primary under different conditions show that the standard rate of application, designed to cope with the most severe frosts commonly encountered, supplies excessive water for most conditions. A control system which automatically varies the precipitation rate…	1980	2021-06-07 13:25:28	2022-03-25 14:07:13		281-293		4	21										English			CABDirect
306	CAB Abstracts	journalArticle	2003	Hennion, B.; Breisch, H.; Osaer, A.; Gleizer, B.	Combating spring frost	Infos-Ctifl		0758-5373		https://www.cabdirect.org/cabdirect/abstract/20033194165	Spring frost that occur during the flowering or fruit set of the fruit trees have a major impact on the economic performance of orchards. Frost is differentiated into radiative, advective, and evaporative frost. The use of various methods (passive methods, i.e. site selection, cultivar selection, and soil management; information resources to obtain knowledge on the short- and medium-term risks of…	2003	2021-06-07 13:26:16	2021-12-13 11:24:26		32-37		No.196											French			CABDirect
307	CAB Abstracts	journalArticle	2014	Hilaire, C.; Boubennec, A.; Mathieu, V.	Spring frost in peach (Part 2): susceptibility of the species and protection methods	Infos-Ctifl		0758-5373		https://www.cabdirect.org/cabdirect/abstract/20143118207	The susceptibility threshold of flower buds increases with development from -4°C at the swollen bud stage to -1°C at the fruit set stage. To avoid crop losses due to frost damage, implementing methods providing differing degrees of protection is indispensable. They should be adapted to the specific circumstances of the farm, even the plot, and passive and/or active protection methods should be us…	2014	2021-06-07 13:26:20	2021-12-13 11:24:26		38-42		No.299											French			CABDirect	http://www.ctifl.fr
308	CAB Abstracts	thesis	2017	Hoffmann, A.	The risk of late frost and frost resistance of grapes, taking into account the technical defences of frost damage caused by wind machines					https://www.cabdirect.org/cabdirect/abstract/20183289395	This paper focuses on the identification, characterization and quantification of the risk factors associated with and damage caused by late frost on grape (Vitis vinifera) cultivation in Germany. The efficacy of the use of wind machines in the mitigation of late frost damage to grapes is also discussed.	2017	2021-06-07 13:26:32	2021-12-13 11:24:26			195 pp.										Hochschule Geisenheim University	Geisenheim	German			CABDirect				ISBN: 139783934742765
309	CAB Abstracts	journalArticle	1999	Hutin, C.	Frost protection: technical-economic analysis of different systems	Fruit Belge		0016-2248		https://www.cabdirect.org/cabdirect/abstract/19990312777	Costs for the installation and maintenance of 9 frost protection systems in French orchards are described. Systems include mist sprayers, micro-sprayers (which reduce water use by 30-40%), complex and simple heaters, paraffin wax candles, logs formed from a mixture of paraffin wax and sawdust, atomized fuel, and wind machines (with or without heating). Fixed costs of mist sprayers were high, but …	1999	2021-06-07 13:26:55	2021-12-13 11:24:26		145-151		481	67										French			CABDirect
310	CAB Abstracts	journalArticle	1986	Jackson, J. L., Jr.; Ayers, D. H.; Parsons, L. R.	Performance of individual tree covers for cold protection of young citrus	Proceedings of the Florida State Horticultural Society		0886-7283		https://www.cabdirect.org/cabdirect/abstract/19880349253	Trees of the navel orange cv. No. 5611 on sour orange rootstocks, about 5 ft tall and 5 ft in diameter, were protected with different types of cover from 13 December, 1985, until 15 March, 1986. Various combinations of covers with and without microsprinkler irrigation (11 treatments) were tested during radiation and advective freezes (with minimum temperatures of 21-27°F). The covers alone gave i…	1986	2021-06-07 13:27:33	2022-03-25 14:07:13		18-23			99										English			CABDirect
311	CAB Abstracts	journalArticle	1985	John, P. H.	Overhead targeted frost protection	Project Report, New Zealand Agricultural Engineering Institute, Lincoln College				https://www.cabdirect.org/cabdirect/abstract/19862427720	Preliminary investigations into the use of mini-sprinklers attached to overhead laterals for frost protection of fruit trees are reported. The protection efficiency of this technique under New Zealand conditions was measured and its impact-drive sprinkler networks were assessed. Twenty-nine temperature sensors, in the form of artifical buds, were attached to a tree situated beneath an experimenta…	1985	2021-06-07 13:28:10	2021-12-13 11:24:26		74pp					Project Report, New Zealand Agricultural Engineering Institute, Lincoln College								English			CABDirect
312	CAB Abstracts	journalArticle	2003	Kender, W. J.	Citrus	HortScience		0018-5345		https://www.cabdirect.org/cabdirect/abstract/20033183045	Major developments in the US citrus industry over the last 100 years are described. A historical overview of citrus research in California and Florida is followed by descriptions of research and extension milestones (in breeding, genetics, planting density, tree size, rootstocks and pruning); current and future management systems for irrigation, cold protection, mineral nutrition, weed management…	2003	2021-06-07 13:28:52	2022-03-25 14:07:13		1043-1047		5	38										English			CABDirect
313	CAB Abstracts	journalArticle	1978	L, E.; Goodier, B. G.; Nixon, P. R.	Improved orchard heaters	Agricultural Research, USA				https://www.cabdirect.org/cabdirect/abstract/19780368309	Studies were made in citrus orchards of the effects on air temperatures of pressurized oil heaters with or without covers of different sizes, placed under or beside the trees. Temperature differences between tests with standard 13-inch covers and no covers were slight, but 24-inch covers resulted in marked temperature differences. Placing heaters under the trees gave the best results.&lt;new para…	1978	2021-06-07 13:30:23	2021-12-13 11:24:26		5		1	27										English			CABDirect
314	CAB Abstracts	journalArticle	1975	Looney, N. E.; McMechan, A. D.	Experiments in delaying apple bloom	British Columbia Orchardist				https://www.cabdirect.org/cabdirect/abstract/19750333110	Experiments are described on the effect of evaporative cooling by over-tree sprinklers, which were turned on long enough to wet the buds whenever the temperature of sun-exposed buds reached 7 deg C. In a high-density planting of McIntosh apples, in which the system was operated from 16 April (when buds were at the silver-tip stage) to 16 May, full bloom was delayed by 17 days, compared with unspr…	1975	2021-06-07 13:32:14	2021-12-13 11:24:26		6-7		6	15										English			CABDirect
315	CAB Abstracts	journalArticle	1999	Mader, S.	Apricots and late frost	Mitteilungen Klosterneuburg, Rebe und Wein, Obstbau und Früchteverwertung		0007-5922		https://www.cabdirect.org/cabdirect/abstract/20000312475	Measures to prevent frost and reduce frost injury to apricot trees are described, including suitable location of orchards, hedge planting, use of covers, use of smoke, use of artificial fog, wind machines, heating, spraying of water, and delayed flowering (using plant growth regulators, reflective paint, and spraying of crowns with water).	1999	2021-06-07 13:32:41	2021-12-13 11:24:26		220-223		6	49										German			CABDirect
316	CAB Abstracts	journalArticle	1972	Marlangeon, R. C.	Three years of trials on the hormonal control of the abscission and growth of peach fruits affected by frost	Phyton, Argentina				https://www.cabdirect.org/cabdirect/abstract/19730315384	In the 1st year 2,4,5-T at 50 p.p.m. was sprayed on peaches cv. Real Jorge 27 h after a frost of -2.5 deg C, some 22 days after full bloom. Final fruit set was 5 times higher in treated than in untreated plants but mature frosted fruits were very small. The following year trees of the same cv. suffered a late spring frost of -1.5 deg some 31 days after full bloom. They were treated with GA at 50 …	1972	2021-06-07 13:33:15	2021-12-13 11:24:26		1-22		1/2	30										Spanish			CABDirect
317	CAB Abstracts	journalArticle	1989	Martsolf, J. D.	Heated irrigation cold protection	Proceedings of the Florida State Horticultural Society		0886-7283		https://www.cabdirect.org/cabdirect/abstract/19900397343	A small, oil-fuelled irrigation water heater was used to increase the temperature of the water above that of the source and to study its effect on the cold protection potential during the frost of 25-26 Feb. 1989, in a citrus orchard near Gainesville. Heating the irrigation water as much as 100°F above ambient water temperature of 60° provided an average increase over an hour of 61.2°, but there …	1989	2021-06-07 13:33:30	2022-03-25 14:07:13		64-69			102										English			CABDirect
318	CAB Abstracts	journalArticle	1999	Martsolf, J. D.	What freezes of the past century taught us	Proceedings of the Florida State Horticultural Society		0886-7283		https://www.cabdirect.org/cabdirect/abstract/20000314224	This report characterizes the freezes of the 19th and 20th centuries in Florida, USA, in terms of their severity, frequency and effects on citrus yield. The methodology used by horticulturists to protect their crops are discussed.	1999	2021-06-07 13:33:38	2022-03-25 14:07:13		95-98		No. 112											English			CABDirect
319	CAB Abstracts	journalArticle	1988	Martsolf, J. D.; Wiltbank, W. J.; Hannah, H. E.; Johnson, F., Jr.; Fernandez, R. T.; Bucklin, R. A.; Harrison, D. S.	Modification of temperature and wind by an orchard cover and heaters for freeze protection	Proceedings of the Florida State Horticultural Society		0886-7283		https://www.cabdirect.org/cabdirect/abstract/19910304324	Part of a citrus orchard (0.93 acres) was covered with knitted polyethylene (50% shade) cloth, supported 12 ft above the ground on steel pillars, and by cables with side curtains of woven polypropylene (80% shade) cloth at an angle of 45°. A dual wind machine and a 50 ft inversion tower were placed 100 ft to the north of the cover; 15 return stack orchard heaters were also placed at strategic int…	1988	2021-06-07 13:33:43	2022-03-25 14:07:13		44-48			101										English			CABDirect
320	CAB Abstracts	journalArticle	1996	Matthews, L.; Magein, H.	Influence of two water spraying regimes on the phenological development of the apple tree (Malus domestica Borkh.) cultivar Golden Delicious	Fruit Belge		0016-2248		https://www.cabdirect.org/cabdirect/abstract/19970306843	Spraying fruit trees with water from mid-January onwards cools them and delays flowering, allowing the blossom to avoid late frosts. In an experiment conducted at Gembloux, Belgium, with Golden Delicious from mid-January to mid-May 1995, 2 water-spraying regimes were used: (1) water was sprayed for 3 min when the air temperature exceeded 7°C, and (2) it was sprayed when the temperature of the bra…	1996	2021-06-07 13:33:56	2021-12-13 11:24:26		139-143		463	64										French			CABDirect
321	CAB Abstracts	journalArticle	1987	Natali, S.; Guerriero, R.; Di Ciano, A.; Bianchi, M. L.	Three years' results of winter evaporative cooling on grapevines: effects on bud opening and crop characterstics	Advances in Horticultural Science		0394-6169		https://www.cabdirect.org/cabdirect/abstract/19880350505	Sangiovese, Malvasia and Trebbiano vines growing in a sandy soil on the Pisa plain, were overhead-sprinkled for different periods in late winter and spring for 3 years, to delay bud development (for frost avoidance) by evaporative cooling. The treatment was applied when the temperature was above 8°C, beginning about 30 days before bud opening in the first year, 63 days before in the second year, …	1987	2021-06-07 13:35:20	2022-03-25 14:07:13		20-26		1	1										English			CABDirect
322	CAB Abstracts	journalArticle	1999	O'Connell, N. V.; Snyder, R. L.	Cover crops, mulch lower night temperatures in citrus	California Agriculture		0008-0845	10.3733/ca.v053n05p37	https://www.cabdirect.org/cabdirect/abstract/20000306064	Winter often brings cold temperatures that can damage fruit or foliage in the San Joaquin Valley, California, USA, posing an economic threat to citrus producers. Cover crops or mulch can lower the minimum night time temperatures by 0.9-2.2°F in orchards, increasing the threat of freeze (frost) damage. Wind machines are typically used to protect commercial acreage from frost by mixing warmer air a…	1999	2021-06-07 13:35:51	2022-03-25 14:07:13		37-40		5	53										English			CABDirect
323	CAB Abstracts	journalArticle	1988	Opperman, D.	Cherry "Umbrella" tried for protection against frost, wind, and rain	Good Fruit Grower		0046-6174		https://www.cabdirect.org/cabdirect/abstract/19890357959	Mature cv. Bing cherry trees were covered individually for 5 weeks with plastic film (impermeable to water) in a modified pollination cage. Differences in fruit quality between covered and uncovered trees were slight in a low-rain year though covering tended to reduce total cullage, cracking and wind damage. In another trial, cv. Rainier cherry trees were covered for 7 weeks with various types of…	1988	2021-06-07 13:36:01	2021-12-13 11:24:26		26-30		4	39										English			CABDirect
324	CAB Abstracts	book	2004	Osaer, A.	Orchard equipment		2-87911-160-9			https://www.cabdirect.org/cabdirect/abstract/20043148398	This monograph considers the equipment needed for the cultivation of fruit trees. Soil preparation and planting are discussed in the 1st chapter, including the action of different tools on the soil. Soil maintenance in orchards is described in the next chapter, with reference to chemical, mechanical and thermal weed control. Fertilizer application and fertilizer spreaders are the subject of the 3…	2004	2021-06-07 13:36:08	2021-12-13 11:24:26			285 pp.										Centre Technique Interprofessionnel des Fruits et Légumes	Paris	French			CABDirect				Journal Abbreviation: Matériels au verger Publication Title: Matériels au verger
325	CAB Abstracts	journalArticle	1998	Osaer, A.; Saint-Hilary, J. F.; Trillor, M.; Lavoisier, C.; Quenol, H.	Wind machines	Arboriculture Fruitière		0003-794X		https://www.cabdirect.org/cabdirect/abstract/19992400524	The principles involved in installing wind machines in order to reduce the risk of frost damage to orchards are explained and the results are reported of trials with complementary heat sources at 3 sites in SE France during the spring of 1998. Temperature gradients are traced for the period between 23.00 h and 8.00 h with and without protection and at various distances from the wind machines The …	1998	2021-06-07 13:36:11	2021-12-13 11:24:26		24-28		No. 519											French			CABDirect
326	CAB Abstracts	book	1998	Osaer, A.; Vaysse, P.; Berthoumieu, J. F.; Audubert, A.; Trillot, M.	Spring frost, orchard protection		2-87911-124-2			https://www.cabdirect.org/cabdirect/abstract/19990306752	This book, intended largely as a practical guide for growers, has 5 chapters, covering the following aspects of spring frosts: (1) Risks of frost in France (by region, and a discussion of the frosts of 13-14 April, 1998); (2) Different frost situations (a consideration of different types of frost and its action in plants); (3) Susceptibility of different species (biological resistance, critical t…	1998	2021-06-07 13:36:15	2021-12-13 11:24:26			151 pp.										Centre Technique Interprofessionnel des Fruits et Légumes (CTIFL)	Paris	French			CABDirect				Journal Abbreviation: Gel de printemps, protection des vergers. Publication Title: Gel de printemps, protection des vergers.
327	CAB Abstracts	journalArticle	2011	Oswalt, C.; Atwood, R.; Spann, T.	Air temperatures within a Florida citrus grove using microsprinkler irrigation for cold protection	Proceedings of the Florida State Horticultural Society		0886-7283		http://journals.fcla.edu/fshs/article/view/84157/81752 https://www.cabdirect.org/cabdirect/abstract/20183088794	Microsprinkler irrigation is used extensively in Florida citrus groves as a method to protect mature and young trees from freezing temperatures. Historically studies have documented the effectiveness of this cold protection methodology to protect young citrus trees from freeze damage. However, limited information exists on the effectiveness of under-tree microsprinkler irrigation for freeze prote…	2011	2021-06-07 13:36:21	2022-03-25 14:07:13		115-118			124										English			CABDirect
328	CAB Abstracts	journalArticle	1987	Parsons, L. R.; Wheaton, T. A.	Microsprinkler irrigation for freeze protection: evaporative cooling and extent of protection in an advective freeze	Journal of the American Society for Horticultural Science		0003-1062		https://www.cabdirect.org/cabdirect/abstract/19880348682	Microsprinkler irrigation was found effective in providing frost protection for young citrus trees, but there was a risk of damaging trees during advective or windy freezes. The objectives of the studies were to monitor evaporative cooling and to determine if height of young tree protection could be increased to include the major scaffold branches. Microsprinklers were evaluated during a severely…	1987	2021-06-07 13:36:56	2021-12-13 11:24:26		897-902		6	112										English			CABDirect
329	CAB Abstracts	journalArticle	1985	Parsons, L. R.; Wheaton, T. A.; Stewart, I.	Observations on the use of water and coverings for cold protection during an advective freeze	Proceedings of the Florida State Horticultural Society		0886-7283		https://www.cabdirect.org/cabdirect/abstract/19860340597	Observations were made after a severe advective freeze on 20-23 January, 1985, when minimum temperatures were 19°F on 2 nights and 29° on the third night. In one block of young Navel orange on Carrizo citrange trees, microsprinklers delivering about 23 gal/h and with caps rotating over 180° were operated during the first 2 nights while in another section of the orchard they were used only on the …	1985	2021-06-07 13:36:59	2021-12-13 11:24:26		57-60			98										English			CABDirect
330	CAB Abstracts	journalArticle	1996	Pérez Marín, J. L.; Mayoral Rodríguez, M.	Spring frosts in vineyards	Agricultura, Revista Agropecuaria		0002-1334		https://www.cabdirect.org/cabdirect/abstract/19980300806	Following a sharp frost (with temperatures reaching -7°C) in La Rioja, Spain, on the nights of 19 to 20 April and 22 to 23 April 1995, vines (cultivars Tempranillo and Viura) were pruned on 5 May to remove all the injured growth or pruned to remove the injured burst buds. Control vines were not pruned. The effects of the treatments on various parameters including yields and bunch size were observ…	1996	2021-06-07 13:37:12	2022-03-25 14:07:13		867-868		771	65										Spanish			CABDirect
331	CAB Abstracts	journalArticle	1975	Perret, P.; Basler, P.	The influence of different soil covers on the temperature pattern during the period of late frosts	Schweizerische Zeitschrift fur Obst- und Weinbau		0371-4942		https://www.cabdirect.org/cabdirect/abstract/19750329560	Temperature measurements were made at 20, 50, 70, 90 and 120 cm above the ground in a vineyard where 6 different soil management regimes were applied. It was found that temperatures during critical late frost periods were lowest above soils with a vegetation cover (either weeds or sown rye). The highest temperatures occurred above a bare weed-free soil, and temperatures above a bare soil which ha…	1975	2021-06-07 13:37:15	2021-12-13 11:24:26		137-147		6	111										German			CABDirect
332	CAB Abstracts	journalArticle	1980	Perry, K. B.; Martsolf, J. D.; Morrow, C. T.	Conserving water in sprinkling for frost protection by intermittent application	Journal of the American Society for Horticultural Science		0003-1062		https://www.cabdirect.org/cabdirect/abstract/19800389851	Adjustment of the sprinkling application rate to existing atmospheric conditions to conserve water may be accomplished by turning systems on and off. The maximum tolerable off period was calculated as the time required to freeze the applied water plus the time during which the ice coated plant parts cooled to the critical temperature. Values of the off period for typical frost conditions were pro…	1980	2021-06-07 13:37:15	2021-12-13 11:24:26		657-660		5	105										English			CABDirect
333	CAB Abstracts	journalArticle	1991	Rieger, M.; Duemmel, M.; Myers, S. C.	Targeted low volume irrigation for freeze control in fruit crops	Pennsylvania Fruit News		0099-8877		https://www.cabdirect.org/cabdirect/abstract/19920315180	Water application by microsprinkler irrigation over and under trees for frost protection was studied in an orchard of mature cv. Loring peach trees on Lovell rootstocks at the University of Georgia in 1988 and subsequent years. The major advantages of the system over conventional overhead water application is the saving in water, energy and, consequently, cost. Wind reduces the effectiveness of t…	1991	2021-06-07 13:37:23	2021-12-13 11:24:26		69-75		4	71										English			CABDirect
334	CAB Abstracts	journalArticle	1987	Rieger, M.; Jackson, L. K.; Davies, F. S.	Microclimate of young citrus trees protected by microsprinkler irrigation during freeze conditions	Proceedings of the Florida State Horticultural Society		0886-7283		https://www.cabdirect.org/cabdirect/abstract/19890354015	Air temperature, dewpoint, net radiation and soil temperature were measured around 2-year-old Hamlin orange trees on sour orange rootstocks. Microsprinkler irrigation did not affect air temperature or dewpoint in the tree canopy during severe advective or radiative freezes. Net radiation measured 32 inches above the soil surface (the radiometers being placed directly over the water spray, between…	1987	2021-06-07 13:37:24	2021-12-13 11:24:26		109-112			100										English			CABDirect
335	CAB Abstracts	journalArticle	1989	Stan, S.; Burloi, N.; Popescu, I.; Fenescedilla˜anu, N.; Cotorobai, M.	Performance of paclobutrazol (Cultar) in controlling vegetative growth and cropping of stone fruits	Acta Horticulturae		0567-7572		https://www.cabdirect.org/cabdirect/abstract/19890393930	Soil and foliar applications of paclobutrazol to high density plantings of sweet cherry (666 trees/ha), peach (833 trees/ha) and plum (1000 or 2000 trees/ha) reduced vegetative growth for 2-3 years after treatment, resulting in a proportional decrease in weight of prunings and in labour costs, and in enhancement of flower bud formation and fruit set. Fruit yield per unit of canopy volume was incr…	1989	2021-06-07 13:37:37	2022-03-25 14:07:13		221-228		No. 239											English			CABDirect
336	CAB Abstracts	journalArticle	2004	Stynen, P.	Results Frostbuster 2003: on average 3000 Euro more fruit per hectare	Fruitteelt-nieuws		1370-0235		https://www.cabdirect.org/cabdirect/abstract/20043027176	Belgian results are presented from 4 orchards. Protected areas varied between 6 and 12 ha with both apple and pear trees. Experiences were mainly positive, often resulting in better fruit quality.	2004	2021-06-07 13:37:38	2022-03-25 14:07:13		15-18		2	17										Dutch			CABDirect
337	CAB Abstracts	journalArticle	2004	Thalheimer, M.	Protection of apple cultures against late frosts - methods and perspectives	Laimburg Journal		1616-8577		https://www.cabdirect.org/cabdirect/abstract/20073072980	Late frosts, a reason for yield reduction or even complete crop loss, are a potential danger in many apple-growing areas. Various methods of frost protection are available to fruit growers. These methods are generally divided into active and passive frost protection measures. This article deals with both active (such as increasing frost resistance, elimination of ice-nucleating bacteria, producti…	2004	2021-06-07 13:37:44	2022-03-25 14:07:13		41-46		No.1											German			CABDirect
338	CAB Abstracts	journalArticle	2004	Tilkens, N.	Night frost control with pots of paraffin in the cherry orchard	Fruitteelt-nieuws		1370-0235		https://www.cabdirect.org/cabdirect/abstract/20043058016	The importance of air humidity on the damage caused by frost to cherry blossom is discussed, using dry and wet bulb temperature data from 2003. Varietal susceptibility, from both rootstock and tree, is also important, with greater risk of rootstocks Limburgse Kriek and Colt (comapred to Gisela 5) and cv. Kordia (compared to cv. Noir de Mechel), respectively. Pots with liquid paraffin were used on…	2004	2021-06-07 13:37:44	2022-03-25 14:07:13		24-26		6	17										Dutch			CABDirect
339	CAB Abstracts	journalArticle	2004	Tilkens, N.	Control of spring frosts in cherry orchards with boxes of paraffin	Fruit Belge		0016-2248		https://www.cabdirect.org/cabdirect/abstract/20053003203	The use of paraffin to control spring frosts was studied in cherry orchards in Belgium during 2003. Each box contained 5.5 litres of paraffin, combustion lasted 8-10 h and liberated 40,000 kcal, making it possible to raise the temperature by 2-3°C. The critical temperatures at different stages of plant phenology and the influence of air relative humidity are considered. It is concluded that heati…	2004	2021-06-07 13:37:44	2021-12-13 11:24:26		161-164		512	72										French			CABDirect
340	CAB Abstracts	journalArticle	2015	Unal, B. T.; Mentİs, O.; Akyol, E.	Effects of exogenous salicylic acid on antioxidant activity and proline accumulation in apple (Malus domestica L.)	Horticulture, Environment and Biotechnology		2211-3452	10.1007/s13580-015-0049-6	https://www.cabdirect.org/cabdirect/abstract/20153399243	This study was conducted to determine the effects of exogenous application of different levels of salicylic acid (SA; 0 mM, 3.62 mM, and 7.24 mM) on antioxidant activity and proline accumulation in apple (Malus domestica Borkh cv. Red Chief Delicious) trees during late spring frost. The study was performed in Ulukisla, Nigde, Turkey from December 2012 to June 2013. We measured the levels of photo…	2015	2021-06-07 13:37:46	2022-03-25 14:07:13		606-611		5	56										English			CABDirect
341	CAB Abstracts	journalArticle	1975	Unrath, C. R.	Making the most of overtree irrigation	American Fruit Grower		0002-8568		https://www.cabdirect.org/cabdirect/abstract/19750337622	Trials in apple orchards are described in which the effects were studied of the amount of water applied and wind speeds on the frost protection afforded by an overtree irrigation system. More protection is provided under still conditions. Thus 0.16 in/h provides 8 deg F protection in a 2-4 m.p.h. wind or 12 deg with no wind. An application rate of 0.2 in/h, giving 14 deg protection under still co…	1975	2021-06-07 13:37:46	2021-12-13 11:24:26		9-10		10	95										English			CABDirect
342	CAB Abstracts	journalArticle	2014	Vardar, A.; Taskın, O.	An experience of peach orchard frost protection with upward-blowing wind machines in the east of Bursa, Turkey	Ziraat Fakültesi Dergisi, Uludağ Üniversitesi		1301-3165		http://ziraat.uludag.edu.tr/dergi.php https://www.cabdirect.org/cabdirect/abstract/20153071909	Temperatures below 0°C during spring is a restrictive factor for the production in temperate zone for fruit species with early budbreak. Particularly in hilly terrains, cold air flows downhill towards the valleys, due to gravity force. The upward-blowing wind machines have been used to drain cold air from orchard expelling it upwards out of the plantation area, without disturbing existing atmosph…	2014	2021-06-07 13:37:47	2022-03-25 14:07:13		19-27		1	28										English			CABDirect
343	CAB Abstracts	journalArticle	2010	Vaszily, B.	Effect of pruning timing on yield safety of sweet cherry cultivars	Journal of Horticulture, Forestry and Biotechnology		2066-1797		http://journal-hfb.usab-tm.ro/romana/Lista%20lucrari%202010_PDF/JHFB%20-%20vol.1/37Vaszily%20Barbara.pdf https://www.cabdirect.org/cabdirect/abstract/20103319000	The fact that the degree of the cherry tree can tolerate cold depends on several factors: features of cultivars, pruning, durability of cold, conditions of the tree, and which dormant stage received the frost damage. In our country, especially late spring frosts cause varying degrees of damage. However, the effect of changing weather conditions such as fluctuating temperatures in the winter cause…	2010	2021-06-07 13:37:47	2022-03-25 14:07:13		183-188		1	14										English			CABDirect
344	CAB Abstracts	journalArticle	1987	Vaysse, P.; Reynier, P.	Irrigation. Micro-sprinklers: Operating tests below 0°C	Fruits et Légumes				https://www.cabdirect.org/cabdirect/abstract/19872432532	Micro-sprinklers normally used in summer beneath the vegetation were used at temp. below 0°C for frost protection sprinkling of citrus fruits, kiwis, etc. Results of tests on 3 micro-sprinklers at 2 pressures are presented. The effects of pressure, area irrigated, wind sensitivity and hydraulic characteristics were studied. Micro-sprinklers were not sufficiently reliable at these temp.	1987	2021-06-07 13:37:48	2021-12-13 11:24:26		14-15		No. 39											French			CABDirect
345	CAB Abstracts	journalArticle	1995	Venner, R.; Blank, S. C.	Reducing citrus revenue losses from frost damage: wind machines and crop insurance	Giannini Foundation Information Series				https://www.cabdirect.org/cabdirect/abstract/19951806504	This study evaluates the effects of wind machines (which protect crops from freezing by warming orchards) and frost insurance on orange growers' expected revenues and risk in the San Joaquin Valley, California, USA. The cost-effectiveness of each risk management tool is estimated over a 15-year period using actual cost data and simulated benefits. The results are representative of a typical growe…	1995	2021-06-07 13:37:48	2021-12-13 11:24:26		ii + 61 pp.					Giannini Foundation Information Series								English			CABDirect				Place: Davis, California Publisher: Giannini Foundation of Agricultural Economics, University of California
346	CAB Abstracts	journalArticle	2000	Ver Berne, F.	Frost protection in arboriculture: results of the project 2000	Fruitteelt-nieuws		1370-0235		https://www.cabdirect.org/cabdirect/abstract/20000314241	Between March 1998 and May 2000, a study was carried out in Belgium to compare several frost protection systems with low water consumption to a classical high level spraying system. Systems included a classical system with temperature-regulated spraying; targeted high level spraying with micro sprayers (using Dan Flipper, Dan 2001 or Dan row sprayers); a system with low level spraying (using Naan…	2000	2021-06-07 13:37:49	2022-03-25 14:07:13		25-28		17	13										Dutch			CABDirect
347	CAB Abstracts	journalArticle	2015	Vercammen, J.; Gomand, A.; Bylemans, D.	Improving the fruit set of 'Conference' with gibberellins or Regalis	Acta Horticulturae		9789462610927 0567-7572		http://www.actahort.org/books/1094/1094_32.htm https://www.cabdirect.org/cabdirect/abstract/20153399325	A good harvest is, amongst others, based on a good fruit set. Indeed, even if there are less flower buds, a reasonable harvest can still be obtained as long as a maximal fruit set can be realized. In years with a smaller amount of flower buds, growers often explore all possibilities to obtain a good fruit set by using various plant growth regulators and by using the highest dose rate registered. …	2015	2021-06-07 13:37:49	2022-03-25 14:07:13		257-263		No.1094											English			CABDirect
348	CAB Abstracts	journalArticle	1975	Wackerlin, O.	A contribution towards reducing damage by late frosts in viticulture	Schweizerische Zeitschrift fur Obst- und Weinbau		0371-4942		https://www.cabdirect.org/cabdirect/abstract/19750328405	Recommendations are made on carrying out only light pruning (instead of the usual heavier pruning) as a form of frost protection. In 1974 in eastern Switzerland vines treated in this way gave normal yields whereas 60-70% of shoots on normally treated vines were killed by frost. In years with no frost damage the excess shoots may be removed in late May.	1975	2021-06-07 13:37:50	2021-12-13 11:24:21		91-94		4	111										German			CABDirect
349	CAB Abstracts	journalArticle	2020	Wang, HongRui; Dami, I. E.	Evaluation of budbreak-delaying products to avoid spring frost injury in grapevines	American Journal of Enology and Viticulture		0002-9254	10.5344/ajev.2020.19074	https://www.cabdirect.org/cabdirect/abstract/20203298244	Most viticultural regions in the world annually sustain spring frost injury-associated yield loss. Researchers have developed sprayable products to prevent spring frost injury by delaying budbreak. The goal of this research was to evaluate the efficacy of novel products, including Amigo oil®, ProTone®, and FrostShield®, to delay budbreak and the effect of these products on vegetative and reproduc…	2020	2021-06-07 13:37:51	2022-03-25 14:07:13		181-190		3	71										English			CABDirect
350	CAB Abstracts	journalArticle	1979	Yelenosky, G.	Water-stress-induced cold hardening of young citrus trees	Journal of the American Society for Horticultural Science		0003-1062		https://www.cabdirect.org/cabdirect/abstract/19790374499	Water-stressed, young, potted citrus seedlings and budded trees on different rootstocks were tested for freeze avoidance and tolerance. Water stress increased the supercooling of cold-sensitive citrus seedlings in freeze-avoidance tests and increased the cold hardiness of grapefruit and orange trees in freeze-tolerance tests. Water stress was most effective in reducing injury during freezes above…	1979	2021-06-07 13:38:16	2021-12-13 11:24:26		270-273		2	104										English			CABDirect
351	CAB Abstracts	journalArticle	1990	Yelenosky, G.; Hearn, C. J.	Reevaluation of heater protection for citrus plantings	Proceedings of the Florida State Horticultural Society		0886-7283		https://www.cabdirect.org/cabdirect/abstract/19930321700	During the 1980s, 5 winters with freezing temperatures caused great losses in the Florida citrus industry following the abandonment in the late 1970s of grove heaters due to large cost increases, the unreliability of fuel supply and the introduction of air pollution regulations. Large trees were killed and whole groves lost. Six types of grove heating systems are discussed and it is suggested tha…	1990	2021-06-07 13:38:19	2022-03-25 14:07:13		67-71			103										English			CABDirect
352	CAB Abstracts	journalArticle	1979	Young, K.; Galbreath, N. H.; Hewitt, E. W.	A system for regulating sprinkling during evaporative cooling of apple buds to delay bloom	Journal of Agricultural Engineering Research		0021-8634	10.1016/0021-8634(79)90053-2	https://www.cabdirect.org/cabdirect/abstract/19792403833	A system to regulate sprinkling according to evaporative demand was developed for a study of the evaporative cooling technique in delaying bloom of apple trees. The state of wetness of sprinkled buds was monitored by wetness sensors located within the sprinkled block. A sensor was constructed by winding a helix of 0.46 mm nichrome wire on to a perspex tube at 60 N tension and 4.23 mm pitch, and a…	1979	2021-06-07 13:38:21	2022-03-25 14:07:13		209-213		2	24										English			CABDirect
353	Agricola	journalArticle	2007	Heinermann	Frost Protection for Tree Fruit	Plant & pest advisory				https://docplayer.net/16062666-Plant-pest-advisory.html		2007	2021-07-16 19:24:53	2022-03-25 14:07:13		71-72																				Accession Number: rayyan-685944519
354	Agricola	journalArticle	1978	Zahn, F. G.	Erneute Frostschaden im Winter 1977/78	Mitteilungen				0		1978	2021-07-16 19:24:53	2021-12-13 11:23:48																						Accession Number: rayyan-685944669
355	Agricola	book	1920	Young, Floyd D.	Frost and the prevention of damage by it					0		1920	2021-07-16 19:24:53	2022-03-25 14:07:13													U.S. Dept. of Agriculture	Washington, D.C								Accession Number: rayyan-685944673 Pages: 48 Publication Title: Farmers' bulletin / United States Department of Agriculture
356	Agricola	journalArticle	1980	Yelenosky, G.; Reese, S.	Self-heating tree wraps in freeze protection	Proceedings of the ... annual meeting of the Florida State Horticultural Society				0		1980	2021-07-16 19:24:53	2021-12-13 11:23:48																						Accession Number: rayyan-685944674 ISBN: 0097-1219
357	Agricola	journalArticle	1974	Wutscher, H. K.; Peynado, A.	Air, soil, and tree tissue temperatures in an 8 year old grapefruit grove during the December 20, 1973, freeze	Journal of the Rio Grande Valley Horticultural Society				0		1974	2021-07-16 19:24:53	2022-03-25 14:07:13																						Accession Number: rayyan-685944681 ISBN: 0485-2044
358	Agricola	journalArticle	1973	Weldon, D.	Spotlight on frost protection	California and Western States grape grower				0		1973	2021-07-16 19:24:53	2021-12-13 11:23:48																						Accession Number: rayyan-685944694 ISBN: 0092-2145
359	Agricola	journalArticle	1985	Webster, A. D.	Delaying flowering and improving the yields of plum cultivars with ethephon and gibberellic acid sprays	Acta horticulturae				0		1985	2021-07-16 19:24:53	2022-03-25 14:07:13																						Accession Number: rayyan-685944699 ISBN: 0567-7572
360	Agricola	journalArticle	1972	Walker, D. R.; Seeley, S. D.	Spring frosts and fruit trees	Utah science				0		1972	2021-07-16 19:24:53	2021-12-13 11:23:48																						Accession Number: rayyan-685944707 ISBN: 0042-1502
361	Agricola	journalArticle	1972	Vittrup, J.	Nattefrost	Frugtavleren				0		1972	2021-07-16 19:24:53	2021-12-13 11:23:48															dan							Accession Number: rayyan-685944709
362	Agricola	journalArticle	1980	Villele, O. de	La lutte contre les gelees: choix d'une strategie adaptee	Vititechnique		0399-3558		https://hal.inrae.fr/hal-02730255		1980	2021-07-16 19:24:53	2021-12-13 11:23:48																						Accession Number: rayyan-685944711
363	Agricola	journalArticle	1988	Stockwin, W.	Bacteria testing continues	Western fruit grower				0		1988	2021-07-16 19:24:53	2021-12-13 11:23:48																						Accession Number: rayyan-685944744 ISBN: 0164-6001
364	Agricola	journalArticle	1979	Stephan, R.	Vorbeugender Frostschutz aus der Sicht der Projektierung von Obstanlagen	Gartenbau				0		1979	2021-07-16 19:24:53	2021-12-13 11:23:48																						Accession Number: rayyan-685944747 ISBN: 0016-4755
365	Agricola	journalArticle	1981	Snyder, R. L.; Pehrson, J. E.; Hatfield, J. L.	Removing leaf litter doesn't protect oranges from frost	California agriculture - California Agricultural Experiment Station				0		1981	2021-07-16 19:24:53	2021-12-13 11:23:48																						Accession Number: rayyan-685944762 ISBN: 0008-0845
366	Agricola	journalArticle	1993	Snyder, R. L.; Connell, J. H.	Ground cover height affects pre-dawn orchard floor temperature	California agriculture				0		1993	2021-07-16 19:24:53	2022-03-25 14:07:13																						Accession Number: rayyan-685944763 ISBN: 0008-0845
367	Agricola	journalArticle	1991	Smith, R. W.	A look at frost protection after the freeze of 1990	California grower				0		1991	2021-07-16 19:24:53	2021-12-13 11:23:48		24-25		11	15																	Accession Number: rayyan-685944764 ISBN: 0888-1715
368	Agricola	journalArticle	1986	Smith, P. F.	Citrus cold protection	HortScience				0		1986	2021-07-16 19:24:53	2021-12-13 11:23:48																						Accession Number: rayyan-685944765 ISBN: 0018-5345
369	Agricola	journalArticle	1971	Simons, R. K.	Freeze injury to fruit spurs of the apple	Hortscience				0		1971	2021-07-16 19:24:53	2021-12-13 11:23:48																						Accession Number: rayyan-685944774
370	Agricola	journalArticle	1976	Severac, R.	Agrometeorologie et arboriculture	Methodes et Techniques pour la Protection du Verger;journees Fruitieres d'Avignon Montfavet				0		1976	2021-07-16 19:24:53	2021-12-13 11:23:48																						Accession Number: rayyan-685944783
371	Agricola	journalArticle	1978	Rosnadze, G. R.	Infrared heating of lemon plantings	Subtropicheskie kul'tury				0		1978	2021-07-16 19:24:53	2021-12-13 11:23:48																						Accession Number: rayyan-685944800 ISBN: 0491-4031
372	Agricola	book	1913	Rolfs, Peter H.	Culture, fertilization, and frost protection of citrus groves in the Gulf States					0		1913	2021-07-16 19:24:53	2022-03-25 14:07:13													U.S. Dept. of Agriculture	Washington, D.C								Accession Number: rayyan-685944802 Pages: 20 Publication Title: Farmers' bulletin (United States. Department of Agriculture)
373	Agricola	journalArticle	1981	Robakidze, S. M.; Abramishvili, T. I.; Mamporiia, R. D.	Radiation burner for gaseous heating of lemon plantations [Protection from frost injury]	Subtropicheskie kul'tury				0		1981	2021-07-16 19:24:53	2021-12-13 11:23:48																						Accession Number: rayyan-685944804 ISBN: 0491-4031
374	Agricola	journalArticle	1988	Rieger, M.; Krewer, G.	Cryoprotectant and antitranspirant efficacy for frost protection of Prunus flower ovaries	Proceedings of the ... annual meeting of the Florida State Horticulture Society				0		1988	2021-07-16 19:24:53	2021-12-13 11:23:48																						Accession Number: rayyan-685944805 ISBN: 0886-7283
375	Agricola	journalArticle	1997	Reichert, B.	Science, soybean oil, and serendipity	Tennessee agri science : contributing to the development of Tennessee agriculture				https://eurekamag.com/research/016/984/016984688.php		1997	2021-07-16 19:24:53	2021-12-13 11:23:48		11-12		182																		Accession Number: rayyan-685944810
376	Agricola	thesis	1981	Rasenack, Elke	Nebenwirkungen einer Frostschutzberegnung zu Äpfeln in der niederelbischen Marsch					0		1981	2021-07-16 19:24:53	2021-12-13 11:23:48													s.n	[Germany								Accession Number: rayyan-685944813 Pages: 156
377	Agricola	journalArticle	1973	Proebsting, E. L.; Mills, H. H.	Bloom delay and frost survival in ethephon-treated sweet cherry	Hortscience				0		1973	2021-07-16 19:24:53	2021-12-13 11:23:48																						Accession Number: rayyan-685944819
378	Agricola	journalArticle	1973	Platt, R. G.	Treatment of frost-inured citrus, avocados	California citrograph				0		1973	2021-07-16 19:24:53	2021-12-13 11:23:48																						Accession Number: rayyan-685944832 ISBN: 1054-7177
379	Agricola	journalArticle	1975	Perraudin, G.; Fellay, D.	Les moyens de lutte	Revue suisse de viticulture, arboriculture, horticulture				0		1975	2021-07-16 19:24:53	2021-12-13 11:23:48															fre							Accession Number: rayyan-685944840 ISBN: 0375-1430
380	Agricola	journalArticle	1984	Pehrson, J.	Pointers on planning a citrus frost protection program	Citrograph				0		1984	2021-07-16 19:24:53	2021-12-13 11:23:48																						Accession Number: rayyan-685944843 ISBN: 0009-7578
381	Agricola	journalArticle	1984	Parsons, L. R.	Use of microsprinklers for cold protection in an advective freeze	Citrus industry				0		1984	2021-07-16 19:24:53	2021-12-13 11:23:48																						Accession Number: rayyan-685944849 ISBN: 0009-7594
382	Agricola	journalArticle	1981	Oswalt, T. W.; Parsons, L. R.	Observations on microsprinkler use for cold protection during 1981 freeze	Proceedings of the ... annual meeting of the Florida State Horticultural Society				0		1981	2021-07-16 19:24:53	2022-03-25 14:07:13																						Accession Number: rayyan-685944862 ISBN: 0097-1219
383	Agricola	journalArticle	1977	Oikonomon, D.	Frost of citrus	Agrotikē				0		1977	2021-07-16 19:24:53	2021-12-13 11:23:48																						Accession Number: rayyan-685944865 ISBN: 0400-8189
384	Agricola	journalArticle	1974	Nijjar, G. S.	Protection of orchards from frost	Progressive farming				0		1974	2021-07-16 19:24:53	2021-12-13 11:23:48																						Accession Number: rayyan-685944870 ISBN: 0555-4365
385	Agricola	journalArticle	1991	Newton, C.	Foliar spray barrier--shape of protection	Yearbook - California Macadamia Society				0		1991	2021-07-16 19:24:53	2021-12-13 11:23:48																						Accession Number: rayyan-685944873 ISBN: 0068-5720
386	Agricola	journalArticle	1982	Morrow, C. T.; Phillips, J. R.; Perry, K. B.	Variable rate sprinkling systems for frost protection	Paper - American Society of Agricultural Engineers (Microfiche collection)				0		1982	2021-07-16 19:24:53	2021-12-13 11:23:48		82-2514																				Accession Number: rayyan-685944882
387	Agricola	journalArticle	1979	Mittelstadt, H.; Madel, H.; Vogl, M.	Pflanzenbauliche und technische Massnahmen zur Minderung der Schaden durch Spatfroste in der Obstproduktion	Gartenbau				0		1979	2021-07-16 19:24:53	2021-12-13 11:23:48																						Accession Number: rayyan-685944886 ISBN: 0016-4755
388	Agricola	journalArticle	1976	Mgaloblishvili, S. V.; Chanukvadze, A. Sh; Arobelidze, S. M.; Bibileishvili, G. E.	Gaseous system of heating a guaranteed method of protecting lemon groves from frost	Subtropicheskie kul'tury				0		1976	2021-07-16 19:24:53	2021-12-13 11:23:48																						Accession Number: rayyan-685944894 ISBN: 0491-4031
389	Agricola	journalArticle	1980	Meshcheriakova, I. V.; Vaziulia, A. G.	Peculiarities of protecting fruit orchards injured by frosts	Konservnaia i ovoshchesushil'naia promyshlennost'				0		1980	2021-07-16 19:24:53	2021-12-13 11:23:48																						Accession Number: rayyan-685944898 ISBN: 0023-3587
390	Agricola	journalArticle	1990	McDonald, J.	Passive frost defense: dealing with tree damage	California grower				0		1990	2021-07-16 19:24:53	2021-12-13 11:23:48																						Accession Number: rayyan-685944902 ISBN: 0888-1715
391	Agricola	journalArticle	1986	Martsolf, J. D.; Wiltbank, W. J.; Hannah, H. E.; Fernandez, R. T.; Bucklin, R. A.; Datta, A.	Freeze protection potential of windbreaks	Proceedings of the ... annual meeting of the Florida State Horticulture Society				0		1986	2021-07-16 19:24:53	2021-12-13 11:23:48																						Accession Number: rayyan-685944907 ISBN: 0886-7283
392	Agricola	journalArticle	1991	Martsolf, J. D.	Cold protection strategies	Proceedings of the ... annual meeting of the Florida State Horticulture Society				0		1991	2021-07-16 19:24:53	2021-12-13 11:23:48																						Accession Number: rayyan-685944909 ISBN: 0886-7283
393	Agricola	journalArticle	1976	Martsolf, J. D.	Observed radiant loss from a heated orchard under frost conditions	Journal of the American Society for Horticultural Science				0		1976	2021-07-16 19:24:53	2021-12-13 11:23:48																						Accession Number: rayyan-685944910 ISBN: 0003-1062
394	Agricola	journalArticle	1974	Martsolf, D.	Practical frost protection	Mountaineer grower				0		1974	2021-07-16 19:24:53	2021-12-13 11:23:48																						Accession Number: rayyan-685944912
395	Agricola	journalArticle	1975	Markholiia, A. Sh; Kotovich, I. N.	Electric heating--a reliable method of protecting citrus trees from frosts	Subtropicheskie kul'tury				0		1975	2021-07-16 19:24:53	2021-12-13 11:23:48															rus							Accession Number: rayyan-685944917 ISBN: 0491-4031
396	Agricola	journalArticle	1976	Mantalos, N.	Protection of citrus against frost	Agrotike				0		1976	2021-07-16 19:24:53	2021-12-13 11:23:48															gua							Accession Number: rayyan-685944919
397	Agricola	journalArticle	1980	Lombard, P. B.; Wolfe, J.; Collins, M. D.	Evaporative cooling as an Oregon alternative in frost protection system of pears	Circular - Clemson University, Cooperative Extension Service				0		1980	2021-07-16 19:24:53	2021-12-13 11:23:48																						Accession Number: rayyan-685944935
398	Agricola	journalArticle	1974	Leyden, R.; Hensz, R. A.	Effects of conventional cold protection systems in a radiational freeze	Journal of the Rio Grande Valley Horticultural Society				0		1974	2021-07-16 19:24:53	2021-12-13 11:23:48																						Accession Number: rayyan-685944946 ISBN: 0485-2044
399	Agricola	journalArticle	1987	Ley, T. W.	Microsprinkler design and management considerations	Proceedings - Washington State Horticultural Association				0		1987	2021-07-16 19:24:53	2021-12-13 11:23:48																						Accession Number: rayyan-685944947 ISBN: 0149-6905
400	Agricola	journalArticle	1976	Lavriichuk, I. I.; Kretov, I. A.	Frost protection of citrus crops with the aid of static electricity	Subtropicheskie kul'tury				0		1976	2021-07-16 19:24:53	2021-12-13 11:23:48																						Accession Number: rayyan-685944950 ISBN: 0491-4031
401	Agricola	journalArticle	1980	Koshelev, V. K.	Prevention of frost injury in fruit orchards	Konservnaia i ovoshchesushil'naia promyshlennost'				0		1980	2021-07-16 19:24:53	2021-12-13 11:23:48																						Accession Number: rayyan-685944958 ISBN: 0023-3587
402	Agricola	journalArticle	1976	Koetsier, G. A.	Beperking nachtvorstschade in de boomkwekerij	Bedrijfsontwikkeling				0		1976	2021-07-16 19:24:53	2021-12-13 11:23:48															dut							Accession Number: rayyan-685944966 ISBN: 0303-4127
403	Agricola	journalArticle	1992	Knouse, M.	Frost control--wind towers	Annual report - Michigan State Horticultural Society		0096-7688		https://www.worldcat.org/wcpa/journaltitle/Annual+report+-+Michigan+State+Horticultural+Society		1992	2021-07-16 19:24:53	2021-12-13 11:23:48																						Accession Number: rayyan-685944970 ISBN: 0096-7688
404	Agricola	journalArticle	1986	Klassen, P.	Revolution in frost control	Western fruit grower				0		1986	2021-07-16 19:24:53	2021-12-13 11:23:48																						Accession Number: rayyan-685944971 ISBN: 0164-6001
405	Agricola	journalArticle	1976	Ketchie, D. O.; Murren, C.	Use of cryoprotectants on apple and pear trees	Journal of the American Society for Horticultural Science				0		1976	2021-07-16 19:24:53	2021-12-13 11:23:48																						Accession Number: rayyan-685944977 ISBN: 0003-1062
406	Agricola	journalArticle	1980	Kereselidze, Sh I. A.	Protection of citrus plantations from short term frosts by using a written off reaction engine	Subtropicheskie kul'tury				0		1980	2021-07-16 19:24:53	2021-12-13 11:23:48																						Accession Number: rayyan-685944980 ISBN: 0491-4031
407	Agricola	journalArticle	1978	Keatley, J. C.	Under tree sprinklers for frost	Victorian horticulture digest				0		1978	2021-07-16 19:24:53	2021-12-13 11:23:48																						Accession Number: rayyan-685944985
408	Agricola	journalArticle	1976	Karnatz, A.; Debor, H. W.	Geschutzter Obstbau. 4. Frostresistenz bei Kernobst	Aktuelle Literaturinformationen aus dem Obstbau				0		1976	2021-07-16 19:24:53	2021-12-13 11:23:48															ger							Accession Number: rayyan-685944988 ISBN: 0302-4601
409	Agricola	journalArticle	1980	Jawanda, J. S.	Protect fruit trees against frost	Progressive farming				0		1980	2021-07-16 19:24:53	2021-12-13 11:23:48																						Accession Number: rayyan-685944993 ISBN: 0555-4365
410	Agricola	journalArticle	1979	Henriot, M.	Methodes de lutte contre les gelees de printemps	Vititechnique				0		1979	2021-07-16 19:24:53	2021-12-13 11:23:48																						Accession Number: rayyan-685945019
411	Agricola	journalArticle	1979	Henriot, M.	Les gelees de printemps	Vititechnique				0		1979	2021-07-16 19:24:53	2021-12-13 11:23:48																						Accession Number: rayyan-685945020
412	Agricola	journalArticle	1977	Healey, A. G.	Frost and the fruit grower	Horticulture industry				0		1977	2021-07-16 19:24:53	2021-12-13 11:23:48																						Accession Number: rayyan-685945023
413	Agricola	journalArticle	1984	Hardy, N. G.	Cold protection for freeze-damaged trees	Citrus industry				0		1984	2021-07-16 19:24:53	2021-12-13 11:23:48																						Accession Number: rayyan-685945029 ISBN: 0009-7594
414	Agricola	journalArticle	1989	Green, R.	Frost protection: a matter of degrees	California grower				0		1989	2021-07-16 19:24:53	2021-12-13 11:23:48																						Accession Number: rayyan-685945048 ISBN: 0888-1715
415	Agricola	journalArticle	1979	Gerber, J. F.	Orchard frost protection systems	Proceedings ... annual convention				0		1979	2021-07-16 19:24:53	2021-12-13 11:23:48																						Accession Number: rayyan-685945058 ISBN: 0092-2633
416	Agricola	journalArticle	1985	Funt, R. C.; Ferree, D. C.	Ethephon induced bloom delay of peach trees, Ohio USA	Acta horticulturae				0		1985	2021-07-16 19:24:53	2022-03-25 14:07:13																						Accession Number: rayyan-685945065 ISBN: 0567-7572
417	Agricola	journalArticle	1981	Fulga, I. G.	Due attention to the protection of the fruit tree framework [Solar burns, frost damage, control of pests and diseases]	Sadovodstvo, vinogradarstvo i vinodelie Moldavii				0		1981	2021-07-16 19:24:53	2021-12-13 11:23:48																						Accession Number: rayyan-685945066 ISBN: 0371-4594
418	Agricola	journalArticle	1982	Fry, A. W.	Frost protection by sprinkling	Proceedings - Washington State Horticultural Association				0		1982	2021-07-16 19:24:53	2021-12-13 11:23:48																						Accession Number: rayyan-685945071
419	Agricola	journalArticle	1976	Fisher, J.	Frost and cold protection	Citrus industry				0		1976	2021-07-16 19:24:53	2021-12-13 11:23:48																						Accession Number: rayyan-685945077 ISBN: 0009-7594
420	Agricola	journalArticle	1977	Fedchenkova, G. A.	Effects of low temperatures in winter and spring on apricot yields	Sadovodstvo, vinogradarstvo i vinodelie Moldavii				0		1977	2021-07-16 19:24:53	2021-12-13 11:23:48																						Accession Number: rayyan-685945084
421	Agricola	journalArticle	1993	Faber, B.; Sakovich, N.	Frost protection: Saint Nick is on his way	Yearbook /				0		1993	2021-07-16 19:24:53	2021-12-13 11:23:48		86-89		39	9																	Accession Number: rayyan-685945086 ISBN: 0068-5720
422	Agricola	journalArticle	1986	Evans, R. G.	Orchard frost protection research and experiences in Washington	Annual report - Michigan State Horticultural Society				0		1986	2021-07-16 19:24:53	2021-12-13 11:23:48																						Accession Number: rayyan-685945089
423	Agricola	journalArticle	1978	Duganova, E. A.	Injuries of pear flowers and fruit settings by spring frosts	Sadovodstvo, vinogradarstvo i vinodelie Moldavii				0		1978	2021-07-16 19:24:53	2021-12-13 11:23:48																						Accession Number: rayyan-685945100 ISBN: 0371-4594
424	Agricola	journalArticle	1979	Doichev, K.; Blagov, A.	Protection of fruit crops from late spring frosts	Ovoshtarstvo				0		1979	2021-07-16 19:24:53	2021-12-13 11:23:48																						Accession Number: rayyan-685945110
425	Agricola	journalArticle	1976	Dennis, F. G.	Some approaches to the control of freeze injury in stone fruits	Rivista della ortoflorofrutticoltura italiana				0		1976	2021-07-16 19:24:53	2021-12-13 11:23:48																						Accession Number: rayyan-685945113 ISBN: 0035-5968
426	Agricola	journalArticle	1975	Debor, H. W.	Geschutzter Obstbau. 3. Winterfrostschaden und Frostschutz bei Kernobst, 1963-1975	Aktuelle Literaturinformationen aus dem Obstbau				0		1975	2021-07-16 19:24:53	2021-12-13 11:23:48															ger							Accession Number: rayyan-685945116 ISBN: 0302-4601
427	Agricola	journalArticle	1985	Davies, F. S.; Jackson, L. K.	Methods of cold protection for young citrus trees	Fruit crops facts sheet				0		1985	2021-07-16 19:24:53	2021-12-13 11:23:48																						Accession Number: rayyan-685945119 ISBN: 1054-8319
428	Agricola	journalArticle	1980	Cross, D.	Frost protection	New Zealand journal of agriculture				0		1980	2021-07-16 19:24:53	2021-12-13 11:23:48																						Accession Number: rayyan-685945131 ISBN: 0028-8241
429	Agricola	journalArticle	1990	Crisosto, C. H.; Miller, A. N.; Lombard, P. B.; Robbins, S.	Effect of fall ethephon applications on bloom delay, flowering, and fruiting of peach and prune	HortScience				0		1990	2021-07-16 19:24:53	2022-03-25 14:07:13																						Accession Number: rayyan-685945132 ISBN: 0018-5345
430	Agricola	journalArticle	1980	Cottrill, C.; Blizzard, S.; Rezek, A.	Frost protection helicopters vs. wind machines	Mountaineer grower				0		1980	2021-07-16 19:24:53	2021-12-13 11:23:48																						Accession Number: rayyan-685945134
431	Agricola	journalArticle	1973	Coscolla-Ramon, R.	Aspectos agronomicos de las heladas en los citricos	Boletin informativo de plagas /				0		1973	2021-07-16 19:24:53	2021-12-13 11:23:48															spa							Accession Number: rayyan-685945136 ISBN: 0210-802X
432	Agricola	journalArticle	1993	Constantin, R. J.; Edling, R. J.; Bourgeois, W. J.	Citrus freeze protection study protective structures	LAES mimeo series		0895-1470		https://idiscover.lib.cam.ac.uk/primo-explore/fulldisplay?docid=44CAM_ALMA21335414230003606&context=L&vid=44CAM_PROD&lang=en_US&search_scope=default_scope&adaptor=Local%20Search%20Engine&tab=default_tab&query=any,contains,0895-1470,AND&mode=advanced&offset=0		1993	2021-07-16 19:24:53	2021-12-13 11:23:48		23-24		80					Citrus, fruit, and nut research													Accession Number: rayyan-685945143 ISBN: 0895-1470
433	Agricola	journalArticle	1978	Collins, M. D.; Lombard, P. B.; Wolfe, J. W.	Effects of evaporative cooling for bloom delay on 'Bartlett' and 'Bosc' pear tree performance	Journal of the American Society for Horticultural Science				0		1978	2021-07-16 19:24:53	2021-12-13 11:23:48																						Accession Number: rayyan-685945147 ISBN: 0003-1062
434	Agricola	journalArticle	1980	Chanukvadze, A. Sh; Ramishvili, G. G.; Dzhakeli, T. M.	Measures for the protection of citruses from frosts	Subtropicheskie kul'tury				0		1980	2021-07-16 19:24:53	2021-12-13 11:23:48																						Accession Number: rayyan-685945153 ISBN: 0491-4031
435	Agricola	journalArticle	1976	Chanukvadze, A. Sh	Introduce scientific achievements and put into practice measures for protecting citrus from frosts	Subtropicheskie kul'tury				0		1976	2021-07-16 19:24:53	2021-12-13 11:23:48																						Accession Number: rayyan-685945154 ISBN: 0491-4031
436	Agricola	journalArticle	1981	Carran, P. S.	Wind machines and frost protection in New Zealand	Project report - New Zealand Agricultural Engineering Institute				0		1981	2021-07-16 19:24:53	2021-12-13 11:23:48																						Accession Number: rayyan-685945160
437	Agricola	journalArticle	1985	Butler, M.	Frost protection involves many factors	Arizona farmer-stockman				0		1985	2021-07-16 19:24:53	2021-12-13 11:23:48																						Accession Number: rayyan-685945166 ISBN: 0004-1491
438	Agricola	journalArticle	1972	Brewer, R. F.; Miller, M.; Austin, S. W.; Turrell, F. M.; Hoeger, J.	An evaluation of man-made fog for frost protection on citrus in southern California	Hortscience				0		1972	2021-07-16 19:24:53	2021-12-13 11:23:48																						Accession Number: rayyan-685945172
439	Agricola	journalArticle	1993	Bourgeois, W. J.	The effect on yield and quality of citrus grown under freeze protection--1991	LAES mimeo series				https://idiscover.lib.cam.ac.uk/primo-explore/fulldisplay?docid=44CAM_ALMA21335414230003606&context=L&vid=44CAM_PROD&lang=en_US&search_scope=default_scope&adaptor=Local%20Search%20Engine&tab=default_tab&query=any,contains,0895-1470,AND&mode=advanced&offset=0		1993	2021-07-16 19:24:53	2021-12-13 11:23:48																						Accession Number: rayyan-685945184 ISBN: 0895-1470
440	Agricola	journalArticle	1979	Blomer, M. L.	Putting the freeze on the frost	Avocado grower				0		1979	2021-07-16 19:24:53	2021-12-13 11:23:48																						Accession Number: rayyan-685945194
441	Agricola	journalArticle	1989	Bekey, R.	Frost protection. Passive frost control methods. 2	California grower				0		1989	2021-07-16 19:24:53	2021-12-13 11:23:48																						Accession Number: rayyan-685945202 ISBN: 0888-1715
442	Agricola	journalArticle	1979	Beinhauer, R.	Frostschutz durch Wassernebel	Erwerbsobstbau				0		1979	2021-07-16 19:24:53	2021-12-13 11:23:48		16-18		1	21																	Accession Number: rayyan-685945203 ISBN: 0014-0309
443	Agricola	journalArticle	1980	Beerens, A.	La protection de la vigne contre le gel par aspersion	Vigneron champenois				0		1980	2021-07-16 19:24:53	2021-12-13 11:23:48																						Accession Number: rayyan-685945204 ISBN: 0049-643X
444	Agricola	journalArticle	1973	Bates, E. M.	A look at the damaging freeze	Western fruit grower				0		1973	2021-07-16 19:24:53	2021-12-13 11:23:48																						Accession Number: rayyan-685945208
445	Agricola	journalArticle	1974	Bartholic, J. F.; Gerber, J. F.; Buchanan, D. W.	Grove freeze protection with conventional heater methods	Citrus and vegetable magazine				0		1974	2021-07-16 19:24:53	2021-12-13 11:23:48																						Accession Number: rayyan-685945216 ISBN: 0009-7586
446	Agricola	journalArticle	1976	Bartholic, J.; Jackson, L.	Energy saving ideas for orchard cold protection	Energy conservation fact sheet - Florida Cooperative Extension Service, University of Florida, Institute of Food and Agricultural Science				0		1976	2021-07-16 19:24:53	2021-12-13 11:23:48																						Accession Number: rayyan-685945217
447	Agricola	journalArticle	1977	Bartholic, J.	Passive freeze protection suggestions for your orchard	Energy conservation fact sheet - Florida Cooperative Extension Service, University of Florida, Institute of Food and Agricultural Science				0		1977	2021-07-16 19:24:53	2021-12-13 11:23:48																						Accession Number: rayyan-685945218
448	Agricola	journalArticle	1986	Ballard, J. K.	Orchard planning, installation and practices for frost control	Proceedings - Washington State Horticultural Association				0		1986	2021-07-16 19:24:53	2021-12-13 11:23:48																						Accession Number: rayyan-685945222
449	Agricola	journalArticle	1981	Ballard, J. K.	Frost protection in the eighties	Proceedings - Washington State Horticultural Association				0		1981	2021-07-16 19:24:53	2021-12-13 11:23:48																						Accession Number: rayyan-685945223
450	Agricola	journalArticle	1979	Ballard, J. K.	Frost protection in an energy conscious world	Proceedings ... annual convention				0		1979	2021-07-16 19:24:53	2021-12-13 11:23:48																						Accession Number: rayyan-685945224 ISBN: 0092-2633
451	Agricola	journalArticle	1975	Ballard, J.	The energy crisis and orchard frost protection	Annual report				0		1975	2021-07-16 19:24:53	2021-12-13 11:23:48																						Accession Number: rayyan-685945227
452	Agricola	journalArticle	1975	Badour, C.; Oliveira, M.	Compte rendu de l'enquete sur les systemes de lutte contre les gelees en 1974	Vigneron champenois				0		1975	2021-07-16 19:24:53	2021-12-13 11:23:48															fre							Accession Number: rayyan-685945231 ISBN: 0049-643X
453	Agricola	journalArticle	1978	Babrikov, D.; Braikov, D.; Pandeliev, S.	Effect of the height of grapevine stems on frost resistance of buds and shoots	Lozarstvo i vinarstvo				0		1978	2021-07-16 19:24:53	2021-12-13 11:23:48																						Accession Number: rayyan-685945233 ISBN: 0458-4244
454	Agricola	journalArticle	1978	Austin, W. W.	Overhead sprinkling for frost protection an option?	Proceedings ... annual meeting				0		1978	2021-07-16 19:24:53	2021-12-13 11:23:48																						Accession Number: rayyan-685945237
455	Agricola	journalArticle	1978	Angiboust, A.	Se proteger contre les gelees printainieres est possible	France agricole				0		1978	2021-07-16 19:24:53	2021-12-13 11:23:48																						Accession Number: rayyan-685945248 ISBN: 0046-4899
456	Agricola	journalArticle	1988	Agren, J.	Between-year variation in flowering and fruit set in frost-prone and frost-sheltered populations of dioecious Rubus chamaemorus	Oecologia				0		1988	2021-07-16 19:24:53	2021-12-13 11:23:48																						Accession Number: rayyan-685945256 ISBN: 0029-8549
457	Agricola	journalArticle	1981	Agadzhanian, Zh A.; Pogosbekian, S. V.	Combined working unit for covering vineyards [Protection from winter frosts]	Vinodelie i vinogradarstvo SSSR				0		1981	2021-07-16 19:24:53	2021-12-13 11:23:48																						Accession Number: rayyan-685945257 ISBN: 0042-6318
458	Agricola	journalArticle	1988	Adams, S.	Orlando lab puts fresh squeeze on Florida citrus problems	Agricultural research - U.S. Department of Agriculture, Agricultural Research Service				0		1988	2021-07-16 19:24:53	2022-03-25 14:07:13																						Accession Number: rayyan-685945258 ISBN: 0002-161X
459	Agricola	journalArticle	1985		Evaluation of frost protection and rehabilitation of injured citrus trees after the freeze of February 25-27, 1981	Shikoku Nogyo Shikenjo hokoku = Bulletin of the Shikoku Agricultural Experiment Station				0		1985	2021-07-16 19:24:53	2021-12-13 11:23:48																						Accession Number: rayyan-685945270 ISBN: 0037-3702
460	Agricola	journalArticle	1979		Frost and freeze protection	Citrus and vegetable magazine				0		1979	2021-07-16 19:24:53	2021-12-13 11:23:48																						Accession Number: rayyan-685945274 ISBN: 0009-7586
461	Agricola	journalArticle	1976		Pointers on care of frost injured trees	Citrograph				0		1976	2021-07-16 19:24:53	2021-12-13 11:23:48																						Accession Number: rayyan-685945278
462	Agricola	journalArticle	1991	Gianfagna, T. J.	THE EFFECT OF LAB-173711 AND ETHEPHON ON TIME OF FLOWERING AND COLD HARDINESS OF PEACH FLOWER BUDS	Journal of Plant Growth Regulation				https://link.springer.com/article/10.1007/BF02279333	Peach flowers are often killed during bloom by spring frosts. LAB 173711, a compound with abscisic (ABA)-like activity, and ethephon delayed flowering in peach trees. In greenhouse experiments, LAB 173711, at concentrations of 10(-3)-10(-2) M, was most effective in delaying bloom when applied after a 5-degrees-C cold storage period, rather than before the dormancy breaking treatment. In contrast,…	1991	2021-07-16 19:24:53	2022-03-25 14:07:13		191-195		4	10										English							Accession Number: rayyan-686116366 ISBN: 0721-7595 Place: GIANFAGNA, TJ (corresponding author), RUTGERS STATE UNIV,DEPT HORT,POB 231,NEW BRUNSWICK,NJ 08903, USA.
463	Agricola	journalArticle	1975	Wirth, A.; Gersbach, K.	Flugzeugmotor zur Bekampfung von Blutenfrost	Schweiz Z Obst Weinbau				0		1975	2021-08-02 09:50:47	2021-12-13 11:23:42															ger
464	Agricola	book	1969	Wilson, Eric B.; Jones, Arthur L.	Orchard heater measurements					0		1969	2021-08-02 09:50:49	2021-12-13 11:23:42					511				Wash Agr Exp Sta Circ				Washington Agricultural Experiment Station, College of Agriculture, Washington State University	Pullman, Wash.?
465	Agricola	book	1917	West, Frank Lorenzo Richards; Edlefsen, N. E.	Orchard heating					0		1917	2021-08-02 09:50:51	2021-12-13 11:23:42													Utah Agricultural College Experiment Station	Logan	English					Open WorldCat
466	Agricola	book	1975	Wackerlin, O.	Ein Beitrag zur Verminderung von Spatfrostschaden im Rebbau					0		1975	2021-08-02 09:50:52	2021-12-13 11:23:42															ger
467	Agricola	book	1992	Vaysse, Pierre; Jourdain, Jean-Marc; Audubert, A.	Protection des vergers contre les gelées printanières		2-87911-017-3			https://docplayer.fr/163649777-Protection-des-vergers-contre-les-gelees-printanieres-telecharger-lire-pdf-telecharger-lire-english-version-download-read.html		1992	2021-08-02 09:50:54	2022-03-25 14:07:13													Centre technique interprofessionnel des fruits et lÃ©gumes	Paris	fre
468	Agricola	journalArticle	1970	Valli, V. J.	Basic principles of freeze occurrence and the prevention of freeze damage to crops.	Proceedings of the 83rd Annual Meeting of the Florida State Horticultural Society.				0		1970	2021-08-02 09:50:55	2021-12-13 11:23:42		98-			83
469	Agricola	journalArticle	1969	Valli, V. J.	Appalachian orchard heating with petroleum coke based fuel blocks to prevent freeze damage	Mountaineer Grower				0		1969	2021-08-02 09:50:56	2021-12-13 11:23:42					286
470	Agricola	journalArticle	1976	Utermark, H.	Spieren, eine Massnahme gegen Blutenfroste	Mitt Obstbauversuchsringes Alten Landes				0		1976	2021-08-02 09:50:58	2021-12-13 11:23:42		102-106													ger
471	Agricola	journalArticle	1970	Utermark, H.	Frostschutzmassnahme in Ladekop 1970	Obstbauversuchsring Alten Landes Mitt				0		1970	2021-08-02 09:50:59	2021-12-13 11:23:42		259-263													ger
472	Agricola	book	1925	Schoonover, Warren R.; Hodgson, Robert W.	Orchard heating in California					https://books.google.be/books/about/Orchard_Heating_in_California.html?id=n-4xzgEACAAJ&redir_esc=y	Excerpt from Orchard Heating in California As a result of this increased interest in orchard heating there has been an unprecedented demand on the College of Agriculture for information concerning methods and costs of providing protection against damaging temperatures. Although the College of Agriculture has given some attention to field studies of this practice, no comprehensive investigations o…	1925	2021-08-02 09:51:00	2021-12-13 11:23:42													Agricultural Experiment Station	Berkeley, Cal
473	Agricola	book	1978	Sauls, J. W.; Jackson, L. K.	Freeze effects on citrus gradual dormancy protects trees					0		1978	2021-08-02 09:51:02	2021-12-13 11:23:42
474	Agricola	book	1976	Prodanov, G.	Effect of rootstock on frost killing of mazzard and sour cherry flower buds					0		1976	2021-08-02 09:51:04	2021-12-13 11:23:42
475	Agricola	journalArticle	1976	Ponomarev, V. F.	Protection of vineyards from frosts	Vinodel Vinograd SSSR				0		1976	2021-08-02 09:51:05	2021-12-13 11:23:42		42-43		6											RU
476	Agricola	book		Platt, R. G.	Treatment of freeze-damaged citrus and avocado trees					0			2021-08-02 09:51:06	2021-12-13 11:23:42														[Berkeley
477	Agricola	journalArticle	1975	Perret, P.; Basler, P.	Beeinflussung des Temperaturverlaufes durch unterschiedliche Bodenbedeckungen wahrend der Spatfrostperiode	Schweiz Z Obst Weinbau				0		1975	2021-08-02 09:51:07	2021-12-13 11:23:42		137-147													ger
478	Agricola	book	1976	Palm, G.	Sind Investitionen fur Frostschutzberegnungsanlagen noch zu verkraften?					0		1976	2021-08-02 09:51:08	2021-12-13 11:23:42															ger
479	Agricola	journalArticle	1972	Naruke, K.	Prevention of frost and hail injuries to fruit tree	Nogyo To Kyodo Lavoura Coop				0		1972	2021-08-02 09:51:09	2021-12-13 11:23:42															jpn
480	Agricola	journalArticle	1977	Moser, L.	Spatfrostschaden in den Weingarten konnen verhindert werden	Schweiz Z Obst Weinbau				0		1977	2021-08-02 09:51:10	2021-12-13 11:23:42		323-327
481	Agricola	journalArticle	1973	Maurer, K. J.	Wirksamer Schutz gegen Wild- und Frostschaden	Mitt DLG Dtsch Landwirtsch Ges, Ausg A				0		1973	2021-08-02 09:51:11	2021-12-13 11:23:42		1256?													ger
482	Agricola	journalArticle	1971	Lazaros, A.	Protecting fruit trees from frost	Synchronos Ga Mod Agric				0		1971	2021-08-02 09:51:12	2021-12-13 11:23:42				6											gua
483	Agricola	book	1972	Konakahara, M.; Okada, A.	Studies on the protection against cold damage to citrus trees. IV. Effect of control of fall-twigs by growth retardant over the frost-injury prevention to the young trees of Satsuma orange					0		1972	2021-08-02 09:51:13	2021-12-13 11:23:42															jpn
484	Agricola	journalArticle	1974	Koblet, W.; Perret, P.	Frostschaden unter Noppenfolien	Schweiz Z Obst Weinbau				0		1974	2021-08-02 09:51:15	2021-12-13 11:23:42		310-312													ger
485	Agricola	journalArticle	1978	Koblet, W.	Stand der Frostschutzmassnahmen	Schweiz Z Obst Weinbau				0		1978	2021-08-02 09:51:16	2021-12-13 11:23:42		193-199
486	Agricola	bookSection	1951	Kepner, Robert A.	Effectiveness of orchard heaters	Effectiveness of orchard heaters				0		1951	2021-08-02 09:51:17	2022-03-25 14:07:13													California Agricultural Experiment Station, The College of Agriculture, University of California	Berkeley, Cal
487	Agricola	book	1955	Kemmer, Erwin; Schulz, Fritz	Das Frostproblem im Obstbau					0	In their comprehensive and critical review, published on the occasion of the 25th anniversary of the founding of the Institut für Obstbau, Berlin, the authors survey the manifold frost problems in fruit growing under the following headings: A. Spring frost: General remarks; the effect of frost; frost incidence and locality; frost protection. B. Winter injury to the wood and root: General remarks;…	1955	2021-08-02 09:51:18	2021-12-13 11:23:42			96
488	Agricola	journalArticle	1979	Kasimatis, A. N.; Bearden, B. E.; Sisson, R. L.; Parsons, R. A.; Reed, A. D.; Bowers, K.	Frost protection for north coast vineyards	Leaflet - Div. of Agricultural Sciences				0		1979	2021-08-02 09:51:19	2021-12-13 11:23:42															Berkeley, Calif
489	Agricola	journalArticle	1970	Ingram, J.	Frost protection of fruit crops	Gt Brit Nat Agr Adv Serv Exp Husb Farms Exp Hort Sta Progr R				0		1970	2021-08-02 09:51:21	2021-12-13 11:23:42		107-110
490	Agricola	book	1966	Horn, Anton S.	Frost prevention in Idaho orchards					https://www.lib.uidaho.edu/digital/uiext/items/uiext20582.html	Item from Agricultural Experiment & UI Extension Publications. Bulletin no. 458 Moscow, Idaho :University of Idaho, College of Agriculture,1966. Anton S. Horn. 12 p. :ill. ;23 cm.	1966	2021-08-02 09:51:22	2022-03-25 14:07:13	2021-07-30 11:31:58												University of Idaho, College of Agriculture	Moscow, Idaho		http://rightsstatements.org/vocab/InC-EDU/1.0/
491	Agricola	book	1913	Herrick, R. S.	Orchard heating and frost prevention					0		1913	2021-08-02 09:51:24	2021-12-13 11:23:42													Pacific Horticultural Correspondence School	[Portland, OR	English					Open WorldCat
492	Agricola	journalArticle	1975	Hamer, P. J. C.	Frost protection by orchard covering and heating	Res Rev Commonw Bur Hortic Plant Crops Commonw Agric Bur				0		1975	2021-08-02 09:51:25	2021-12-13 11:23:42					5
493	Agricola	book	1969	Gambrell, C. E.; Rhodes, W. H.	The prevention of frost and cold damage to peach blossoms with chemical protectants and growth regulants					0		1969	2021-08-02 09:51:27	2021-12-13 11:23:42													South Carolina Agricultural Experiment Station, Clemson University	Clemson, S.C
494	Agricola	journalArticle	1977	Ferree, D. C.; Stand, E. J.; Hall, F. R.; Spotts, R. R.	Overtree sprinkling for bloom delay in 'Golden Delicious'	Compact Fruit Tree				0		1977	2021-08-02 09:51:30	2021-12-13 11:23:42		109-111			10
495	Agricola	journalArticle	1970	Duensing, G.	Nebel gegen Frost--Frostschutzverfahren "Ladekop"	Obstbauversuchsring Alten Landes Mitt				0		1970	2021-08-02 09:51:31	2021-12-13 11:23:42		249-259													ger
496	Agricola	journalArticle	1974	Downey, D. A.; Morris, J. R.	Lampblack for frost protection in a grape vineyard	Arkansas Farm Res				0		1974	2021-08-02 09:51:32	2021-12-13 11:23:42		13
497	Agricola	book	1974	Coscolla-Ramon, R.	Medios de lucha contra heladas invernales en agrios					http://dialnet.unirioja.es/servlet/oaiart?codigo=4636941		1974	2021-08-02 09:51:33	2022-03-25 14:07:13	2021-07-31 16:28:50												Editorial Agrícola Española		Spanish					Open WorldCat		OCLC: 876945990
498	Agricola	book	1974	Coscolia-Roman, R.	Las heladas en los agrios					http://dialnet.unirioja.es/servlet/oaiart?codigo=4636900		1974	2021-08-02 09:51:38	2022-03-25 14:07:13	2021-07-31 16:22:04												Editorial Agrícola Española		Spanish					Open WorldCat		OCLC: 876946014
499	Agricola	book	1912	Church, J. E.; Fergusson, Sterling Price	The avoidance and prevention of frost in the fruit belts of Nevada / by J.E. Church, S.P. Fergusson					0		1912	2021-08-02 09:51:41	2021-12-13 11:23:42													University of Nevada	Reno, Nev
500	Agricola	journalArticle	1972	Bates, E. M.	Possible change requirements in protecting fruit from frost					0		1972	2021-08-02 09:51:43	2021-12-13 11:23:42
501	Agricola	book	1978	Bates, E.; Lombard, P.	Evaluation of temperature inversions and wind machine on frost protection in southern Oregon					0		1978	2021-08-02 09:51:44	2022-03-25 14:07:13
502	Agricola	journalArticle	1971	Bates, E.	Windy frost protection	Better Fruit				0		1971	2021-08-02 09:51:45	2021-12-13 11:23:42		8-11
503	Agricola	journalArticle	1969	Banta, E. S.	Protecting vineyards from frost	Ohio Agr Res Develop Center Res Sum				0		1969	2021-08-02 09:51:47	2021-12-13 11:23:42		24-32
504	Agricola	book	1972	Ballard, J. K.; Proebsting, E. L.	Frost and frost control in Washington orchards					0		1972	2021-08-02 09:51:48	2022-03-25 14:07:13													Cooperative Extension Service, College of Agriculture, Washington State University	Pullman, Wash.
505	Agricola	journalArticle	1976	Ballard, J.	Will undertree sprinkling prevent frost injury?	Washington State Horticultural Association Proceedings				0		1976	2021-08-02 09:51:50	2021-12-13 11:23:42		72-74		72
506	Agricola	journalArticle	1973	Ballard, J.	Frost prevention techniques	Idaho State Hort Soc Trans				0		1973	2021-08-02 09:51:51	2021-12-13 11:23:42		73-75							78
507	Agricola	book	1971	Ballard, J.	Orchard heating for frost prevention					0		1971	2021-08-02 09:51:53	2021-12-13 11:23:42
508	Agricola	book	1973	Bajwa, G. S.; Dhillon, B. S.	Protect your trees against frost					0		1973	2021-08-02 09:51:54	2021-12-13 11:23:42
509	Agricola	book	1976	Auvil, G.	Trials of an inclined axis fan in the protection of citrus orchards from frost					0		1976	2021-08-02 09:51:55	2021-12-13 11:23:42
510	Agricola	journalArticle	1955	Angus, D. E.	Trials of an inclined axis fan in the protection of citrus orchards from frost	Australian Jour Agric Res				0		1955	2021-08-02 09:51:56	2021-12-13 11:23:42		903-912		6	6
511	Agricola	book	2007	University of, Missouri-Columbia; University of, Missouri-Columbia	Understanding and preventing freeze damage in vineyards: workshop proceedings: Dec. 5-6, 2007, University of Missouri--Columbia, Columbia, Mo., Memorial Union, Mark Twain Ballroom					0		2007	2021-08-02 09:51:57	2022-03-25 14:07:13													University of Missouri Extension	Columbia, MO
512	Agricola	book	1998	Cellier, P.; Centre technique interprofessionnel des fruits et, lÃ©gumes; Osaer, Albert	Gel de printemps: protection des vergers		2-87911-124-2			0		1998	2021-08-02 09:51:59	2021-12-13 11:23:42													Editions Centre technique interprofessionnel des fruits et lÃ©gumes	Paris
513	Agricola	book	1986	John, PH	Targeted frost protection, orchard trials					https://books.google.be/books/about/Targeted_Frost_Protection_Orchard_Trials.html?id=rpDqxAEACAAJ&redir_esc=y		1986	2021-08-02 09:52:00	2021-12-13 11:23:42													New Zealand Agricultural Engineering Institute, Lincoln College	Canterbury, N.Z
514	Agricola	book	1953	University of, California	A comparison of costs of four systems of citrus frost protection					0		1953	2021-08-02 09:52:01	2021-12-13 11:23:42														Riverside
515	Agricola	book	1948	New South, Wales	Orchard heating to prevent frost damage					0		1948	2021-08-02 09:52:02	2021-12-13 11:23:42													Tennant	[Sydney
516	Agricola	book	1927	National Orchard Heater Co, Los Angeles Calif	Frost protection: how market crops are safeguarded from frost damage					https://books.google.be/books/about/Frost_Protection.html?id=VzoSAQAAMAAJ&redir_esc=y		1927	2021-08-02 09:52:04	2021-12-13 11:23:42
517	Agricola	journalArticle	1970	Fucik, JE	A field test of several freeze protectant sprays on young grapefruit trees.	Journal of the Rio Grande Valley Horticultural Society				0		1970	2021-08-02 09:52:05	2021-12-13 11:23:42		92-9			24		Journal of the Rio Grande Valley Horticultural Society															Reporter: Journal of the Rio Grande Valley Horticultural Society
518	Agricola	journalArticle	1973	Brookbank, George,; Arizona., University of; Cooperative Extension Service.United States.	Frost and frost protection	Q Coop Ext Serv Univ Ariz				0		1973	2021-08-02 09:52:07	2021-12-13 11:23:42															English			/z-wcorg/		http://worldcat.org
519	Agricola	book	1920	Shamel, Archibald Dixon; Scott, Leo Blynn; Pomeroy, Carl Stone	Frost Protection in Lemon Orchards					https://www.biodiversitylibrary.org/item/190871#page/3/mode/1up		1920	2021-08-02 09:52:09	2022-03-25 14:07:13			48										U.S. Department of Agriculture		en					Google Books		Google-Books-ID: YFRCAQAAMAAJ
520	CAB Abstracts	journalArticle	1970	Gerber, J. F.; Buchanan, D. W.	Frost protection is practical for peaches.	Proceedings of the Annual Meeting of the Florida State Horticultural Society.				https://www.cabdirect.org/cabdirect/abstract/19729303152	It is possible to protect peaches from spring frost damage by heating with several available methods, such as solid fuels, open pots, stack heaters and centrally fuelled pipe-line systems. An analysis of heating is made on a hypothetical set of conditions which provides the grower with a means of evaluation in decision making. [See also H.A., 41: 554.	1970	2021-08-02 09:52:10	2021-12-13 11:24:26	2021-07-30 11:54:40	391-395		83											English					www.cabdirect.org		Number: 83 Reporter: Proceedings of the Annual Meeting of the Florida State Horticultural Society. Publisher: Miami Beach, USA.
521	Agricola	book	1903	Paddock, Wendell	Laying down of peach trees					https://catalog.hathitrust.org/Record/100656141		1903	2021-08-02 09:52:12	2022-03-25 14:07:13	2021-07-31 16:26:25		8						Bulletin ;80				Agricultural Experiment Station of the Agricultural College of Colorado	Fort Collins, Colo.						HathiTrust				Frost protection; Peach
522	CAB Abstracts	journalArticle	1940	Kepner, R. A.	Operation of orchard heaters.	Bulletin of the California Agricultural Experiment Station		0096-0683		https://www.cabdirect.org/cabdirect/abstract/19490302406	Information on the care and operation obtained as a result of field studies at the Citrus Experiment Station, Riverside. Practices are suggested by means of which smoke output may be minimized, and difficulties of oil residue overcome. The relative advantages of coke and oil heaters are discussed. [The heating efficiency of the different types of heater is not dealt with.	1940	2021-08-02 09:52:16	2021-12-13 11:24:26	2021-07-31 16:38:26				643										English					www.cabdirect.org		Reporter: Bulletin of the California Agricultural Experiment Station Publisher: California Agricultural Experiment Station, University of California
523	Agricola	book	1987	Snyder, Richard L.; Resources, University of California (System) Division of Agriculture and Natural	Passive Frost Protection of Trees and Vines					https://books.google.be/books?redir_esc=y&hl=nl&id=ClIuWQI_kYsC&dq=ClIuWQI_kYsC&focus=searchwithinvolume&q=results		1987	2021-08-02 09:52:19	2021-12-13 11:23:42			12										Cooperative Extension, University of California, Division of Agriculture and Natural Resources		en					Google Books		Google-Books-ID: ClIuWQI_kYsC
524	Agricola	book	1922	García, Fabián; Station, New Mexico State University Agricultural Experiment; Fite, Arra Burton	Preliminary Smudging Experiments					http://contentdm.nmsu.edu/cdm/ref/collection/AgCircs/id/27016		1922	2021-08-02 09:52:23	2022-03-25 14:07:13			26										New Mexico College of Agriculture and Mechanic Arts		en					Google Books
525	Agricola	book	1957	Davidson, Julius Ralph	Prevention of Frost Damage in Orchards and Vineyards					0		1957	2021-08-02 09:52:24	2021-12-13 11:23:42			15										Pettifer		en					Google Books		Google-Books-ID: g3MItwAACAAJ
526	Agricola	book	2000	Powell, Arlie	Principles of freeze protection for fruit crops					0		2000	2021-08-02 09:52:25	2022-03-25 14:07:13													Alabama Cooperative Extension System	Auburn, Ala.	English					Open WorldCat		OCLC: 44538108
527	Agricola	book	1952	Adams, R. L	Protecting citrus groves from frost: costs and benefits to growers.					http://catalog.hathitrust.org/api/volumes/oclc/254430881.html		1952	2021-08-02 09:52:27	2022-03-25 14:07:13	2021-07-31 17:42:04							Protecting citrus groves from frost					College of Agriculture, University of California	Berkeley	English					Open WorldCat		OCLC: 681311063
528	Agricola	book	1909	Howard, W. L	Protecting orchards against frosts and freezes					0		1909	2021-08-02 09:52:28	2021-12-13 11:23:42													University of Missouri, Agricultural Experiment Station	Columbia, Mo.	English					Open WorldCat		OCLC: 26181406
529	Agricola	book	1919	Malone, Robert Emmick	Smudging an orchard with native material in Alabama.					https://archive.org/details/CAT31355508		1919	2021-08-02 09:52:29	2022-03-25 14:07:13														Tuskegee Institute, Ala	English					Open WorldCat		OCLC: 27836430
530	CAB Abstracts	journalArticle	1950	Kepner, R. A.	The principles of orchard heating.	Circular. California Agricultural Experiment Station				https://www.cabdirect.org/cabdirect/abstract/19510302891	The main results are given of orchard heating tests conducted in citrus orchards in southern California during 5 winters (1937-42). Recommendations are made as to types of orchard heater, their placement in the orchard, their burning rates, and border heating. Physical laws of heat transmission and orchard environmental conditions are explained in a simplified manner, with the aid of drawings.	1950	2021-08-02 09:52:30	2021-12-13 11:24:26	2021-07-31 18:10:37				400										English					www.cabdirect.org		Reporter: Circular. California Agricultural Experiment Station
531	Agricola	book	1910	O'Gara, P. J.; States, United	The protection of orchards in the Pacific Northwest from spring frosts by means of fires and smudges					https://www.biodiversitylibrary.org/bibliography/153852		1910	2021-08-02 09:52:32	2022-03-25 14:07:13			24										U.S. Dept. of Agriculture ;	Washington, D.C. :								DOI: 10.5962/bhl.title.153852 Pages: 1-24
532	Agricola	book	1932	Schoonover, Warren R.	The smokiness of oil-burning orchard heaters					https://www.biodiversitylibrary.org/bibliography/59143		1932	2021-08-02 09:52:35	2022-03-25 14:07:13			68										Agricultural Experiment Station,	Berkeley, Cal. :								DOI: 10.5962/bhl.title.59143 Pages: 1-68
533	CAB Abstracts	book	1970	Gerber, J. F.; Buchanan, D. W.; Davis, G. R.	Tree Heet for frost protection of peaches.					https://www.cabdirect.org/cabdirect/abstract/19710300554	A test was made using Tree Heet (packages of petroleum coke bricks) for frost protection in a young orchard of Early Amber peaches on 19 February, 1969. The southern plot was heated and the adjoining northern plot served as the unheated control. One package of Tree Heet per tree was lit in the test block at 8.45 p.m. and this produced an immediate temperature rise; a second package lit at 10.45...	1970	2021-08-02 09:52:38	2021-12-13 11:24:26	2021-07-31 18:19:38				82										English					www.cabdirect.org
534	Baidu Scholar	book	1969	Hansen, C.M.	Petroleum Coke Bricks for Protecting Apple Buds from Freezing Injury					https://books.google.be/books?id=9WUnAQAAMAAJ		1969	2021-08-02 10:33:46	2022-03-25 15:58:03									Research report from the Michigan State University Agricultural Experiment Station, East Lansing				Michigan State University, Agricultural Experiment Station									LCCN: sf88010021
535	Agricola	journalArticle	1993	Kalchik, S. J.	We used helicopter blades for frost control	Annual report of the secretary of the State Horticultural Society of Michigan (USA)		0096-7688		https://books.google.be/books/about/Annual_Report_of_the_Secretary_of_the_St.html?id=171QAQAAMAAJ&redir_esc=y	AGRICULTURAL SCIENCE AND TECHNOLOGY INFORMATION	1993	2021-08-02 11:58:34	2022-03-25 14:07:13	2021-08-02 11:58:34	57-58		123											English					agris.fao.org
536	Baidu Scholar	journalArticle	2021	Atam, E.; Abdelmaguid, T. F.; Keskin, E.; Kerrigan, E. C.	A hybrid green energy-based framework with a multi-objective optimization approach for optimal frost prevention in horticulture				10.13140/RG.2.2.11506.63680	http://www.researchgate.net/publication/350874980_A_hybrid_green_energy-based_framework_with_a_multi-objective_optimization_approach_for_optimal_frost_prevention_in_horticulture	In this paper, first we propose a novel hybrid renewable energy-based solution for frost prevention in horticulture applications involving active heaters. Then, we develop a multi-objective robust optimization-based formulation to optimize the distribution of a given number of active heaters in a given large-scale orchard. The objectives are to optimally heat the orchard by the proposed frost pre…	2021	2021-09-16 09:27:23	2021-12-13 10:39:57	2021-09-16 09:27:22																			Baidu Scholar
537	Baidu Scholar	journalArticle	2006	Ghaemi, A. A.; Rafi, R. M.; Reza, S. A.	EVALUATION OF FROSTPRO MODEL FOR FROST PROTECTION OF PEACH ORCHARD BY SPRINKLER IRRIGATION					0	Man has long attemped to control the environment according to his needs. One of the phenamena with	2006	2021-09-17 08:01:37	2021-12-13 10:39:57																				Baidu Scholar
538	Baidu Scholar	journalArticle	1957	Goodall, G. E.; Angus, D. E.	Effectiveness of wind machines: frost protection by ramjet or conventional wind machines in deciduous orchards depends on the strength of the inversion					http://www.ucanr.org/repository/CAO/landingpage.cfm?article=ca.v011n08p7&amp;fulltext=yes	Not Available – First paragraph follows:When the atmosphere 40′ to 50′ above ground is 13°F or more warmer than it is a few feet above the soil surface, the temperature inversion condition—in frost protection research—is considered to be strong. When the temperature difference is less than about 5°F the inversion is considered weak. The weak inversions usually found in the deciduous orchards on t…	1957	2021-09-17 08:01:37	2021-12-13 10:39:57	2021-09-17 08:01:34							Effectiveness of wind machines												Baidu Scholar
539	Baidu Scholar	journalArticle	1977	DAVIS, R; R., L.	AN EVALUATION OF FROST PROTECTION PROVIDED BY A WIND MACHINE IN THE OK...	Canadian Journal of Plant Science			10.4141/cjps77-011	http://www.researchgate.net/publication/250383357_AN_EVALUATION_OF_FROST_PROTECTION_PROVIDED_BY_A_WIND_MACHINE_IN_THE_OKANAGAN_VALLEY_OF_BRITISH_COLUMBIA	Wind machine tests were conducted in an Osoyoos, British Columbia, apple orchard on 6 spring nights during 1974. The magnitude of the temperature response observed was inversely proportional to the distance from the wind machine. It was determined that with temperature inversions of 5–7 C, some degree of frost protection could be provided over 3.2–3.6 h with a wind machine similar to that tested.	1977	2021-09-17 08:01:37	2022-03-25 14:07:13	2021-09-17 08:01:37	71-74		1	57															Baidu Scholar
540	Baidu Scholar	journalArticle	2015	Murphy, J.	Frost protection.					http://www.cabdirect.org/abstracts/19520304217.html	A further brief account of the use of a wind machine in an avocado orchard. [For an earlier report see H.A., 22: 853.	2015	2021-09-17 08:06:06	2021-12-13 10:39:57	2021-09-17 08:06:01																			Baidu Scholar				frost; orchards; frost protection; wind; avocados
541	Baidu Scholar	journalArticle	1950	Hardison, E. D.	A GROWER'S OBSERVATIONS OF FROST PROTECTION BY USE OF A BLOWER					http://www.researchgate.net/publication/265431521_A_GROWER'S_OBSERVATIONS_OF_FROST_PROTECTION_BY_USE_OF_A_BLOWER	An account is given of experience with a " double-header " type blower with two 320 h.p. engines on a 40 ft. tower for the protection of a 35 acre citrus orchard. The author concluded that they are still " in an early stage of development ". C.W.S.H.	1950	2021-09-17 08:08:09	2021-12-13 10:39:57	2021-09-17 08:08:00																			Baidu Scholar				frost; orchards; frost protection
542	Baidu Scholar	journalArticle	1960	Bouchet, R.	Some theoretical aspects of frost control, in particular control by sprinkler irrigation.	Mitt. Inform. Frostsch., Stuttgart-Hohenheim				http://www.cabdirect.org/abstracts/19610305606.html	The author discusses the principles of sprinkler irrigation used in frost protection. In an orchard in France the sprinkler apparatus was set to work at -1-5°C., when a wet-bulb thermometer registered 0° C. The author suggests that the critical temperature for switching on the sprinkler should be measured with a dry-bulb thermometer, and that the apparatus should be switched off when the temper...	1960	2021-09-17 08:08:09	2021-12-13 10:39:57	2021-09-17 08:08:03	10-24 .																		Baidu Scholar				frost; irrigation; orchards; frost protection; sprinkler irrigation
543	Baidu Scholar	journalArticle	1960	Zislavsky, W.	Studies and observations on the efficiency and economics of frost protection by primitive (oil) heaters.	Pflanzenschutzberichte				http://www.cabdirect.org/abstracts/19600303279.html	Although irrigation is the most efficient method of frost protection to-day, an interest in area heating persists in Austria. Following preliminary experiments in 1958, a more extensive study was carried out in a 1.31 hectare cherry orchard in the second half of April, 1959, when a severe frost occurred. With 276 heaters per hectare and an hourly oil consumption of 461 kg./ha., the mean tempera...	1960	2021-09-17 08:12:01	2022-03-25 14:07:13	2021-09-17 08:11:50																			Baidu Scholar				frost; irrigation; frost protection; cherries; comparisons; economics; heating; labour requirements; labour; consumption
544	Baidu Scholar	journalArticle	1935	Kessler, O. W.	Frost protection. Investigational results in the vineyard up to the spring of 1935.	Repr.dtsch.weinbau				http://www.cabdirect.org/abstracts/19350300380.html	The author considers possible anti-frost measures under three headings, namely (1) improvement of climatic conditions, (2) smoke and gas clouds, (3) orchard heaters. Considering an actual named vineyard, which normally suffers severely from frost damage he indicates how climatic conditions could be improved by changing certain natural features. His suggestions include the removal of a strip of wo…	1935	2021-09-17 08:12:01	2021-12-13 10:39:57	2021-09-17 08:11:52																			Baidu Scholar				frost; frost protection; climate; fruit growing; climatic factors; frost injury; freezing; damage; forests; forest plantations
545	Baidu Scholar	journalArticle	1942	Ward, W. F.	OBSERVATIONS ON PROTECTION OF AVOCADOS FROM COLD INJURY	Yearbook of the California Avocado Society for the Year				http://www.researchgate.net/publication/265744305_OBSERVATIONS_ON_PROTECTION_OF_AVOCADOS_FROM_COLD_INJURY	Young avocado trees under 3 years old should be banked with earth or covered with litter, etc., before a frost. The banks should be removed when danger from that particular cold period is over. Large trees must be protected by heating. The author describes the heating method in use in his own orchard, the material used being wood for firing and rosin-batting dross for lighting.	1942	2021-09-17 08:16:41	2022-03-25 14:07:13	2021-09-17 08:16:40	99-101 .																		Baidu Scholar				frost; orchards; cold injury; avocados; heating; lighting
546	Baidu Scholar	journalArticle		Li, C.	Impact and counter-measures of freezing and frost hazards					http://www.meeting.edu.cn/meeting/5000-130-1-1first:-last:http:/www.meeting.edu.cn/meeting/paper!detail1.action?id=6485	With the global climate variability and change, more and more extreme weather events such as drought, floods, low temperature and freezing, heavy winds and hail, were occurred increasingly and great losses caused for agro-forest industries. Though the global annual average temperature has increased by 0.74℃ during the last 100 years, the catastrophes related with low temperature including frost a…		2021-09-17 13:52:18	2021-12-13 10:39:57	2021-09-17 13:52:18																			Baidu Scholar
547	Baidu Scholar	journalArticle	1950	Jeffree, J. H	Some experiments on the protection of fruit against spring frost.					http://www.cabdirect.org/abstracts/19510300322.html;jsessionid=C05D53AC0320463BF406945FEA6479B7	In experiments in a private garden good protection was given to apples and pears and to various flowering shrubs [unspecified] by overhead irrigation applied at the rate of one-tenth of an inch or more per hour. The results with an Early Rivers plum tree and black and red currants were less satisfactory. The traditional method of " washing off " the frost repeatedly at short intervals proved wo...	1950	2021-09-26 15:27:43	2021-12-13 10:39:57	2021-09-26 15:27:09																			Baidu Scholar				frost; flowering; irrigation; apples; fruits; plums; pears; red currants; shrubs; rivers
548	Baidu Scholar	journalArticle	1949	Courshee, R. J.	Report on the protection of orchards from frost.	Publications National Institute of Agricultural Engineering				http://www.cabdirect.org/abstracts/19500301441.html	A survey is given of the ways in which frost damages fruit crops, and of the methods which have been used to prevent such damage. Some of these methods, i.e. the use of Harrington oil heaters, radiation heaters, irrigation, smudging, and the utilization of the soil as a heat reservoir, are discussed in more detail in 5 appendixes. It is considered that air circulators, particularly large low-po...	1949	2021-09-26 15:27:43	2021-12-13 10:39:57	2021-09-26 15:27:41																			Baidu Scholar				frost; irrigation; orchards; fruit growing; air temperature; crop yield; damage; soil; fruit crops; economics
549	Baidu Scholar	journalArticle	1953	Witte, K.	Successful frost protection by sprinkler irrigation, with special reference to 1953.	Landwirtschaftliche Zeitung Fur Nordrheinprovinz				http://www.cabdirect.org/abstracts/19540304863.html	These 3 articles, nearly similar in content, present data on: (a) the irrigation in April 1951, of pears in blossom during a frost of -3.4° C. (at 2 m. above ground level) resulting in an increase in fruit set of 34%; (b) the protection of early potatoes in spring 1952; and (c) the irrigation of tomatoes and early potatoes during a long frost of -4° C. (at ground level) on the night of 10/11 Ma...	1953	2021-09-26 15:29:05	2021-12-13 10:39:57	2021-09-26 15:28:57																			Baidu Scholar				frost; irrigation; frost protection; fruit set; sprinkler irrigation; damage; tomatoes; pears; potatoes
550	Baidu Scholar	journalArticle	1948	Johnston, J. C.	Frost protection [for avocados].					http://www.cabdirect.org/abstracts/19490301466.html	Some protection is achieved by keeping the soil bare and firm, and, in the case of young trees, by wrapping the trunk and main limbs. Orchard heaters provide the most dependable protection. Wind machines give limited protection.	1948	2021-09-26 15:29:05	2022-03-25 14:07:13	2021-09-26 15:29:03																			Baidu Scholar				frost; orchards; frost protection; wind; fruit growing; soil; protection; avocados; equipment; heaters
551	Baidu Scholar	journalArticle	1971	Miller, M.; Perry, R.; Turrell, F.; Hoeger, J.	Helicopters for frost protection					http://www.ucanr.org/repository/CAO/landingpage.cfm?article=ca.v025n11p3&amp;fulltext=yes	Tests in Riverside County to study the effectiveness of a helicopter for frost protection in citrus resulted in a beneficial response in both air and fruit temperatures.	1971	2021-09-26 15:40:58	2021-12-13 10:39:57	2021-09-26 15:40:20																			Baidu Scholar
552	Baidu Scholar	journalArticle	1970	ANON	New method of frost protection-solid fuel bricks.	Punjab Fruit Journal				http://www.cabdirect.org/abstracts/19710304861.html	A note on Tree-Heet bricks used in the United States.	1970	2021-09-26 15:40:58	2021-12-13 10:39:57	2021-09-26 15:40:31	17-18																		Baidu Scholar				frost; techniques
553	Baidu Scholar	journalArticle	1970	Johnson, D.	Warm water may heat, cool, irrigate trees.	Western Fruit Grower				http://www.cabdirect.org/abstracts/19710300177.html	An experiment on a 170-acre orchard in Oregon has shown that industrial waste warm water from a paper mill can be used for frost protection in winter and for cooling and irrigation in the summer.	1970	2021-09-26 15:40:58	2021-12-13 10:39:57	2021-09-26 15:40:32																			Baidu Scholar				frost; irrigation; orchards; frost protection; cooling; wastes
554	Baidu Scholar	journalArticle	1980	Bearden, B. E.	Frost protection uses a variety of devices	California Agriculture				http://www.cabdirect.org/abstracts/19800388243.html	Not available – first paragraph follows:Both spring and fall low temperature injury to vines is common in parts of California. Temperatures that cause winter kill of fully dormant vines—10° F (−12° C)—rarely occur in the grape-growing regions.	1980	2021-09-26 15:43:54	2021-12-13 10:39:57	2021-09-26 15:43:18	38-39																		Baidu Scholar				frost; grapes; protection; METHODOLOGY
555	Baidu Scholar	journalArticle	1996	Escalera, B. M.; Wineman, D. R.	Microsprayer Frost Protection in Vineyards					http://chispo.110mb.com/control%20de%20heladas%20con%20riego.pdf	Low temperature damage is a significant problem in many grape-growing regions. Cold injury to grapevines may result from the winter minimum temperature; spring temperatures below-0.6 C (31 F), which may damage developing buds; or fall temperatures below-0.6 C	1996	2021-09-26 15:43:54	2022-03-25 14:07:13	2021-09-26 15:43:22																			Baidu Scholar
556	Baidu Scholar	journalArticle	2015	Wang, J.; Wang, Q.; Jiang, J.; Zhang, S.; F Liu; Han, H.	Spring Frost Damage on Grape and Control Measures	Northern Horticulture				http://en.cnki.com.cn/Article_en/CJFDTotal-BFYY201524056.htm	In the spring of 2014,there were two consecutive and early-spring frost damage on grape in Turpan.The local production and economy suffered serious losses.Based on meteorological observation and investigation,this article analyzed the frost damage from the different terrain and height,and distance from the mountain and protection forest.The results showed that the more low-lying,closer to the gro…	2015	2021-09-26 15:51:00	2021-12-13 10:39:57	2021-09-26 15:50:58																			Baidu Scholar				frost damage; grape; control measures
557	Baidu Scholar	journalArticle	2008	Rodda, K.	High tunnels offer excellent frost protection for several crops	NMPRO - Nursery Management & Production				http://connection.ebscohost.com/c/articles/34765403/high-tunnels-offer-excellent-frost-protection-several-crops	The article looks at the usefulness and value of high tunnels in protecting West Coast nurseries from frost. At Monrovia Growers in Visalia, California, acres of high tunnels have been in used for a number of years. It also indicates the protection provided by Haygrove tunnels for Bordier's Nursery in Somis, California when a freeze hit neighboring Ventura County. Information on a research by Gre…	2008	2021-09-26 16:03:00	2021-12-13 10:39:57	2021-09-26 16:02:41																			Baidu Scholar
558	Baidu Scholar	conferencePaper	2015	Leib, Brian G.; Fernandez, D.; Fisher, A.	A Frost Protection Design for Fruit Trees in Southwest Colorado	Management of Irrigation and Drainage Systems: Integrated Perspectives				http://cedb.asce.org/cgi/WWWdisplay.cgi?83531	The project explores the feasibility of producing commercial quantities of fruit in the high and arid environment of Southwestern Colorado by using low-volume water delivery systems for irrigation and frost protection. The demonstration was installed during the spring of 1992 and consists of a half-hectare plot with 40 trees each of apple, peach, and cherry cultivars. Half of the fruit trees have…	2015	2021-09-26 16:03:38	2021-12-13 10:39:57	2021-09-26 16:03:28																			Baidu Scholar
559	Baidu Scholar	journalArticle	1965	Cordy, C. B.	Frost protection in pear orchards with overtree sprinklers	Corvallis Or Cooperative Extension Service Oregon State University				http://ir.library.oregonstate.edu/xmlui/handle/1957/4241	Published September 1965. Facts and recommendations in this publication may no longer be valid. Please look for up-to-date information in the OSU Extension Catalog: http://extension.oregonstate.edu/catalog	1965	2021-09-26 16:10:25	2022-03-25 14:07:13	2021-09-26 16:10:12																			Baidu Scholar				Sprinklers; Technical Report; Pear -- Frost protection -- Oregon -- Medford
560	Baidu Scholar	journalArticle	2004	Neto, Ur Mindello; Torres, Anl; Junior, Aa Balbinot; Hirano, E.; Ramos, Vhv	Frost protection covers methods for avocado in different cultivars	Rev.bras.frutic			10.1590/S0100-29452004000200019	http://agris.fao.org/agris-search/search.do?recordID=BR2005000300	The experiment was carried out at EMBRAPA Technology Transfer Office at Canoinhas, Santa Catarina State, Northern Highland area. The aim was to evaluate the tolerance for low temperature in eight varieties of avocado (Choquette, Vitória, Herculano, Quintal, Linda, Tonnage, Fuerte and Ryan) planted in May of 2003 using two methods of covers for avocado maiden trees (eucalyptus branches and eucalyp…	2004	2021-09-26 16:24:28	2022-03-25 14:07:13	2021-09-26 16:24:12	258-260		2	26															Baidu Scholar				MUDA, DEFESA VEGETAL, santa catarina, ABACATE, VARIEDADE, GEADA, SANTA CATARINA, PRATICA CULTURAL, cultivation, varieties, CONTROLE TERMICO, frost, thermal control, persea americana, seedlings
561	Baidu Scholar	book	1949	White, F. A.	THE CARE AND PROTECTION OF YOUNG AVOCADO TREES					http://www.cabdirect.org/abstracts/19500301889.html	Practical methods are outlined for budwood selection, irrigation, pest control and wind, sun and frost protection. Four methods of protecting young trees from frost are illustrated.	1949	2021-09-26 16:24:28	2022-03-25 14:07:13	2021-09-26 16:24:14												The care and protection of young avocado trees.							Baidu Scholar
562	Baidu Scholar	journalArticle	1989	Fitzgerald; Christine	AVOCADO FUTURES.	Organic Gardening				http://search.ebscohost.com/login.aspx?direct=true&db=aph&AN=11961810&site=ehost-live	Offers organic gardening tips for avocado plants. Ways to encourage earlier fruiting; Raising of compatible varieties; Guarding of avocado plants against winter frost and spring drought; List of nurseries in Southern Florida that offer avocado stock.	1989	2021-09-26 16:24:28	2021-12-13 10:39:57	2021-09-26 16:24:22																			Baidu Scholar
563	Baidu Scholar	journalArticle	1971	Burns, R. M.	Testing foliar sprays for frost protection of young citrus.	Angewandte Chemie			10.1002/anie.200900974	http://gateway.proquest.com/openurl?res_dat=xri:pqm&ctx_ver=Z39.88-2004&rfr_id=info:xri/sid:baidu&rft_val_fmt=info:ofi/fmt:kev:mtx:article&genre=article&jtitle=Angewandte%20Chemie&atitle=Testing%20foliar%20sprays%20for%20frost%20protection%20of%20young%20citrus	A (fluor)ry of activity: The transfer of an intact trifluoromethyl group from a hypervalent iodine reagent to an aliphatic alcohol occurs smoothly upon activation by zinc bis(triflimide). This constitutes a straightforward method for the preparation of trifluoromethoxy alkyl derivatives, compounds otherwise difficult to access.	1971	2021-09-26 16:26:31	2021-12-13 10:39:57	2021-09-26 16:26:14	4332-6		24	48															Baidu Scholar				Hypervalente Verbindungen; Iod; Synthesemethoden; Trifluormethylierungen; Veretherungen
564	Baidu Scholar	journalArticle	1960	Georg, J. G.	The use of wind machines for frost protection of Florida citrus-1959-60.	Citrus Industry				http://www.cabdirect.org/abstracts/19610301252.html	Results obtained with 25 h.p. electric and 60 h.p. petrol machines are discussed. In general, the protection obtained downwind from the machines was greater than that in all other directions. [See also H.A, , 29: 1803.	1960	2021-09-26 16:26:31	2021-12-13 10:39:57	2021-09-26 16:26:17																			Baidu Scholar				frost; frost protection; wind; equipment
565	Baidu Scholar	journalArticle	1954	Brooks, F.; Rhoades, D.; Leonard, A.	Wind machine tests in citrus: Frost protection studies in 1954 confirmed earlier findings next to be investigated in deciduous trees					http://calag.ucanr.edu/archive/?article=ca.v008n08p8	not Available – first paragraph follows:Tests of wind machines made in January and February, 1954, at the University of California Citrus Experiment Station, Riverside, confirmed and extended previous tests of multiple machines.	1954	2021-09-26 16:26:31	2021-12-13 10:39:57	2021-09-26 16:26:18							Wind machine tests in citrus												Baidu Scholar
566	Baidu Scholar	journalArticle	1994	Ahmed, S.	EVALUATION OF A SPRINKLER IRRIGATION SYSTEM FOR FROST PROTECTION OF CITRUS CULTIVATION AND CONTRIBUTION OF THE TOPOGRAPHY ON THE CLIMATE OF THE REGION OF AEGION, GREECE					http://core.kmi.open.ac.uk/display/10944633		1994	2021-09-26 16:26:31	2021-12-13 10:39:57	2021-09-26 16:26:19																			Baidu Scholar
567	Baidu Scholar	journalArticle		Faber, B.; Sakovich, N.	Proceedings of The World Avocado Congress III, 1995 259 - 264 Foliar Sprays for Frost Protection of Young Citrus and Avocado					http://avocadosource.com/WAC3/wac3_p259.pdf	Field and cold storage tests using four foliar anti-frost materials were evaluated on Hass avocado and Eureka lemon. Frost Guard(R), water check, Kocide(R), Frost Shield and Anti-Stress 2000(R) were applied at least one week prior to the cold event Without enough cold temperature for the field trials, the following two years the trials were moved into cold storage. With mild damage occurring in 1…		2021-09-26 16:26:31	2022-03-25 14:07:13	2021-09-26 16:26:23																			Baidu Scholar
568	Baidu Scholar	journalArticle	1950	Brooks, F. A.; Rhoades, D. G.; Schultz, H. B.	Frost protection for citrus.					http://www.cabdirect.org/abstracts/19520300885.html	Citrus growers consider that wind machines plus 25 heaters per acre can provide a satisfactory frost protection system. Tests at the Citrus Experiment Station showed that wind machines alone or heaters alone raised temperatures by 2.1° F. and 1.7-1.8° F. respectively, but that when both were used together temperatures were raised by 4.8-5.0° F. C.W.S.H.	1950	2021-09-26 16:28:01	2021-12-13 10:39:57	2021-09-26 16:27:38																			Baidu Scholar				temperature; frost; frost protection; wind; protection; equipment; experimental stations
569	Baidu Scholar	journalArticle	1930	West, E. S.	Protection of young citrus trees from frost.	Agr.gaz.new South Wales				http://www.cabdirect.org/abstracts/19310300084.html	Various expedients were tried on 117 young trees divided into groups for the various experiments. Three severe frosts were experienced from June 12th to 14th, the mean lowest temperature for the three mornings 2 cm. above ground being 21.6° Fahr. From the trial it appeared that (1) Wrapping a few thicknesses of paper round the stem of the trees gave very effective protection. (2) Mounding soil ...	1930	2021-09-26 16:28:01	2021-12-13 10:39:57	2021-09-26 16:27:40																			Baidu Scholar				frost; orchards; soil; protection; injuries; branches; netting; stems
570	Baidu Scholar	journalArticle	1970	Miller, M.	Frost protection takes to the air.	Citrograph				http://www.cabdirect.org/abstracts/19710304860.html	In an adaptation of the wind machine principle, a helicopter was used to force warm air down onto citrus groves by hovering in response to light signals automatically activated by low temperatures. The method was expensive but highly successful.-U.S.D.A., Riverside County.	1970	2021-09-26 16:28:01	2021-12-13 10:39:57	2021-09-26 16:27:43																			Baidu Scholar				temperature; frost; orchards; frost protection; wind; cold; helicopters; aircraft
571	Baidu Scholar	journalArticle	2021	Woodhead, I.; Richards, S.; Hayward, A.; Ltd, L. V.	Improving Sprinkler Frost Protection In New Zealand Vineyards					http://maxa.maf.govt.nz/sff/about-projects/search/04-060/final-report.pdf		2021	2021-09-27 10:04:52	2022-03-25 14:07:08	2021-09-27 10:04:28																			Baidu Scholar
572	Baidu Scholar	report	1999	Wilson, Stephen	Frost Management in Cool Climate Vineyards : Final Report to Grape and Wine Research & Development Corporation					http://www.gwrdc.com.au/wp-content/uploads/2012/09/UT-99-1.pdf	effectiveness and ambient temperature with elevation into account. Reduced effectiveness at elevations above the machine and a down - slope decrease in ambient temperature may substantially reduce the area protected and hence economic return on the capital cost of the machine on some sites. The results suggest that the system is amenable to more complex mathematical modelling, perhaps providing a…	1999	2021-09-27 10:04:52	2022-03-25 14:07:13	2021-09-27 10:04:40																			Baidu Scholar
573	Baidu Scholar	journalArticle	2011		UNCOMMON COLO: Frost-protection lessons from the spring 2008 freeze in Northern California	Vineyard & Winery Management				0	Viticulturecross Northernaliforniaookn icyit duringhe earlyonthsf 2008.ccountshennd now describe "springromell"nd "perfecttorm." GlenncGourty,heCoop-erative Extension (UCCE)armdvisororen-docinond Lakeounties, explains why. "Twohings were goingnthatime: We experienced La Nina eventlong withool Pacific Decadalscillation (anceanemperaturenomaly),ndheseombinedoreate veryoldnd very dryonditions. Weadn…	2011	2021-09-27 10:04:52	2021-12-13 10:39:57								UNCOMMON COLO												Baidu Scholar
574	Baidu Scholar	journalArticle	1970	Banwell, M. G.	Frost protection.	Agriculture			10.1111/j.1744-7348.1970.tb04575.x	http://www.cabdirect.org/abstracts/19710300292.html	Results are presented of trials with wax heaters in frost-prone sites in apple orchards. The heaters, each 14 lb. in weight with a guaranteed burning time of 10 hours, were distributed at densities of 120, 180 or 240 per acre to provide heat levels of 3, 4 1/2 or 6 million B.t.u. per acre-hour, respectively. The percentage fruit sets are tabulated for plots on each of 5 farms. High yields were ...	1970	2021-09-27 10:12:26	2021-12-13 10:39:57	2021-09-27 10:12:04	1-5		1	77															Baidu Scholar				frost; flowering; apples; orchards; frost protection; frost injury; damage; costs; heating; burning
575	Baidu Scholar	journalArticle	1962	Crawford, T.; Leonard, A.	FROST PROTECTION					http://hilgardia.ucanr.edu/Abstract/?a=ca.v016n08p4	Spacing wind machine-heater units close enough together to allow an overlapping effect offers more efficient frost protection than is possible with single isolated installations. A spacing interval of 300 feet is probably the optimum for most conditions, according to last year's tests with nine ground-level revolving units, producing 60 pounds thrust and burning 20 gallons of diesel fuel per hour.	1962	2021-09-27 10:12:26	2021-12-13 10:39:57	2021-09-27 10:12:05																			Baidu Scholar
576	Baidu Scholar	journalArticle	1960	Zeeuw, J De	Some principles of night frost protection.	Mededelingen Directeur Van De Tuinbouw				http://www.cabdirect.org/abstracts/19600304648.html	Under Dutch conditions wind machines are of little use for frost protection because there is negligible inversion. Burners which give off heat mainly by convection provide insufficient protection, but those that heat mainly by radiation may be satisfactory. Sprinkler irrigation has proved the most satisfactory method in Holland [see also H.A., 29: 312n.	1960	2021-09-27 10:12:26	2021-12-13 10:39:57	2021-09-27 10:12:06																			Baidu Scholar				frost; irrigation; frost protection; wind; sprinkler irrigation; equipment; burners
577	Baidu Scholar	journalArticle	1914	Physics, Wjhom	FROST PROTECTION	Mon.wea.rev			http://dx.doi.org/10.1175/1520-0493(1914)422.0.CO;2	http://journals.ametsoc.org/doi/abs/10.1175/1520-0493(1914)42&lt;562%3AFP&gt;2.0.CO%3B2	NoAvailable.	1914	2021-09-27 10:12:26	2021-12-13 10:39:57	2021-09-27 10:12:08	273–286		3	42															Baidu Scholar				annual rings; increment cores; marginal parenchyma; stem analysis; wood yield
578	Baidu Scholar	journalArticle	1914	Director, Robert R. Briggs, Section	Frost Protection in Arizona	Mon.wea.rev			http://dx.doi.org/10.1175/1520-0493(1914)422.0.CO;2	http://adsabs.harvard.edu/abs/1914MWRv...42..589B	Not Available	1914	2021-09-27 10:12:26	2022-03-25 14:07:13	2021-09-27 10:12:09	589-590		10	42															Baidu Scholar				Morphine; Oxycodone
579	Baidu Scholar	journalArticle	1969	Wolfe, J. W.	Sprinkling for frost protection	Corvallis, Or. : Agricultural Experiment Station, Oregon State University				http://ir.library.oregonstate.edu/xmlui/handle/1957/4304?show=full		1969	2021-09-27 10:12:26	2022-03-25 14:07:13	2021-09-27 10:12:13																			Baidu Scholar				Technical Report; Fruit trees -- Frost protection -- Oregon
580	Baidu Scholar	journalArticle	1960	Van, Lcp	What are the possibilities for night frost protection?	Fruitteelt			10.1177/1403494812459600	http://www.cabdirect.org/abstracts/19600304647.html	A discussion on the use of sprinkler irrigation, smoke production, heaters and wind machines in orchards.	1960	2021-09-27 10:12:26	2022-03-25 14:07:13	2021-09-27 10:12:18	176-196		3	40															Baidu Scholar				frost; irrigation; orchards; frost protection; wind; sprinkler irrigation; equipment; smoke
581	Baidu Scholar	journalArticle	1914	Humphreys, W. J.	Frost Protection					http://adsabs.harvard.edu/abs/1914MWRv...42..562H		1914	2021-09-27 10:12:26	2022-03-25 14:07:13	2021-09-27 10:12:19																			Baidu Scholar
582	Baidu Scholar	journalArticle	2004		FROST PROTECTION	Australian Table				http://connection.ebscohost.com/c/articles/13395899/frost-protection	Offers tips to reduce frost damage in the garden in cold climates. Ways to protect plantings made in the previous autumn.	2004	2021-09-27 10:12:26	2021-12-13 10:39:57	2021-09-27 10:12:26																			Baidu Scholar
583	Agricola	journalArticle	2020		A new double-skin façade system integrated with TiO2 plates for decomposing BTEX	Building and Environment		0360-1323	10.1016/j.buildenv.2020.107037	https://www.sciencedirect.com/science/article/pii/S0360132320304170	This study proposes a novel double-skin façade integrated with TiO2 plates (T-DSF) for decomposing ambient air Benzene, Toluene, Ethylbenzene, and O-x…	2020-08-01	2021-10-15 11:37:38	2021-12-13 11:23:21	2021-10-15 11:37:38	107037			180										en					www.sciencedirect.com		Publisher: Pergamon
584	Scopus	journalArticle	2011	Asakura, T; Sugiura, H; Sugiura, T	Comparison of Simple Statistical Model and Brunt-Type Model to Predict Daily Minimum Temperature for Spring Frost Protection	Journal of Agricultural Meteorology		00218588 (ISSN)	10.2480/agrmet.67.3.3	https://www.scopus.com/inward/record.uri?eid=2-s2.0-85024720457&doi=10.2480%2Fagrmet.67.3.3&partnerID=40&md5=1169f6651d00a45556f615dcb98872e7	We constructed a simple statistical model to predict the minimum temperature in spring from evening dew point temperature (Td) and relative humidity (H) data, and then compared it with a Brunt-type semi-empirical heat balance model. In general, statistical models are considered to have only local validity and to relate well only to calm, clear skies. However, there has been a lack of detailed ana…	2011	2021-04-03 10:32:45	2021-06-11 15:03:46		99–105		3	67										English							Place: National Institute of Fruit Tree Science, 305-8605, Tsukuba, Japan
585	Scopus	book	2021	Beyá-Marshall, V; Herrera, J; Santibáñez, F; Fichet, T	Effectiveness of stationary and portable wind machines on temperature control under different frost conditions: A spatial analysis approach		05677572 (ISSN)			https://www.scopus.com/inward/record.uri?eid=2-s2.0-85101260109&doi=10.17660%2FActaHortic.2021.1303.61&partnerID=40&md5=a2610de16cf0b4dd0bf45c94ebb0731c	Frosts are one of the most damaging meteorological events in agriculture making active control methods, such as wind machines, essential to reduce the impact on crops. A new portable wind machine (PM), Tow and Blow®, has been commercialized for frost control. Although commercial information claims large benefits, neither its effectiveness nor its performance relative to stationary wind machine (S…	2021	2021-04-03 10:35:46	2021-06-11 15:03:46			443–450		1303								International Society for Horticultural Science	Dpto. Producción Agrıćola, Universidad de Chile, Santiago, Chile Dpto. de Cs. Ambientales y Recursos Naturales Renovables, Universidad de Chile, Santiago, Chile	English							Publication Title: Acta Horticulturae DOI: 10.17660/ActaHortic.2021.1303.61
586	Web of Science Core collection	journalArticle	2012	Kim, I; Kwon, Y; Lee, K	Effects of Nitrogen Control by Soil Injection of Ethyl Alcohol on Freezing Injury and Starch Content in Peach Tree	Hortscience		0018-5345		https://journals.ashs.org/hortsci/view/journals/hortsci/47/9S/article-pS1.xml		2012	2021-04-03 10:36:23	2021-06-11 15:03:46		S299–S300		9	47										English							Place: [Kim, Ikjei; Kwon, Yeuseok; Lee, Kiueol] Chungchungbukdo Agr Res & Extens Serv, Cheongwon, South Korea. kimij@korea.kr; demian09@korea.kr; kylee8831@korea.kr
587	Scopus	journalArticle	1985	Yelenosky, G	Extension growth and cold hardening of young 'Valencia' orange trees sprayed with AMO-1618	Plant Growth Regulation		01676903 (ISSN)	10.1007/BF00123545	https://www.scopus.com/inward/record.uri?eid=2-s2.0-34250113287&doi=10.1007%2FBF00123545&partnerID=40&md5=9a23ad2d18e94c765692146ef2f05139	Rate of extension growth, as measured by height, of 2-month-old 'Valencia' orange trees (Citrus sinensis (L.) Osbeck) on rough lemon rootstock (C. limon Burm. f.) was reduced to 0.5 mm from 5.0 mm day-1 with 0.1% (w/v) sprays of the growth retardant AMO-1618 (4 hydroxy-5-isopropyl-2-methyl phenyl trimethyl-ammonium chloride, 1 piperdine carboxylate) every 2 weeks during 11 weeks under natural day…	1985	2021-04-03 10:37:47	2021-06-11 15:03:46		47–53		1	3										English							Place: Agricultural Research Service, U.S.Department of Agriculture, 2120 Camden Road, Orland, 32803, FL, United States
588	Web of Science Core collection	journalArticle	2012	Kim, I; Kwon, Y; Kim, T	Influence of Foliar Nitrogen Content on Freezing Injury of Flower Bud in Peach Tree	Hortscience		0018-5345		https://journals.ashs.org/hortsci/view/journals/hortsci/47/9S/article-pS1.xml		2012	2021-04-03 10:41:54	2021-06-11 15:03:46		S179–S180		9	47										English							Place: [Kim, Ikjei; Kwon, Yeuseok; Kim, Taejung] Chungchungbukdo Agr Res & Extens Serv, Cheongwon, South Korea. kimij@korea.kr; demian09@korea.kr; orchidtj@korea.kr
589	Web of Science Core Collection	journalArticle	2008	Jaradat, Mohammad Abdel Kareem; Al-Nimr, Moh’d A.; Alhamad, Moh’d Noor	Smoke modified environment for crop frost protection: a fuzzy logic approach	Computers and Electronics in Agriculture		0168-1699	10.1016/j.compag.2008.04.007	https://www.sciencedirect.com/science/article/pii/S0168169908001117	During cold weather conditions, there is a high possibility that many crops or planted fields will be damaged due to frost, especially during cloudless cold nights. As it is well known the soil stores energy gained from the sun during the day light time. During cloudless cold nights the soil starts to loss this stored energy, and the soil surface temperature starts to drop less than the ambient t…	2008-12-01	2021-05-31 10:27:18	2021-06-11 15:03:46	2021-05-31 10:27:18	104-110		2	64		Computers and Electronics in Agriculture	Smoke modified environment for crop frost protection							en					ScienceDirect				Frost protection; Fuzzy logic system; Wireless sensor nodes
590	Baidu Scholar	journalArticle	2013	Amy; Irish-Brown	Frost Protection Methods in Michigan -Costs and Considerations	Compact Fruit Tree				0	Thepringf 2012 will notooneorgottenorichiganpple growers.ild winterndnnprecedented warmarchausedreesoegin growingorehanonthheadf normal.henusual warm weather wasollowedyelow normalpringemperaturesndverwentyrostrreeze eventshat eventually ledohe demisefhepplerop. Lesshan 2illionushels werearvestedutfn expected 25illionushelarvest.A warmertart inhe 2010 growingeason ledome producersoddrostansndhe 2…	2013	2021-09-26 15:27:43	2021-09-29 10:18:51		28-28		2	46															Baidu Scholar
[truncated: 35 more columns]
