# Supplementary material for: Strategies for managing spring frost risks in orchards: effectiveness and conditionality—a systematic review
Source: Environ Evid. 2022 Sep 1;11:29. doi: 10.1186/s13750-022-00281-z (PMC11378767; doi:10.1186/s13750-022-00281-z)
Supplement: Supplementary file 6 — Additional file 6: Table with unretrievable articles. [file 13750_2022_281_MOESM6_ESM.xlsx]

## Sheet: Sheet1
Database found	Item Type	Publication Year	Author	Title	Publication Title	ISBN	ISSN	DOI	Url	Abstract Note	Date	Date Added	Date Modified	Access Date	Pages	Num Pages	Issue	Volume	Number Of Volumes	Journal Abbreviation	Short Title	Series	Series Number	Series Text	Series Title	Publisher	Place	Language	Rights	Type	Archive	Archive Location	Library Catalog	Call Number	Extra	Notes	Automatic Tags	Editor	Series Editor	Translator	Contributor	Attorney Agent	Book Author	Cast Member	Commenter	Composer	Cosponsor	Counsel	Interviewer
Agricola	book	1909	Howard, W. L	Protecting orchards against frosts and freezes					0		1909	2021-08-02 09:52:28	2021-12-13 11:23:42													University of Missouri, Agricultural Experiment Station	Columbia, Mo.	English					Open WorldCat		OCLC: 26181406
Agricola	book	1912	Church, J. E.; Fergusson, Sterling Price	The avoidance and prevention of frost in the fruit belts of Nevada / by J.E. Church, S.P. Fergusson					0		1912	2021-08-02 09:51:41	2021-12-13 11:23:42													University of Nevada	Reno, Nev
Agricola	book	1913	Herrick, R. S.	Orchard heating and frost prevention					0		1913	2021-08-02 09:51:24	2021-12-13 11:23:42													Pacific Horticultural Correspondence School	[Portland, OR	English					Open WorldCat
Baidu Scholar	journalArticle	1914	Physics, Wjhom	FROST PROTECTION	Mon.wea.rev			http://dx.doi.org/10.1175/1520-0493(1914)422.0.CO;2	http://journals.ametsoc.org/doi/abs/10.1175/1520-0493(1914)42&lt;562%3AFP&gt;2.0.CO%3B2	NoAvailable.	1914	2021-09-27 10:12:26	2021-12-13 10:39:57	2021-09-27 10:12:08	273–286		3	42															Baidu Scholar				annual rings; increment cores; marginal parenchyma; stem analysis; wood yield
Agricola	book	1917	West, Frank Lorenzo Richards; Edlefsen, N. E.	Orchard heating					0		1917	2021-08-02 09:50:51	2021-12-13 11:23:42													Utah Agricultural College Experiment Station	Logan	English					Open WorldCat
Agricola	book	1925	Schoonover, Warren R.; Hodgson, Robert W.	Orchard heating in California					https://books.google.be/books/about/Orchard_Heating_in_California.html?id=n-4xzgEACAAJ&redir_esc=y	Excerpt from Orchard Heating in California As a result of this increased interest in orchard heating there has been an unprecedented demand on the College of Agriculture for information concerning methods and costs of providing protection against damaging temperatures. Although the College of Agriculture has given some attention to field studies of this practice, no comprehensive investigations o…	1925	2021-08-02 09:51:00	2021-12-13 11:23:42													Agricultural Experiment Station	Berkeley, Cal
Agricola	book	1927	National Orchard Heater Co, Los Angeles Calif	Frost protection: how market crops are safeguarded from frost damage					https://books.google.be/books/about/Frost_Protection.html?id=VzoSAQAAMAAJ&redir_esc=y		1927	2021-08-02 09:52:04	2021-12-13 11:23:42
Baidu Scholar	journalArticle	1930	West, E. S.	Protection of young citrus trees from frost.	Agr.gaz.new South Wales				http://www.cabdirect.org/abstracts/19310300084.html	Various expedients were tried on 117 young trees divided into groups for the various experiments. Three severe frosts were experienced from June 12th to 14th, the mean lowest temperature for the three mornings 2 cm. above ground being 21.6° Fahr. From the trial it appeared that (1) Wrapping a few thicknesses of paper round the stem of the trees gave very effective protection. (2) Mounding soil ...	1930	2021-09-26 16:28:01	2021-12-13 10:39:57	2021-09-26 16:27:40																			Baidu Scholar				frost; orchards; soil; protection; injuries; branches; netting; stems
Baidu Scholar	journalArticle	1935	Kessler, O. W.	Frost protection. Investigational results in the vineyard up to the spring of 1935.	Repr.dtsch.weinbau				http://www.cabdirect.org/abstracts/19350300380.html	The author considers possible anti-frost measures under three headings, namely (1) improvement of climatic conditions, (2) smoke and gas clouds, (3) orchard heaters. Considering an actual named vineyard, which normally suffers severely from frost damage he indicates how climatic conditions could be improved by changing certain natural features. His suggestions include the removal of a strip of wo…	1935	2021-09-17 08:12:01	2021-12-13 10:39:57	2021-09-17 08:11:52																			Baidu Scholar				frost; frost protection; climate; fruit growing; climatic factors; frost injury; freezing; damage; forests; forest plantations
CAB Abstracts	journalArticle	1940	Kepner, R. A.	Operation of orchard heaters.	Bulletin of the California Agricultural Experiment Station		0096-0683		https://www.cabdirect.org/cabdirect/abstract/19490302406	Information on the care and operation obtained as a result of field studies at the Citrus Experiment Station, Riverside. Practices are suggested by means of which smoke output may be minimized, and difficulties of oil residue overcome. The relative advantages of coke and oil heaters are discussed. [The heating efficiency of the different types of heater is not dealt with.	1940	2021-08-02 09:52:16	2021-12-13 11:24:26	2021-07-31 16:38:26				643										English					www.cabdirect.org		Reporter: Bulletin of the California Agricultural Experiment Station Publisher: California Agricultural Experiment Station, University of California
Agricola	book	1948	New South, Wales	Orchard heating to prevent frost damage					0		1948	2021-08-02 09:52:02	2021-12-13 11:23:42													Tennant	[Sydney
Baidu Scholar	journalArticle	1949	Courshee, R. J.	Report on the protection of orchards from frost.	Publications National Institute of Agricultural Engineering				http://www.cabdirect.org/abstracts/19500301441.html	A survey is given of the ways in which frost damages fruit crops, and of the methods which have been used to prevent such damage. Some of these methods, i.e. the use of Harrington oil heaters, radiation heaters, irrigation, smudging, and the utilization of the soil as a heat reservoir, are discussed in more detail in 5 appendixes. It is considered that air circulators, particularly large low-po...	1949	2021-09-26 15:27:43	2021-12-13 10:39:57	2021-09-26 15:27:41																			Baidu Scholar				frost; irrigation; orchards; fruit growing; air temperature; crop yield; damage; soil; fruit crops; economics
CAB Abstracts	journalArticle	1950	Kepner, R. A.	The principles of orchard heating.	Circular. California Agricultural Experiment Station				https://www.cabdirect.org/cabdirect/abstract/19510302891	The main results are given of orchard heating tests conducted in citrus orchards in southern California during 5 winters (1937-42). Recommendations are made as to types of orchard heater, their placement in the orchard, their burning rates, and border heating. Physical laws of heat transmission and orchard environmental conditions are explained in a simplified manner, with the aid of drawings.	1950	2021-08-02 09:52:30	2021-12-13 11:24:26	2021-07-31 18:10:37				400										English					www.cabdirect.org		Reporter: Circular. California Agricultural Experiment Station
Baidu Scholar	journalArticle	1950	Hardison, E. D.	A GROWER'S OBSERVATIONS OF FROST PROTECTION BY USE OF A BLOWER					http://www.researchgate.net/publication/265431521_A_GROWER'S_OBSERVATIONS_OF_FROST_PROTECTION_BY_USE_OF_A_BLOWER	An account is given of experience with a " double-header " type blower with two 320 h.p. engines on a 40 ft. tower for the protection of a 35 acre citrus orchard. The author concluded that they are still " in an early stage of development ". C.W.S.H.	1950	2021-09-17 08:08:09	2021-12-13 10:39:57	2021-09-17 08:08:00																			Baidu Scholar				frost; orchards; frost protection
Baidu Scholar	journalArticle	1950	Jeffree, J. H	Some experiments on the protection of fruit against spring frost.					http://www.cabdirect.org/abstracts/19510300322.html;jsessionid=C05D53AC0320463BF406945FEA6479B7	In experiments in a private garden good protection was given to apples and pears and to various flowering shrubs [unspecified] by overhead irrigation applied at the rate of one-tenth of an inch or more per hour. The results with an Early Rivers plum tree and black and red currants were less satisfactory. The traditional method of " washing off " the frost repeatedly at short intervals proved wo...	1950	2021-09-26 15:27:43	2021-12-13 10:39:57	2021-09-26 15:27:09																			Baidu Scholar				frost; flowering; irrigation; apples; fruits; plums; pears; red currants; shrubs; rivers
Baidu Scholar	journalArticle	1950	Brooks, F. A.; Rhoades, D. G.; Schultz, H. B.	Frost protection for citrus.					http://www.cabdirect.org/abstracts/19520300885.html	Citrus growers consider that wind machines plus 25 heaters per acre can provide a satisfactory frost protection system. Tests at the Citrus Experiment Station showed that wind machines alone or heaters alone raised temperatures by 2.1° F. and 1.7-1.8° F. respectively, but that when both were used together temperatures were raised by 4.8-5.0° F. C.W.S.H.	1950	2021-09-26 16:28:01	2021-12-13 10:39:57	2021-09-26 16:27:38																			Baidu Scholar				temperature; frost; frost protection; wind; protection; equipment; experimental stations
Agricola	book	1953	University of, California	A comparison of costs of four systems of citrus frost protection					0		1953	2021-08-02 09:52:01	2021-12-13 11:23:42														Riverside
Baidu Scholar	journalArticle	1953	Witte, K.	Successful frost protection by sprinkler irrigation, with special reference to 1953.	Landwirtschaftliche Zeitung Fur Nordrheinprovinz				http://www.cabdirect.org/abstracts/19540304863.html	These 3 articles, nearly similar in content, present data on: (a) the irrigation in April 1951, of pears in blossom during a frost of -3.4° C. (at 2 m. above ground level) resulting in an increase in fruit set of 34%; (b) the protection of early potatoes in spring 1952; and (c) the irrigation of tomatoes and early potatoes during a long frost of -4° C. (at ground level) on the night of 10/11 Ma...	1953	2021-09-26 15:29:05	2021-12-13 10:39:57	2021-09-26 15:28:57																			Baidu Scholar				frost; irrigation; frost protection; fruit set; sprinkler irrigation; damage; tomatoes; pears; potatoes
Baidu Scholar	journalArticle	1954	Brooks, F.; Rhoades, D.; Leonard, A.	Wind machine tests in citrus: Frost protection studies in 1954 confirmed earlier findings next to be investigated in deciduous trees					http://calag.ucanr.edu/archive/?article=ca.v008n08p8	not Available – first paragraph follows:Tests of wind machines made in January and February, 1954, at the University of California Citrus Experiment Station, Riverside, confirmed and extended previous tests of multiple machines.	1954	2021-09-26 16:26:31	2021-12-13 10:39:57	2021-09-26 16:26:18							Wind machine tests in citrus												Baidu Scholar
Scopus	journalArticle	1955	Frith, H J	Trials of a wind machine for frost protection in citrus	Australian Journal of Agricultural Research		00049409 (ISSN)	10.1071/AR9550903	https://www.scopus.com/inward/record.uri?eid=2-s2.0-84970614004&doi=10.1071%2FAR9550903&partnerID=40&md5=383d849e4733363331fa76167d164bee	A horizontal axis wind machine for prevention of frost damage, built in Australia, has been tested under local conditions in a citrus grove. It was shown to be effective in raising orchard temperature by 2°F over an area of up to 10 acres at a power expenditure of 12 h.p. (electrical input) per acre, which is comparable to results obtained with similar machines in California and with the low spee…	1955	2021-04-03 10:56:56	2021-12-13 11:24:52		903–912		6	6										English							Place: Irrigation Research Station, C.S.I.R.O, Griffith, NSW, Australia
Agricola	book	1955	Kemmer, Erwin; Schulz, Fritz	Das Frostproblem im Obstbau					0	In their comprehensive and critical review, published on the occasion of the 25th anniversary of the founding of the Institut für Obstbau, Berlin, the authors survey the manifold frost problems in fruit growing under the following headings: A. Spring frost: General remarks; the effect of frost; frost incidence and locality; frost protection. B. Winter injury to the wood and root: General remarks;…	1955	2021-08-02 09:51:18	2021-12-13 11:23:42			96
Agricola	journalArticle	1955	Angus, D. E.	Trials of an inclined axis fan in the protection of citrus orchards from frost	Australian Jour Agric Res				0		1955	2021-08-02 09:51:56	2021-12-13 11:23:42		903-912		6	6
Agricola	book	1957	Davidson, Julius Ralph	Prevention of Frost Damage in Orchards and Vineyards					0		1957	2021-08-02 09:52:24	2021-12-13 11:23:42			15										Pettifer		en					Google Books		Google-Books-ID: g3MItwAACAAJ
Baidu Scholar	journalArticle	1957	Goodall, G. E.; Angus, D. E.	Effectiveness of wind machines: frost protection by ramjet or conventional wind machines in deciduous orchards depends on the strength of the inversion					http://www.ucanr.org/repository/CAO/landingpage.cfm?article=ca.v011n08p7&amp;fulltext=yes	Not Available – First paragraph follows:When the atmosphere 40′ to 50′ above ground is 13°F or more warmer than it is a few feet above the soil surface, the temperature inversion condition—in frost protection research—is considered to be strong. When the temperature difference is less than about 5°F the inversion is considered weak. The weak inversions usually found in the deciduous orchards on t…	1957	2021-09-17 08:01:37	2021-12-13 10:39:57	2021-09-17 08:01:34							Effectiveness of wind machines												Baidu Scholar
Baidu Scholar	journalArticle	1960	Bouchet, R.	Some theoretical aspects of frost control, in particular control by sprinkler irrigation.	Mitt. Inform. Frostsch., Stuttgart-Hohenheim				http://www.cabdirect.org/abstracts/19610305606.html	The author discusses the principles of sprinkler irrigation used in frost protection. In an orchard in France the sprinkler apparatus was set to work at -1-5°C., when a wet-bulb thermometer registered 0° C. The author suggests that the critical temperature for switching on the sprinkler should be measured with a dry-bulb thermometer, and that the apparatus should be switched off when the temper...	1960	2021-09-17 08:08:09	2021-12-13 10:39:57	2021-09-17 08:08:03	10-24 .																		Baidu Scholar				frost; irrigation; orchards; frost protection; sprinkler irrigation
Baidu Scholar	journalArticle	1960	Georg, J. G.	The use of wind machines for frost protection of Florida citrus-1959-60.	Citrus Industry				http://www.cabdirect.org/abstracts/19610301252.html	Results obtained with 25 h.p. electric and 60 h.p. petrol machines are discussed. In general, the protection obtained downwind from the machines was greater than that in all other directions. [See also H.A, , 29: 1803.	1960	2021-09-26 16:26:31	2021-12-13 10:39:57	2021-09-26 16:26:17																			Baidu Scholar				frost; frost protection; wind; equipment
Baidu Scholar	journalArticle	1960	Zeeuw, J De	Some principles of night frost protection.	Mededelingen Directeur Van De Tuinbouw				http://www.cabdirect.org/abstracts/19600304648.html	Under Dutch conditions wind machines are of little use for frost protection because there is negligible inversion. Burners which give off heat mainly by convection provide insufficient protection, but those that heat mainly by radiation may be satisfactory. Sprinkler irrigation has proved the most satisfactory method in Holland [see also H.A., 29: 312n.	1960	2021-09-27 10:12:26	2021-12-13 10:39:57	2021-09-27 10:12:06																			Baidu Scholar				frost; irrigation; frost protection; wind; sprinkler irrigation; equipment; burners
Baidu Scholar	journalArticle	1962	Crawford, T.; Leonard, A.	FROST PROTECTION					http://hilgardia.ucanr.edu/Abstract/?a=ca.v016n08p4	Spacing wind machine-heater units close enough together to allow an overlapping effect offers more efficient frost protection than is possible with single isolated installations. A spacing interval of 300 feet is probably the optimum for most conditions, according to last year's tests with nine ground-level revolving units, producing 60 pounds thrust and burning 20 gallons of diesel fuel per hour.	1962	2021-09-27 10:12:26	2021-12-13 10:39:57	2021-09-27 10:12:05																			Baidu Scholar
Agricola	book	1969	Wilson, Eric B.; Jones, Arthur L.	Orchard heater measurements					0		1969	2021-08-02 09:50:49	2021-12-13 11:23:42					511				Wash Agr Exp Sta Circ				Washington Agricultural Experiment Station, College of Agriculture, Washington State University	Pullman, Wash.?
Agricola	journalArticle	1969	Valli, V. J.	Appalachian orchard heating with petroleum coke based fuel blocks to prevent freeze damage	Mountaineer Grower				0		1969	2021-08-02 09:50:56	2021-12-13 11:23:42					286
Agricola	book	1969	Gambrell, C. E.; Rhodes, W. H.	The prevention of frost and cold damage to peach blossoms with chemical protectants and growth regulants					0		1969	2021-08-02 09:51:27	2021-12-13 11:23:42													South Carolina Agricultural Experiment Station, Clemson University	Clemson, S.C
Agricola	journalArticle	1969	Banta, E. S.	Protecting vineyards from frost	Ohio Agr Res Develop Center Res Sum				0		1969	2021-08-02 09:51:47	2021-12-13 11:23:42		24-32
Agricola	journalArticle	1970	Valli, V. J.	Basic principles of freeze occurrence and the prevention of freeze damage to crops.	Proceedings of the 83rd Annual Meeting of the Florida State Horticultural Society.				0		1970	2021-08-02 09:50:55	2021-12-13 11:23:42		98-			83
Agricola	journalArticle	1970	Utermark, H.	Frostschutzmassnahme in Ladekop 1970	Obstbauversuchsring Alten Landes Mitt				0		1970	2021-08-02 09:50:59	2021-12-13 11:23:42		259-263													ger
Agricola	journalArticle	1970	Ingram, J.	Frost protection of fruit crops	Gt Brit Nat Agr Adv Serv Exp Husb Farms Exp Hort Sta Progr R				0		1970	2021-08-02 09:51:21	2021-12-13 11:23:42		107-110
Agricola	journalArticle	1970	Duensing, G.	Nebel gegen Frost--Frostschutzverfahren "Ladekop"	Obstbauversuchsring Alten Landes Mitt				0		1970	2021-08-02 09:51:31	2021-12-13 11:23:42		249-259													ger
Agricola	journalArticle	1970	Fucik, JE	A field test of several freeze protectant sprays on young grapefruit trees.	Journal of the Rio Grande Valley Horticultural Society				0		1970	2021-08-02 09:52:05	2021-12-13 11:23:42		92-9			24		Journal of the Rio Grande Valley Horticultural Society															Reporter: Journal of the Rio Grande Valley Horticultural Society
CAB Abstracts	journalArticle	1970	Gerber, J. F.; Buchanan, D. W.	Frost protection is practical for peaches.	Proceedings of the Annual Meeting of the Florida State Horticultural Society.				https://www.cabdirect.org/cabdirect/abstract/19729303152	It is possible to protect peaches from spring frost damage by heating with several available methods, such as solid fuels, open pots, stack heaters and centrally fuelled pipe-line systems. An analysis of heating is made on a hypothetical set of conditions which provides the grower with a means of evaluation in decision making. [See also H.A., 41: 554.	1970	2021-08-02 09:52:10	2021-12-13 11:24:26	2021-07-30 11:54:40	391-395		83											English					www.cabdirect.org		Number: 83 Reporter: Proceedings of the Annual Meeting of the Florida State Horticultural Society. Publisher: Miami Beach, USA.
CAB Abstracts	book	1970	Gerber, J. F.; Buchanan, D. W.; Davis, G. R.	Tree Heet for frost protection of peaches.					https://www.cabdirect.org/cabdirect/abstract/19710300554	A test was made using Tree Heet (packages of petroleum coke bricks) for frost protection in a young orchard of Early Amber peaches on 19 February, 1969. The southern plot was heated and the adjoining northern plot served as the unheated control. One package of Tree Heet per tree was lit in the test block at 8.45 p.m. and this produced an immediate temperature rise; a second package lit at 10.45...	1970	2021-08-02 09:52:38	2021-12-13 11:24:26	2021-07-31 18:19:38				82										English					www.cabdirect.org
Baidu Scholar	journalArticle	1970	ANON	New method of frost protection-solid fuel bricks.	Punjab Fruit Journal				http://www.cabdirect.org/abstracts/19710304861.html	A note on Tree-Heet bricks used in the United States.	1970	2021-09-26 15:40:58	2021-12-13 10:39:57	2021-09-26 15:40:31	17-18																		Baidu Scholar				frost; techniques
Baidu Scholar	journalArticle	1970	Johnson, D.	Warm water may heat, cool, irrigate trees.	Western Fruit Grower				http://www.cabdirect.org/abstracts/19710300177.html	An experiment on a 170-acre orchard in Oregon has shown that industrial waste warm water from a paper mill can be used for frost protection in winter and for cooling and irrigation in the summer.	1970	2021-09-26 15:40:58	2021-12-13 10:39:57	2021-09-26 15:40:32																			Baidu Scholar				frost; irrigation; orchards; frost protection; cooling; wastes
Baidu Scholar	journalArticle	1970	Miller, M.	Frost protection takes to the air.	Citrograph				http://www.cabdirect.org/abstracts/19710304860.html	In an adaptation of the wind machine principle, a helicopter was used to force warm air down onto citrus groves by hovering in response to light signals automatically activated by low temperatures. The method was expensive but highly successful.-U.S.D.A., Riverside County.	1970	2021-09-26 16:28:01	2021-12-13 10:39:57	2021-09-26 16:27:43																			Baidu Scholar				temperature; frost; orchards; frost protection; wind; cold; helicopters; aircraft
Baidu Scholar	journalArticle	1970	Banwell, M. G.	Frost protection.	Agriculture			10.1111/j.1744-7348.1970.tb04575.x	http://www.cabdirect.org/abstracts/19710300292.html	Results are presented of trials with wax heaters in frost-prone sites in apple orchards. The heaters, each 14 lb. in weight with a guaranteed burning time of 10 hours, were distributed at densities of 120, 180 or 240 per acre to provide heat levels of 3, 4 1/2 or 6 million B.t.u. per acre-hour, respectively. The percentage fruit sets are tabulated for plots on each of 5 farms. High yields were ...	1970	2021-09-27 10:12:26	2021-12-13 10:39:57	2021-09-27 10:12:04	1-5		1	77															Baidu Scholar				frost; flowering; apples; orchards; frost protection; frost injury; damage; costs; heating; burning
Agricola	journalArticle	1971	Simons, R. K.	Freeze injury to fruit spurs of the apple	Hortscience				0		1971	2021-07-16 19:24:53	2021-12-13 11:23:48																						Accession Number: rayyan-685944774
Agricola	journalArticle	1971	Lazaros, A.	Protecting fruit trees from frost	Synchronos Ga Mod Agric				0		1971	2021-08-02 09:51:12	2021-12-13 11:23:42				6											gua
Agricola	journalArticle	1971	Bates, E.	Windy frost protection	Better Fruit				0		1971	2021-08-02 09:51:45	2021-12-13 11:23:42		8-11
Agricola	book	1971	Ballard, J.	Orchard heating for frost prevention					0		1971	2021-08-02 09:51:53	2021-12-13 11:23:42
Baidu Scholar	journalArticle	1971	Miller, M.; Perry, R.; Turrell, F.; Hoeger, J.	Helicopters for frost protection					http://www.ucanr.org/repository/CAO/landingpage.cfm?article=ca.v025n11p3&amp;fulltext=yes	Tests in Riverside County to study the effectiveness of a helicopter for frost protection in citrus resulted in a beneficial response in both air and fruit temperatures.	1971	2021-09-26 15:40:58	2021-12-13 10:39:57	2021-09-26 15:40:20																			Baidu Scholar
Baidu Scholar	journalArticle	1971	Burns, R. M.	Testing foliar sprays for frost protection of young citrus.	Angewandte Chemie			10.1002/anie.200900974	http://gateway.proquest.com/openurl?res_dat=xri:pqm&ctx_ver=Z39.88-2004&rfr_id=info:xri/sid:baidu&rft_val_fmt=info:ofi/fmt:kev:mtx:article&genre=article&jtitle=Angewandte%20Chemie&atitle=Testing%20foliar%20sprays%20for%20frost%20protection%20of%20young%20citrus	A (fluor)ry of activity: The transfer of an intact trifluoromethyl group from a hypervalent iodine reagent to an aliphatic alcohol occurs smoothly upon activation by zinc bis(triflimide). This constitutes a straightforward method for the preparation of trifluoromethoxy alkyl derivatives, compounds otherwise difficult to access.	1971	2021-09-26 16:26:31	2021-12-13 10:39:57	2021-09-26 16:26:14	4332-6		24	48															Baidu Scholar				Hypervalente Verbindungen; Iod; Synthesemethoden; Trifluormethylierungen; Veretherungen
CAB Abstracts	journalArticle	1972	Marlangeon, R. C.	Three years of trials on the hormonal control of the abscission and growth of peach fruits affected by frost	Phyton, Argentina				https://www.cabdirect.org/cabdirect/abstract/19730315384	In the 1st year 2,4,5-T at 50 p.p.m. was sprayed on peaches cv. Real Jorge 27 h after a frost of -2.5 deg C, some 22 days after full bloom. Final fruit set was 5 times higher in treated than in untreated plants but mature frosted fruits were very small. The following year trees of the same cv. suffered a late spring frost of -1.5 deg some 31 days after full bloom. They were treated with GA at 50 …	1972	2021-06-07 13:33:15	2021-12-13 11:24:26		1-22		1/2	30										Spanish			CABDirect
Agricola	journalArticle	1972	Walker, D. R.; Seeley, S. D.	Spring frosts and fruit trees	Utah science				0		1972	2021-07-16 19:24:53	2021-12-13 11:23:48																						Accession Number: rayyan-685944707 ISBN: 0042-1502
Agricola	journalArticle	1972	Vittrup, J.	Nattefrost	Frugtavleren				0		1972	2021-07-16 19:24:53	2021-12-13 11:23:48															dan							Accession Number: rayyan-685944709
Agricola	journalArticle	1972	Brewer, R. F.; Miller, M.; Austin, S. W.; Turrell, F. M.; Hoeger, J.	An evaluation of man-made fog for frost protection on citrus in southern California	Hortscience				0		1972	2021-07-16 19:24:53	2021-12-13 11:23:48																						Accession Number: rayyan-685945172
Agricola	journalArticle	1972	Naruke, K.	Prevention of frost and hail injuries to fruit tree	Nogyo To Kyodo Lavoura Coop				0		1972	2021-08-02 09:51:09	2021-12-13 11:23:42															jpn
Agricola	book	1972	Konakahara, M.; Okada, A.	Studies on the protection against cold damage to citrus trees. IV. Effect of control of fall-twigs by growth retardant over the frost-injury prevention to the young trees of Satsuma orange					0		1972	2021-08-02 09:51:13	2021-12-13 11:23:42															jpn
Agricola	journalArticle	1972	Bates, E. M.	Possible change requirements in protecting fruit from frost					0		1972	2021-08-02 09:51:43	2021-12-13 11:23:42
Web of Science Core collection	journalArticle	1973	Weston, L H	OVERHEAD SPRINKLER IRRIGATION - FROST PROTECTION IN ORCHARD	New Zealand Journal of Agriculture		0028-8241		0		1973	2021-04-03 10:45:39	2021-04-13 21:11:22		64–&		3	127										English							Place: MINIST AGR & FISHERIES,DUNEDIN,NEW ZEALAND.
Scopus	journalArticle	1973	Kotovich, I N; Markholiya, A Sh	USE OF METALLISED FILM FOR PROTECTION OF PLANTS FROM FROST	Sov Plast				https://www.scopus.com/inward/record.uri?eid=2-s2.0-0015746187&partnerID=40&md5=8650fbd5ba667059e856a3ff6e038ad9	Good results and prospects are claimed for the use of PE film metallized with aluminum, in the protection of lemon bushes and other plants from frost.	1973	2021-04-03 10:57:20	2021-12-13 11:24:52		17–18		11
Agricola	journalArticle	1973	Weldon, D.	Spotlight on frost protection	California and Western States grape grower				0		1973	2021-07-16 19:24:53	2021-12-13 11:23:48																						Accession Number: rayyan-685944694 ISBN: 0092-2145
Agricola	journalArticle	1973	Proebsting, E. L.; Mills, H. H.	Bloom delay and frost survival in ethephon-treated sweet cherry	Hortscience				0		1973	2021-07-16 19:24:53	2021-12-13 11:23:48																						Accession Number: rayyan-685944819
Agricola	journalArticle	1973	Platt, R. G.	Treatment of frost-inured citrus, avocados	California citrograph				0		1973	2021-07-16 19:24:53	2021-12-13 11:23:48																						Accession Number: rayyan-685944832 ISBN: 1054-7177
Agricola	journalArticle	1973	Coscolla-Ramon, R.	Aspectos agronomicos de las heladas en los citricos	Boletin informativo de plagas /				0		1973	2021-07-16 19:24:53	2021-12-13 11:23:48															spa							Accession Number: rayyan-685945136 ISBN: 0210-802X
Agricola	journalArticle	1973	Bates, E. M.	A look at the damaging freeze	Western fruit grower				0		1973	2021-07-16 19:24:53	2021-12-13 11:23:48																						Accession Number: rayyan-685945208
Agricola	journalArticle	1973	Maurer, K. J.	Wirksamer Schutz gegen Wild- und Frostschaden	Mitt DLG Dtsch Landwirtsch Ges, Ausg A				0		1973	2021-08-02 09:51:11	2021-12-13 11:23:42		1256?													ger
Agricola	journalArticle	1973	Ballard, J.	Frost prevention techniques	Idaho State Hort Soc Trans				0		1973	2021-08-02 09:51:51	2021-12-13 11:23:42		73-75							78
Agricola	book	1973	Bajwa, G. S.; Dhillon, B. S.	Protect your trees against frost					0		1973	2021-08-02 09:51:54	2021-12-13 11:23:42
Agricola	journalArticle	1973	Brookbank, George,; Arizona., University of; Cooperative Extension Service.United States.	Frost and frost protection	Q Coop Ext Serv Univ Ariz				0		1973	2021-08-02 09:52:07	2021-12-13 11:23:42															English			/z-wcorg/		http://worldcat.org
Agris	journalArticle	1974	Nikiforova, L	Ways of protecting vineyards against winter and spring frost	Bulletin de l'OIV (IWO)				https://scholar.google.com/scholar_lookup?title=%5BWays+of+protecting+vineyards+against+winter+and+spring+frost%5D&author=Nikiforova%2C+L.&publication_year=1974		1974	2021-04-03 10:58:38	2021-08-05 09:11:22		751-757		524	47										French
CAB Abstracts	journalArticle	1974	Anderson, J. L.	Cool it! Prevent freeze damage	American Fruit Grower		0002-8568		https://www.cabdirect.org/cabdirect/abstract/19740321592	In studies on frost damage prevention in a mature apple orchard temperature-controlled overhead sprinkling was begun as soon as the trees had completed their winter rest period (4 April) and was discontinued on 21 May. The sprinklers were automatically turned on when the air temperature rose to 45 deg F and operated on a cycle of 2 min on and 2 min off until temperatures fell to below 45 deg . Sp…	1974	2021-06-07 13:17:46	2021-12-13 11:24:26		17		5	94										English			CABDirect
Agricola	journalArticle	1974	Nijjar, G. S.	Protection of orchards from frost	Progressive farming				0		1974	2021-07-16 19:24:53	2021-12-13 11:23:48																						Accession Number: rayyan-685944870 ISBN: 0555-4365
Agricola	journalArticle	1974	Martsolf, D.	Practical frost protection	Mountaineer grower				0		1974	2021-07-16 19:24:53	2021-12-13 11:23:48																						Accession Number: rayyan-685944912
Agricola	journalArticle	1974	Leyden, R.; Hensz, R. A.	Effects of conventional cold protection systems in a radiational freeze	Journal of the Rio Grande Valley Horticultural Society				0		1974	2021-07-16 19:24:53	2021-12-13 11:23:48																						Accession Number: rayyan-685944946 ISBN: 0485-2044
Agricola	journalArticle	1974	Bartholic, J. F.; Gerber, J. F.; Buchanan, D. W.	Grove freeze protection with conventional heater methods	Citrus and vegetable magazine				0		1974	2021-07-16 19:24:53	2021-12-13 11:23:48																						Accession Number: rayyan-685945216 ISBN: 0009-7586
Agricola	journalArticle	1974	Koblet, W.; Perret, P.	Frostschaden unter Noppenfolien	Schweiz Z Obst Weinbau				0		1974	2021-08-02 09:51:15	2021-12-13 11:23:42		310-312													ger
Agricola	journalArticle	1974	Downey, D. A.; Morris, J. R.	Lampblack for frost protection in a grape vineyard	Arkansas Farm Res				0		1974	2021-08-02 09:51:32	2021-12-13 11:23:42		13
Web of Science Core collection	journalArticle	1975		ORCHARD PROTECTION - LOW-ENERGY FROST PROTECTION	Agricultural Research		0002-161X		0		1975	2021-04-03 10:45:28	2021-04-13 21:12:20		16		9	23										English
Agris	journalArticle	1975	Bestvater, C R; Castro, H; Baez, C R; de Vermeulen, M Ch	Pear and apple tolerance to spray irrigation with saline waters for spring frost prevention [Argentina	Investigacion Agropecuaria				https://scholar.google.com/scholar_lookup?title=%5BPear+and+apple+tolerance+to+spray+irrigation+with+saline+waters+for+spring+frost+prevention+%5BArgentina%5D%5D&author=Bestvater%2C+C.R.&publication_year=1975		1975	2021-04-03 10:45:56	2021-08-04 13:26:26		8–12		1											Spanish
CAB Abstracts	journalArticle	1975	Looney, N. E.; McMechan, A. D.	Experiments in delaying apple bloom	British Columbia Orchardist				https://www.cabdirect.org/cabdirect/abstract/19750333110	Experiments are described on the effect of evaporative cooling by over-tree sprinklers, which were turned on long enough to wet the buds whenever the temperature of sun-exposed buds reached 7 deg C. In a high-density planting of McIntosh apples, in which the system was operated from 16 April (when buds were at the silver-tip stage) to 16 May, full bloom was delayed by 17 days, compared with unspr…	1975	2021-06-07 13:32:14	2021-12-13 11:24:26		6-7		6	15										English			CABDirect
CAB Abstracts	journalArticle	1975	Perret, P.; Basler, P.	The influence of different soil covers on the temperature pattern during the period of late frosts	Schweizerische Zeitschrift fur Obst- und Weinbau		0371-4942		https://www.cabdirect.org/cabdirect/abstract/19750329560	Temperature measurements were made at 20, 50, 70, 90 and 120 cm above the ground in a vineyard where 6 different soil management regimes were applied. It was found that temperatures during critical late frost periods were lowest above soils with a vegetation cover (either weeds or sown rye). The highest temperatures occurred above a bare weed-free soil, and temperatures above a bare soil which ha…	1975	2021-06-07 13:37:15	2021-12-13 11:24:26		137-147		6	111										German			CABDirect
CAB Abstracts	journalArticle	1975	Unrath, C. R.	Making the most of overtree irrigation	American Fruit Grower		0002-8568		https://www.cabdirect.org/cabdirect/abstract/19750337622	Trials in apple orchards are described in which the effects were studied of the amount of water applied and wind speeds on the frost protection afforded by an overtree irrigation system. More protection is provided under still conditions. Thus 0.16 in/h provides 8 deg F protection in a 2-4 m.p.h. wind or 12 deg with no wind. An application rate of 0.2 in/h, giving 14 deg protection under still co…	1975	2021-06-07 13:37:46	2021-12-13 11:24:26		9-10		10	95										English			CABDirect
CAB Abstracts	journalArticle	1975	Wackerlin, O.	A contribution towards reducing damage by late frosts in viticulture	Schweizerische Zeitschrift fur Obst- und Weinbau		0371-4942		https://www.cabdirect.org/cabdirect/abstract/19750328405	Recommendations are made on carrying out only light pruning (instead of the usual heavier pruning) as a form of frost protection. In 1974 in eastern Switzerland vines treated in this way gave normal yields whereas 60-70% of shoots on normally treated vines were killed by frost. In years with no frost damage the excess shoots may be removed in late May.	1975	2021-06-07 13:37:50	2021-12-13 11:24:21		91-94		4	111										German			CABDirect
Agricola	journalArticle	1975	Perraudin, G.; Fellay, D.	Les moyens de lutte	Revue suisse de viticulture, arboriculture, horticulture				0		1975	2021-07-16 19:24:53	2021-12-13 11:23:48															fre							Accession Number: rayyan-685944840 ISBN: 0375-1430
Agricola	journalArticle	1975	Markholiia, A. Sh; Kotovich, I. N.	Electric heating--a reliable method of protecting citrus trees from frosts	Subtropicheskie kul'tury				0		1975	2021-07-16 19:24:53	2021-12-13 11:23:48															rus							Accession Number: rayyan-685944917 ISBN: 0491-4031
Agricola	journalArticle	1975	Debor, H. W.	Geschutzter Obstbau. 3. Winterfrostschaden und Frostschutz bei Kernobst, 1963-1975	Aktuelle Literaturinformationen aus dem Obstbau				0		1975	2021-07-16 19:24:53	2021-12-13 11:23:48															ger							Accession Number: rayyan-685945116 ISBN: 0302-4601
Agricola	journalArticle	1975	Ballard, J.	The energy crisis and orchard frost protection	Annual report				0		1975	2021-07-16 19:24:53	2021-12-13 11:23:48																						Accession Number: rayyan-685945227
Agricola	journalArticle	1975	Badour, C.; Oliveira, M.	Compte rendu de l'enquete sur les systemes de lutte contre les gelees en 1974	Vigneron champenois				0		1975	2021-07-16 19:24:53	2021-12-13 11:23:48															fre							Accession Number: rayyan-685945231 ISBN: 0049-643X
Agricola	journalArticle	1975	Wirth, A.; Gersbach, K.	Flugzeugmotor zur Bekampfung von Blutenfrost	Schweiz Z Obst Weinbau				0		1975	2021-08-02 09:50:47	2021-12-13 11:23:42															ger
Agricola	book	1975	Wackerlin, O.	Ein Beitrag zur Verminderung von Spatfrostschaden im Rebbau					0		1975	2021-08-02 09:50:52	2021-12-13 11:23:42															ger
Agricola	journalArticle	1975	Perret, P.; Basler, P.	Beeinflussung des Temperaturverlaufes durch unterschiedliche Bodenbedeckungen wahrend der Spatfrostperiode	Schweiz Z Obst Weinbau				0		1975	2021-08-02 09:51:07	2021-12-13 11:23:42		137-147													ger
Agricola	journalArticle	1975	Hamer, P. J. C.	Frost protection by orchard covering and heating	Res Rev Commonw Bur Hortic Plant Crops Commonw Agric Bur				0		1975	2021-08-02 09:51:25	2021-12-13 11:23:42					5
CAB Abstracts	journalArticle	1976	Eifert, A.; Eifert, J.	Relationships between potassium supply, yield of grapes, and frost resistance in vines	Potash Review		0032-5546		https://www.cabdirect.org/cabdirect/abstract/19771932284	Five-year investigations at an intensive vineyard at Balatonboglar led to the following conclusions. At a given level of K supply, the degree of K deficiency was closely related to the number of bunches produced per vine. Visual assessment of deficiency symptoms corresponded well with foliar K levels. With continued high rates of K fertilizer, the yield level (bunches produced per vine) at which …	1976	2021-06-07 13:22:08	2021-12-13 11:24:26		6pp.					Potash Review								English			CABDirect
Agricola	journalArticle	1976	Severac, R.	Agrometeorologie et arboriculture	Methodes et Techniques pour la Protection du Verger;journees Fruitieres d'Avignon Montfavet				0		1976	2021-07-16 19:24:53	2021-12-13 11:23:48																						Accession Number: rayyan-685944783
Agricola	journalArticle	1976	Mgaloblishvili, S. V.; Chanukvadze, A. Sh; Arobelidze, S. M.; Bibileishvili, G. E.	Gaseous system of heating a guaranteed method of protecting lemon groves from frost	Subtropicheskie kul'tury				0		1976	2021-07-16 19:24:53	2021-12-13 11:23:48																						Accession Number: rayyan-685944894 ISBN: 0491-4031
Agricola	journalArticle	1976	Martsolf, J. D.	Observed radiant loss from a heated orchard under frost conditions	Journal of the American Society for Horticultural Science				0		1976	2021-07-16 19:24:53	2021-12-13 11:23:48																						Accession Number: rayyan-685944910 ISBN: 0003-1062
Agricola	journalArticle	1976	Mantalos, N.	Protection of citrus against frost	Agrotike				0		1976	2021-07-16 19:24:53	2021-12-13 11:23:48															gua							Accession Number: rayyan-685944919
Agricola	journalArticle	1976	Lavriichuk, I. I.; Kretov, I. A.	Frost protection of citrus crops with the aid of static electricity	Subtropicheskie kul'tury				0		1976	2021-07-16 19:24:53	2021-12-13 11:23:48																						Accession Number: rayyan-685944950 ISBN: 0491-4031
Agricola	journalArticle	1976	Koetsier, G. A.	Beperking nachtvorstschade in de boomkwekerij	Bedrijfsontwikkeling				0		1976	2021-07-16 19:24:53	2021-12-13 11:23:48															dut							Accession Number: rayyan-685944966 ISBN: 0303-4127
Agricola	journalArticle	1976	Ketchie, D. O.; Murren, C.	Use of cryoprotectants on apple and pear trees	Journal of the American Society for Horticultural Science				0		1976	2021-07-16 19:24:53	2021-12-13 11:23:48																						Accession Number: rayyan-685944977 ISBN: 0003-1062
Agricola	journalArticle	1976	Karnatz, A.; Debor, H. W.	Geschutzter Obstbau. 4. Frostresistenz bei Kernobst	Aktuelle Literaturinformationen aus dem Obstbau				0		1976	2021-07-16 19:24:53	2021-12-13 11:23:48															ger							Accession Number: rayyan-685944988 ISBN: 0302-4601
Agricola	journalArticle	1976	Fisher, J.	Frost and cold protection	Citrus industry				0		1976	2021-07-16 19:24:53	2021-12-13 11:23:48																						Accession Number: rayyan-685945077 ISBN: 0009-7594
Agricola	journalArticle	1976	Dennis, F. G.	Some approaches to the control of freeze injury in stone fruits	Rivista della ortoflorofrutticoltura italiana				0		1976	2021-07-16 19:24:53	2021-12-13 11:23:48																						Accession Number: rayyan-685945113 ISBN: 0035-5968
Agricola	journalArticle	1976	Chanukvadze, A. Sh	Introduce scientific achievements and put into practice measures for protecting citrus from frosts	Subtropicheskie kul'tury				0		1976	2021-07-16 19:24:53	2021-12-13 11:23:48																						Accession Number: rayyan-685945154 ISBN: 0491-4031
Agricola	journalArticle	1976	Bartholic, J.; Jackson, L.	Energy saving ideas for orchard cold protection	Energy conservation fact sheet - Florida Cooperative Extension Service, University of Florida, Institute of Food and Agricultural Science				0		1976	2021-07-16 19:24:53	2021-12-13 11:23:48																						Accession Number: rayyan-685945217
Agricola	journalArticle	1976		Pointers on care of frost injured trees	Citrograph				0		1976	2021-07-16 19:24:53	2021-12-13 11:23:48																						Accession Number: rayyan-685945278
Agricola	journalArticle	1976	Utermark, H.	Spieren, eine Massnahme gegen Blutenfroste	Mitt Obstbauversuchsringes Alten Landes				0		1976	2021-08-02 09:50:58	2021-12-13 11:23:42		102-106													ger
Agricola	book	1976	Prodanov, G.	Effect of rootstock on frost killing of mazzard and sour cherry flower buds					0		1976	2021-08-02 09:51:04	2021-12-13 11:23:42
Agricola	journalArticle	1976	Ponomarev, V. F.	Protection of vineyards from frosts	Vinodel Vinograd SSSR				0		1976	2021-08-02 09:51:05	2021-12-13 11:23:42		42-43		6											RU
Agricola	book	1976	Palm, G.	Sind Investitionen fur Frostschutzberegnungsanlagen noch zu verkraften?					0		1976	2021-08-02 09:51:08	2021-12-13 11:23:42															ger
Agricola	journalArticle	1976	Ballard, J.	Will undertree sprinkling prevent frost injury?	Washington State Horticultural Association Proceedings				0		1976	2021-08-02 09:51:50	2021-12-13 11:23:42		72-74		72
Agricola	book	1976	Auvil, G.	Trials of an inclined axis fan in the protection of citrus orchards from frost					0		1976	2021-08-02 09:51:55	2021-12-13 11:23:42
Web of Science Core collection	journalArticle	1977	Reeder, B D; Bowen, H H	DELAYING PEACH BLOOM TO MINIMIZE LATE SPRING FREEZE DAMAGE	Hortscience		0018-5345		0		1977	2021-04-03 10:33:39	2021-04-13 21:08:12		230		3	12										English							Place: TEXAS AGR EXPT STN,MONTAGUE,TX. TEXAS A&M UNIV,COLLEGE STN,TX 77843.
Web of Science Core collection	journalArticle	1977	Lipe, W N; Wilke, O; Newton, O	FREEZE PROTECTION OF PEACHES BY EVAPORATIVE COOLING IN POST-REST, PRE-BLOOM PERIOD	Journal of the American Society for Horticultural Science		0003-1062		0		1977	2021-04-03 10:38:24	2021-07-05 20:47:14		370–372		3	102										English							Place: NATL WEATHER SERV,TEXAS AGR EXPT STN,LUBBOCK,TX 79401.
Agricola	journalArticle	1977	Oikonomon, D.	Frost of citrus	Agrotikē				0		1977	2021-07-16 19:24:53	2021-12-13 11:23:48																						Accession Number: rayyan-685944865 ISBN: 0400-8189
Agricola	journalArticle	1977	Healey, A. G.	Frost and the fruit grower	Horticulture industry				0		1977	2021-07-16 19:24:53	2021-12-13 11:23:48																						Accession Number: rayyan-685945023
Agricola	journalArticle	1977	Fedchenkova, G. A.	Effects of low temperatures in winter and spring on apricot yields	Sadovodstvo, vinogradarstvo i vinodelie Moldavii				0		1977	2021-07-16 19:24:53	2021-12-13 11:23:48																						Accession Number: rayyan-685945084
Agricola	journalArticle	1977	Bartholic, J.	Passive freeze protection suggestions for your orchard	Energy conservation fact sheet - Florida Cooperative Extension Service, University of Florida, Institute of Food and Agricultural Science				0		1977	2021-07-16 19:24:53	2021-12-13 11:23:48																						Accession Number: rayyan-685945218
Agricola	journalArticle	1977	Moser, L.	Spatfrostschaden in den Weingarten konnen verhindert werden	Schweiz Z Obst Weinbau				0		1977	2021-08-02 09:51:10	2021-12-13 11:23:42		323-327
Agricola	journalArticle	1977	Ferree, D. C.; Stand, E. J.; Hall, F. R.; Spotts, R. R.	Overtree sprinkling for bloom delay in 'Golden Delicious'	Compact Fruit Tree				0		1977	2021-08-02 09:51:30	2021-12-13 11:23:42		109-111			10
Scopus	journalArticle	1978	White, G M; Barfield, B J; Chaplin, C	CONTROLLER TO MINIMIZE WATER USE IN SPRINKLING PEACH TREES TO DELAY BUD DEVELOPMENT	Pap ASAE for Winter Meet		01450166 (ISSN)		https://www.scopus.com/inward/record.uri?eid=2-s2.0-85069378476&partnerID=40&md5=f02206920e8c4527dc36986729632073	Considerable interest has been generated recently relative to the use of sprinkler irrigation to delay the development of fruit buds in order to maintain their cold hardiness until there is less danger of freeze damage. This paper describes the operation and the circuit of a controller to operate a sprinkling system for this paper. Control parameters were bud temperature and cooling potential. Th…	1978	2021-04-03 10:33:01	2021-12-13 11:24:52
Agris	journalArticle	1978	Lorry, C; Michels, G; Zimmermann, E; Dynamit Nobel A.G, Troisdorf	Device for frost protection of vines					https://scholar.google.com/scholar_lookup?title=%5BDevice+for+frost+protection+of+vines%5D&author=Lorry%2C+C.&publication_year=1978		1978	2021-04-03 10:34:00	2021-08-05 09:12:29		576		4											German
Scopus	journalArticle	1978	Braud, H J; Davidson, Paul; Hawthorne, P L	REDUCTION OF FREEZE DAMAGE TO CITRUS WITH WATER	Pap ASAE for Winter Meet		01450166 (ISSN)		https://www.scopus.com/inward/record.uri?eid=2-s2.0-85069378576&partnerID=40&md5=f44099fc4bb52b404994ce571b2f4d3c	The paper reports on a study in which direct water spray upward from 1. 19 mm diameter holes in PVC plastic lateral lines reduced damage to seven and four year old W. Navel and Satsuma varieties in freezes to minus 9 degree C and minus 11 degree C. The vertical spray was most effective in building a self-supporting ice mass. The survival of trees in a hard freeze was greater with this method due …	1978	2021-04-03 10:48:42	2021-12-13 11:24:52
CAB Abstracts	journalArticle	1978	L, E.; Goodier, B. G.; Nixon, P. R.	Improved orchard heaters	Agricultural Research, USA				https://www.cabdirect.org/cabdirect/abstract/19780368309	Studies were made in citrus orchards of the effects on air temperatures of pressurized oil heaters with or without covers of different sizes, placed under or beside the trees. Temperature differences between tests with standard 13-inch covers and no covers were slight, but 24-inch covers resulted in marked temperature differences. Placing heaters under the trees gave the best results.&lt;new para…	1978	2021-06-07 13:30:23	2021-12-13 11:24:26		5		1	27										English			CABDirect
Agricola	journalArticle	1978	Zahn, F. G.	Erneute Frostschaden im Winter 1977/78	Mitteilungen				0		1978	2021-07-16 19:24:53	2021-12-13 11:23:48																						Accession Number: rayyan-685944669
Agricola	journalArticle	1978	Rosnadze, G. R.	Infrared heating of lemon plantings	Subtropicheskie kul'tury				0		1978	2021-07-16 19:24:53	2021-12-13 11:23:48																						Accession Number: rayyan-685944800 ISBN: 0491-4031
Agricola	journalArticle	1978	Keatley, J. C.	Under tree sprinklers for frost	Victorian horticulture digest				0		1978	2021-07-16 19:24:53	2021-12-13 11:23:48																						Accession Number: rayyan-685944985
Agricola	journalArticle	1978	Duganova, E. A.	Injuries of pear flowers and fruit settings by spring frosts	Sadovodstvo, vinogradarstvo i vinodelie Moldavii				0		1978	2021-07-16 19:24:53	2021-12-13 11:23:48																						Accession Number: rayyan-685945100 ISBN: 0371-4594
Agricola	journalArticle	1978	Collins, M. D.; Lombard, P. B.; Wolfe, J. W.	Effects of evaporative cooling for bloom delay on 'Bartlett' and 'Bosc' pear tree performance	Journal of the American Society for Horticultural Science				0		1978	2021-07-16 19:24:53	2021-12-13 11:23:48																						Accession Number: rayyan-685945147 ISBN: 0003-1062
Agricola	journalArticle	1978	Babrikov, D.; Braikov, D.; Pandeliev, S.	Effect of the height of grapevine stems on frost resistance of buds and shoots	Lozarstvo i vinarstvo				0		1978	2021-07-16 19:24:53	2021-12-13 11:23:48																						Accession Number: rayyan-685945233 ISBN: 0458-4244
Agricola	journalArticle	1978	Austin, W. W.	Overhead sprinkling for frost protection an option?	Proceedings ... annual meeting				0		1978	2021-07-16 19:24:53	2021-12-13 11:23:48																						Accession Number: rayyan-685945237
Agricola	journalArticle	1978	Angiboust, A.	Se proteger contre les gelees printainieres est possible	France agricole				0		1978	2021-07-16 19:24:53	2021-12-13 11:23:48																						Accession Number: rayyan-685945248 ISBN: 0046-4899
Agricola	book	1978	Sauls, J. W.; Jackson, L. K.	Freeze effects on citrus gradual dormancy protects trees					0		1978	2021-08-02 09:51:02	2021-12-13 11:23:42
Agricola	journalArticle	1978	Koblet, W.	Stand der Frostschutzmassnahmen	Schweiz Z Obst Weinbau				0		1978	2021-08-02 09:51:16	2021-12-13 11:23:42		193-199
Web of Science Core collection	journalArticle	1979		NEW CITRUS INSULATOR PROVIDES FREEZE PROTECTION	Citrus & Vegetable Magazine		0009-7586		0		1979	2021-04-03 10:44:28	2021-04-13 21:12:22		52–53		3	43										English
CAB Abstracts	journalArticle	1979	Fucik, J. E.	Protecting citrus from freezing with insulating wraps	Modification of the aerial environment of crops.				https://www.cabdirect.org/cabdirect/abstract/19802405979	Polyurethane wrapping materials treated with a fungicide and insecticide have been used successfully to protect the trunk and lowest branches of young citrus trees from freezing for 3 - 4 yr, temp. under the tightly bound wrap averaging 8 deg C above the min. air temp.	1979	2021-06-07 13:23:27	2021-12-13 11:24:26		364 - 367					Modification of the aerial environment of crops.								English			CABDirect
CAB Abstracts	journalArticle	1979	Gerber, J. F.	Mixing the bottom of the atmosphere to modify temperatures on cold nights	Modification of the aerial environment of crops.				https://www.cabdirect.org/cabdirect/abstract/19802405974	Wind machines for frost protection in orchards are described, and factors affecting their performance such as wind speed and degree of foliation of the trees are discussed. They use considerably less energy than heaters for the same degree of protection.	1979	2021-06-07 13:23:49	2021-12-13 11:24:26		315 - 324					Modification of the aerial environment of crops.								English			CABDirect
CAB Abstracts	journalArticle	1979	Yelenosky, G.	Water-stress-induced cold hardening of young citrus trees	Journal of the American Society for Horticultural Science		0003-1062		https://www.cabdirect.org/cabdirect/abstract/19790374499	Water-stressed, young, potted citrus seedlings and budded trees on different rootstocks were tested for freeze avoidance and tolerance. Water stress increased the supercooling of cold-sensitive citrus seedlings in freeze-avoidance tests and increased the cold hardiness of grapefruit and orange trees in freeze-tolerance tests. Water stress was most effective in reducing injury during freezes above…	1979	2021-06-07 13:38:16	2021-12-13 11:24:26		270-273		2	104										English			CABDirect
Agricola	journalArticle	1979	Stephan, R.	Vorbeugender Frostschutz aus der Sicht der Projektierung von Obstanlagen	Gartenbau				0		1979	2021-07-16 19:24:53	2021-12-13 11:23:48																						Accession Number: rayyan-685944747 ISBN: 0016-4755
Agricola	journalArticle	1979	Mittelstadt, H.; Madel, H.; Vogl, M.	Pflanzenbauliche und technische Massnahmen zur Minderung der Schaden durch Spatfroste in der Obstproduktion	Gartenbau				0		1979	2021-07-16 19:24:53	2021-12-13 11:23:48																						Accession Number: rayyan-685944886 ISBN: 0016-4755
Agricola	journalArticle	1979	Henriot, M.	Methodes de lutte contre les gelees de printemps	Vititechnique				0		1979	2021-07-16 19:24:53	2021-12-13 11:23:48																						Accession Number: rayyan-685945019
Agricola	journalArticle	1979	Henriot, M.	Les gelees de printemps	Vititechnique				0		1979	2021-07-16 19:24:53	2021-12-13 11:23:48																						Accession Number: rayyan-685945020
Agricola	journalArticle	1979	Gerber, J. F.	Orchard frost protection systems	Proceedings ... annual convention				0		1979	2021-07-16 19:24:53	2021-12-13 11:23:48																						Accession Number: rayyan-685945058 ISBN: 0092-2633
Agricola	journalArticle	1979	Doichev, K.; Blagov, A.	Protection of fruit crops from late spring frosts	Ovoshtarstvo				0		1979	2021-07-16 19:24:53	2021-12-13 11:23:48																						Accession Number: rayyan-685945110
Agricola	journalArticle	1979	Blomer, M. L.	Putting the freeze on the frost	Avocado grower				0		1979	2021-07-16 19:24:53	2021-12-13 11:23:48																						Accession Number: rayyan-685945194
Agricola	journalArticle	1979	Beinhauer, R.	Frostschutz durch Wassernebel	Erwerbsobstbau				0		1979	2021-07-16 19:24:53	2021-12-13 11:23:48		16-18		1	21																	Accession Number: rayyan-685945203 ISBN: 0014-0309
Agricola	journalArticle	1979	Ballard, J. K.	Frost protection in an energy conscious world	Proceedings ... annual convention				0		1979	2021-07-16 19:24:53	2021-12-13 11:23:48																						Accession Number: rayyan-685945224 ISBN: 0092-2633
Agricola	journalArticle	1979		Frost and freeze protection	Citrus and vegetable magazine				0		1979	2021-07-16 19:24:53	2021-12-13 11:23:48																						Accession Number: rayyan-685945274 ISBN: 0009-7586
Agricola	journalArticle	1979	Kasimatis, A. N.; Bearden, B. E.; Sisson, R. L.; Parsons, R. A.; Reed, A. D.; Bowers, K.	Frost protection for north coast vineyards	Leaflet - Div. of Agricultural Sciences				0		1979	2021-08-02 09:51:19	2021-12-13 11:23:42															Berkeley, Calif
CAB Abstracts	journalArticle	1980	Perry, K. B.; Martsolf, J. D.; Morrow, C. T.	Conserving water in sprinkling for frost protection by intermittent application	Journal of the American Society for Horticultural Science		0003-1062		https://www.cabdirect.org/cabdirect/abstract/19800389851	Adjustment of the sprinkling application rate to existing atmospheric conditions to conserve water may be accomplished by turning systems on and off. The maximum tolerable off period was calculated as the time required to freeze the applied water plus the time during which the ice coated plant parts cooled to the critical temperature. Values of the off period for typical frost conditions were pro…	1980	2021-06-07 13:37:15	2021-12-13 11:24:26		657-660		5	105										English			CABDirect
Agricola	journalArticle	1980	Yelenosky, G.; Reese, S.	Self-heating tree wraps in freeze protection	Proceedings of the ... annual meeting of the Florida State Horticultural Society				0		1980	2021-07-16 19:24:53	2021-12-13 11:23:48																						Accession Number: rayyan-685944674 ISBN: 0097-1219
Agricola	journalArticle	1980	Villele, O. de	La lutte contre les gelees: choix d'une strategie adaptee	Vititechnique		0399-3558		https://hal.inrae.fr/hal-02730255		1980	2021-07-16 19:24:53	2021-12-13 11:23:48																						Accession Number: rayyan-685944711
Agricola	journalArticle	1980	Meshcheriakova, I. V.; Vaziulia, A. G.	Peculiarities of protecting fruit orchards injured by frosts	Konservnaia i ovoshchesushil'naia promyshlennost'				0		1980	2021-07-16 19:24:53	2021-12-13 11:23:48																						Accession Number: rayyan-685944898 ISBN: 0023-3587
Agricola	journalArticle	1980	Lombard, P. B.; Wolfe, J.; Collins, M. D.	Evaporative cooling as an Oregon alternative in frost protection system of pears	Circular - Clemson University, Cooperative Extension Service				0		1980	2021-07-16 19:24:53	2021-12-13 11:23:48																						Accession Number: rayyan-685944935
Agricola	journalArticle	1980	Koshelev, V. K.	Prevention of frost injury in fruit orchards	Konservnaia i ovoshchesushil'naia promyshlennost'				0		1980	2021-07-16 19:24:53	2021-12-13 11:23:48																						Accession Number: rayyan-685944958 ISBN: 0023-3587
Agricola	journalArticle	1980	Kereselidze, Sh I. A.	Protection of citrus plantations from short term frosts by using a written off reaction engine	Subtropicheskie kul'tury				0		1980	2021-07-16 19:24:53	2021-12-13 11:23:48																						Accession Number: rayyan-685944980 ISBN: 0491-4031
Agricola	journalArticle	1980	Jawanda, J. S.	Protect fruit trees against frost	Progressive farming				0		1980	2021-07-16 19:24:53	2021-12-13 11:23:48																						Accession Number: rayyan-685944993 ISBN: 0555-4365
Agricola	journalArticle	1980	Cross, D.	Frost protection	New Zealand journal of agriculture				0		1980	2021-07-16 19:24:53	2021-12-13 11:23:48																						Accession Number: rayyan-685945131 ISBN: 0028-8241
Agricola	journalArticle	1980	Cottrill, C.; Blizzard, S.; Rezek, A.	Frost protection helicopters vs. wind machines	Mountaineer grower				0		1980	2021-07-16 19:24:53	2021-12-13 11:23:48																						Accession Number: rayyan-685945134
Agricola	journalArticle	1980	Chanukvadze, A. Sh; Ramishvili, G. G.; Dzhakeli, T. M.	Measures for the protection of citruses from frosts	Subtropicheskie kul'tury				0		1980	2021-07-16 19:24:53	2021-12-13 11:23:48																						Accession Number: rayyan-685945153 ISBN: 0491-4031
Agricola	journalArticle	1980	Beerens, A.	La protection de la vigne contre le gel par aspersion	Vigneron champenois				0		1980	2021-07-16 19:24:53	2021-12-13 11:23:48																						Accession Number: rayyan-685945204 ISBN: 0049-643X
Baidu Scholar	journalArticle	1980	Bearden, B. E.	Frost protection uses a variety of devices	California Agriculture				http://www.cabdirect.org/abstracts/19800388243.html	Not available – first paragraph follows:Both spring and fall low temperature injury to vines is common in parts of California. Temperatures that cause winter kill of fully dormant vines—10° F (−12° C)—rarely occur in the grape-growing regions.	1980	2021-09-26 15:43:54	2021-12-13 10:39:57	2021-09-26 15:43:18	38-39																		Baidu Scholar				frost; grapes; protection; METHODOLOGY
Agris	journalArticle	1981	Blondel, L; Le Bourdelles, J	Antifrost protection of Citrus and avocado plantations in Corsica [temperature, frost control; France	Somivac				https://scholar.google.com/scholar_lookup?title=%5BAntifrost+protection+of+Citrus+and+avocado+plantations+in+Corsica+%5Btemperature%2C+frost+control%3B+France%5D%5D&author=Blondel%2C+L.+%28INRA%2C+San+Giuliano%2C+20+-+San+Nicolao+%28France%29.+Station+de+		1981	2021-04-03 10:28:38	2021-08-05 09:01:53		13–22		100											French
Web of Science Core collection	journalArticle	1981	Lindow, S E	FROST DAMAGE TO PEAR REDUCED BY ANTAGONISTIC BACTERIA, BACTERICIDES, AND ICE NUCLEATION INHIBITORS	Phytopathology		0031-949X		0		1981	2021-04-03 10:38:41	2021-04-16 09:10:53		237		2	71										English							Place: UNIV CALIF BERKELEY, DEPT PLANT PATHOL, BERKELEY, CA 94720 USA.
CAB Abstracts	journalArticle	1981		Results of measurements of the effectiveness of an air agitator device as a means of protection against Spring frosts	Bulletin d'Information du CEMAGREF			https://hal.inrae.fr/hal-02604038	https://www.cabdirect.org/cabdirect/abstract/19812412605	A report on experiments carried out in a pear orchard is presented. Five pylons, 12 m high were erected, one near the rotating blower and the other 222 m away outside the orchard acting as a control. The pylons had temperature sensors at 0.50, 1.50, 2.50, 6.0 and 12.0 m above the ground and the control pylon carried an anemometer and a psychrometer. Five further temperature sensors were set up at…	1981	2021-06-07 13:17:22	2021-12-13 11:24:26		33-52		No. 286											French			CABDirect
Agricola	journalArticle	1981	Snyder, R. L.; Pehrson, J. E.; Hatfield, J. L.	Removing leaf litter doesn't protect oranges from frost	California agriculture - California Agricultural Experiment Station				0		1981	2021-07-16 19:24:53	2021-12-13 11:23:48																						Accession Number: rayyan-685944762 ISBN: 0008-0845
Agricola	journalArticle	1981	Robakidze, S. M.; Abramishvili, T. I.; Mamporiia, R. D.	Radiation burner for gaseous heating of lemon plantations [Protection from frost injury]	Subtropicheskie kul'tury				0		1981	2021-07-16 19:24:53	2021-12-13 11:23:48																						Accession Number: rayyan-685944804 ISBN: 0491-4031
Agricola	thesis	1981	Rasenack, Elke	Nebenwirkungen einer Frostschutzberegnung zu Äpfeln in der niederelbischen Marsch					0		1981	2021-07-16 19:24:53	2021-12-13 11:23:48													s.n	[Germany								Accession Number: rayyan-685944813 Pages: 156
Agricola	journalArticle	1981	Fulga, I. G.	Due attention to the protection of the fruit tree framework [Solar burns, frost damage, control of pests and diseases]	Sadovodstvo, vinogradarstvo i vinodelie Moldavii				0		1981	2021-07-16 19:24:53	2021-12-13 11:23:48																						Accession Number: rayyan-685945066 ISBN: 0371-4594
Agricola	journalArticle	1981	Carran, P. S.	Wind machines and frost protection in New Zealand	Project report - New Zealand Agricultural Engineering Institute				0		1981	2021-07-16 19:24:53	2021-12-13 11:23:48																						Accession Number: rayyan-685945160
Agricola	journalArticle	1981	Ballard, J. K.	Frost protection in the eighties	Proceedings - Washington State Horticultural Association				0		1981	2021-07-16 19:24:53	2021-12-13 11:23:48																						Accession Number: rayyan-685945223
Agricola	journalArticle	1981	Agadzhanian, Zh A.; Pogosbekian, S. V.	Combined working unit for covering vineyards [Protection from winter frosts]	Vinodelie i vinogradarstvo SSSR				0		1981	2021-07-16 19:24:53	2021-12-13 11:23:48																						Accession Number: rayyan-685945257 ISBN: 0042-6318
Web of Science Core collection	journalArticle	1982	Lindow, S E	INTEGRATED CONTROL OF FROST INJURY AND FIRE BLIGHT OF PEAR WITH ANTAGONISTIC EPIPHYTIC BACTERIA	Phytopathology		0031-949X		https://apsjournals.apsnet.org/action/doSearch?AllField=INTEGRATED+CONTROL+OF+FROST+INJURY+AND+FIRE+BLIGHT+OF+PEAR+WITH+ANTAGONISTIC+EPIPHYTIC+BACTERIA		1982	2021-04-03 10:42:14	2021-04-17 10:57:22		946		7	72										English							Place: UNIV CALIF BERKELEY,DEPT PLANT PATHOL,BERKELEY,CA 94720.
Agricola	journalArticle	1982	Morrow, C. T.; Phillips, J. R.; Perry, K. B.	Variable rate sprinkling systems for frost protection	Paper - American Society of Agricultural Engineers (Microfiche collection)				0		1982	2021-07-16 19:24:53	2021-12-13 11:23:48		82-2514																				Accession Number: rayyan-685944882
Agricola	journalArticle	1982	Fry, A. W.	Frost protection by sprinkling	Proceedings - Washington State Horticultural Association				0		1982	2021-07-16 19:24:53	2021-12-13 11:23:48																						Accession Number: rayyan-685945071
Agris	journalArticle	1983	Hurter, J; Umiker, T; Tanner, H; Pfammatter, W	Does application of gibberellic acid [to prevent frost damage] reduce the quality of William pears?	Schweizerische Zeitschrift fuer Obst- und Weinbau einschliesslich Verwertung (Switzerland)				https://scholar.google.com/scholar_lookup?title=%5BDoes+application+of+gibberellic+acid+%5Bto+prevent+frost+damage%5D+reduce+the+quality+of+William+pears%3F%5D&author=Hurter%2C+J.&publication_year=1983		1983	2021-04-03 10:34:20	2021-12-13 10:38:20		517-521		19											German
Agris	journalArticle	1983	Keulemans, J	Night frosts: effect of the site of the orchard on damage manifestations	Fruit belge				https://scholar.google.com/scholar_lookup?title=%5BNight+frosts%3A+effect+of+the+site+of+the+orchard+on+damage+manifestations+%5D&author=Keulemans%2C+J.&publication_year=1983		1983	2021-04-03 10:44:33	2021-07-06 07:39:35		293–298		404	51										French
Scopus	report	1983	Carran, P S	SPRINKLER PERFORMANCE FOR FROST PROTECTION SYSTEMS					https://www.scopus.com/inward/record.uri?eid=2-s2.0-0020648018&partnerID=40&md5=f89d72fe223f6bd4462e712999b66503	Frost protection using overhead sprinkler systems has become increasingly important in New Zealand horticulture since the mid-1970's. The reasons for this change and the problems created by the rapidity with which it occurred have been examined. The design requirements of sprinkler frost protection systems are considered. A performance parameter which is based on the percentage of the area receiv…	1983	2021-04-03 10:51:51	2021-12-13 11:24:52															English							Publication Title: Project Report - New Zealand Agricultural Engineering Institute
Agricola	journalArticle	1984	Pehrson, J.	Pointers on planning a citrus frost protection program	Citrograph				0		1984	2021-07-16 19:24:53	2021-12-13 11:23:48																						Accession Number: rayyan-685944843 ISBN: 0009-7578
Agricola	journalArticle	1984	Parsons, L. R.	Use of microsprinklers for cold protection in an advective freeze	Citrus industry				0		1984	2021-07-16 19:24:53	2021-12-13 11:23:48																						Accession Number: rayyan-685944849 ISBN: 0009-7594
Agricola	journalArticle	1984	Hardy, N. G.	Cold protection for freeze-damaged trees	Citrus industry				0		1984	2021-07-16 19:24:53	2021-12-13 11:23:48																						Accession Number: rayyan-685945029 ISBN: 0009-7594
Web of Science Core collection	journalArticle	1985	Parsons, L R; Combs, B S; Tucker, D P H	CITRUS FREEZE PROTECTION WITH MICROSPRINKLER IRRIGATION DURING AN ADVECTIVE FREEZE	Hortscience		0018-5345		0		1985	2021-04-03 10:31:27	2021-04-13 21:07:30		1078–1080		6	20										English							Place: UNIV FLORIDA,CTR AGR RES & EDUC,LAKE ALFRED,FL 33850.
Web of Science Core collection	journalArticle	1985	Samorodov, V N; Golubinsky, I N	STIMULATION OF FRUIT FORMATION AND PARTHENOCARPY IN PEARS BY PROLINE AND GIBBERELLIN TREATMENT OF FLOWERS INJURED BY FROSTS	Dopovidi Akademii Nauk Ukrainskoi Rsr Seriya B-Geologichni Khimichni Ta Biologichni Nauki		0002-3523		0		1985	2021-04-03 10:52:05	2021-04-13 21:08:29		55–58		12											Ukrainian							Place: SAMORODOV, VN (corresponding author), POLTAVA AGR INST,POLTAVA,UKRAINE,USSR.
CAB Abstracts	journalArticle	1985	John, P. H.	Overhead targeted frost protection	Project Report, New Zealand Agricultural Engineering Institute, Lincoln College				https://www.cabdirect.org/cabdirect/abstract/19862427720	Preliminary investigations into the use of mini-sprinklers attached to overhead laterals for frost protection of fruit trees are reported. The protection efficiency of this technique under New Zealand conditions was measured and its impact-drive sprinkler networks were assessed. Twenty-nine temperature sensors, in the form of artifical buds, were attached to a tree situated beneath an experimenta…	1985	2021-06-07 13:28:10	2021-12-13 11:24:26		74pp					Project Report, New Zealand Agricultural Engineering Institute, Lincoln College								English			CABDirect
CAB Abstracts	journalArticle	1985	Parsons, L. R.; Wheaton, T. A.; Stewart, I.	Observations on the use of water and coverings for cold protection during an advective freeze	Proceedings of the Florida State Horticultural Society		0886-7283		https://www.cabdirect.org/cabdirect/abstract/19860340597	Observations were made after a severe advective freeze on 20-23 January, 1985, when minimum temperatures were 19°F on 2 nights and 29° on the third night. In one block of young Navel orange on Carrizo citrange trees, microsprinklers delivering about 23 gal/h and with caps rotating over 180° were operated during the first 2 nights while in another section of the orchard they were used only on the …	1985	2021-06-07 13:36:59	2021-12-13 11:24:26		57-60			98										English			CABDirect
Agricola	journalArticle	1985	Davies, F. S.; Jackson, L. K.	Methods of cold protection for young citrus trees	Fruit crops facts sheet				0		1985	2021-07-16 19:24:53	2021-12-13 11:23:48																						Accession Number: rayyan-685945119 ISBN: 1054-8319
Agricola	journalArticle	1985	Butler, M.	Frost protection involves many factors	Arizona farmer-stockman				0		1985	2021-07-16 19:24:53	2021-12-13 11:23:48																						Accession Number: rayyan-685945166 ISBN: 0004-1491
Agricola	journalArticle	1985		Evaluation of frost protection and rehabilitation of injured citrus trees after the freeze of February 25-27, 1981	Shikoku Nogyo Shikenjo hokoku = Bulletin of the Shikoku Agricultural Experiment Station				0		1985	2021-07-16 19:24:53	2021-12-13 11:23:48																						Accession Number: rayyan-685945270 ISBN: 0037-3702
Groene Kennis	journalArticle	1986	Janse, A J C	Als wapen tegen nachtvorst : beregenen fruitbomen kan zinvol zijn	De landbode / Drents Landbouw Genootschap 41 16: 29				http://na	De besluitvorming tot het al of niet toepassen van beregening tegen vorstschade is niet eenvoudig. Van groot belang in deze kwestie is de financiele draagkracht van de ondernemer. Na een uiteenzetting over het ontstaan van nachtvorst en de schade die deze kan veroorzaken, is een aantal punten genoemd waarop gelet moet worden voor een juiste wijze van beregenen	1986	2021-04-03 10:28:09	2021-04-13 21:01:06															Nederlands
Groene Kennis	journalArticle	1986	Janse, A J C	Beregenen van fruitpercelen tegen nachtvorst kan zinvol zijn	Boer en tuinder : weekblad van de Katholieke Nederlandse boeren en tuindersbond K.N.B.T.B. 40 1978: 54 - 55				http://na	In het kort wordt ingegaan op het ontstaan van nachtvorst, de schade aan bloemen en knoppen en praktische tips ten aanzien van het gebruik van een regeninstallatie	1986	2021-04-03 10:29:43	2021-09-24 09:56:56															Nederlands
Web of Science Core collection	journalArticle	1986	Perry, K B	FROSTPRO, A MODEL OF OVERHEAD IRRIGATION RATES FOR FROST FREEZE PROTECTION OF APPLE ORCHARDS	Hortscience		0018-5345		0		1986	2021-04-03 10:39:14	2021-04-13 21:08:01		1060–1061		4	21										English							Place: PERRY, KB (corresponding author), N CAROLINA STATE UNIV,DEPT HORT SCI,RALEIGH,NC 27695, USA.
Agris	journalArticle	1986	Dumartin, P; Camman, B	Incidences of the no-tillage on the winter frost damages of January 1985 [Bordelais area, France]					https://scholar.google.com/scholar_lookup?title=Incidences+of+the+no-tillage+on+the+winter+frost+damages+of+January+1985+%5BBordelais+area%2C+France%5D&author=Dumartin%2C+P.+%28Institut+Technique+de+la+Vigne+et+du+Vin%2C+Bordeaux+%28France%29%29&publicati		1986	2021-04-03 10:41:41	2021-04-17 13:42:31				1											French
Agris	journalArticle	1986	Weber, H J	Natural frost protection - Hardening of trees	Rheinische Monatsschrift fuer Gemuese Obst Zierpflanzen				https://scholar.google.com/scholar_lookup?title=%5BNatural+frost+protection+-+Hardening+of+trees%5D&author=Weber%2C+H.-J.&publication_year=1986		1986	2021-04-03 10:44:23	2021-12-13 10:42:39		144–145		3	74										German
Agris	journalArticle	1986	Graf, H; Prigge, H	Observations and trials on winter frost damages of apple trees in the Niederelbe fruit growing region	Mitteilungen des Obstbauversuchsringes des Alten Landes				https://scholar.google.com/scholar_lookup?title=%5BObservations+and+trials+on+winter+frost+damages+of+apple+trees+in+the+Niederelbe+fruit+growing+region%5D&author=Graf%2C+H.&publication_year=1986		1986	2021-04-03 10:44:45	2021-12-13 10:38:20		166-171		4	41										German
Scopus	report	1986	Anon	TARGETED FROST PROTECTION - ORCHARD TRIALS					https://www.scopus.com/inward/record.uri?eid=2-s2.0-0022730210&partnerID=40&md5=0643c125ad72ea53f57daed049390e3f	This study investigates the viability of targeting water onto fruit trees for frost protection, thus virtually eliminating unnecessary application to inter-row areas. An orchard trial was carried out in Central Otago, in which the performance of a minisprinkler-based targeted system was compared with that of the conventionally used impact-drive approach. In the targeted system, the minisprinklers…	1986	2021-04-03 10:53:43	2021-12-13 11:24:52															English							ISBN: 00779547 (ISSN) Publication Title: Project Report - New Zealand Agricultural Engineering Institute
Web of Science Core collection	journalArticle	1986	Bourgeois, W J; Adams, A J	THE EFFECTS OF LOW-VOLUME SPRINKLER IRRIGATION ON FREEZE PROTECTION OF CITRUS	Hortscience		0018-5345		0		1986	2021-04-03 10:55:00	2021-04-13 20:57:27		937		4	21										English							Place: LOUISIANA STATE UNIV,LOUISIANA AGR EXPT STN,CITRUS RES STN,PORT SULPHUR,LA 70083.
Agricola	journalArticle	1986	Smith, P. F.	Citrus cold protection	HortScience				0		1986	2021-07-16 19:24:53	2021-12-13 11:23:48																						Accession Number: rayyan-685944765 ISBN: 0018-5345
Agricola	journalArticle	1986	Martsolf, J. D.; Wiltbank, W. J.; Hannah, H. E.; Fernandez, R. T.; Bucklin, R. A.; Datta, A.	Freeze protection potential of windbreaks	Proceedings of the ... annual meeting of the Florida State Horticulture Society				0		1986	2021-07-16 19:24:53	2021-12-13 11:23:48																						Accession Number: rayyan-685944907 ISBN: 0886-7283
Agricola	journalArticle	1986	Klassen, P.	Revolution in frost control	Western fruit grower				0		1986	2021-07-16 19:24:53	2021-12-13 11:23:48																						Accession Number: rayyan-685944971 ISBN: 0164-6001
Agricola	journalArticle	1986	Evans, R. G.	Orchard frost protection research and experiences in Washington	Annual report - Michigan State Horticultural Society				0		1986	2021-07-16 19:24:53	2021-12-13 11:23:48																						Accession Number: rayyan-685945089
Agricola	journalArticle	1986	Ballard, J. K.	Orchard planning, installation and practices for frost control	Proceedings - Washington State Horticultural Association				0		1986	2021-07-16 19:24:53	2021-12-13 11:23:48																						Accession Number: rayyan-685945222
Agricola	book	1986	John, PH	Targeted frost protection, orchard trials					https://books.google.be/books/about/Targeted_Frost_Protection_Orchard_Trials.html?id=rpDqxAEACAAJ&redir_esc=y		1986	2021-08-02 09:52:00	2021-12-13 11:23:42													New Zealand Agricultural Engineering Institute, Lincoln College	Canterbury, N.Z
Web of Science Core collection	journalArticle	1987	Parsons, L R; Wheaton, T A	COVERS AND MICROSPRINKLER IRRIGATION IMPROVE YOUNG CITRUS TREE FROST PROTECTION	Hortscience		0018-5345		0		1987	2021-04-03 10:33:06	2021-04-13 21:07:36		1148		5	22										English							Place: UNIV FLORIDA,CTR AGR RES & EDUC,CTR CITRUS RES & EDUC,LAKE ALFRED,FL 33850.
Groene Kennis	journalArticle	1987	John, P	Frost protection : Fruitful sprinkling directly against frost	Grower 107 17: 23 - 27				https://library.wur.nl/link/resolve?sid=WUR:CLC&spage=23&epage=27&pages=5&pid=%3Cisn%3E714515%3C/isn%3E&genre=article&auinit=P&aulast=John&issn=0017-4785&volume=107&issue=17&date=1987&atitle=Frost%20protection%20%3A%20Fruitful%20sprinkling%20directly%20against%20frost&title=Grower&id=info:oclcnum/3147150		1987	2021-04-03 10:38:54	2021-12-13 10:42:39															Engels
Web of Science Core collection	journalArticle	1987	Evert, D R	FROST PROTECTION WITH A CENTER PIVOT OVER A PEACH ORCHARD	Hortscience		0018-5345		0		1987	2021-04-03 10:39:02	2021-04-16 09:07:50		1147–1148		5	22										English							Place: UNIV GEORGIA,DEPT HORT,TIFTON,GA 31793.
Web of Science Core collection	journalArticle	1987	Davies, F S; Rippetoe, L W; Jackson, L K	INTERMITTENT MICROSPRINKLER IRRIGATION AND TREE WRAPS FOR FREEZE PROTECTION OF YOUNG HAMLIN ORANGE TREES	Hortscience		0018-5345		0		1987	2021-04-03 10:42:18	2021-04-16 09:07:19		206–208		2	22										English							Place: DAVIES, FS (corresponding author), UNIV FLORIDA,DEPT FRUIT CROPS,GAINESVILLE,FL 32611, USA.
Web of Science Core collection	journalArticle	1987	Bourgeois, W J; Adams, A J	LOW-VOLUME SCAFFOLD BRANCH IRRIGATION FOR CITRUS FREEZE PROTECTION	Hortscience		0018-5345		0		1987	2021-04-03 10:43:11	2021-04-13 20:57:28		48–50		1	22										English							Place: BOURGEOIS, WJ (corresponding author), LOUISIANA STATE UNIV,CTR AGR,LOUISIANA AGR EXPT STN,CITRUS RES STN,PORT SULPHUR,LA 70083, USA.
CAB Abstracts	journalArticle	1987	Parsons, L. R.; Wheaton, T. A.	Microsprinkler irrigation for freeze protection: evaporative cooling and extent of protection in an advective freeze	Journal of the American Society for Horticultural Science		0003-1062		https://www.cabdirect.org/cabdirect/abstract/19880348682	Microsprinkler irrigation was found effective in providing frost protection for young citrus trees, but there was a risk of damaging trees during advective or windy freezes. The objectives of the studies were to monitor evaporative cooling and to determine if height of young tree protection could be increased to include the major scaffold branches. Microsprinklers were evaluated during a severely…	1987	2021-06-07 13:36:56	2021-12-13 11:24:26		897-902		6	112										English			CABDirect
CAB Abstracts	journalArticle	1987	Rieger, M.; Jackson, L. K.; Davies, F. S.	Microclimate of young citrus trees protected by microsprinkler irrigation during freeze conditions	Proceedings of the Florida State Horticultural Society		0886-7283		https://www.cabdirect.org/cabdirect/abstract/19890354015	Air temperature, dewpoint, net radiation and soil temperature were measured around 2-year-old Hamlin orange trees on sour orange rootstocks. Microsprinkler irrigation did not affect air temperature or dewpoint in the tree canopy during severe advective or radiative freezes. Net radiation measured 32 inches above the soil surface (the radiometers being placed directly over the water spray, between…	1987	2021-06-07 13:37:24	2021-12-13 11:24:26		109-112			100										English			CABDirect
CAB Abstracts	journalArticle	1987	Vaysse, P.; Reynier, P.	Irrigation. Micro-sprinklers: Operating tests below 0°C	Fruits et Légumes				https://www.cabdirect.org/cabdirect/abstract/19872432532	Micro-sprinklers normally used in summer beneath the vegetation were used at temp. below 0°C for frost protection sprinkling of citrus fruits, kiwis, etc. Results of tests on 3 micro-sprinklers at 2 pressures are presented. The effects of pressure, area irrigated, wind sensitivity and hydraulic characteristics were studied. Micro-sprinklers were not sufficiently reliable at these temp.	1987	2021-06-07 13:37:48	2021-12-13 11:24:26		14-15		No. 39											French			CABDirect
Agricola	journalArticle	1987	Ley, T. W.	Microsprinkler design and management considerations	Proceedings - Washington State Horticultural Association				0		1987	2021-07-16 19:24:53	2021-12-13 11:23:48																						Accession Number: rayyan-685944947 ISBN: 0149-6905
Agricola	book	1987	Snyder, Richard L.; Resources, University of California (System) Division of Agriculture and Natural	Passive Frost Protection of Trees and Vines					https://books.google.be/books?redir_esc=y&hl=nl&id=ClIuWQI_kYsC&dq=ClIuWQI_kYsC&focus=searchwithinvolume&q=results		1987	2021-08-02 09:52:19	2021-12-13 11:23:42			12										Cooperative Extension, University of California, Division of Agriculture and Natural Resources		en					Google Books		Google-Books-ID: ClIuWQI_kYsC
Web of Science Core collection	journalArticle	1988	Evert, D R	CENTER-PIVOT IRRIGATION FOR FROST PROTECTION OF A PEACH ORCHARD	Hortscience		0018-5345		0		1988	2021-04-03 10:30:31	2021-04-16 09:07:57		700–701		4	23										English							Place: EVERT, DR (corresponding author), UNIV GEORGIA,COASTAL PLAIN EXPT STN,DEPT HORT,TIFTON,GA 31793, USA.
Web of Science Core collection	journalArticle	1988	Martsolf, J D; Hannah, H E; Fernandez, R T	FREEZE PROTECTION WITH AN ORCHARD COVER	Hortscience		0018-5345		0		1988	2021-04-03 10:38:24	2021-04-13 21:06:29		723		3	23										English							Place: UNIV FLORIDA,INST FOOD & AGR SCI,DEPT FRUIT CROPS,GAINESVILLE,FL 32611.
Agris	journalArticle	1988	Grunow, J	How to avoid frost damage in young orchards	Erwerbsobstbau				https://scholar.google.com/scholar_lookup?title=How+to+avoid+frost+damage+in+young+orchards&author=Grunow%2C+J.&publication_year=1988		1988	2021-04-03 10:40:56	2021-12-13 10:38:20		53–55		2	30										German
CAB Abstracts	journalArticle	1988	Opperman, D.	Cherry "Umbrella" tried for protection against frost, wind, and rain	Good Fruit Grower		0046-6174		https://www.cabdirect.org/cabdirect/abstract/19890357959	Mature cv. Bing cherry trees were covered individually for 5 weeks with plastic film (impermeable to water) in a modified pollination cage. Differences in fruit quality between covered and uncovered trees were slight in a low-rain year though covering tended to reduce total cullage, cracking and wind damage. In another trial, cv. Rainier cherry trees were covered for 7 weeks with various types of…	1988	2021-06-07 13:36:01	2021-12-13 11:24:26		26-30		4	39										English			CABDirect
Agricola	journalArticle	1988	Stockwin, W.	Bacteria testing continues	Western fruit grower				0		1988	2021-07-16 19:24:53	2021-12-13 11:23:48																						Accession Number: rayyan-685944744 ISBN: 0164-6001
Agricola	journalArticle	1988	Rieger, M.; Krewer, G.	Cryoprotectant and antitranspirant efficacy for frost protection of Prunus flower ovaries	Proceedings of the ... annual meeting of the Florida State Horticulture Society				0		1988	2021-07-16 19:24:53	2021-12-13 11:23:48																						Accession Number: rayyan-685944805 ISBN: 0886-7283
Agricola	journalArticle	1988	Agren, J.	Between-year variation in flowering and fruit set in frost-prone and frost-sheltered populations of dioecious Rubus chamaemorus	Oecologia				0		1988	2021-07-16 19:24:53	2021-12-13 11:23:48																						Accession Number: rayyan-685945256 ISBN: 0029-8549
Groene Kennis	journalArticle	1989	Kolodziejczak, P	Frostschutz in polnischen Obstanlagen	Der Erwerbsobstbau : Berichte aus Wissenschaft und Praxis 31 3: 74 - 76				http://na	5-jarig onderzoek naar mogelijkheden ter voorkoming van nachtvorstschade. Het meest geschikt lijkt het verbranden van steenkoolbriketten te zijn, tijdens nachten waarbij nachtvorst in het late voorjaar kan optreden. Hoopvol zijn proeven met chemische middelen ter bescherming van knoppen, bloemen en jonge vruchten	1989	2021-04-03 10:39:16	2021-04-13 21:02:59															Duits
Agricola	journalArticle	1989	Green, R.	Frost protection: a matter of degrees	California grower				0		1989	2021-07-16 19:24:53	2021-12-13 11:23:48																						Accession Number: rayyan-685945048 ISBN: 0888-1715
Agricola	journalArticle	1989	Bekey, R.	Frost protection. Passive frost control methods. 2	California grower				0		1989	2021-07-16 19:24:53	2021-12-13 11:23:48																						Accession Number: rayyan-685945202 ISBN: 0888-1715
Baidu Scholar	journalArticle	1989	Fitzgerald; Christine	AVOCADO FUTURES.	Organic Gardening				http://search.ebscohost.com/login.aspx?direct=true&db=aph&AN=11961810&site=ehost-live	Offers organic gardening tips for avocado plants. Ways to encourage earlier fruiting; Raising of compatible varieties; Guarding of avocado plants against winter frost and spring drought; List of nurseries in Southern Florida that offer avocado stock.	1989	2021-09-26 16:24:28	2021-12-13 10:39:57	2021-09-26 16:24:22																			Baidu Scholar
Agricola	journalArticle	1990	McDonald, J.	Passive frost defense: dealing with tree damage	California grower				0		1990	2021-07-16 19:24:53	2021-12-13 11:23:48																						Accession Number: rayyan-685944902 ISBN: 0888-1715
Agris	journalArticle	1991	Rueger, H	Experiences with frost protection on South Tyrol	Rheinische Monatsschrift fuer Gemuese, Obst, Zierpflanzen				https://scholar.google.com/scholar_lookup?title=%5BExperiences+with+frost+protection+on+South+Tyrol%5D&author=Rueger%2C+H.+%28Lehr-+und+Versuchsanstalt+Auweiler-Friesdorf%2C+Koeln+%28Germany%29%29&publication_year=1991		1991	2021-04-03 10:37:44	2021-12-13 10:42:39		608–609		12	79										German
Agris	journalArticle	1991	Jourdain, J M	Frost damage: how orchards can cope (France)	Infos CTIFL		0758-5373		https://scholar.google.com/scholar_lookup?title=Frost+damage%3A+how+orchards+can+cope+%28France%29&author=Jourdain%2C+J.M.+%28Centre+Technique+Interprofessionnel+des+Fruits+et+Legumes%2C+Montauban+%28France%29.+Centre+d%27Experimentation+Fruits+et+Legumes		1991	2021-04-03 10:38:41	2021-12-13 10:38:20		30–32													French
Agris	journalArticle	1991	Jourdain, J M	Fruit trees crop management after frost	Arboriculture Fruitiere				https://scholar.google.com/scholar_lookup?title=%5BFruit+trees+crop+management+after+frost%5D&author=Jourdain%2C+J.M.+%28Centre+Technique+Interprofessionnel+des+Fruits+et+Legumes%2C+Montauban+%28France%29.+Centre+d%27Experimentation+Fruits+et+Legumes+de+M		1991	2021-04-03 10:39:28	2021-12-13 10:38:20		26–27			441			s: "Une conduite de bon sens [apres des degats dus au gel].							French
Agris	journalArticle	1991	Jourdain, J M	Protection against spring frost damage	ARBORICULTURE FRUITIERE (L')				https://scholar.google.com/scholar_lookup?title=%5BProtection+against+spring+frost+damage%5D&author=Jourdain%2C+J.M.+%28Centre+Technique+Interprofessionnel+des+Fruits+et+Legumes%2C+Montauban+%28France%29.+Centre+d%27Experimentation+Fruits+et+Legumes+de+Mi		1991	2021-04-03 10:47:56	2021-05-31 12:02:43		19–29													French
Agris	journalArticle	1991	Comite Interprofessionnel du Vin de Champagne, Epernay Services Techniques	Spring frosts in vineyards [systems against frost: direct heating of air, smudge pots, fuel spraying, control by water spraying, air circulation					https://scholar.google.com/scholar_lookup?q=%5BSpring+frosts+in+vineyards+%5Bsystems+against+frost%3A+direct+heating+of+air%2C+smudge+pots%2C+fuel+spraying%2C+control+by+water+spraying%2C+air+circulation%5D%5D		1991	2021-04-03 10:51:44	2021-08-04 13:27:19				2											French
	journalArticle	1991	Rueger, H	Wissenwertes ueber die Frostschutzberegnung	Rheinische Monatsschrift fuer Gemuese-, Obst- und Zierpflanzen 79 7: 396 - 398				0		1991	2021-04-03 10:59:17	2021-04-17 11:09:50															Duits
CAB Abstracts	journalArticle	1991	Bockstedte, W.	Irrigating beneath the crown of the tree using circular sprinklers	Mitteilungen des Obstbauversuchsringes des Alten Landes				https://www.cabdirect.org/cabdirect/abstract/19912451185	Sprinkling the underside of the crown of fruit trees for frost protection and irrigation purposes is discussed. Concepts relating to sprinkler usage are defined and operating principles such as overlapping of the circular areas irrigated, water distribution and water consumption are outlined. Specifications of a number of circular sprinklers for under-crown irrigation are presented in tables.	1991	2021-06-07 13:19:13	2021-12-13 11:24:26		359-367		10	46										German			CABDirect
CAB Abstracts	journalArticle	1991	Rieger, M.; Duemmel, M.; Myers, S. C.	Targeted low volume irrigation for freeze control in fruit crops	Pennsylvania Fruit News		0099-8877		https://www.cabdirect.org/cabdirect/abstract/19920315180	Water application by microsprinkler irrigation over and under trees for frost protection was studied in an orchard of mature cv. Loring peach trees on Lovell rootstocks at the University of Georgia in 1988 and subsequent years. The major advantages of the system over conventional overhead water application is the saving in water, energy and, consequently, cost. Wind reduces the effectiveness of t…	1991	2021-06-07 13:37:23	2021-12-13 11:24:26		69-75		4	71										English			CABDirect
Agricola	journalArticle	1991	Smith, R. W.	A look at frost protection after the freeze of 1990	California grower				0		1991	2021-07-16 19:24:53	2021-12-13 11:23:48		24-25		11	15																	Accession Number: rayyan-685944764 ISBN: 0888-1715
Agricola	journalArticle	1991	Newton, C.	Foliar spray barrier--shape of protection	Yearbook - California Macadamia Society				0		1991	2021-07-16 19:24:53	2021-12-13 11:23:48																						Accession Number: rayyan-685944873 ISBN: 0068-5720
Agricola	journalArticle	1991	Martsolf, J. D.	Cold protection strategies	Proceedings of the ... annual meeting of the Florida State Horticulture Society				0		1991	2021-07-16 19:24:53	2021-12-13 11:23:48																						Accession Number: rayyan-685944909 ISBN: 0886-7283
Agris	journalArticle	1992	Holubowicz, T	Chemical sprays as the method of fruit tree flowers protection against spring frost injuries	Fruit Sci. Rep.		0137-1479		https://scholar.google.com/scholar_lookup?title=Chemical+sprays+as+the+method+of+fruit+tree+flowers+protection+against+spring+frost+injuries&author=Holubowicz%2C+T.+%28Agriculture+University%2C+Poznan+%28Poland%29%29&publication_year=1992	The main goal of studies was to evaluate the effectiveness of Teric 12A23B, Brij 35 and Frostgard in the protection of fruit tree flower buds and flowers against the spring frost injury. The chemicals were used as foliage spray. It was found that application before spring frost made possible to protect flowers in the most years of the experiments, however the effects of applications were not alwa…	1992	2021-04-03 10:31:08	2021-08-02 13:07:44		95–103		3	19										English
Agris	journalArticle	1992	Grunow, J	Decision aids for frost protection irrigation	Mitteilungen des Obstbauversuchsringes des Alten Landes				https://scholar.google.com/scholar_lookup?title=%5BDecision+aids+for+frost+protection+irrigation%5D&author=Grunow%2C+J.+%28Obstbauversuchsring+Jork+%28Germany%29%29&publication_year=1992		1992	2021-04-03 10:33:31	2021-12-13 10:38:20		105–109		3	47										German
Web of Science Core collection	journalArticle	1992	Bourgeois, W J; Adams, A J	EVALUATION OF 13 NAVEL ORANGE CULTIVARS UNDER SCAFFOLD BRANCH IRRIGATION FREEZE PROTECTION DURING THE 1989 FREEZE	Florida State Horticultural Society. Meeting (USA)		: 0886-7283		0		1992	2021-04-03 10:37:01	2021-08-05 10:24:01		142-144			104										English							Publication Title: Proceedings of the 104th Annual Meeting of the Florida State Horticultural Society			Childers, N F
Groene Kennis	journalArticle	1992	Buchter - Weisbrodt, H	Existenzsicherung durch Bewaesserung : 23. Pfaelzer Obstbaumtag in Neustadt/Weinstrasse	Obstbau 17 3: 126 - 152				http://na	Adviezen voor irrigatie in verband met vorstbestrijding, waterbehoefte van de fruitbomen en voeding (middels druppelirrigatie)	1992	2021-04-03 10:37:37	2021-07-05 20:47:14															Duits
Groene Kennis	journalArticle	1992	Edelenbosch, J	Hooikanon als wapen tegen nachtvorst verkeert nog in experimentele fase : Emmeloorder fruitteler Jan Elshof moet uitvinding nog beproeven	Boer en bedrijf : agrarisch bulletin uitgave voor: Noordoostpolder, Oost- en Zuid-Flevoland en Wieringermeer 8 13: 11				http://na	Met een omgebouwd hooikanon kan men warmere lucht uit de hogere luchtlagen aanzuigen en vervolgens over de (koudere) grond weer uitblazen	1992	2021-04-03 10:40:49	2021-04-13 20:58:46															Nederlands
Web of Science Core collection	conferencePaper	1992	Parsons, L R; Wheaton, T A; Faryna, N D; Jackson, J L	IMPROVED CITRUS FREEZE PROTECTION WITH ELEVATED MICROSPRINKLERS					0		1992	2021-04-03 10:41:32	2021-08-05 09:50:42		144-147			104								Florida State Horticultural Soc	Winter Haven	English							Publication Title: Proceedings of the 104th Annual Meeting of the Florida State Horticultural Society			Childers, N F
Groene Kennis	journalArticle	1992	Zech, J	Weitere Moeglichkeiten der Spaetfrostbekaemfung im Obstbau	Obstbau 17 3: 153 - 154				http://na	Schade aan fruitbomen door nachtvorst kan worden voorkomen door roken. Het mengen van luchtlagen is een andere methode, waarbij de omgevingstemperatuur boven de schadegrens wordt gebracht. Beide methodes worden beschreven	1992	2021-04-03 10:58:41	2021-07-05 20:47:14															Duits
Agricola	journalArticle	1992	Knouse, M.	Frost control--wind towers	Annual report - Michigan State Horticultural Society		0096-7688		https://www.worldcat.org/wcpa/journaltitle/Annual+report+-+Michigan+State+Horticultural+Society		1992	2021-07-16 19:24:53	2021-12-13 11:23:48																						Accession Number: rayyan-685944970 ISBN: 0096-7688
Web of Science Core collection	journalArticle	1993	Gardea, A A; Lombard, P B; Crisosto, C H; Moore, L W; Fuchigami, L H; Gusta, L V	EVALUATION OF FROSTGARD AS AN ANTIFREEZE, INHIBITOR OF ICE NUCLEATORS, AND CRYOPROTECTANT ON PINOT-NOIR LEAF TISSUE	American Journal of Enology and Viticulture		0002-9254	https://www.ajevonline.org/content/44/2/232.article-info	0	Laboratory procedures were developed to determine the effectiveness of Frostgard (FG). Specific experiments tested its antifreeze, anti-ice nucleation, and cryoprotection properties in grapes. The freezing point of water was related to the amount of impurities in the water and less with FG concentration. FG at 1% (v/v) depressed the ice nucleation temperature (INT) of water solutions by 1-degrees…	1993	2021-04-03 10:37:12	2021-05-30 21:48:57		232–235		2	44										English							Place: OREGON STATE UNIV,DEPT HORT,CORVALLIS,OR 97331. UNIV SASKATCHEWAN,SASKATOON S7N 0W0,SASKATCHEWAN,CANADA. KEARNEY AGR CTR,PARLIER,CA 93648. OREGON STATE UNIV,DEPT BOT & PLANT PATHOL,CORVALLIS,OR 97331.
Agris	journalArticle	1993	Mittelstaedt, H	Methods of preventing spring frost injury, pt. 1	Erwerbsobstbau (				https://scholar.google.com/scholar_lookup?title=Methods+of+preventing+spring+frost+injury%2C+pt.+1&author=Mittelstaedt%2C+H.&publication_year=1993		1993	2021-04-03 10:43:37	2021-12-13 10:38:20		204–209		8	35										German
Agricola	journalArticle	1993	Faber, B.; Sakovich, N.	Frost protection: Saint Nick is on his way	Yearbook /				0		1993	2021-07-16 19:24:53	2021-12-13 11:23:48		86-89		39	9																	Accession Number: rayyan-685945086 ISBN: 0068-5720
Agricola	journalArticle	1993	Constantin, R. J.; Edling, R. J.; Bourgeois, W. J.	Citrus freeze protection study protective structures	LAES mimeo series		0895-1470		https://idiscover.lib.cam.ac.uk/primo-explore/fulldisplay?docid=44CAM_ALMA21335414230003606&context=L&vid=44CAM_PROD&lang=en_US&search_scope=default_scope&adaptor=Local%20Search%20Engine&tab=default_tab&query=any,contains,0895-1470,AND&mode=advanced&offset=0		1993	2021-07-16 19:24:53	2021-12-13 11:23:48		23-24		80					Citrus, fruit, and nut research													Accession Number: rayyan-685945143 ISBN: 0895-1470
Agricola	journalArticle	1993	Bourgeois, W. J.	The effect on yield and quality of citrus grown under freeze protection--1991	LAES mimeo series				https://idiscover.lib.cam.ac.uk/primo-explore/fulldisplay?docid=44CAM_ALMA21335414230003606&context=L&vid=44CAM_PROD&lang=en_US&search_scope=default_scope&adaptor=Local%20Search%20Engine&tab=default_tab&query=any,contains,0895-1470,AND&mode=advanced&offset=0		1993	2021-07-16 19:24:53	2021-12-13 11:23:48																						Accession Number: rayyan-685945184 ISBN: 0895-1470
Groene Kennis	journalArticle	1994	Dekens, M	Les gelees printanieres en vergers : conditions d'apparition et methodes de lutte passive	Le Fruit belge 62 448: 38 - 42				https://library.wur.nl/link/resolve?sid=WUR:CLC&spage=38&epage=42&pages=5&pid=%3Cisn%3E847407%3C/isn%3E&genre=article&auinit=M&aulast=Dekens&issn=0016-2248&volume=62&issue=448&date=1994&atitle=Les%20gelees%20printanieres%20en%20vergers%20%3A%20conditions%20d%27apparition%20et%20methodes%20de%20lutte%20passive&title=Le%20Fruit%20belge&id=info:oclcnum/2833415	Artikel over de nachtvorstgevoeligheid van bloemknoppen van fruitgewassen in verschillende stadia. Cultuurmaatregelen kunnen de temperatuur in de boomgaard in gunstige zin beinvloeden	1994	2021-04-03 10:42:52	2021-12-13 10:42:39															Frans
Groene Kennis	journalArticle	1994	Mittelstaedt, H	Massnahmen zum Schutz vor Spaetfroesten / Teil 2	Der Erwerbsobstbau : Berichte aus Wissenschaft und Praxis 36 1: 4 - 10				http://na	Onderzoek naar vermindering van nachtvorstschade in de fruitteelt door het toedienen van isolaten van bacteriestammen van Pseudomones syringae. Voor dit onderzoek werd mais als proefplant ingezet	1994	2021-04-03 10:43:23	2021-04-13 21:06:50															Duits
Agris	journalArticle	1994	Prakash, S; Nautiyal, M C	Protect pome and stone fruit orchards from frost and hailstorm damages	Indian Horticulture (India)		0019-4875		https://scholar.google.com/scholar_lookup?title=Protect+pome+and+stone+fruit+orchards+from+frost+and+hailstorm+damages&author=Prakash%2C+S.&publication_year=1994		1994	2021-04-03 10:47:53	2021-08-05 09:09:32		17–19		1											English
Baidu Scholar	journalArticle	1994	Ahmed, S.	EVALUATION OF A SPRINKLER IRRIGATION SYSTEM FOR FROST PROTECTION OF CITRUS CULTIVATION AND CONTRIBUTION OF THE TOPOGRAPHY ON THE CLIMATE OF THE REGION OF AEGION, GREECE					http://core.kmi.open.ac.uk/display/10944633		1994	2021-09-26 16:26:31	2021-12-13 10:39:57	2021-09-26 16:26:19																			Baidu Scholar
Groene Kennis	journalArticle	1995	Faby, R; Themann, O	Foerderung der Frosthaerte von Apfelbluehten - aus der Versuchsarbeit der V.B.O.G. Langfoerden	Obstbau 20 3: 134 - 137				http://na	Onderzoek naar de werking van groeibeinvloedende stoffen op de weerstand tegen nachtvorst	1995	2021-04-03 10:38:11	2021-07-05 20:47:14															Duits
Web of Science Core collection	book	1995	Parsons, L R; Wheaton, T A	Freeze protection of Florida citrus with microsprinkler irrigation		0-929355-62-8			0		1995	2021-04-03 10:38:23	2021-06-07 13:10:44			25–30		95								Amer Soc Agricultural Engineers	UNIV FLORIDA,CTR CITRUS RES & EDUC,IFAS,LAKE ALFRED,FL 33850.	English							Publication Title: Microirrigation for a Changing World: Conserving Resources/Preserving the Environment			Lamm, F R
CAB Abstracts	journalArticle	1995	Venner, R.; Blank, S. C.	Reducing citrus revenue losses from frost damage: wind machines and crop insurance	Giannini Foundation Information Series				https://www.cabdirect.org/cabdirect/abstract/19951806504	This study evaluates the effects of wind machines (which protect crops from freezing by warming orchards) and frost insurance on orange growers' expected revenues and risk in the San Joaquin Valley, California, USA. The cost-effectiveness of each risk management tool is estimated over a 15-year period using actual cost data and simulated benefits. The results are representative of a typical growe…	1995	2021-06-07 13:37:48	2021-12-13 11:24:26		ii + 61 pp.					Giannini Foundation Information Series								English			CABDirect				Place: Davis, California Publisher: Giannini Foundation of Agricultural Economics, University of California
Agris	thesis	1996	Benitez Molina, Gaudencio; Universidad Autonoma Chapingo, Chapingo Mex Departamento de Fitotecnia	Flowering induction and freezing resistance by foliar nutrition and rings in juvenile trees of peach segregates 86-28C x 88-11N (Prunus persica (L.) Batsch) in Montecillo, Mexico State					https://scholar.google.com/scholar_lookup?title=%5BFlowering+induction+and+freezing+resistance+by+foliar+nutrition+and+rings+in+juvenile+trees+of+peach+segregates+86-28C+x+88-11N+%28Prunus+persica+%28L.%29+Batsch%29+in+Montecillo%2C+Mexico+State%5D&author		1996	2021-04-03 10:38:09	2021-06-07 13:10:32															Spanish		PhD Thesis
CAB Abstracts	journalArticle	1996	Matthews, L.; Magein, H.	Influence of two water spraying regimes on the phenological development of the apple tree (Malus domestica Borkh.) cultivar Golden Delicious	Fruit Belge		0016-2248		https://www.cabdirect.org/cabdirect/abstract/19970306843	Spraying fruit trees with water from mid-January onwards cools them and delays flowering, allowing the blossom to avoid late frosts. In an experiment conducted at Gembloux, Belgium, with Golden Delicious from mid-January to mid-May 1995, 2 water-spraying regimes were used: (1) water was sprayed for 3 min when the air temperature exceeded 7°C, and (2) it was sprayed when the temperature of the bra…	1996	2021-06-07 13:33:56	2021-12-13 11:24:26		139-143		463	64										French			CABDirect
Groene Kennis	journalArticle	1997	van Assche, C	Praktijk probeert Amerikaanse methode uit	Vakdeel hard- en zachtfruit : gespecialiseerd vakdeel bij Groenten + fruit 23: 12 - 13				http://na	In de Amerikaanse staat Washington bestrijden fruittelers nachtvorst met windmachines. Enkele Nederlandse telers testen dat systeem	1997	2021-04-03 10:47:12	2021-07-05 20:47:14															Nederlands
Agris	journalArticle	1997	Langellier, F; Moncomble, D	Spring frosts. New experiments in the Champagne vineyard (France)	Vigneron Champenois		0049-643X		https://scholar.google.com/scholar_lookup?title=%5BSpring+frosts.+New+experiments+in+the+Champagne+vineyard+%28France%29%5D&author=Langellier%2C+F.+%28Comite+Interprofessionnel+du+Vin+de+Champagne%2C+Epernay+%28France%29%29&publication_year=1997	Materiels utilises contre les gelees de printemps: combustibles solides, contenant paraffine et copeaux ou sciure de feuillus ou de resineux; baches antigel (tissees ou non, en textiles synthetiques); et cables electriques chauffants	1997	2021-04-03 10:51:44	2021-08-05 09:14:28		13–28		4	118										French
Agris	journalArticle	1997	Bilavcik, A; Kokoskova, B; Zamecnik, J	The apple blossoms frost damage decreased by biological control agents of INA+ Pseudomonas syringae					https://scholar.google.com/scholar_lookup?title=The+apple+blossoms+frost+damage+decreased+by+biological+control+agents+of+INA%2B+Pseudomonas+syringae&author=Bilavcik%2C+A.&publication_year=1997	About 25 % of 71 screened bacterial strains produced antibiotic substances which inhibited the growth of INA+ strain Ps (Pseudomonas syringae) CCM 4073 in vitro. The selected antagonistic strains were non-pathogenic and also ice nucleation non-active (INA-), The three selected INA- antagonistic strains with the highest antibiosis in vitro were tested in experiments on detached flowering shoots of…	1997	2021-04-03 10:54:10	2021-04-13 20:57:10				2											English
CAB Abstracts	conferencePaper	1997	Dami, I.; Stushnoff, C.; Hamman, R. A., Jr.	Overcoming spring frost injury and delaying bud break in Vitis vinifera cv. Chardonnay grapevines					https://www.cabdirect.org/cabdirect/abstract/19980308818	Cryoprotective treatments were investigated in the laboratory and in the field in Colorado, USA, for their capacity to increase freezing resistance by slowing deacclimatization and delaying bud break of dormant Chardonnay grapevines. Late-winter/early-spring field applications increased freezing resistance of treated primary bud and cane tissues by 5 and 6.5°C, respectively, compared with untreat…	1997	2021-06-07 13:21:01	2021-12-13 11:24:26		II-67-II-70											Communications Services	New York	English			CABDirect
Agricola	journalArticle	1997	Reichert, B.	Science, soybean oil, and serendipity	Tennessee agri science : contributing to the development of Tennessee agriculture				https://eurekamag.com/research/016/984/016984688.php		1997	2021-07-16 19:24:53	2021-12-13 11:23:48		11-12		182																		Accession Number: rayyan-685944810
Agris	journalArticle	1998	Goergens, M; Meyer, G	Betriebswirtschaftliche Daten zur Frostschutzberegnung beim Apfel""[Economics by frost protection irrigation]	Obstbau				https://scholar.google.com/scholar_lookup?title=%5BEconomics+by+frost+protection+irrigation%5D&author=Goergens%2C+M.&publication_year=1998		1998	2021-04-03 10:29:45	2021-12-13 10:38:20		157–162		4	53										German
Scopus	journalArticle	1998	Peleg, Arie	Frost protection in high density orchards	International Water and Irrigation		03345807 (ISSN)		https://www.scopus.com/inward/record.uri?eid=2-s2.0-0032312497&partnerID=40&md5=243d5879373208daa0c710d04fbdc0ad	Targeted frost protection for high density planting was compared to conventional method in the experimental apple orchard of the Catholic Highschool in Geel, Belgium. Three types of sprinklers were compared: impact brass sprinklers; Dan 2001 microsprinklers; Dan 7955 strip microsprinklers. All treatments were turned on at 20:00 and turned off at 08:00 next morning. The temperature at the protecte…	1998	2021-04-03 10:38:58	2021-12-13 11:24:52		40–41		4	18										English							Place: Dan Sprinklers, Israel
Groene Kennis	journalArticle	1998	Zech, J	Frostschutz durch Raeuchern mit Stroh	Obstbau 23 4: 217 - 219				http://na	Met rook nachtvorstschade voorkomen in boomgaarden: voorlichting over materiaalgebruik en uitvoering	1998	2021-04-03 10:39:14	2021-07-05 20:47:14															Duits
Groene Kennis	journalArticle	1998	Braun, P; Engel, A	Frostschutzberegnung : wie sinnvoll ist der Einsatz von Mikrosprinklern?	Obstbau 23 4: 215 - 217				http://na	Beregeningssystemen tegen nachtvorst worden vergeleken	1998	2021-04-03 10:39:16	2021-07-05 20:47:14															Duits
Agris	journalArticle	1998	Osaer, A	Spring frost: using wind machines to mix air layers in frost protection""Gel de printemps: protection par brassage d'air avec les tours a vent	Infos CTIFL (France)		0758-5373		https://scholar.google.com/scholar_lookup?title=Spring+frost%3A+using+wind+machines+to+mix+air+layers+in+frost+protection&author=Osaer%2C+A.+%28Centre+Technique+Interprofessionnel+des+Fruits+et+Legumes%2C+Paris+%28France%29%29&publication_year=1998	Dans certaines situations, le brassage d'air permet d'augmenter la temperature au niveau des organes sensibles en melangeant la couche d'air froid pres du sol et celle d'air chaud situee au-dessus de la couche d'inversion. Les tours a vent sont utilisees pour effectuer ce brassage d'air. L'article en decrit le principe, le mode de fonctionnement et l'installation dans le verger avec les precautio…	1998	2021-04-03 10:51:41	2021-12-13 10:38:20		30–31													French
CAB Abstracts	journalArticle	1998	Osaer, A.; Saint-Hilary, J. F.; Trillor, M.; Lavoisier, C.; Quenol, H.	Wind machines	Arboriculture Fruitière		0003-794X		https://www.cabdirect.org/cabdirect/abstract/19992400524	The principles involved in installing wind machines in order to reduce the risk of frost damage to orchards are explained and the results are reported of trials with complementary heat sources at 3 sites in SE France during the spring of 1998. Temperature gradients are traced for the period between 23.00 h and 8.00 h with and without protection and at various distances from the wind machines The …	1998	2021-06-07 13:36:11	2021-12-13 11:24:26		24-28		No. 519											French			CABDirect
CAB Abstracts	book	1998	Osaer, A.; Vaysse, P.; Berthoumieu, J. F.; Audubert, A.; Trillot, M.	Spring frost, orchard protection		2-87911-124-2			https://www.cabdirect.org/cabdirect/abstract/19990306752	This book, intended largely as a practical guide for growers, has 5 chapters, covering the following aspects of spring frosts: (1) Risks of frost in France (by region, and a discussion of the frosts of 13-14 April, 1998); (2) Different frost situations (a consideration of different types of frost and its action in plants); (3) Susceptibility of different species (biological resistance, critical t…	1998	2021-06-07 13:36:15	2021-12-13 11:24:26			151 pp.										Centre Technique Interprofessionnel des Fruits et Légumes (CTIFL)	Paris	French			CABDirect				Journal Abbreviation: Gel de printemps, protection des vergers. Publication Title: Gel de printemps, protection des vergers.
Agricola	book	1998	Cellier, P.; Centre technique interprofessionnel des fruits et, lÃ©gumes; Osaer, Albert	Gel de printemps: protection des vergers		2-87911-124-2			0		1998	2021-08-02 09:51:59	2021-12-13 11:23:42													Editions Centre technique interprofessionnel des fruits et lÃ©gumes	Paris
Agris	journalArticle	1999	Benito Calvo, A; Fabo Boneta, J M; Rodríguez Eguilaz, J J	Análisis técnico-económico de los sistemas antihelada""[Technic-economical analysis of frost defence systems]	Navarra Agraria (España)				https://scholar.google.com/scholar_lookup?title=%5BTechnic-economical+analysis+of+frost+defence+systems%5D&author=Benito+Calvo%2C+A.&publication_year=1999		1999	2021-04-03 10:28:21	2021-08-05 09:17:45		9–13		117											Spanish
Agris	journalArticle	1999	Molina V, Leonardo Alejandro; Universidad Catolica de Valparaiso, Quillota Fac de Agronomia	Descripcion tecnica y evaluacion economica de diferentes metodos de control de heladas en palto (Persea americana Mill.)""[Technical description and economic evaluation of different methods to control frost damage in avocado (Persea americana Mill.)]					https://scholar.google.com/scholar_lookup?title=%5BTechnical+description+and+economic+evaluation+of+different+methods+to+control+frost+damage+in+avocado+%28Persea+americana+Mill.%29%5D&author=Molina+V%2C+Leonardo+Alejandro&publication_year=1999	El palto (Persea americana Mill.) corresponde a un cultivo de zonas sub-tropicales, de buena rentabilidad y gran superficie en la zona central de Chile. En esta zona productora se ve afectado por bajas temperaturas, y dentro de sus variedades, el palto Hass (corresponde al de mayor superficie plantada) es el de mayor suceptibilidad a éstas. Estas bajas temperaturas pueden mermar notoriamente la p…	1999	2021-04-03 10:33:42	2021-05-31 07:38:47															Spanish
Agris	journalArticle	1999	Gorgens, M	Irrigation for frost control on apples. Economical data from the fruit growing region Lower Elbe river]""Frostschutzberegnung beim Apfel. Betriebswirtschaftliche Daten von der Niederelbe	Obstbau				https://scholar.google.com/scholar_lookup?title=%5BIrrigation+for+frost+control+on+apples.+Economical+data+from+the+fruit+growing+region+Lower+Elbe+river%5D&author=Gorgens%2C+M.&publication_year=1999		1999	2021-04-03 10:42:34	2021-12-13 10:38:20		225-228		4	24										German
Agricola	journalArticle	1999	Kallsen, C	Keeping central valley citrus from freezing	California grower: avocados, citrus, subtropicals.				https://scholar.google.com/scholar_lookup?title=Keeping+central+valley+citrus+from+freezing.&author=Kallsen%2C+C.&publication_year=1999		1999	2021-04-03 10:42:40	2021-08-05 09:14:52		7–9		10	23										English
Agris	journalArticle	1999	Langellier, F; Panigai, L	Spring frost control, new data [Champagne vineyard, France]]""Lutte contre les gelees de printemps: nouveaux acquis [Champagne, France	Vigneron Champenois (France)				https://scholar.google.com/scholar_lookup?title=%5BSpring+frost+control%2C+new+data+%5BChampagne+vineyard%2C+France%5D%5D&author=Langellier%2C+F.+%28Comite+Interprofessionnel+du+Vin+de+Champagne%2C+Epernay+%28France%29.+Services+Techniques%29&publication_	Sur le plan de la protection contre les gelees, peu de nouveautes mais ces deux dernieres annees ont ete mises a profit pour mieux etudier certains dispositifs: les baches et les fils electriques chauffants	1999	2021-04-03 10:51:37	2021-08-05 09:14:00		65–79													French
CAB Abstracts	journalArticle	1999	Ferree, D. C.; Scurlock, D. M.; Evans, R.	Influence of growth regulators, cropping, and number on replacement trunks of winter-injured 'Vidal Blanc' grapes	Research Circular - Ohio Agricultural Research and Development Center		0078-396X		https://www.cabdirect.org/cabdirect/abstract/20000307028	After significant winter injury to a vineyard of the cultivars Vidal Blanc, in the midwestern part of the USA in 1994, a series of studies were undertaken to investigate the effects of growth regulators, removing the top and shoot numbers on replacement trunks of the vines. Injured trunks and the entire vine tops were removed in May 1994. In June, July and August 1994, vines with 1-4 shoots were …	1999	2021-06-07 13:22:50	2021-12-13 11:24:26		100-106		No. 299											English			CABDirect
CAB Abstracts	journalArticle	1999	Hutin, C.	Frost protection: technical-economic analysis of different systems	Fruit Belge		0016-2248		https://www.cabdirect.org/cabdirect/abstract/19990312777	Costs for the installation and maintenance of 9 frost protection systems in French orchards are described. Systems include mist sprayers, micro-sprayers (which reduce water use by 30-40%), complex and simple heaters, paraffin wax candles, logs formed from a mixture of paraffin wax and sawdust, atomized fuel, and wind machines (with or without heating). Fixed costs of mist sprayers were high, but …	1999	2021-06-07 13:26:55	2021-12-13 11:24:26		145-151		481	67										French			CABDirect
CAB Abstracts	journalArticle	1999	Mader, S.	Apricots and late frost	Mitteilungen Klosterneuburg, Rebe und Wein, Obstbau und Früchteverwertung		0007-5922		https://www.cabdirect.org/cabdirect/abstract/20000312475	Measures to prevent frost and reduce frost injury to apricot trees are described, including suitable location of orchards, hedge planting, use of covers, use of smoke, use of artificial fog, wind machines, heating, spraying of water, and delayed flowering (using plant growth regulators, reflective paint, and spraying of crowns with water).	1999	2021-06-07 13:32:41	2021-12-13 11:24:26		220-223		6	49										German			CABDirect
Agris	journalArticle	2000	Langellier, F; Panigai, L	Protection against spring frosts: prospects in 2000 [Champagne vineyard (France)]]""Protection contre les gelees de printemps: les perspectives en 2000 [vignoble de Champagne (France)	Vigneron Champenois (France)		0049-643X		https://scholar.google.com/scholar_lookup?title=%5BProtection+against+spring+frosts%3A+prospects+in+2000+%5BChampagne+vineyard+%28France%29%5D%5D&author=Langellier%2C+F.+%28Comite+Interprofessionnel+du+Vin+de+Champagne%2C+Epernay+%28France%29.+Service+Tec	Les methodes de lutte contre le gel, en vignobles, sont: rechauffer l'air avec un combustible, aspersion d'eau, brassage de l'air, chauffage par fil, baches	2000	2021-04-03 10:47:57	2021-08-05 09:13:10		29–44													French
Groene Kennis	journalArticle	2001	Kepers, L	Niet over een nacht ijs bij aanschaf windmachine	Groenten + fruit : weekblad voor de voedingstuinbouw. Algemeen 11 17: 22 - 23				http://na	Techische beschrijving en werking van een windmachine voor nachtvorstbestrijding in de fruitteelt	2001	2021-04-03 10:44:33	2021-07-05 20:47:14															Nederlands
Groene Kennis	journalArticle	2002	Kepers, L	'Frostbuster verdient zich terug'	Groenten + fruit : weekblad voor de voedingstuinbouw. Algemeen 18: 53				http://na	Nachtvorstbestrijding in de fruitteelt met hete lucht: met de 'Frostbuster'is een nieuwe techniek ontwikkeld	2002	2021-04-03 10:39:13	2021-07-05 20:47:14															Nederlands
Agris	journalArticle	2002	Torrecilla Pita, J L	Sistemas antihelada en el viñedo""[Frost defence systems in vineyard]	Boletín Agrario - Comunidad de Madrid, Consejería de Economía e Innovación Tecnológica (España)		1575-7501		https://scholar.google.com/scholar_lookup?title=%5BFrost+defence+systems+in+vineyard%5D&author=Torrecilla+Pita%2C+J.L.&publication_year=2002		2002	2021-04-03 10:51:05	2021-08-05 09:08:48		31–33		35											Spanish
Groene Kennis	journalArticle	2003	Kepers, L	Flipper beregent doelgerichter : appel	Groenten + fruit : weekblad voor de voedingstuinbouw. Algemeen 5: 48				http://na	Doelgericht beregenen tegen nachtvorst vraagt veel minder water, is goedkoper en effectiever. Kosten en werking van een nieuwe regeninstallatie krijgen in dit artikel extra aandacht	2003	2021-04-03 10:38:05	2021-07-05 20:47:14															Nederlands
Agris	journalArticle	2003	Hennion, B; Breisch, H; Osaer, A; Gleizer, B	Protection methods against spring frosts""Face au gel printanier : les méthodes de lutte	Infos Ctifl (France)				https://scholar.google.com/scholar_lookup?title=Protection+methods+against+spring+frosts&author=Hennion%2C+B.+%28%28Centre+Technique+Interprofessionnel+des+Fruits+et+Légumes%2C+Paris+%28France%29%29%29&publication_year=2003	Les gelées printanières survenant lors de la floraison ou de la nouaison des arbres fruitiers ont des conséquences importantes sur les résultats économiques des exploitations. On peut distinguer différents types de gels: - le gel de rayonnement- le gel d'advection- le gel d'évaporation. La lutte contre les gelées passe par la mise en oeuvre de divers types de moyens: - des moyens de lutte passive…	2003	2021-04-03 10:47:58	2021-12-13 10:38:20		32–37		196											French
CAB Abstracts	journalArticle	2003	Hennion, B.; Breisch, H.; Osaer, A.; Gleizer, B.	Combating spring frost	Infos-Ctifl		0758-5373		https://www.cabdirect.org/cabdirect/abstract/20033194165	Spring frost that occur during the flowering or fruit set of the fruit trees have a major impact on the economic performance of orchards. Frost is differentiated into radiative, advective, and evaporative frost. The use of various methods (passive methods, i.e. site selection, cultivar selection, and soil management; information resources to obtain knowledge on the short- and medium-term risks of…	2003	2021-06-07 13:26:16	2021-12-13 11:24:26		32-37		No.196											French			CABDirect
CAB Abstracts	journalArticle	2004	Berthoumleu, J. F.; Lavoisier, C.; Edin, M.; Lemontey, J. M.; Mery, D.; Pouzoulet, D.; St Hilary, J. F.; Crete, X.; Tronel, C.; Ramel, J. P.; Borloli, P.; Charton, P.	Spring frost. The question of control techniques	Arboriculture Fruitière		0003-794X		https://www.cabdirect.org/cabdirect/abstract/20043032681	The results are presented of observations on the damage caused to fruit trees by frosts in France in April 2003 and techniques for reducing such damage are discussed. Three kinds of spring frosts and their causes are recognised. Passive control measures discussed include choice of plot, choice of variety, and soil maintenance. Methods for recognising the longer and shorter-term risks are discusse…	2004	2021-06-07 13:19:00	2021-12-13 11:24:26		19-26		No.579											French			CABDirect
CAB Abstracts	journalArticle	2004	Deckers, T.; Schoofs, H.	Results obtained with the Frostbuster in 2003	Fruit Belge		0016-2248		https://www.cabdirect.org/cabdirect/abstract/20053003204	The control of frost damage using a Frostbuster was studied in pear and apple orchards in Belgium during April 2003. The Frostbuster consists of a propane gas heater and a fan which blows warm air into trees from a certain distance. Temperature was measured over a period of 5 nights with and without the Frostbuster. The difference in temperature with and without the Frostbuster was 2.8°C near the…	2004	2021-06-07 13:21:18	2021-12-13 11:24:26		165-170		512	72										French			CABDirect
CAB Abstracts	book	2004	Osaer, A.	Orchard equipment		2-87911-160-9			https://www.cabdirect.org/cabdirect/abstract/20043148398	This monograph considers the equipment needed for the cultivation of fruit trees. Soil preparation and planting are discussed in the 1st chapter, including the action of different tools on the soil. Soil maintenance in orchards is described in the next chapter, with reference to chemical, mechanical and thermal weed control. Fertilizer application and fertilizer spreaders are the subject of the 3…	2004	2021-06-07 13:36:08	2021-12-13 11:24:26			285 pp.										Centre Technique Interprofessionnel des Fruits et Légumes	Paris	French			CABDirect				Journal Abbreviation: Matériels au verger Publication Title: Matériels au verger
CAB Abstracts	journalArticle	2004	Tilkens, N.	Control of spring frosts in cherry orchards with boxes of paraffin	Fruit Belge		0016-2248		https://www.cabdirect.org/cabdirect/abstract/20053003203	The use of paraffin to control spring frosts was studied in cherry orchards in Belgium during 2003. Each box contained 5.5 litres of paraffin, combustion lasted 8-10 h and liberated 40,000 kcal, making it possible to raise the temperature by 2-3°C. The critical temperatures at different stages of plant phenology and the influence of air relative humidity are considered. It is concluded that heati…	2004	2021-06-07 13:37:44	2021-12-13 11:24:26		161-164		512	72										French			CABDirect
Baidu Scholar	journalArticle	2004		FROST PROTECTION	Australian Table				http://connection.ebscohost.com/c/articles/13395899/frost-protection	Offers tips to reduce frost damage in the garden in cold climates. Ways to protect plantings made in the previous autumn.	2004	2021-09-27 10:12:26	2021-12-13 10:39:57	2021-09-27 10:12:26																			Baidu Scholar
Web of Science Core collection	journalArticle	2006	Tsipouridis, C; Thomidis, T; Xatzicharisis, I	Effect of sprinkler irrigation system on air temperatures and use of chemicals to protect cherry and peach trees from early spring frost	Australian Journal of Experimental Agriculture		0816-1089	10.1071/ea04014	0	The use of some chemicals including vitamins C and E, copper hydroxide, gibberellic acid, pinolene, urea, captan, ethephon, chlormequat chloride and paclobutrazol for early spring frost protection of cherry and peach trees was studied. Applications before frost of urea, copper hydroxide and a mix of glycerine or captan + vitamins C and E reduced the damage to flowers (at rates up to 40-60%), whil…	2006	2021-04-03 10:35:35	2021-06-10 14:14:51		697–700		5	46										English							Place: Pomol Inst, Imathia 59200, Greece. Thomidis, T (corresponding author), Pomol Inst, Imathia 59200, Greece. thomi-1@otenet.gr
Baidu Scholar	journalArticle	2006	Ghaemi, A. A.; Rafi, R. M.; Reza, S. A.	EVALUATION OF FROSTPRO MODEL FOR FROST PROTECTION OF PEACH ORCHARD BY SPRINKLER IRRIGATION					0	Man has long attemped to control the environment according to his needs. One of the phenamena with	2006	2021-09-17 08:01:37	2021-12-13 10:39:57																				Baidu Scholar
CAB Abstracts	journalArticle	2008		Equipment: the latest novelties	Arboriculture Fruitière		0003-794X		https://www.cabdirect.org/cabdirect/abstract/20083260737	This dossier gives a brief overview of the latest equipment available to fruit growers. Individual articles deal with (a) award-winning new equipment at the MIFFEL 2008 show, including electric working platforms for orchards; (b) protective clothing and gear, including suits, gloves, masks and filters, for operatives working with plant protection chemicals, as well as equipment for cabs of tracto…	2008	2021-06-07 13:17:30	2021-12-13 11:24:26		16-27		No.630											French			CABDirect
Baidu Scholar	journalArticle	2008	Rodda, K.	High tunnels offer excellent frost protection for several crops	NMPRO - Nursery Management & Production				http://connection.ebscohost.com/c/articles/34765403/high-tunnels-offer-excellent-frost-protection-several-crops	The article looks at the usefulness and value of high tunnels in protecting West Coast nurseries from frost. At Monrovia Growers in Visalia, California, acres of high tunnels have been in used for a number of years. It also indicates the protection provided by Haygrove tunnels for Bordier's Nursery in Somis, California when a freeze hit neighboring Ventura County. Information on a research by Gre…	2008	2021-09-26 16:03:00	2021-12-13 10:39:57	2021-09-26 16:02:41																			Baidu Scholar
Groene Kennis	journalArticle	2009	Smeets, H	Zaai rogge in tegen vorstschade : teeltadvies	De boomkwekerij : waarin opgenomen "De plantenbeurs" 11: 13				https://library.wur.nl/link/resolve?sid=WUR:CLC&spage=13&epage=&pages=NaN&pid=%3Cisn%3E1901100%3C/isn%3E&genre=article&auinit=H&aulast=Smeets&issn=0923-2443&issue=11&date=2009&atitle=Zaai%20rogge%20in%20tegen%20vorstschade%20%3A%20teeltadvies&title=De%20boomkwekerij%20%3A%20waarin%20opgenomen%20%22De%20plantenbeurs%22&id=info:oclcnum/72983827&id=info:oclcnum/437253043	Adviseur Hans Smeets adviseert vruchtboomkwekers rogge in te zaaien tegen vorstschade	2009	2021-04-03 10:59:27	2021-12-13 10:42:39															Nederlands
Agris	journalArticle	2010	Ortega López, V Universidad de Burgos Escuela Politécnica Superior; Sáez Saiz, L Junta de Castilla y León Pedrosa de Duero Burgos Estación de Avisos	Las heladas en el cultivo de la vid: tipos, daños y sistemas de control""[Frosts in grapevine growing: types, damages and control systems]	Tierras de Castilla y León. Agricultura				https://scholar.google.com/scholar_lookup?title=%5BFrosts+in+grapevine+growing%3A+types%2C+damages+and+control+systems%5D&author=Ortega+López%2C+V.%2C+Universidad+de+Burgos+%28España%29.+Escuela+Politécnica+Superior&publication_year=2010		2010	2021-04-03 10:42:47	2021-08-05 09:12:11		121–125		168											Spanish
Scopus	book	2010	Boman, B; Sanden, B; Peters, T; Parsons, L	Status of microsprinkler system design, operation, and maintenance in 2010		9781617822735 (ISBN)			https://www.scopus.com/inward/record.uri?eid=2-s2.0-79955140540&partnerID=40&md5=fff35f8e8388e35ef8d13b4eabf0a061	Microsprinkler irrigation is often the preferred method of irrigation for tree and vine crops since it provides a greater degree of freeze protection than drip irrigation and provides water and energy savings over sprinkler and flood irrigation methods. With chemigation, microirrigation also provides an economical method of applying fertilizer and other agricultural chemicals on a timely basis. H…	2010	2021-04-03 10:52:00	2021-12-13 11:24:52			861–873		2									University of Florida, Indian River Research and Education Center, 2199 South Rock Road, Fort Pierce, FL 34945, United States University of California Cooperative Extension, 1031 S. Mt. Vernon Ave., Bakersfield, CA 93307, United States Washington State Un	English							Publication Title: 5th National Decennial Irrigation Conference 2010, Held in Conjunction with Irrigation Show 2010			Biological, Engineers; Irrigation, Association
Baidu Scholar	journalArticle	2011		UNCOMMON COLO: Frost-protection lessons from the spring 2008 freeze in Northern California	Vineyard & Winery Management				0	Viticulturecross Northernaliforniaookn icyit duringhe earlyonthsf 2008.ccountshennd now describe "springromell"nd "perfecttorm." GlenncGourty,heCoop-erative Extension (UCCE)armdvisororen-docinond Lakeounties, explains why. "Twohings were goingnthatime: We experienced La Nina eventlong withool Pacific Decadalscillation (anceanemperaturenomaly),ndheseombinedoreate veryoldnd very dryonditions. Weadn…	2011	2021-09-27 10:04:52	2021-12-13 10:39:57								UNCOMMON COLO												Baidu Scholar
CAB Abstracts	journalArticle	2014	Hilaire, C.; Boubennec, A.; Mathieu, V.	Spring frost in peach (Part 2): susceptibility of the species and protection methods	Infos-Ctifl		0758-5373		https://www.cabdirect.org/cabdirect/abstract/20143118207	The susceptibility threshold of flower buds increases with development from -4°C at the swollen bud stage to -1°C at the fruit set stage. To avoid crop losses due to frost damage, implementing methods providing differing degrees of protection is indispensable. They should be adapted to the specific circumstances of the farm, even the plot, and passive and/or active protection methods should be us…	2014	2021-06-07 13:26:20	2021-12-13 11:24:26		38-42		No.299											French			CABDirect	http://www.ctifl.fr
Baidu Scholar	journalArticle	2015	Murphy, J.	Frost protection.					http://www.cabdirect.org/abstracts/19520304217.html	A further brief account of the use of a wind machine in an avocado orchard. [For an earlier report see H.A., 22: 853.	2015	2021-09-17 08:06:06	2021-12-13 10:39:57	2021-09-17 08:06:01																			Baidu Scholar				frost; orchards; frost protection; wind; avocados
Baidu Scholar	journalArticle	2015	Wang, J.; Wang, Q.; Jiang, J.; Zhang, S.; F Liu; Han, H.	Spring Frost Damage on Grape and Control Measures	Northern Horticulture				http://en.cnki.com.cn/Article_en/CJFDTotal-BFYY201524056.htm	In the spring of 2014,there were two consecutive and early-spring frost damage on grape in Turpan.The local production and economy suffered serious losses.Based on meteorological observation and investigation,this article analyzed the frost damage from the different terrain and height,and distance from the mountain and protection forest.The results showed that the more low-lying,closer to the gro…	2015	2021-09-26 15:51:00	2021-12-13 10:39:57	2021-09-26 15:50:58																			Baidu Scholar				frost damage; grape; control measures
Baidu Scholar	conferencePaper	2015	Leib, Brian G.; Fernandez, D.; Fisher, A.	A Frost Protection Design for Fruit Trees in Southwest Colorado	Management of Irrigation and Drainage Systems: Integrated Perspectives				http://cedb.asce.org/cgi/WWWdisplay.cgi?83531	The project explores the feasibility of producing commercial quantities of fruit in the high and arid environment of Southwestern Colorado by using low-volume water delivery systems for irrigation and frost protection. The demonstration was installed during the spring of 1992 and consists of a half-hectare plot with 40 trees each of apple, peach, and cherry cultivars. Half of the fruit trees have…	2015	2021-09-26 16:03:38	2021-12-13 10:39:57	2021-09-26 16:03:28																			Baidu Scholar
CAB Abstracts	thesis	2017	Hoffmann, A.	The risk of late frost and frost resistance of grapes, taking into account the technical defences of frost damage caused by wind machines					https://www.cabdirect.org/cabdirect/abstract/20183289395	This paper focuses on the identification, characterization and quantification of the risk factors associated with and damage caused by late frost on grape (Vitis vinifera) cultivation in Germany. The efficacy of the use of wind machines in the mitigation of late frost damage to grapes is also discussed.	2017	2021-06-07 13:26:32	2021-12-13 11:24:26			195 pp.										Hochschule Geisenheim University	Geisenheim	German			CABDirect				ISBN: 139783934742765
Agricola	journalArticle	2020		A new double-skin façade system integrated with TiO2 plates for decomposing BTEX	Building and Environment		0360-1323	10.1016/j.buildenv.2020.107037	https://www.sciencedirect.com/science/article/pii/S0360132320304170	This study proposes a novel double-skin façade integrated with TiO2 plates (T-DSF) for decomposing ambient air Benzene, Toluene, Ethylbenzene, and O-x…	2020-08-01	2021-10-15 11:37:38	2021-12-13 11:23:21	2021-10-15 11:37:38	107037			180										en					www.sciencedirect.com		Publisher: Pergamon
Baidu Scholar	journalArticle	2021	Atam, E.; Abdelmaguid, T. F.; Keskin, E.; Kerrigan, E. C.	A hybrid green energy-based framework with a multi-objective optimization approach for optimal frost prevention in horticulture				10.13140/RG.2.2.11506.63680	http://www.researchgate.net/publication/350874980_A_hybrid_green_energy-based_framework_with_a_multi-objective_optimization_approach_for_optimal_frost_prevention_in_horticulture	In this paper, first we propose a novel hybrid renewable energy-based solution for frost prevention in horticulture applications involving active heaters. Then, we develop a multi-objective robust optimization-based formulation to optimize the distribution of a given number of active heaters in a given large-scale orchard. The objectives are to optimally heat the orchard by the proposed frost pre…	2021	2021-09-16 09:27:23	2021-12-13 10:39:57	2021-09-16 09:27:22																			Baidu Scholar
Agris	conferencePaper		Seguin, B	Use of evaporative cooling to delay blooming [fruit trees, frost control: latest researches in USA					https://scholar.google.com/scholar_lookup?title=%5BUse+of+evaporative+cooling+to+delay+blooming+%5Bfruit+trees%2C+frost+control%3A+latest+researches+in+USA%5D%5D&author=Seguin%2C+B.+%28INRA+Centre+de+Recherches+d%27Avignon%2C+84+-+Montfavet+%28France%29.+			2021-04-03 10:57:15	2021-06-07 13:14:44															French
Agricola	book		Platt, R. G.	Treatment of freeze-damaged citrus and avocado trees					0			2021-08-02 09:51:06	2021-12-13 11:23:42														[Berkeley
Baidu Scholar	journalArticle		Li, C.	Impact and counter-measures of freezing and frost hazards					http://www.meeting.edu.cn/meeting/5000-130-1-1first:-last:http:/www.meeting.edu.cn/meeting/paper!detail1.action?id=6485	With the global climate variability and change, more and more extreme weather events such as drought, floods, low temperature and freezing, heavy winds and hail, were occurred increasingly and great losses caused for agro-forest industries. Though the global annual average temperature has increased by 0.74℃ during the last 100 years, the catastrophes related with low temperature including frost a…		2021-09-17 13:52:18	2021-12-13 10:39:57	2021-09-17 13:52:18																			Baidu Scholar
[truncated: 34 more columns]
