# Supplementary material for: Strategies for managing spring frost risks in orchards: effectiveness and conditionality—a systematic review
Source: Environ Evid. 2022 Sep 1;11:29. doi: 10.1186/s13750-022-00281-z (PMC11378767; doi:10.1186/s13750-022-00281-z)
Supplement: Supplementary file 7 — Additional file 7: Included studies and details on validity assessment. [file 13750_2022_281_MOESM7_ESM.xlsx]

## Sheet: Sheet1
Author	Year	Title	Selection bias 1 Inadequate randomisation	Location of temperature sensor given	Reporting bias	Baseline of test and control groups compare	Attrition bias due to incomplete outcome bias	Number of replications and sample size	Freezing damage assessment method	Performance bias and detection bias	Total	Inclusion
Centinari, M and Gardner, D M and Smith, D E and Smith, M S	2018	Impact of amigo oil and KDL on grapevine postbudburst freeze damage, yield components, and fruit and wine composition	FALSE	FALSE	FALSE	FALSE	FALSE	FALSE	FALSE	TRUE	Low	Yes
Jolivet, Y and Dubois, J M M and Granberg, H	1999	Abscisic acid treatment to avoid late spring frosts damage during 'Chardonnay' vines budbreak	TRUE	TRUE	FALSE	TRUE	FALSE	FALSE	TRUE	TRUE	High	Yes
Ding, G X and Wang, B G M and Qin, G J and Chen, Y F and Wang, B G M and Wen, P F	2018	A new technology for apricot frost disaster prevention	TRUE	FALSE	FALSE	TRUE	FALSE	TRUE	TRUE	TRUE	High	Yes
Alhamid, J O and Mo, C K and Zhang, X and Wang, P P and Whiting, M D and Zhang, Q	2018	Cellulose nanocrystals reduce cold damage to reproductive buds in fruit crops	TRUE	FALSE	TRUE	FALSE	TRUE	FALSE	FALSE	TRUE	High	Yes
Beyá-Marshall, V and Herrera, J and Santibáñez, F and Fichet, T	2019	Microclimate modification under the effect of stationary and portable wind machines	TRUE	FALSE	FALSE	FALSE	FALSE	FALSE	FALSE	TRUE	Medium	Yes
丁皓 and 张晓辉 and 范国强 and Ding, H and Zhang, X and Fan, G	2019	Design of fuzzy control system for orchard frost protection wind machine and experiments of frost protection effect	FALSE	FALSE	FALSE	FALSE	FALSE	FALSE	FALSE	TRUE	Low	Yes
Kose, C and Gunes, A and Kaya, O and Kitir, N and Turan, M and Sahin, F	2018	Freeze Injure and Antioxidant Enzyme Activity of Grapevine (Vitis Vinifera) Under Bio-Boron Fertilizer Applications	FALSE	FALSE	TRUE	FALSE	FALSE	FALSE	FALSE	TRUE	Medium	Yes
Di Giuseppe, A and Gambelli, A M and Rossi, F and Nicolini, A and Ceccarelli, N and Palliotti, A	2020	Insulating organic material as a protection system against late frost damages on the vine shoots	TRUE	FALSE	FALSE	TRUE	FALSE	FALSE	TRUE	TRUE	High	Yes
Yao, S R and Guldan, S and Heyduck, R	2019	High tunnel apricot production in frost-prone northern New Mexico	FALSE	FALSE	FALSE	FALSE	FALSE	FALSE	FALSE	TRUE	Low	Yes
Vávra, R and Jonáš, M and Kadlecová, V and Bílková, A and Ždárská, I and Falta, V and Litschmann, T	2019	Protection Against Radiation Frost Damage Of Sweet Cherries In The Bloom Stage By Use Of Rain Covers	TRUE	TRUE	FALSE	TRUE	FALSE	FALSE	TRUE	TRUE	High	Yes
Kurlus, R and Swierczynski, S and Rutkowski, K and Ratajkiewicz, H and Malinowska, A and Wyrwal, A	2017	Exogenus ‘GA3' and ‘GA4+7' effects on phenological indices, frost hardiness and quality properties of ‘English Morello' sour cherry (Prunus cerasus L.)	FALSE	FALSE	FALSE	FALSE	FALSE	FALSE	FALSE	TRUE	Low	Yes
Doesken, N J and McKee, T B and Renquist, A R	1989	Impact of exclusion netting row covers on arthropod presence and crop damage to ‘Honeycrisp' apple trees in North America: A five-year study	FALSE	FALSE	FALSE	FALSE	FALSE	FALSE	FALSE	TRUE	Low	Yes
Hu, Y G and Wu, W Y and De Melo-Abreu, J P and Shapland, T M and Zhang, H and Snyder, R L and Hong, Z and Snyder, R L	2015	Comparative experiments and effectiveness evaluation on vertical blowing fans (VBF) for frost protection	FALSE	FALSE	FALSE	FALSE	FALSE	FALSE	FALSE	FALSE	Low	Yes
Loseke, B A and Read, P E and Blankenship, E E	2015	Preventing spring freeze injury on grapevines using multiple applications of Amigo Oil and naphthaleneacetic acid	FALSE	FALSE	FALSE	FALSE	FALSE	FALSE	FALSE	TRUE	Low	Yes
Melgoza, F J and Kusakabe, A and Nelson, S D and Melgar, J C	2014	Exogenous Applications of Abscisic Acid Increase Freeze Tolerance in Citrus Trees	TRUE	FALSE	FALSE	FALSE	FALSE	FALSE	FALSE	TRUE	Medium	Yes
Francko, D A and Wilson, K G and Li, Q Q S Q and Equiza, M A	2011	A topical spray to enhance plant resistance to cold injury and mortality	TRUE	TRUE	TRUE	FALSE	FALSE	FALSE	TRUE	TRUE	High	Yes
Harrison, M R and Spiers, J D and Coneva, E D and Dozier, W and Woods, F M	2013	Orchard Design Influences Fruit Quality, Canopy Temperature, and Yield of Satsuma Mandarin (Citrus unshiu 'Owari')	TRUE	FALSE	FALSE	TRUE	FALSE	FALSE	TRUE	TRUE	High	Yes
Bayat, Hassan and Noghondar Morteza, Alirezaie and Neamati, Hossein and Nezami, Ahmad and Noghondar, Morteza Alirezaie and Neamati, Hossein and Nezami, Ahmad	2013	Exogenous application of ascorbic acid alleviates chilling injury in apricot (Prunus armeniaca L. cv. Shahroudi) flowers	TRUE	TRUE	FALSE	FALSE	FALSE	FALSE	TRUE	TRUE	High	Yes
Zhang, Y and Dami, I	2012	Improving freezing tolerance of 'chambourcin' Grapevines with exogenous abscisic acid	FALSE	NA	FALSE	FALSE	FALSE	FALSE	FALSE	TRUE	Low	Yes
Bound, S A and Miller, P	2016	Manipulating time of bud break, flowering and crop development of sweet cherry with the dormancy breaker Waiken®	TRUE	FALSE	FALSE	FALSE	FALSE	FALSE	TRUE	TRUE	High	Yes
Santiago-Mejía, H and Cortés-Flores, J I and Turrent-Fernández, A and Livera-Muñoz, M and García-Moya, E and Zavaleta-Mancera, H A and Volke-Haller, V H	2015	Response of peach [Prunus persica (L.) Batsch] trees composed by two cultivars in an environment of frost incidence: Bloom and fruit set	TRUE	FALSE	FALSE	FALSE	FALSE	TRUE	TRUE	TRUE	High	Yes
Vahid, I and Karem, C and Caroline, T and Martin, F and Rainvill, E and Hardy, G	2015	Micrometeorological Observations for the Evaluation of the Selective Inverted Sink against Radiation Frost and the Potential of a New Hybrid System	TRUE	FALSE	TRUE	TRUE	FALSE	FALSE	TRUE	TRUE	High	Yes
McArtney, S and Greene, D and Robinson, T and Wargo, J	2014	Evaluation of Ga4+7 plus 6-benzyladenine as a frost-rescue treatment for apple	FALSE	FALSE	FALSE	FALSE	FALSE	FALSE	FALSE	TRUE	Low	Yes
Battany, M C	2012	Vineyard frost protection with upward-blowing wind machines	TRUE	FALSE	FALSE	TRUE	FALSE	TRUE	TRUE	TRUE	High	Yes
Friend, A P and Trought, M C T and Stushnoff, C and Wells, G H	2011	Effect of delaying budburst on shoot development and yield of Vitis vinifera L. Chardonnay 'Mendoza' after a spring freeze event	FALSE	FALSE	TRUE	FALSE	FALSE	FALSE	FALSE	TRUE	Medium	Yes
Ghaemi, A A and Rafiee, M R and Sepaskhah, A R	2009	Tree-Temperature Monitoring for Frost Protection of Orchards in Semi-Arid Regions Using Sprinkler Irrigation	TRUE	FALSE	TRUE	FALSE	FALSE	FALSE	FALSE	TRUE	High	Yes
Ribeiro, A C and De Melo-Abreu, J P and Snyder, R L	2006	Apple orchard frost protection with wind machine operation	TRUE	FALSE	TRUE	FALSE	FALSE	FALSE	FALSE	TRUE	High	Yes
Lamb, D W	2009	Electrically heated cables protect vines from frost damage at early flowering	TRUE	FALSE	FALSE	FALSE	FALSE	FALSE	FALSE	TRUE	Medium	Yes
Smyth, M. and Skates H.	2008	A Passive Solar Water Heating System For Vineyard Frost Protection	TRUE	FALSE	FALSE	FALSE	TRUE	FALSE	TRUE	TRUE	High	Yes
Ouma, G	2008	Use of gibberellins to improve fruit set in pears after frost damage	TRUE	FALSE	FALSE	FALSE	FALSE	FALSE	FALSE	TRUE	Medium	Yes
Drogoudi, P and Tsipouridis, C and Thomidis, T and Terzis, T and Tsipouridis, G and Thomidis, T and Terzis, T	2006	Covering of peach (Prunus persica) flowers for early spring frost protection	FALSE	FALSE	FALSE	FALSE	FALSE	FALSE	FALSE	TRUE	Low	Yes
Blanke, M M and Balmer, M	2008	Cultivation of sweet cherry under rain covers	TRUE	FALSE	TRUE	FALSE	FALSE	FALSE	FALSE	TRUE	High	Yes
Nesbitt, M L and McDaniel, N R and Ebel, R C and Dozier, W A and Himelricks, D G and Himelrick, D G	2000	Performance of satsuma mandarin protected from freezing temperatures by microsprinkler irrigation	FALSE	NA	FALSE	FALSE	FALSE	FALSE	FALSE	TRUE	Low	Yes
Yarushnykov, V V and Blanke, M M	2005	Alleviation of frost damage to pear flowers by application of gibberellin	TRUE	FALSE	TRUE	FALSE	FALSE	FALSE	FALSE	TRUE	High	Yes
Moran, R E and Deyton, D E and Sams, C E and Cummins, J C	2000	Applying soybean oil to dormant peach trees thins flower buds	FALSE	TRUE	FALSE	FALSE	TRUE	FALSE	TRUE	TRUE	High	Yes
Sekozawa, Y and Sugaya, S and Gemma, H and Iwahori, S	2003	Cold tolerance in 'Kousui' Japanese pear and possibility for avoiding frost injury by treatment with n-propyl dihydrojasmonate	TRUE	FALSE	FALSE	FALSE	TRUE	FALSE	TRUE	TRUE	High	Yes
Holubowicz, T and Basak, A and Pacholak, E	2004	Effectiveness of HELP application on the protection of fruit plant flowers against frost	TRUE	FALSE	TRUE	TRUE	FALSE	TRUE	FALSE	TRUE	High	Yes
Albrecht, E and Schmitz-Eiberger, M and Brauckmann, M and Rademacher, W and Noga, G	2004	Use of prohexadione-calcium, vitamin E, and glycerine for the reduction of frost injury in apple (Malus domestica) flowers and leaves	TRUE	NA	FALSE	FALSE	FALSE	FALSE	FALSE	TRUE	Medium	Yes
Anconelli, S and Facini, O and Marletto, V and Pitacco, A and Rossi, F and Zinoni, F	2002	Micrometeorological test of microsprinklers for frost protection of fruit orchards in Northern Italy	FALSE	FALSE	TRUE	TRUE	FALSE	FALSE	TRUE	TRUE	High	Yes
Akca, Y and Murat Asma, B and Ayhan, C	2000	Studies on the effect of NPK fertilization on frost tolerance in the hacihalilodlu apricot (prunus armenica l.) cultivar	FALSE	FALSE	FALSE	TRUE	TRUE	NA	FALSE	TRUE	High	Yes
Balmer, M and Kunz, A and Blanke, M	2005	Forced cultivation of sweet cherries with overall cover from rain	TRUE	FALSE	FALSE	FALSE	FALSE	TRUE	TRUE	TRUE	High	Yes
Wölfel, D. and Noga, G.	1998	The Effect Of a-Tocopherol And Glycerol On Preventing Blossom Freezing Injury	TRUE	FALSE	FALSE	FALSE	FALSE	TRUE	FALSE	TRUE	High	Yes
Holubowicz, T	1993	Foliage sprays with frostgard, teric 12A23B and BRIJ 35 as a method to increase fruit tree flowers resistance to spring frost	TRUE	TRUE	TRUE	TRUE	TRUE	TRUE	TRUE	TRUE	High	Yes
Suranyi, D	1991	Hormonal control of frost injuries on apricot trees	TRUE	TRUE	FALSE	FALSE	FALSE	FALSE	FALSE	TRUE	High	Yes
Szücs, E	1996	Effect of nutrient supply on frost hardiness and fruit set of sour cherry flowers and on yield	TRUE	TRUE	TRUE	TRUE	TRUE	TRUE	TRUE	TRUE	High	Yes
Aoun, M F and Perry, K B and Swallow, W H and Werner, D J and Parker, M L	1993	ANTITRANSPIRANT AND CRYOPROTECTANT DO NOT PREVENT PEACH FREEZING-INJURY	TRUE	FALSE	TRUE	FALSE	FALSE	FALSE	TRUE	TRUE	High	Yes
Durner, E F and Gianfagna, T J	1992	INTERACTIONS OF ETHEPHON, WHITEWASHING, AND DORMANT OIL ON PEACH PISTIL GROWTH, HARDINESS, AND YIELD	TRUE	FALSE	TRUE	TRUE	TRUE	TRUE	TRUE	TRUE	High	Yes
Rieger, M and Myers, S C	1990	OVER-TREE MICROSPRINKLER IRRIGATION FOR SPRING FREEZE PROTECTION OF PEACHES	FALSE	FALSE	TRUE	FALSE	TRUE	TRUE	FALSE	TRUE	High	Yes
Zilkah, S and Wiesmann, Z and Klein, I and David, I	1996	Foliar applied urea improves freezing protection to avocado and peach	TRUE	TRUE	FALSE	FALSE	FALSE	FALSE	TRUE	TRUE	High	Yes
Deckers, T and Daemen, E	1996	Effect of GA3, GA4/7 on fruit set and fruit quality of the pear cultivars conference and durondeau	TRUE	TRUE	FALSE	FALSE	FALSE	TRUE	FALSE	TRUE	High	Yes
Solanelles, F and Planas, S	1993	Overhead microsprinkling irrigation for cold protection of apple and pear trees	TRUE	FALSE	FALSE	TRUE	FALSE	TRUE	TRUE	TRUE	High	Yes
Holubowicz, T	1985	Influence of growth regulator application on frost resistance of fruit tree shoots, spurs, flowers and fruitlets	TRUE	TRUE	TRUE	FALSE	TRUE	TRUE	TRUE	TRUE	High	Yes
Kolodziejczak, P and Hamer, P J	1985	Preliminary results of effect of some chemicals on spring frost tolerance and fruit set of apple trees and blackcurrant bushes	TRUE	TRUE	TRUE	FALSE	TRUE	TRUE	TRUE	TRUE	High	Yes
Coston, D C and Elkner, T E and Williamson, J G	1986	Mode of action of chemical treatments for peach bloom delay	FALSE	FALSE	FALSE	TRUE	FALSE	TRUE	TRUE	TRUE	High	Yes
Parsons, L R and Wheaton, T A and Whitney, J D	1981	LOW VOLUME MICROSPRINKLER UNDERTREE IRRIGATION FOR FROST PROTECTION OF YOUNG CITRUS TREES	TRUE	FALSE	TRUE	FALSE	TRUE	TRUE	TRUE	TRUE	High	Yes
Suranyi, D	1986	APFROS as a post frost compound for apricot varieties	TRUE	FALSE	TRUE	FALSE	TRUE	FALSE	TRUE	TRUE	High	Yes
Gianfagna, T J and Durner, E F and Teiger, G S	1989	Reducing low temperature injury to peach flower buds with ethephon	TRUE	TRUE	TRUE	FALSE	TRUE	TRUE	FALSE	TRUE	High	Yes
Sutherland, R A and Hannah, H E and Cook, A F and Martsolf, J D	1981	REMOTE SENSING OF THERMAL RADIATION FROM AN AIRCRAFT - AN ANALYSIS AND EVALUATION OF CROP-FREEZE PROTECTION METHODS	TRUE	FALSE	TRUE	FALSE	TRUE	FALSE	FALSE	TRUE	High	Yes
Sharratt, B S and Glenn, D M	1988	Orchard floor management utilizing soil-applied coal dust for frost protection. Part I. Potential microclimate modification on radiation frost nights	TRUE	FALSE	FALSE	FALSE	FALSE	TRUE	TRUE	TRUE	High	Yes
Bates, E M	1971	Temperature inversion and freeze protection by wind machine	TRUE	FALSE	TRUE	FALSE	TRUE	TRUE	TRUE	TRUE	High	Yes
Hewett, E W and Hawkins, J E	1968	Sprinkler Irrigation to Protect Apricots From Frost	TRUE	TRUE	TRUE	FALSE	TRUE	FALSE	FALSE	TRUE	High	Yes
Valli, V J	1970	The use of natural gas heating to prevent spring freeze damage in the appalachian fruit region of the United States	TRUE	FALSE	TRUE	FALSE	TRUE	FALSE	TRUE	TRUE	High	Yes
Cary, J W	1974	An energy-conserving system for orchard cold protection	TRUE	FALSE	TRUE	FALSE	TRUE	FALSE	TRUE	TRUE	High	Yes
Swarbrick, T	1945	Use of growth-promoting substances in the prevention of apple drop following frost [6]	TRUE	TRUE	TRUE	FALSE	TRUE	TRUE	TRUE	TRUE	High	Yes
Fox, R. D. and Brazee, R. D. and Ferree, D. C.	1980	The effect of orchard heaters on air movement and temperature	TRUE	FALSE	TRUE	TRUE	FALSE	FALSE	TRUE	TRUE	High	Yes
Vercammen, J. and Gomand, A. and Bylemans, D.	2015	Improving the fruit set of 'Conference' with gibberellins or Regalis	TRUE	NA	FALSE	FALSE	FALSE	TRUE	TRUE	TRUE	High	Yes
Crassweller, R. M. and Ferree, D. C.	1980	The effects of overtree misting for bloom delay on soil water status, net photosynthesis, transpiration, and carbohydrate levels of apple trees	TRUE	NA	FALSE	FALSE	FALSE	FALSE	FALSE	TRUE	Medium	Yes
Dami, I E and Beam, B A	2004	Response of Grapevines to soybean oil application	FALSE	NA	FALSE	FALSE	FALSE	FALSE	FALSE	TRUE	Low	Yes
Durner, E. F. and Gianfagna, T. J.	1990	Peach pistil growth inhibition and subsequent bloom delay by midwinter bud whitewashing	FALSE	NA	FALSE	TRUE	FALSE	FALSE	NA	TRUE	Medium	Yes
Mittelstädt, H	1996	Reduction of frost damage to fruit tree blossoms and corn plants by bactericides	FALSE	FALSE	TRUE	TRUE	TRUE	TRUE	FALSE	TRUE	High	Yes
Natali, S. and Guerriero, R. and Di Ciano, A. and Bianchi, M. L.	1987	Three years' results of winter evaporative cooling on Grapevines: effects on bud opening and crop characterstics	TRUE	NA	FALSE	TRUE	FALSE	FALSE	FALSE	TRUE	High	Yes
Hamer, P. J. C.	1980	An automatic sprinkler system giving variable irrigation rates matched to measured frost protection needs	TRUE	FALSE	FALSE	TRUE	FALSE	TRUE	FALSE	TRUE	High	Yes
Cervantes Flores, R. and López Jiménez, A. and Cortés Flores, J. I. and Gardea Béjar, A. A. and Acosta Hernández, R. and González Hernández, H.	2004	Soybean oil as bloom delayer in low chilling peaches	FALSE	NA	FALSE	FALSE	FALSE	TRUE	FALSE	TRUE	Medium	Yes
Martsolf, J. D.	1989	Heated irrigation cold protection	TRUE	FALSE	FALSE	FALSE	FALSE	FALSE	TRUE	TRUE	High	Yes
Pérez Marín, J. L. and Mayoral Rodríguez, M.	1996	Spring Frosts In Vineyards	TRUE	NA	FALSE	TRUE	FALSE	FALSE	FALSE	TRUE	High	Yes
Leumann, R and Boos, J	2004	Frostbekämpfung bei Kirschen	TRUE	TRUE	TRUE	TRUE	TRUE	TRUE	TRUE	TRUE	High	Yes
Flick, J D and Hermann, L	1981	EFFECTS OF GIBBERELLIC-ACID ON THE PEAR VARIETY PASSE CRASSANE. INCIDENCES ON FRUIT-SET AFTER FROST DAMAGE AT FULL BLOOM	TRUE	FALSE	TRUE	FALSE	TRUE	TRUE	TRUE	TRUE	High	Yes
Koc, A B and Heinemann, P H and Crassweller, R M and Morrow, C T	2000	Automated cycled sprinkler irrigation system for frost protection of apple buds	TRUE	FALSE	FALSE	FALSE	NA	TRUE	TRUE	TRUE	High	Yes
O'Connell, N. V. and Snyder, R. L.	1999	Cover crops, mulch lower night temperatures in citrus	TRUE	FALSE	FALSE	TRUE	FALSE	TRUE	TRUE	TRUE	High	Yes
Alfaro, J F and Griffin, R E and Keller, J and Hanson, G R and Anderson, J L and Ashcroft, G L and Richardson, E A	1974	PREVENTIVE FREEZE PROTECTION BY PRESEASON SPRINKLING TO DELAY BUD DEVELOPMENT	TRUE	FALSE	FALSE	TRUE	FALSE	TRUE	TRUE	TRUE	High	Yes
Oswalt, C. and Atwood, R. and Spann, T.	2011	Air temperatures within a Florida citrus grove using microsprinkler irrigation for cold protection	TRUE	FALSE	FALSE	TRUE	FALSE	TRUE	TRUE	TRUE	High	Yes
Vardar, A. and Taskin, O.	2014	An experience of peach orchard frost protection with upward-blowing wind machines in the east of Bursa, Turkey	TRUE	TRUE	TRUE	TRUE	FALSE	TRUE	NA	TRUE	High	Yes
Bar-Noy, Y and Sofer-Arad, C and Perel, M and Cohen, H and Senesh, N and Noy, M and Rubinovich, L	2019	Frost protection efficiency evaluation in avocado with a horizontal wind machine	TRUE	FALSE	FALSE	FALSE	FALSE	FALSE	FALSE	FALSE	Low	Yes
Wang, HongRui and Dami, I. E.	2020	Evaluation of budbreak-delaying products to avoid spring frost injury in Grapevines	FALSE	FALSE	FALSE	FALSE	FALSE	FALSE	NA	TRUE	Low	Yes
Mohammadi, Hamideh and Pakkish, Zahra and Saffari, Vahidreza	2015	Role of methyl jasmonate and salicylic acid applications on bloom delay, flowering and fruiting of ‘Elberta' Peach	FALSE	FALSE	FALSE	FALSE	FALSE	FALSE	FALSE	TRUE	Low	Yes
Webster, A. D.	1985	Delaying flowering and improving the yields of plum cultivars with ethephon and gibberellic acid sprays	TRUE	NA	NA	TRUE	TRUE	TRUE	TRUE	TRUE	High	Yes
Bates, E. and Lombard, P.	1978	Evaluation of temperature inversions and wind machine on frost protection in southern Oregon	TRUE	FALSE	FALSE	FALSE	TRUE	FALSE	TRUE	TRUE	High	Yes
Tilkens, N.	2004	Night frost control with pots of paraffin in the cherry orchard	TRUE	FALSE	FALSE	FALSE	TRUE	FALSE	TRUE	TRUE	High	Yes
de Sauvage, G	1995	Nachtvorstschade bestrijden met vitamine E	TRUE	TRUE	TRUE	FALSE	TRUE	NA	TRUE	TRUE	High	Yes
Deckers, T. and Schoofs, H.	2001	First experiences with the frostbuster to protect agianst frost in orchards	TRUE	FALSE	TRUE	FALSE	TRUE	FALSE	TRUE	TRUE	High	Yes
Daele, G. van and Vercammen, J. and Demeyere, A. and Flusu, F. and Lamont, R.	1998	Improving the fruit set of Jonagold with severe late spring frost damage	TRUE	FALSE	TRUE	FALSE	TRUE	TRUE	TRUE	TRUE	High	Yes
Deckers, T. and Schoofs, H.	2003	Results with the Frostbuster in 2003	TRUE	FALSE	TRUE	FALSE	TRUE	TRUE	FALSE	TRUE	High	Yes
Deckers, T. and Schoofs, H.	2006	Frostguard: a new technique of frost control in small orchards?	TRUE	FALSE	TRUE	FALSE	TRUE	FALSE	FALSE	TRUE	High	Yes
Cardinale, C and Texier, Y	1997	Frost control by sprinkler irrigation on cherry tree	TRUE	TRUE	TRUE	FALSE	TRUE	TRUE	TRUE	TRUE	High	Yes
Stynen, P.	2004	Results Frostbuster 2003: on average 3000 Euro more fruit per hectare	TRUE	TRUE	FALSE	FALSE	TRUE	TRUE	TRUE	TRUE	High	Yes
Cordy, C. B.	1965	Frost protection in pear orchards with overtree sprinklers	TRUE	FALSE	TRUE	FALSE	FALSE	FALSE	TRUE	TRUE	High	Yes
Wilson, Stephen	1999	Frost Management in Cool Climate Vineyards	TRUE	FALSE	TRUE	TRUE	TRUE	FALSE	TRUE	TRUE	High	Yes
Escalera, B. M. and Wineman, D. R.	1996	Microsprayer Frost Protection in Vineyards	FALSE	FALSE	TRUE	TRUE	FALSE	TRUE	NA	TRUE	High	Yes
DAVIS and R., L.	1977	AN EVALUATION OF FROST PROTECTION PROVIDED BY A WIND MACHINE IN THE OK...	TRUE	FALSE	FALSE	FALSE	FALSE	TRUE	TRUE	TRUE	High	Yes
Zislavsky, W.	1960	Studies and observations on the efficiency and economics of frost protection by primitive (oil) heaters.	TRUE	FALSE	FALSE	FALSE	FALSE	FALSE	NA	TRUE	Medium	Yes
Woodhead, I. and Richards, S. and Hayward, A. and Ltd, L. V.	2021	Improving Sprinkler Frost Protection In New Zealand Vineyards	TRUE	FALSE	FALSE	FALSE	FALSE	FALSE	FALSE	TRUE	Medium	Yes
Zago, M and Ropelato, E and Gobber, M and Franchini, S	2005	Defence against late frost with frost protection candles	TRUE	TRUE	FALSE	FALSE	FALSE	FALSE	TRUE	TRUE	High	Yes
Donaldson, D R and Snyder, R L and Elmore, C and Gallagher, S	1993	WEED-CONTROL INFLUENCES VINEYARD MINIMUM TEMPERATURES	TRUE	TRUE	FALSE	TRUE	FALSE	FALSE	TRUE	TRUE	High	Yes
Jolivet, Y and Dubois, J M M and Granberg, H	1999	Evaluation of the efficiency of the polystyrene cone and geotextile fabric for the protection of the vine against late spring frosts in qu<U+FFFD>bec for small exploitations and tree plantations	TRUE	FALSE	FALSE	FALSE	FALSE	TRUE	TRUE	TRUE	High	Yes
